# Supplementary material for: Variation in human gut microbiota impacts tamoxifen pharmacokinetics
Source: mBio. 2024 Nov 25;16(1):e01679-24. doi: 10.1128/mbio.01679-24 (PMC11708054; doi:10.1128/mbio.01679-24)
Supplement: Table S1 — Taxonomic classification of microbial composition at the species level related to Fig. 4A. [file mbio.01679-24-s0002.xlsx]

## Sheet: Table S1
# Constructed from biom file	numbers below indicate percentages
#OTU ID	Tamoxifen	Tamoxifen	Tamoxifen	Tamoxifen	Tamoxifen	Tamoxifen	Vehicle	Vehicle	Vehicle	Vehicle	Vehicle	Vehicle
None;Other;Other;Other;Other;Other;Other	0	0	0	0	0	0	0	0	0.000334328	0	0	0
k__Bacteria;p__Actinobacteria;c__Actinobacteria;o__Bifidobacteriales;f__Bifidobacteriaceae;g__Bifidobacterium;s__longum	0.000931487	0.00110733	0.000883739	0.00119763	0.00146106	0.000835709	0.00384154	0.00325195	0.000951548	0.000553637	0.00384835	0.00398546
k__Bacteria;p__Actinobacteria;c__Coriobacteriia;o__Coriobacteriales;f__Coriobacteriaceae;g__Adlercreutzia;s__equolifaciens	0.000882461	0.00175552	0.000785546	0.000608319	0.00197243	0.000884869	0.00138517	0.00115392	0.00061722	0.000580001	0.00161936	0.00152811
k__Bacteria;p__Actinobacteria;c__Coriobacteriia;o__Coriobacteriales;f__Coriobacteriaceae;g__Adlercreutzia-Asaccharobacter;s__celatus-equolifaciens	0.00188749	0.00391617	0.000981932	0.00125466	0.00214289	0.00127814	0.00216086	0.00385513	0.00241745	0.00171364	0.00125738	0.000970553
k__Bacteria;p__Actinobacteria;c__Coriobacteriia;o__Coriobacteriales;f__Coriobacteriaceae;g__Collinsella;s__aerofaciens	0.000318667	0.0056987	0.00117832	0.000684359	0.0070618	0.0029004	0.0011266	0.00112769	0.000977266	0.00110727	0.0116022	0.00619502
k__Bacteria;p__Actinobacteria;c__Coriobacteriia;o__Coriobacteriales;f__Coriobacteriaceae;g__Eggerthella;s__lenta	0	0	0	0	0.000535723	0.000344116	0	0	0	0	0.000590589	0.000764052
k__Bacteria;p__Actinobacteria;c__Coriobacteriia;o__Coriobacteriales;f__Coriobacteriaceae;g__Parvibacter;s__caecicola	0.000588307	0.00083725	0.00043205	0	0.000876638	0.000589912	0.000387847	0.00104901	0.000822961	0.000369091	0.000590589	0.000640152
k__Bacteria;p__Bacteroidetes;c__Bacteroidia;o__Bacteroidales;f__Bacteroidaceae;g__Bacteroides;s__caccae	0.00715774	0.0142062	0.0166929	0.011425	0.00869332	0.00584997	0.0184689	0.00191445	0.0246117	0.00413909	0.00219089	0.0164375
k__Bacteria;p__Bacteroidetes;c__Bacteroidia;o__Bacteroidales;f__Bacteroidaceae;g__Bacteroides;s__cellulosilyticus	0.140164	0.0757306	0.0634525	0.103395	0.0956022	0.0811867	0.0793979	0.0922609	0.0652711	0.0533864	0.0467899	0.0991203
k__Bacteria;p__Bacteroidetes;c__Bacteroidia;o__Bacteroidales;f__Bacteroidaceae;g__Bacteroides;s__dorei	0	0	0	0.00022812	0.000535723	0	0	0	0	0	0	0
k__Bacteria;p__Bacteroidetes;c__Bacteroidia;o__Bacteroidales;f__Bacteroidaceae;g__Bacteroides;s__eggerthii	0.00328472	0	0.000549882	0	0.00375006	0.000663652	0.00308431	0.00133749	0	0	0.0015241	0.000743402
k__Bacteria;p__Bacteroidetes;c__Bacteroidia;o__Bacteroidales;f__Bacteroidaceae;g__Bacteroides;s__faecis	0.000539282	0.000729217	0.000392773	0.000304159	0.00219159	0	0.000831102	0.00128504	0	0.000922728	0.00314346	0.0011151
k__Bacteria;p__Bacteroidetes;c__Bacteroidia;o__Bacteroidales;f__Bacteroidaceae;g__Bacteroides;s__faecis-thetaiotaomicron	0	0	0	0	0.000754882	0.00159768	0	0	0	0	0.000800152	0.000598852
k__Bacteria;p__Bacteroidetes;c__Bacteroidia;o__Bacteroidales;f__Bacteroidaceae;g__Bacteroides;s__finegoldii	0	0	0	0.000627329	0.000438319	0.000319536	0	0.00034093	0	0.000448182	0.000571537	0.000826003
k__Bacteria;p__Bacteroidetes;c__Bacteroidia;o__Bacteroidales;f__Bacteroidaceae;g__Bacteroides;s__fragilis	0.000539282	0.000378113	0.000923016	0.000646339	0.00185068	0.00894701	0.00179149	0	0	0.000632728	0.000400076	0.00150745
k__Bacteria;p__Bacteroidetes;c__Bacteroidia;o__Bacteroidales;f__Bacteroidaceae;g__Bacteroides;s__fragilis-ovatus	0.000441231	0	0	0.00321268	0.000657478	0.000934028	0	0.00131127	0.000385763	0.000474546	0.00127643	0.00146616
k__Bacteria;p__Bacteroidetes;c__Bacteroidia;o__Bacteroidales;f__Bacteroidaceae;g__Bacteroides;s__massiliensis	0.00921682	0.00097229	0.0110762	0.0361379	0.0024351	0.000516173	0.00369379	0.0153418	0.0203426	0.105982	0.0274528	0.00578202
k__Bacteria;p__Bacteroidetes;c__Bacteroidia;o__Bacteroidales;f__Bacteroidaceae;g__Bacteroides;s__nordii	0.00541733	0.00324097	0.00636292	0.00444833	0.00521112	0.0049651	0.0114507	0.00954604	0.00619792	0.00801455	0.0126119	0.00596787
k__Bacteria;p__Bacteroidetes;c__Bacteroidia;o__Bacteroidales;f__Bacteroidaceae;g__Bacteroides;s__ovatus	0	0	0	0.000703369	0	0	0	0	0	0	0	0
k__Bacteria;p__Bacteroidetes;c__Bacteroidia;o__Bacteroidales;f__Bacteroidaceae;g__Bacteroides;s__salyersiae	0	0	0.000549882	0.000304159	0.00292212	0.00110609	0	0	0	0	0.000628691	0.00175526
k__Bacteria;p__Bacteroidetes;c__Bacteroidia;o__Bacteroidales;f__Bacteroidaceae;g__Bacteroides;s__sp12288-thetaiotaomicron	0.00357887	0	0.000255302	0.000475249	0.00138801	0.00666109	0.00116354	0.000472057	0.000642938	0	0.000971614	0.000908603
k__Bacteria;p__Bacteroidetes;c__Bacteroidia;o__Bacteroidales;f__Bacteroidaceae;g__Bacteroides;s__sp12293	0.0183846	0	0.00043205	0.000361189	0	0	0.00201311	0.000760536	0	0.00134455	0	0
k__Bacteria;p__Bacteroidetes;c__Bacteroidia;o__Bacteroidales;f__Bacteroidaceae;g__Bacteroides;s__uniformis	0.023042	0.013396	0.0153574	0.0161014	0.0369162	0.0206224	0.0180257	0.00472057	0.00408909	0.00569455	0.0186702	0.0228803
k__Bacteria;p__Bacteroidetes;c__Bacteroidia;o__Bacteroidales;f__Bacteroidaceae;g__Bacteroides;s__vulgatus	0.0151244	0.0237401	0.0286921	0.00768002	0.00092534	0.00671026	0.0159572	0.0413312	0.00570929	0.01276	0.069137	0.00972618
k__Bacteria;p__Bacteroidetes;c__Bacteroidia;o__Bacteroidales;f__Bacteroidaceae;g__Bacteroides;s__xylanisolvens	0.00223067	0.00426727	0.00163001	0.00357387	0.000389617	0.00280208	0.00184689	0.00304214	0.00334328	0.00308455	0.00280053	0.00206501
k__Bacteria;p__Bacteroidetes;c__Bacteroidia;o__Bacteroidales;f__Porphyromonadaceae;g__Barnesiella;s__intestinihominis	0.00259836	0.000594177	0.00188531	0.00465744	0.00713486	0.00437518	0.000812633	0.00283234	0.00408909	0.00371728	0.00102877	0.000743402
k__Bacteria;p__Bacteroidetes;c__Bacteroidia;o__Bacteroidales;f__Porphyromonadaceae;g__Barnesiella;s__sp13054	0.00159333	0.00110733	0.00245483	0.000494259	0	0	0.00197618	0	0.000694373	0	0.000342922	0.00284971
k__Bacteria;p__Bacteroidetes;c__Bacteroidia;o__Bacteroidales;f__Porphyromonadaceae;g__Butyricimonas;s__paravirosa	0.000514769	0.000351105	0.000765907	0.000361189	0	0.00076197	0.00147751	0.00118014	0.000282893	0.00029	0.000495332	0
k__Bacteria;p__Bacteroidetes;c__Bacteroidia;o__Bacteroidales;f__Porphyromonadaceae;g__Butyricimonas;s__paravirosa-sp13062	0	0	0	0.000247129	0	0	0	0	0.00030861	0	0	0
k__Bacteria;p__Bacteroidetes;c__Bacteroidia;o__Bacteroidales;f__Porphyromonadaceae;g__Butyricimonas;s__sp13062	0.002868	0.00237671	0.00418303	0.00359288	0.0047728	0.00317078	0.00267799	0.00283234	0.00228886	0.00366455	0.00160031	0.00367571
k__Bacteria;p__Bacteroidetes;c__Bacteroidia;o__Bacteroidales;f__Porphyromonadaceae;g__Coprobacter;s__fastidiosus	0	0	0	0.00022812	0	0	0	0	0	0	0	0
k__Bacteria;p__Bacteroidetes;c__Bacteroidia;o__Bacteroidales;f__Porphyromonadaceae;g__NA;s__sp13446	0.000367692	0	0	0.000361189	0.000657478	0	0	0	0	0	0	0
k__Bacteria;p__Bacteroidetes;c__Bacteroidia;o__Bacteroidales;f__Porphyromonadaceae;g__Odoribacter;s__laneus	0	0	0	0	0.00260556	0	0	0	0	0	0	0
k__Bacteria;p__Bacteroidetes;c__Bacteroidia;o__Bacteroidales;f__Porphyromonadaceae;g__Odoribacter;s__sp13171	0.00125015	0.00097229	0.00357423	0.00393506	0.00830371	0.00486678	0.0073137	0.000760536	0.00370332	0.00437637	0.000628691	0.00406806
k__Bacteria;p__Bacteroidetes;c__Bacteroidia;o__Bacteroidales;f__Porphyromonadaceae;g__Parabacteroides;s__distasonis	0.0045839	0.0720305	0.0436764	0.0459851	0.0475576	0.0385655	0.009807	0.00757913	0.0503806	0.0519628	0.0413603	0.0447693
k__Bacteria;p__Bacteroidetes;c__Bacteroidia;o__Bacteroidales;f__Porphyromonadaceae;g__Parabacteroides;s__gordonii	0.0301017	0.013369	0.0250196	0.0181165	0.0205279	0.0201799	0.0454705	0.0236553	0.0336128	0.0113627	0.00607735	0.0153017
k__Bacteria;p__Bacteroidetes;c__Bacteroidia;o__Bacteroidales;f__Porphyromonadaceae;g__Parabacteroides;s__johnsonii	0.0114475	0.01345	0.0017282	0.00625428	0.0195295	0.0142562	0.0178964	0.0130865	0.00370332	0.00139727	0.00266717	0.0123487
k__Bacteria;p__Bacteroidetes;c__Bacteroidia;o__Bacteroidales;f__Porphyromonadaceae;g__Parabacteroides;s__merdae	0.00105405	0.00367309	0.0117439	0.00121664	0.00112015	0.000393275	0.00304737	0.000472057	0.00496348	0.00416546	0.00045723	0.000454301
k__Bacteria;p__Bacteroidetes;c__Bacteroidia;o__Bacteroidales;f__Porphyromonadaceae;g__Parabacteroides;s__sp13275	0	0.00280884	0.000746269	0	0.00182633	0.000614492	0.00127436	0.00112769	0.00120872	0	0.000552486	0
k__Bacteria;p__Bacteroidetes;c__Bacteroidia;o__Bacteroidales;f__Prevotellaceae;g__Paraprevotella;s__xylaniphila	0.00443682	0.0104251	0.00200314	0.00233823	0.00177763	0.00167142	0.0010712	0.00629409	0.00236601	0.00139727	0.00219089	0.00772312
k__Bacteria;p__Bacteroidetes;c__Bacteroidia;o__Bacteroidales;f__Rikenellaceae;g__Alistipes;s__finegoldii	0.01434	0.0123427	0.0253339	0.0278116	0.0294891	0.0208927	0.0261151	0.0188823	0.0212427	0.0215127	0.0137931	0.0192665
k__Bacteria;p__Bacteroidetes;c__Bacteroidia;o__Bacteroidales;f__Rikenellaceae;g__Alistipes;s__indistinctus	0	0	0.000333857	0.000380199	0.000316564	0	0	0	0	0	0	0
k__Bacteria;p__Bacteroidetes;c__Bacteroidia;o__Bacteroidales;f__Rikenellaceae;g__Alistipes;s__onderdonkii	0	0	0	0.000342179	0.000267861	0	0.00103426	0	0.000360045	0.000316364	0	0
k__Bacteria;p__Bacteroidetes;c__Bacteroidia;o__Bacteroidales;f__Rikenellaceae;g__Alistipes;s__putredinis	0	0.00143143	0	0	0	0	0	0	0	0	0	0
k__Bacteria;p__Bacteroidetes;c__Bacteroidia;o__Bacteroidales;f__Rikenellaceae;g__Alistipes;s__senegalensis	0	0	0.000333857	0.000285149	0	0.000270377	0	0	0.000282893	0	0	0
k__Bacteria;p__Bacteroidetes;c__Bacteroidia;o__Bacteroidales;f__Rikenellaceae;g__Alistipes;s__shahii	0.000931487	0.00097229	0.00153181	0.00108357	0.00316564	0.00130272	0.00114507	0.00159975	0.00288036	0.00116	0.000781101	0.00152811
k__Bacteria;p__Bacteroidetes;c__Bacteroidia;o__Bacteroidales;f__Rikenellaceae;g__Alistipes;s__sp14354	0.000269641	0	0	0.00022812	0.000584425	0.000270377	0.000849571	0	0	0	0.000285769	0
k__Bacteria;p__Bacteroidetes;c__Bacteroidia;o__Bacteroidales;f__Rikenellaceae;g__Alistipes;s__sp14376	0.00973158	0	0.0130597	0.0149038	0.00433449	0.0102006	0.00201311	0.00416984	0.00902685	0.00551001	0.00140979	0.00495602
k__Bacteria;p__Bacteroidetes;c__Bacteroidia;o__Bacteroidales;f__Rikenellaceae;g__Alistipes;s__sp14388	0	0	0	0.000285149	0.000535723	0	0	0	0	0	0	0
k__Bacteria;p__Cyanobacteria;c__Melainabacteria;o__Gastranaerophilales;f__NA;g__NA;s__sp23729	0	0.00105331	0.000255302	0	0.000292213	0	0.00120048	0	0.00126016	0	0	0
k__Bacteria;p__Cyanobacteria;c__Melainabacteria;o__Gastranaerophilales;f__NA;g__NA;s__sp23735	0.000514769	0.00467239	0	0.000760398	0.000949691	0	0.00180996	0.000603184	0.00169736	0.000342728	0	0.000516252
k__Bacteria;p__Firmicutes;c__Bacilli;o__Lactobacillales;f__Enterococcaceae;g__Enterococcus;s__NA	0.0051722	0.0110193	0.000451689	0.000912478	0.00650173	0.000909448	0.00206852	0.00162597	0.000591503	0.000606364	0	0
k__Bacteria;p__Firmicutes;c__Bacilli;o__Lactobacillales;f__Enterococcaceae;g__Enterococcus;s__canintestini	0	0	0	0	0	0	0	0	0	0	0.000400076	0
k__Bacteria;p__Firmicutes;c__Bacilli;o__Lactobacillales;f__Enterococcaceae;g__Enterococcus;s__faecalis	0.00100503	0.00507751	0.000490966	0.00131169	0.00569814	0.00189264	0.00254871	0.00131127	0.000951548	0.000580001	0.000590589	0.00189981
k__Bacteria;p__Firmicutes;c__Clostridia;o__Clostridiales;f__Christensenellaceae;g__NA;s__sp30299	0.00318666	0.000513153	0.00634328	0.00182496	0.00494326	0.00321994	0.00336134	0.00149485	0.0030861	0.00221455	0.00112402	0.00101185
k__Bacteria;p__Firmicutes;c__Clostridia;o__Clostridiales;f__Christensenellaceae;g__NA;s__sp30337	0.000294154	0	0	0	0	0	0	0	0	0	0	0
k__Bacteria;p__Firmicutes;c__Clostridia;o__Clostridiales;f__Defluviitaleaceae;g__NA;s__sp31142	0	0	0	0.000285149	0	0	0	0	0	0	0	0
k__Bacteria;p__Firmicutes;c__Clostridia;o__Clostridiales;f__Eubacteriaceae;g__Eubacterium;s__callanderi-limosum	0.00588307	0.00680603	0.00241555	0.00197704	0.00883943	0.00383443	0.00565149	0.00655634	0.00619792	0.00419182	0.00859211	0.00633957
k__Bacteria;p__Firmicutes;c__Clostridia;o__Clostridiales;f__Eubacteriaceae;g__Eubacterium;s__limosum	0	0	0	0	0.00133931	0	0	0	0	0	0	0
k__Bacteria;p__Firmicutes;c__Clostridia;o__Clostridiales;f__Family XIII;g__Eubacterium;s__sp31674	0.00159333	0.00102631	0.00219953	0.000589309	0.00126625	0.000909448	0.00153292	0.000917888	0.00118301	0.00108091	0.000400076	0.00142485
k__Bacteria;p__Firmicutes;c__Clostridia;o__Clostridiales;f__Family XIII;g__NA;s__sp31533	0	0	0	0	0	0	0	0	0.000385763	0	0	0
k__Bacteria;p__Firmicutes;c__Clostridia;o__Clostridiales;f__Family XIII;g__NA;s__sp31533-sp31542-sp31552	0	0	0.000216025	0	0	0	0	0	0	0	0	0
k__Bacteria;p__Firmicutes;c__Clostridia;o__Clostridiales;f__Family XIII;g__NA;s__sp31541	0	0	0	0	0.000413968	0	0	0	0	0	0.000209564	0
k__Bacteria;p__Firmicutes;c__Clostridia;o__Clostridiales;f__Family XIII;g__NA;s__sp31542	0	0	0	0	0.00148541	0.000270377	0.000904977	0.000393381	0	0	0.000400076	0.000619502
k__Bacteria;p__Firmicutes;c__Clostridia;o__Clostridiales;f__Family XIII;g__NA;s__sp31561	0.000661846	0	0.000373134	0.000836438	0.000365266	0.000614492	0.00035091	0	0.000642938	0	0	0.000557552
k__Bacteria;p__Firmicutes;c__Clostridia;o__Clostridiales;f__Family XIII;g__NA;s__sp31629	0.000416718	0.000594177	0.000962294	0.000399209	0.000584425	0.000540753	0.000277034	0	0.000488633	0	0.000247666	0.000392351
k__Bacteria;p__Firmicutes;c__Clostridia;o__Clostridiales;f__Family XIII;g__NA;s__sp31664	0	0	0	0.000570299	0	0	0	0	0	0	0.000933511	0
k__Bacteria;p__Firmicutes;c__Clostridia;o__Clostridiales;f__Lachnospiraceae;g__Anaerostipes;s__caccae	0.000343179	0.000567169	0	0	0	0	0	0	0	0	0.000209564	0
k__Bacteria;p__Firmicutes;c__Clostridia;o__Clostridiales;f__Lachnospiraceae;g__Anaerostipes;s__hadrus	0.00365241	0.00361908	0.00398665	0.00216714	0.000852287	0.00479304	0.00129283	0.00440586	0.00195453	0.00250455	0.00935416	0.00503862
k__Bacteria;p__Firmicutes;c__Clostridia;o__Clostridiales;f__Lachnospiraceae;g__Anaerostipes;s__sp31959-sp31969	0	0	0	0	0.000340915	0	0	0	0	0	0	0
k__Bacteria;p__Firmicutes;c__Clostridia;o__Clostridiales;f__Lachnospiraceae;g__Blautia;s__NA	0.0059321	0.000432129	0.0028476	0.00241427	0.00133931	0.00108151	0.00921599	0.019433	0.0123187	0.00677546	0.0216613	0.00441911
k__Bacteria;p__Firmicutes;c__Clostridia;o__Clostridiales;f__Lachnospiraceae;g__Blautia;s__hansenii-producta	0.01912	0.0170151	0.00420267	0.00315565	0.00801149	0.00975814	0.0111552	0.00658257	0.00928402	0.00635364	0.00695371	0.0167472
k__Bacteria;p__Firmicutes;c__Clostridia;o__Clostridiales;f__Lachnospiraceae;g__Blautia;s__hydrogenotrophica	0.00754994	0.00937179	0.00502749	0.00361189	0.00742707	0.00444892	0.000812633	0.00149485	0.0051435	0.00416546	0.00695371	0.00543097
k__Bacteria;p__Firmicutes;c__Clostridia;o__Clostridiales;f__Lachnospiraceae;g__Blautia;s__sp31989	0.0219635	0.0463188	0	0.00199605	0.0192373	0.00599744	0.0224952	0.0101492	0.0188767	0.00988637	0.0149743	0.0187296
k__Bacteria;p__Firmicutes;c__Clostridia;o__Clostridiales;f__Lachnospiraceae;g__Blautia;s__sp32009	0.00237774	0	0.0594462	0.0645008	0.0199192	0.061523	0.023197	0.0987648	0.024946	0.0355909	0.0933321	0.0646141
k__Bacteria;p__Firmicutes;c__Clostridia;o__Clostridiales;f__Lachnospiraceae;g__Blautia;s__sp32032	0	0	0	0	0.00107145	0.00122898	0	0	0	0	0.00662983	0.00171396
k__Bacteria;p__Firmicutes;c__Clostridia;o__Clostridiales;f__Lachnospiraceae;g__Blautia;s__sp32034	0.0330188	0.00521255	0.036685	0.0240286	0.031559	0.0385409	0.030326	0.0195904	0.0350787	0.0196937	0.00384835	0.00724817
k__Bacteria;p__Firmicutes;c__Clostridia;o__Clostridiales;f__Lachnospiraceae;g__Blautia;s__sp32054-wexlerae	0	0	0.00306363	0.00450536	0	0.00108151	0	0	0.0145047	0.0299491	0	0
k__Bacteria;p__Firmicutes;c__Clostridia;o__Clostridiales;f__Lachnospiraceae;g__Blautia;s__wexlerae	0.00313764	0	0.00280833	0.0176032	0.00194808	0.0133468	0.00749838	0.00456322	0.00390906	0.00872637	0.00175271	0.00229216
k__Bacteria;p__Firmicutes;c__Clostridia;o__Clostridiales;f__Lachnospiraceae;g__Dorea;s__longicatena	0	0	0.0028476	0	0	0	0	0	0	0.00332182	0	0
k__Bacteria;p__Firmicutes;c__Clostridia;o__Clostridiales;f__Lachnospiraceae;g__Eisenbergiella;s__sp32221	0	0	0	0.00159684	0	0	0.000443254	0	0.000745808	0	0	0
k__Bacteria;p__Firmicutes;c__Clostridia;o__Clostridiales;f__Lachnospiraceae;g__Fusicatenibacter;s__saccharivorans	0.00308861	0	0.00300471	0	0	0.00113067	0.000221627	0.00138995	0.000591503	0	0	0
k__Bacteria;p__Firmicutes;c__Clostridia;o__Clostridiales;f__Lachnospiraceae;g__Hungatella;s__effluvii	0.00519672	0.00129639	0.00868028	0.00138773	0.00070618	0.00346574	0.00144058	0.0015473	0.00318897	0.00234637	0	0
k__Bacteria;p__Firmicutes;c__Clostridia;o__Clostridiales;f__Lachnospiraceae;g__Hungatella;s__effluvii-sp32252	0	0	0	0	0	0	0	0	0	0	0.000514384	0
k__Bacteria;p__Firmicutes;c__Clostridia;o__Clostridiales;f__Lachnospiraceae;g__Hungatella;s__sp32252	0.00120113	0.00137741	0.00104085	0.00110258	0.002289	0.00223675	0.000424785	0.000576958	0.000771526	0.00171364	0.00169556	0.00264321
k__Bacteria;p__Firmicutes;c__Clostridia;o__Clostridiales;f__Lachnospiraceae;g__Lachnoclostridium;s__bolteae-sp32431	0.0123054	0.0707071	0.0136292	0.0137442	0.0219646	0.0166896	0.0191338	0.019669	0.00581216	0.0100709	0.0235283	0.0125346
k__Bacteria;p__Firmicutes;c__Clostridia;o__Clostridiales;f__Lachnospiraceae;g__Lachnoclostridium;s__sp32336	0	0	0.00029458	0	0	0	0	0	0	0	0	0
k__Bacteria;p__Firmicutes;c__Clostridia;o__Clostridiales;f__Lachnospiraceae;g__Lachnoclostridium;s__sp32345	0	0.00197159	0	0	0.0081089	0.00700521	0.00452489	0.018856	0.0019031	0.00245182	0.0730425	0.0800396
k__Bacteria;p__Firmicutes;c__Clostridia;o__Clostridiales;f__Lachnospiraceae;g__Lachnoclostridium;s__sp32355	0.00436328	0.00631988	0.00316182	0.00264239	0.00708615	0.00285124	0.00552221	0.00178333	0.00576072	0.00500909	0.00358164	0.00379961
k__Bacteria;p__Firmicutes;c__Clostridia;o__Clostridiales;f__Lachnospiraceae;g__Lachnoclostridium;s__sp32362	0.00112759	0	0	0	0	0	0.000831102	0.000891663	0.000900113	0	0	0
k__Bacteria;p__Firmicutes;c__Clostridia;o__Clostridiales;f__Lachnospiraceae;g__Lachnoclostridium;s__sp32364	0	0	0	0	0.00070618	0	0.000258565	0	0	0	0.00165746	0
k__Bacteria;p__Firmicutes;c__Clostridia;o__Clostridiales;f__Lachnospiraceae;g__Lachnoclostridium;s__sp32366	0.000269641	0.000459137	0	0	0	0	0	0	0	0	0	0
k__Bacteria;p__Firmicutes;c__Clostridia;o__Clostridiales;f__Lachnospiraceae;g__Lachnoclostridium;s__sp32394	0.000441231	0	0	0.000551289	0	0.000294956	0.000535599	0.000550733	0.000797243	0.000474546	0.00182892	0.000640152
k__Bacteria;p__Firmicutes;c__Clostridia;o__Clostridiales;f__Lachnospiraceae;g__Lachnoclostridium;s__sp32400	0	0	0	0	0	0	0.00251177	0.00356665	0	0	0	0
k__Bacteria;p__Firmicutes;c__Clostridia;o__Clostridiales;f__Lachnospiraceae;g__Lachnoclostridium;s__sp32417	0	0.000756225	0	0.000285149	0.000779233	0	0	0	0	0.000685455	0.00120023	0.000743402
k__Bacteria;p__Firmicutes;c__Clostridia;o__Clostridiales;f__Lachnospiraceae;g__Lachnoclostridium;s__sp32419-sp33422-sp33657	0.00159333	0.000351105	0.00102121	0.00115961	0.000584425	0.00174516	0.000886508	0.00178333	0.0016202	0	0.000381025	0.00105315
k__Bacteria;p__Firmicutes;c__Clostridia;o__Clostridiales;f__Lachnospiraceae;g__Lachnoclostridium;s__sp32424	0.00262287	0.000864258	0.00832679	0.00203407	0.00102274	0.00403107	0.00129283	0.00461567	0.00275178	0.00113364	0.00150505	0.00588527
k__Bacteria;p__Firmicutes;c__Clostridia;o__Clostridiales;f__Lachnospiraceae;g__Lachnoclostridium;s__sp32428	0	0	0	0	0.00112015	0	0	0	0.00290608	0.00210909	0	0
k__Bacteria;p__Firmicutes;c__Clostridia;o__Clostridiales;f__Lachnospiraceae;g__Lachnoclostridium;s__sp32433	0.00443682	0.0107762	0.00583268	0.0055319	0.00584425	0.00248255	0.00627943	0.00498282	0.00586359	0.0061691	0.0158316	0.00673192
k__Bacteria;p__Firmicutes;c__Clostridia;o__Clostridiales;f__Lachnospiraceae;g__Lachnoclostridium;s__sp32435	0.0264738	0.0220656	0.0147683	0.0153981	0.0154142	0.0216301	0.0287931	0.0317589	0.030321	0.0262318	0.0474567	0.0232726
k__Bacteria;p__Firmicutes;c__Clostridia;o__Clostridiales;f__Lachnospiraceae;g__Lachnoclostridium;s__sp32436	0.00201005	0.0112624	0.00911233	0.00576002	0.00601471	0.00643988	0.00696278	0.00650389	0.0041148	0.000922728	0.00220995	0.00724817
k__Bacteria;p__Firmicutes;c__Clostridia;o__Clostridiales;f__Lachnospiraceae;g__Lachnoclostridium;s__sp32440	0.000514769	0	0	0	0	0	0	0.00068186	0	0	0	0
k__Bacteria;p__Firmicutes;c__Clostridia;o__Clostridiales;f__Lachnospiraceae;g__Lachnoclostridium;s__sp32441	0.00541733	0.00372711	0.00490966	0.00488556	0.00642868	0.00562875	0.00650106	0.00566468	0.00275178	0.00421819	0.00594399	0.00501797
k__Bacteria;p__Firmicutes;c__Clostridia;o__Clostridiales;f__Lachnospiraceae;g__Lachnoclostridium;s__sp32444	0.000465743	0.00083725	0	0.000418219	0.00158282	0.000344116	0.000424785	0	0.00041148	0	0	0.000578202
k__Bacteria;p__Firmicutes;c__Clostridia;o__Clostridiales;f__Lachnospiraceae;g__Lachnoclostridium;s__sp32445	0.00127467	0	0.000569521	0.000931488	0.0011932	0	0.000757226	0.000655635	0.00743236	0.00482455	0	0
k__Bacteria;p__Firmicutes;c__Clostridia;o__Clostridiales;f__Lachnospiraceae;g__Lachnoclostridium-Roseburia;s__sp32368-sp33144	0	0	0.00072663	0	0.00311693	0.00208927	0.00277034	0.000524508	0.00244316	0.00121273	0.00030482	0
k__Bacteria;p__Firmicutes;c__Clostridia;o__Clostridiales;f__Lachnospiraceae;g__Lachnoclostridium-Roseburia;s__sp32428-sp33200-sp33737	0	0	0.000805185	0	0	0	0	0	0	0	0	0
k__Bacteria;p__Firmicutes;c__Clostridia;o__Clostridiales;f__Lachnospiraceae;g__Marvinbryantia;s__NA	0.000318667	0	0	0.000266139	0	0	0	0.000524508	0.000360045	0.000474546	0	0.000247801
k__Bacteria;p__Firmicutes;c__Clostridia;o__Clostridiales;f__Lachnospiraceae;g__Marvinbryantia;s__sp32970	0.0917269	0.0445633	0.0546544	0.0581515	0.0596357	0.0369678	0.0579555	0.0490939	0.0783613	0.0509873	0.0164222	0.0429728
k__Bacteria;p__Firmicutes;c__Clostridia;o__Clostridiales;f__Lachnospiraceae;g__Marvinbryantia;s__sp32992	0	0	0.000392773	0.000247129	0	0	0	0.000367155	0	0	0	0
k__Bacteria;p__Firmicutes;c__Clostridia;o__Clostridiales;f__Lachnospiraceae;g__NA;s__sp30728	0.00299056	0	0	0	0.00092534	0.00307246	0.000997322	0.00112769	0	0	0	0
k__Bacteria;p__Firmicutes;c__Clostridia;o__Clostridiales;f__Lachnospiraceae;g__NA;s__sp32154	0.00375046	0	0.0014729	0.00176793	0.000779233	0.000368695	0.00101579	0.000734311	0.000745808	0	0	0.000536902
k__Bacteria;p__Firmicutes;c__Clostridia;o__Clostridiales;f__Lachnospiraceae;g__NA;s__sp32158	0	0	0.00866064	0.00245228	0.00092534	0.0078655	0.00121895	0.00262254	0.00180023	0.0148955	0.00468661	0.00268451
k__Bacteria;p__Firmicutes;c__Clostridia;o__Clostridiales;f__Lachnospiraceae;g__NA;s__sp32163-sp32172	0.00284349	0	0.00551846	0.00197704	0.0023377	0.00240881	0.00225321	0.00120637	0.00275178	0.00121273	0.00121928	0.00235411
k__Bacteria;p__Firmicutes;c__Clostridia;o__Clostridiales;f__Lachnospiraceae;g__NA;s__sp32166	0.00144626	0.000729217	0	0.000931488	0	0	0.00105273	0	0.000848678	0.00163455	0.000552486	0.00152811
k__Bacteria;p__Firmicutes;c__Clostridia;o__Clostridiales;f__Lachnospiraceae;g__NA;s__sp32167	0	0	0.00223881	0.000456239	0	0.000737391	0	0.000550733	0.00138875	0.00079091	0	0
k__Bacteria;p__Firmicutes;c__Clostridia;o__Clostridiales;f__Lachnospiraceae;g__NA;s__sp32172	0	0.00102631	0	0	0	0	0	0	0	0	0	0
k__Bacteria;p__Firmicutes;c__Clostridia;o__Clostridiales;f__Lachnospiraceae;g__NA;s__sp32262	0	0	0	0	0	0	0.00441407	0	0	0	0	0
k__Bacteria;p__Firmicutes;c__Clostridia;o__Clostridiales;f__Lachnospiraceae;g__NA;s__sp32265	0	0	0	0	0.00613646	0.000860289	0	0	0	0	0.00060964	0.00225086
k__Bacteria;p__Firmicutes;c__Clostridia;o__Clostridiales;f__Lachnospiraceae;g__NA;s__sp32802	0	0	0.000844462	0	0	0	0	0	0	0	0	0
k__Bacteria;p__Firmicutes;c__Clostridia;o__Clostridiales;f__Lachnospiraceae;g__NA;s__sp32888	0.0461576	0.00769729	0.0382757	0.0417269	0.0275167	0.0463327	0.0308431	0.0324932	0.046703	0.0462946	0.0122881	0.029798
k__Bacteria;p__Firmicutes;c__Clostridia;o__Clostridiales;f__Lachnospiraceae;g__NA;s__sp32924	0	0	0	0.000684359	0	0	0.000535599	0.00149485	0.000437198	0.00166091	0	0.000557552
k__Bacteria;p__Firmicutes;c__Clostridia;o__Clostridiales;f__Lachnospiraceae;g__NA;s__sp33371-sp33375	0.012477	0.00713013	0.010978	0.0174702	0.00835241	0.0145266	0.00888355	0.00742178	0.00696945	0.00722364	0.00209564	0.00947838
k__Bacteria;p__Firmicutes;c__Clostridia;o__Clostridiales;f__Lachnospiraceae;g__NA;s__sp33395	0	0	0.000864101	0.000532279	0	0.000270377	0.00265952	0.00479924	0.00187738	0.00139727	0	0
k__Bacteria;p__Firmicutes;c__Clostridia;o__Clostridiales;f__Lachnospiraceae;g__NA;s__sp33439	0.000686359	0	0.000353496	0.000418219	0.000365266	0	0	0	0	0	0.000895409	0.000495602
k__Bacteria;p__Firmicutes;c__Clostridia;o__Clostridiales;f__Lachnospiraceae;g__NA;s__sp33454	0.00318666	0	0.000589159	0.000532279	0.000365266	0.000663652	0.000627943	0	0	0	0.000533435	0.000371701
k__Bacteria;p__Firmicutes;c__Clostridia;o__Clostridiales;f__Lachnospiraceae;g__NA;s__sp33517	0	0	0	0	0	0	0.00269646	0.00246519	0	0	0	0
k__Bacteria;p__Firmicutes;c__Clostridia;o__Clostridiales;f__Lachnospiraceae;g__NA;s__sp33549	0	0	0.000746269	0.000684359	0	0.000737391	0.000923446	0.00521885	0	0.000949092	0.00123833	0
k__Bacteria;p__Firmicutes;c__Clostridia;o__Clostridiales;f__Lachnospiraceae;g__NA;s__sp33573	0	0	0	0.00020911	0.000340915	0	0	0	0	0	0	0
k__Bacteria;p__Firmicutes;c__Clostridia;o__Clostridiales;f__Lachnospiraceae;g__NA;s__sp33656	0.00777056	0.00442932	0.00724666	0.00644438	0.0120538	0.00609576	0.00382307	0.00534998	0.00421767	0.00197728	0.00674414	0.00815677
k__Bacteria;p__Firmicutes;c__Clostridia;o__Clostridiales;f__Lachnospiraceae;g__NA;s__sp33667	0	0	0	0	0	0	0.000775695	0	0	0	0	0
k__Bacteria;p__Firmicutes;c__Clostridia;o__Clostridiales;f__Lachnospiraceae;g__NA;s__sp33686	0	0	0	0	0.00046267	0	0	0	0	0	0	0
k__Bacteria;p__Firmicutes;c__Clostridia;o__Clostridiales;f__Lachnospiraceae;g__NA;s__sp33751	0.00504964	0.00240372	0.0108013	0.00942894	0.00708615	0.00432602	0.00751685	0.0130078	0.016845	0.00793546	0.00634407	0.0016933
k__Bacteria;p__Firmicutes;c__Clostridia;o__Clostridiales;f__Lachnospiraceae;g__NA;s__sp33756	0.00205908	0.0362988	0.00388845	0.00522774	0.0261287	0.0102006	0.00267799	0.00487792	0.00244316	0.00445546	0.036788	0.018296
k__Bacteria;p__Firmicutes;c__Clostridia;o__Clostridiales;f__Lachnospiraceae;g__Roseburia;s__faecis-sp33781	0	0	0	0	0	0	0.0105827	0	0	0	0	0
k__Bacteria;p__Firmicutes;c__Clostridia;o__Clostridiales;f__Lachnospiraceae;g__Roseburia;s__hominis	0.000294154	0	0	0	0	0	0.00035091	0	0	0	0	0
k__Bacteria;p__Firmicutes;c__Clostridia;o__Clostridiales;f__Lachnospiraceae;g__Roseburia;s__inulinivorans	0	0	0	0	0	0	0	0	0	0	0.00045723	0
k__Bacteria;p__Firmicutes;c__Clostridia;o__Clostridiales;f__Lachnospiraceae;g__Roseburia;s__sp32924-sp33185	0	0	0.00129615	0	0	0.00103235	0	0	0.000797243	0	0.000628691	0
k__Bacteria;p__Firmicutes;c__Clostridia;o__Clostridiales;f__Lachnospiraceae;g__Roseburia;s__sp33175	0.00576051	0.00172851	0.00834643	0.00393506	0.00362831	0.00385901	0.00347216	0.00249141	0.00383191	0.00377	0.00100972	0.00231281
k__Bacteria;p__Firmicutes;c__Clostridia;o__Clostridiales;f__Lachnospiraceae;g__Roseburia;s__sp33185	0.000661846	0.000351105	0	0.00020911	0.000608776	0	0.00035091	0	0.000437198	0	0.000247666	0.000640152
k__Bacteria;p__Firmicutes;c__Clostridia;o__Clostridiales;f__Lachnospiraceae;g__Roseburia;s__sp33189	0	0	0.00159073	0.000684359	0	0	0	0	0	0.000764546	0	0
k__Bacteria;p__Firmicutes;c__Clostridia;o__Clostridiales;f__Lachnospiraceae;g__Roseburia-Shuttleworthia;s__sp33189-sp33220	0.000343179	0	0.000392773	0	0	0	0	0.000393381	0	0	0	0
k__Bacteria;p__Firmicutes;c__Clostridia;o__Clostridiales;f__Lachnospiraceae;g__Ruminococcus;s__gauvreauii	0	0	0	0	0.000292213	0	0	0	0	0	0	0.000247801
k__Bacteria;p__Firmicutes;c__Clostridia;o__Clostridiales;f__Lachnospiraceae;g__Shuttleworthia;s__sp32924-sp33233	0.000563795	0	0	0	0	0	0	0	0.0010287	0	0	0
k__Bacteria;p__Firmicutes;c__Clostridia;o__Clostridiales;f__Lachnospiraceae;g__Tyzzerella;s__sp33302	0	0	0	0	0	0	0	0	0	0	0	0.000309751
k__Bacteria;p__Firmicutes;c__Clostridia;o__Clostridiales;f__Peptococcaceae;g__Peptococcus;s__sp34114	0	0	0	0	0	0.000417855	0	0	0	0	0	0
k__Bacteria;p__Firmicutes;c__Clostridia;o__Clostridiales;f__Ruminococcaceae;g__*Soleaferrea;s__sp34492	0.000661846	0.000351105	0	0.000266139	0	0.000344116	0.000406316	0	0.000642938	0.00029	0	0
k__Bacteria;p__Firmicutes;c__Clostridia;o__Clostridiales;f__Ruminococcaceae;g__*Soleaferrea;s__sp34506	0	0	0.000353496	0	0	0	0	0	0	0	0	0
k__Bacteria;p__Firmicutes;c__Clostridia;o__Clostridiales;f__Ruminococcaceae;g__Anaerofilum;s__sp34429	0	0	0.000392773	0.000399209	0.000267861	0.000393275	0.000258565	0	0.000282893	0	0	0.000474951
k__Bacteria;p__Firmicutes;c__Clostridia;o__Clostridiales;f__Ruminococcaceae;g__Anaerotruncus;s__colihominis	0	0.000513153	0	0.000247129	0.000876638	0	0	0	0.000668655	0	0.000361974	0.000413001
k__Bacteria;p__Firmicutes;c__Clostridia;o__Clostridiales;f__Ruminococcaceae;g__Anaerotruncus;s__sp34435	0.000269641	0	0	0	0	0	0	0	0	0	0	0.000227151
k__Bacteria;p__Firmicutes;c__Clostridia;o__Clostridiales;f__Ruminococcaceae;g__Anaerotruncus;s__sp34437	0	0	0	0.000342179	0	0	0	0	0	0	0	0
k__Bacteria;p__Firmicutes;c__Clostridia;o__Clostridiales;f__Ruminococcaceae;g__Anaerotruncus;s__sp34457	0.000539282	0	0.000314218	0.000513269	0.000633127	0.000417855	0.000277034	0.000472057	0.000282893	0	0	0.000330401
k__Bacteria;p__Firmicutes;c__Clostridia;o__Clostridiales;f__Ruminococcaceae;g__Anaerotruncus;s__sp34464	0.00110308	0	0.00123723	0.000912478	0	0.000540753	0.000332441	0.000419606	0.000668655	0.00105455	0.000514384	0
k__Bacteria;p__Firmicutes;c__Clostridia;o__Clostridiales;f__Ruminococcaceae;g__Anaerotruncus;s__sp34474	0.00301507	0.000405121	0.00186567	0.00159684	0.0022403	0.00248255	0.00186536	0.00157352	0.00298323	0.00221455	0.00167651	0.00220956
k__Bacteria;p__Firmicutes;c__Clostridia;o__Clostridiales;f__Ruminococcaceae;g__Butyricicoccus;s__pullicaecorum	0.00122564	0.00245773	0.000805185	0.000380199	0.00146106	0.000688231	0.00086804	0.000288479	0.000900113	0.00029	0.000476281	0
k__Bacteria;p__Firmicutes;c__Clostridia;o__Clostridiales;f__Ruminococcaceae;g__Eubacterium;s__sp35686	0	0	0	0.000418219	0	0.000294956	0	0	0	0	0	0.000371701
k__Bacteria;p__Firmicutes;c__Clostridia;o__Clostridiales;f__Ruminococcaceae;g__Faecalibacterium;s__prausnitzii	0.031499	0.00148544	0.0115672	0.0443692	0.0100326	0.025907	0.00930834	0.0152369	0.0231458	0.0583691	0.0278339	0.0145789
k__Bacteria;p__Firmicutes;c__Clostridia;o__Clostridiales;f__Ruminococcaceae;g__Flavonifractor;s__plautii	0.00193651	0.00218765	0.00583268	0.0022812	0.00102274	0.00282666	0.00186536	0.00170465	0.00167164	0.00139727	0.00123833	0.001239
k__Bacteria;p__Firmicutes;c__Clostridia;o__Clostridiales;f__Ruminococcaceae;g__Intestinimonas;s__butyriciproducens	0	0.00105331	0.000451689	0.000456239	0.00275167	0.000344116	0	0	0.000668655	0	0.000323871	0.000371701
k__Bacteria;p__Firmicutes;c__Clostridia;o__Clostridiales;f__Ruminococcaceae;g__NA;s__sp34734	0	0	0	0.000285149	0	0	0	0	0	0	0	0
k__Bacteria;p__Firmicutes;c__Clostridia;o__Clostridiales;f__Ruminococcaceae;g__NA;s__sp34764	0.00142174	0	0.000569521	0.00115961	0.000365266	0	0.000221627	0.00118014	0.000385763	0.000553637	0	0
k__Bacteria;p__Firmicutes;c__Clostridia;o__Clostridiales;f__Ruminococcaceae;g__NA;s__sp34793	0	0	0	0	0	0	0	0	0.000385763	0	0	0
k__Bacteria;p__Firmicutes;c__Clostridia;o__Clostridiales;f__Ruminococcaceae;g__NA;s__sp34794	0.00078441	0.000999298	0.000903378	0.000646339	0.00102274	0.00081113	0.00068335	0.00118014	0.00136303	0.000922728	0.00120023	0.0011151
k__Bacteria;p__Firmicutes;c__Clostridia;o__Clostridiales;f__Ruminococcaceae;g__NA;s__sp34850	0.00318666	0.00148544	0.00164965	0.0024903	0.00270297	0.00258087	0.00206852	0.00249141	0.00123444	0.00163455	0.00161936	0.00113575
k__Bacteria;p__Firmicutes;c__Clostridia;o__Clostridiales;f__Ruminococcaceae;g__NA;s__sp34857	0	0	0.00029458	0.000361189	0	0	0	0	0	0	0	0
k__Bacteria;p__Firmicutes;c__Clostridia;o__Clostridiales;f__Ruminococcaceae;g__NA;s__sp35056	0	0	0	0	0	0	0	0.00157352	0	0	0	0
k__Bacteria;p__Firmicutes;c__Clostridia;o__Clostridiales;f__Ruminococcaceae;g__NA;s__sp35059	0.00296605	0.00218765	0.00351532	0.00340278	0.00277602	0.00270377	0.00186536	0.00249141	0.00306039	0.00192455	0.00285769	0.00247801
k__Bacteria;p__Firmicutes;c__Clostridia;o__Clostridiales;f__Ruminococcaceae;g__NA;s__sp35083	0.000269641	0	0	0.000285149	0	0	0	0	0.000282893	0	0	0
k__Bacteria;p__Firmicutes;c__Clostridia;o__Clostridiales;f__Ruminococcaceae;g__NA;s__sp35147-sp35148	0.000882461	0	0.00108013	0.00115961	0.000413968	0.000835709	0.000535599	0.000314705	0.00172307	0.00118636	0.000571537	0.000330401
k__Bacteria;p__Firmicutes;c__Clostridia;o__Clostridiales;f__Ruminococcaceae;g__NA;s__sp35181	0	0	0	0	0.000316564	0.000270377	0	0	0	0	0	0
k__Bacteria;p__Firmicutes;c__Clostridia;o__Clostridiales;f__Ruminococcaceae;g__NA;s__sp35297	0	0	0	0	0.000292213	0	0.000277034	0	0	0	0	0.000289101
k__Bacteria;p__Firmicutes;c__Clostridia;o__Clostridiales;f__Ruminococcaceae;g__NA;s__sp35327	0	0	0.000805185	0.000551289	0	0	0	0	0.0010287	0	0	0.000867303
k__Bacteria;p__Firmicutes;c__Clostridia;o__Clostridiales;f__Ruminococcaceae;g__NA;s__sp35472	0	0	0	0.000874458	0.00360395	0.000417855	0.00397082	0	0.00246888	0.00131818	0.0023052	0.00483211
k__Bacteria;p__Firmicutes;c__Clostridia;o__Clostridiales;f__Ruminococcaceae;g__NA;s__sp35487	0	0	0	0	0.00435884	0	0.00168067	0	0	0	0	0
k__Bacteria;p__Firmicutes;c__Clostridia;o__Clostridiales;f__Ruminococcaceae;g__NA;s__sp35597-sp35598	0	0	0	0	0.000438319	0	0	0	0	0	0	0
k__Bacteria;p__Firmicutes;c__Clostridia;o__Clostridiales;f__Ruminococcaceae;g__NA;s__sp35646	0.00061282	0	0	0	0	0	0.000387847	0	0	0	0.000209564	0
k__Bacteria;p__Firmicutes;c__Clostridia;o__Clostridiales;f__Ruminococcaceae;g__NA;s__sp35690	0.00120113	0	0.00188531	0.00237624	0.00126625	0.0012044	0.000701819	0	0.00138875	0.00050091	0.000933511	0.0012803
k__Bacteria;p__Firmicutes;c__Clostridia;o__Clostridiales;f__Ruminococcaceae;g__NA;s__sp35703	0	0	0	0	0.000413968	0	0	0	0	0	0	0
k__Bacteria;p__Firmicutes;c__Clostridia;o__Clostridiales;f__Ruminococcaceae;g__NA;s__sp35744	0	0	0	0.000285149	0	0	0	0	0	0	0	0
k__Bacteria;p__Firmicutes;c__Clostridia;o__Clostridiales;f__Ruminococcaceae;g__NA;s__sp35758	0	0	0.000392773	0	0	0	0	0	0	0	0	0
k__Bacteria;p__Firmicutes;c__Clostridia;o__Clostridiales;f__Ruminococcaceae;g__NA;s__sp35765	0	0	0.00263158	0.00211011	0	0.00140104	0.000997322	0.00115392	0.00234029	0.00371728	0	0.000227151
k__Bacteria;p__Firmicutes;c__Clostridia;o__Clostridiales;f__Ruminococcaceae;g__NA;s__sp35769	0	0	0.000255302	0	0.000608776	0	0	0	0	0.000369091	0.000342922	0.000598852
k__Bacteria;p__Firmicutes;c__Clostridia;o__Clostridiales;f__Ruminococcaceae;g__NA;s__sp35770	0	0	0.000216025	0	0	0	0	0	0	0	0	0
k__Bacteria;p__Firmicutes;c__Clostridia;o__Clostridiales;f__Ruminococcaceae;g__NA;s__sp35784	0.000441231	0.000297089	0.000589159	0.000399209	0	0	0.000443254	0	0.000282893	0.000421819	0	0.000392351
k__Bacteria;p__Firmicutes;c__Clostridia;o__Clostridiales;f__Ruminococcaceae;g__NA;s__sp35796	0.000661846	0	0.000628437	0.00020911	0	0.000368695	0.000295503	0	0.000462915	0.000395455	0	0
k__Bacteria;p__Firmicutes;c__Clostridia;o__Clostridiales;f__Ruminococcaceae;g__NA;s__sp35799	0	0	0.000333857	0	0	0	0	0	0	0	0	0
k__Bacteria;p__Firmicutes;c__Clostridia;o__Clostridiales;f__Ruminococcaceae;g__NA;s__sp35829	0.00166687	0	0.000589159	0.000551289	0	0.000467014	0	0.000865438	0.000360045	0.000527273	0	0
k__Bacteria;p__Firmicutes;c__Clostridia;o__Clostridiales;f__Ruminococcaceae;g__NA;s__sp35834	0.000465743	0	0	0.000323169	0	0	0	0	0	0	0	0.000227151
k__Bacteria;p__Firmicutes;c__Clostridia;o__Clostridiales;f__Ruminococcaceae;g__NA;s__sp35840	0.000686359	0	0.000608798	0.000798418	0.000511372	0.0012044	0.00132976	0.0014424	0.0016202	0.000632728	0.000495332	0.000598852
k__Bacteria;p__Firmicutes;c__Clostridia;o__Clostridiales;f__Ruminococcaceae;g__NA;s__sp35856	0	0	0.00125687	0.00110258	0	0	0.000203158	0	0.00051435	0.000421819	0	0
k__Bacteria;p__Firmicutes;c__Clostridia;o__Clostridiales;f__Ruminococcaceae;g__NA;s__sp35866	0	0	0.000353496	0.000304159	0.000413968	0	0	0	0.000385763	0	0.000209564	0
k__Bacteria;p__Firmicutes;c__Clostridia;o__Clostridiales;f__Ruminococcaceae;g__NA;s__sp35892	0.000318667	0	0	0	0	0	0	0	0	0	0	0
k__Bacteria;p__Firmicutes;c__Clostridia;o__Clostridiales;f__Ruminococcaceae;g__Oscillibacter;s__sp34651	0.000294154	0	0	0.000418219	0.000292213	0.000294956	0.000203158	0	0	0.00029	0.000342922	0.000309751
k__Bacteria;p__Firmicutes;c__Clostridia;o__Clostridiales;f__Ruminococcaceae;g__Oscillospira;s__sp34661	0.000343179	0	0	0	0	0	0	0	0	0.00192455	0.000419127	0.00183786
k__Bacteria;p__Firmicutes;c__Clostridia;o__Clostridiales;f__Ruminococcaceae;g__Pseudoflavonifractor;s__capillosus	0	0	0	0	0	0.000442434	0	0	0	0.000632728	0	0
k__Bacteria;p__Firmicutes;c__Clostridia;o__Clostridiales;f__Ruminococcaceae;g__Ruminiclostridium;s__sp34909	0.00350533	0.00467239	0.0026905	0.000589309	0.00538158	0.00280208	0.00299197	0.000917888	0.00141446	0.00176636	0.00805868	0.00404741
k__Bacteria;p__Firmicutes;c__Clostridia;o__Clostridiales;f__Ruminococcaceae;g__Ruminiclostridium;s__sp34921	0	0	0	0	0	0	0	0.000498282	0	0	0	0
k__Bacteria;p__Firmicutes;c__Clostridia;o__Clostridiales;f__Ruminococcaceae;g__Ruminiclostridium;s__sp34921-sp34937	0	0	0	0	0	0	0.000387847	0	0	0	0	0
k__Bacteria;p__Firmicutes;c__Clostridia;o__Clostridiales;f__Ruminococcaceae;g__Ruminiclostridium;s__sp34937	0	0	0	0	0	0	0.000277034	0	0	0	0	0
k__Bacteria;p__Firmicutes;c__Clostridia;o__Clostridiales;f__Ruminococcaceae;g__Ruminiclostridium;s__sp34945	0	0	0	0	0	0	0.000369379	0	0	0	0	0
k__Bacteria;p__Firmicutes;c__Clostridia;o__Clostridiales;f__Ruminococcaceae;g__Ruminiclostridium;s__sp34957	0	0	0.000255302	0	0	0	0	0	0	0	0	0
k__Bacteria;p__Firmicutes;c__Clostridia;o__Clostridiales;f__Ruminococcaceae;g__Ruminococcus;s__bromii	0.0116436	0	0	0	0	0	0.00086804	0	0	0	0	0
k__Bacteria;p__Firmicutes;c__Clostridia;o__Clostridiales;f__Ruminococcaceae;g__Subdoligranulum;s__sp35590	0.000857948	0.000729217	0	0	0	0	0	0	0	0	0	0
k__Bacteria;p__Firmicutes;c__Clostridia;o__Thermoanaerobacterales;f__Thermoanaerobacteraceae;g__Gelria;s__sp36391	0.000514769	0	0.000274941	0.000266139	0.000267861	0.000294956	0	0	0	0	0	0
k__Bacteria;p__Firmicutes;c__Erysipelotrichia;o__Erysipelotrichales;f__Erysipelotrichaceae;g__*Stoquefichus;s__sp36592	0.0145606	0.0020256	0.0124705	0.0119763	0.0171675	0.012634	0.0273894	0.0259107	0.0213455	0.0286309	0.0419508	0.0153017
k__Bacteria;p__Firmicutes;c__Erysipelotrichia;o__Erysipelotrichales;f__Erysipelotrichaceae;g__Coprobacillus;s__cateniformis	0.00639784	0.000783233	0.00159073	0.000494259	0.000998393	0.00238423	0.0016068	0.00369778	0.000771526	0.000685455	0.00285769	0.00332466
k__Bacteria;p__Firmicutes;c__Erysipelotrichia;o__Erysipelotrichales;f__Erysipelotrichaceae;g__Dielma;s__sp36605	0.000956	0	0.000589159	0.000399209	0	0.000688231	0.000461723	0.000419606	0.000385763	0.000474546	0.000819204	0.000433651
k__Bacteria;p__Firmicutes;c__Erysipelotrichia;o__Erysipelotrichales;f__Erysipelotrichaceae;g__Erysipelatoclostridium;s__ramosum	0.00247579	0.00950683	0.00109976	0.00192001	0.000438319	0.000417855	0.00685197	0.00364533	0.00136303	0.00292637	0.00569632	0.00237476
k__Bacteria;p__Firmicutes;c__Erysipelotrichia;o__Erysipelotrichales;f__Erysipelotrichaceae;g__Erysipelatoclostridium;s__sp36611	0	0	0	0	0	0.000319536	0	0	0	0	0	0.000660802
k__Bacteria;p__Firmicutes;c__Erysipelotrichia;o__Erysipelotrichales;f__Erysipelotrichaceae;g__Erysipelatoclostridium;s__sp36616	0.00117661	0.000918274	0.0040652	0.00296555	0.00126625	0.00172058	0.000332441	0.00479924	0.00347187	0.00287364	0.00104782	0.000887953
k__Bacteria;p__Firmicutes;c__Erysipelotrichia;o__Erysipelotrichales;f__Erysipelotrichaceae;g__Faecalitalea;s__cylindroides	0.00215713	0	0.0014729	0.000380199	0.00236205	0.000958608	0.00147751	0.00230783	0.0020574	0.00137091	0.00190512	0.000805352
k__Bacteria;p__Firmicutes;c__Erysipelotrichia;o__Erysipelotrichales;f__Erysipelotrichaceae;g__Faecalitalea;s__sp36732	0.00120113	0.000432129	0	0	0.000340915	0.00081113	0.00225321	0.00267499	0.00257175	0.000870001	0.00167651	0.00109445
k__Bacteria;p__Firmicutes;c__Erysipelotrichia;o__Erysipelotrichales;f__Erysipelotrichaceae;g__Holdemania;s__massiliensis	0.00164236	0	0.00202278	0.00165387	0.000438319	0.0013273	0.000664881	0.000760536	0.00182594	0.00189818	0.00118118	0.000743402
k__Bacteria;p__Firmicutes;c__Erysipelotrichia;o__Erysipelotrichales;f__Erysipelotrichaceae;g__NA;s__sp36687	0.00169138	0	0.0101728	0.00756597	0.00146106	0.00860289	0	0.00267499	0.00447485	0.00208273	0	0
k__Bacteria;p__Firmicutes;c__Erysipelotrichia;o__Erysipelotrichales;f__Erysipelotrichaceae;g__NA;s__sp36741	0.00451036	0.00491546	0.0025923	0.00416318	0.00413968	0.00476846	0.00554068	0.0133749	0.00462915	0.00624819	0.0109545	0.00468757
k__Bacteria;p__Firmicutes;c__Erysipelotrichia;o__Erysipelotrichales;f__Erysipelotrichaceae;g__NA;s__sp36786	0	0	0.000216025	0.00150179	0	0	0.000609475	0.000970339	0.000977266	0.00216182	0.000323871	0
k__Bacteria;p__Firmicutes;c__Erysipelotrichia;o__Erysipelotrichales;f__Erysipelotrichaceae;g__Turicibacter;s__sanguinis	0.00470646	0.00140442	0.00155145	0.00117862	0.00382311	0	0.00347216	0.00354043	0.000668655	0.000448182	0	0
k__Bacteria;p__Firmicutes;c__Negativicutes;o__Selenomonadales;f__Acidaminococcaceae;g__Phascolarctobacterium;s__sp36826-sp36829	0.0262532	0.0259817	0.0167518	0.0206258	0.0173623	0.016665	0.0286638	0.0204558	0.0175393	0.0187709	0.0435512	0.0221369
k__Bacteria;p__Proteobacteria;c__Alphaproteobacteria;o__Rhodospirillales;f__Rhodospirillaceae;g__Thalassospira;s__sp46245	0.00367692	0.000783233	0.00180676	0.00155882	0.000803584	0.00172058	0.000535599	0.00125882	0.00164592	0	0	0.0011151
k__Bacteria;p__Proteobacteria;c__Alphaproteobacteria;o__Rhodospirillales;f__Rhodospirillaceae;g__Thalassospira;s__sp46258	0.00968256	0.000324097	0.00712883	0.0028705	0.0034335	0	0.000461723	0.00136372	0.000694373	0.000659092	0	0.00425391
k__Bacteria;p__Proteobacteria;c__Betaproteobacteria;o__Burkholderiales;f__Alcaligenaceae;g__Parasutterella;s__excrementihominis	0	0	0	0	0.000633127	0	0.000443254	0.000445831	0	0.000448182	0.000476281	0.00105315
k__Bacteria;p__Proteobacteria;c__Betaproteobacteria;o__Burkholderiales;f__Alcaligenaceae;g__Sutterella;s__wadsworthensis	0.00796666	0.00623886	0.00272977	0.00441031	0.00708615	0.00371153	0.00818173	0.00558601	0.00275178	0.00672273	0.00937321	0.00487341
k__Bacteria;p__Proteobacteria;c__Deltaproteobacteria;o__Desulfovibrionales;f__Desulfovibrionaceae;g__Bilophila;s__wadsworthia	0.00372595	0.00326797	0.00471328	0.00317466	0.00528418	0.003392	0.00393388	0.00306837	0.00480918	0.00300546	0.00291484	0.00328336
k__Bacteria;p__Proteobacteria;c__Deltaproteobacteria;o__Desulfovibrionales;f__Desulfovibrionaceae;g__Desulfovibrio;s__sp52672	0	0	0	0.00022812	0	0	0	0	0	0	0	0
k__Bacteria;p__Proteobacteria;c__Deltaproteobacteria;o__Desulfovibrionales;f__Desulfovibrionaceae;g__Desulfovibrio;s__sp52730	0.000808923	0.00124237	0	0.00108357	0.00165587	0.00110609	0.0010712	0.000445831	0.000925831	0	0.000857306	0.00200306
k__Bacteria;p__Proteobacteria;c__Gammaproteobacteria;o__Enterobacteriales;f__Enterobacteriaceae;g__Citrobacter;s__braakii-freundii-murliniae	0	0	0	0	0.000803584	0	0	0	0	0	0.000285769	0
k__Bacteria;p__Proteobacteria;c__Gammaproteobacteria;o__Enterobacteriales;f__Enterobacteriaceae;g__Enterobacter;s__cloacae	0	0.000621185	0	0	0	0	0.00123742	0	0	0.000395455	0	0
k__Bacteria;p__Proteobacteria;c__Gammaproteobacteria;o__Enterobacteriales;f__Enterobacteriaceae;g__Escherichia-Shigella;s__coli	0	0.000891266	0	0	0.00182633	0	0.0010712	0.0016522	0	0	0.000819204	0.000247801
k__Bacteria;p__Proteobacteria;c__Gammaproteobacteria;o__Enterobacteriales;f__Enterobacteriaceae;g__NA;s__NA	0	0	0	0	0.000340915	0	0	0	0	0	0	0
k__Bacteria;p__Verrucomicrobia;c__Verrucomicrobiae;o__Verrucomicrobiales;f__Verrucomicrobiaceae;g__Akkermansia;s__muciniphila	0.136904	0.28353	0.225766	0.186925	0.184094	0.244125	0.215348	0.178437	0.200931	0.17255	0.0871595	0.173151
