# Supplementary material for: Variation in human gut microbiota impacts tamoxifen pharmacokinetics
Source: mBio. 2024 Nov 25;16(1):e01679-24. doi: 10.1128/mbio.01679-24 (PMC11708054; doi:10.1128/mbio.01679-24)
Supplement: Table S2 — Taxonomic classification of microbial composition at the phylum level related to Fig. S2A. [file mbio.01679-24-s0003.xlsx]

## Sheet: Table S2
# Constructed from biom file	numbers below indicate percentages
#OTU ID	Tamoxifen	Tamoxifen	Tamoxifen	Tamoxifen	Tamoxifen	Tamoxifen	Vehicle	Vehicle	Vehicle	Vehicle	Vehicle	Vehicle
None;Other	0	0	0	0	0	0	0	0	0.000334328	0	0	0
k__Bacteria;p__Actinobacteria	0.00460841	0.013315	0.00426159	0.00374496	0.0140506	0.00683315	0.00890202	0.0104377	0.00578644	0.00432364	0.0195085	0.0140833
k__Bacteria;p__Bacteroidetes	0.31521	0.272565	0.284741	0.322732	0.319169	0.264674	0.281707	0.258136	0.271988	0.307717	0.262641	0.288585
k__Bacteria;p__Cyanobacteria	0.000514769	0.00572571	0.000255302	0.000760398	0.0012419	0	0.00301044	0.000603184	0.00295751	0.000342728	0	0.000516252
k__Bacteria;p__Firmicutes	0.516902	0.411495	0.468598	0.472512	0.459577	0.474437	0.474097	0.538564	0.507175	0.503836	0.615965	0.506835
k__Bacteria;p__Proteobacteria	0.025861	0.013369	0.0163786	0.013326	0.0218672	0.00993019	0.016936	0.0138208	0.0108271	0.0112309	0.0147266	0.0168298
k__Bacteria;p__Verrucomicrobia	0.136904	0.28353	0.225766	0.186925	0.184094	0.244125	0.215348	0.178437	0.200931	0.17255	0.0871595	0.173151
