# Supplementary material for: Variation in human gut microbiota impacts tamoxifen pharmacokinetics
Source: mBio. 2024 Nov 25;16(1):e01679-24. doi: 10.1128/mbio.01679-24 (PMC11708054; doi:10.1128/mbio.01679-24)
Supplement: Table S3 — Taxonomic classification of microbial composition at the genus level related to Fig. S2B. [file mbio.01679-24-s0004.xlsx]

## Sheet: Table S3
# Constructed from biom file	numbers below indicate percentages
#OTU ID	Tamoxifen	Tamoxifen	Tamoxifen	Tamoxifen	Tamoxifen	Tamoxifen	Vehicle	Vehicle	Vehicle	Vehicle	Vehicle	Vehicle
None;Other;Other;Other;Other;Other	0	0	0	0	0	0	0	0	0.000334328	0	0	0
k__Bacteria;p__Actinobacteria;c__Actinobacteria;o__Bifidobacteriales;f__Bifidobacteriaceae;g__Bifidobacterium	0.000931487	0.00110733	0.000883739	0.00119763	0.00146106	0.000835709	0.00384154	0.00325195	0.000951548	0.000553637	0.00384835	0.00398546
k__Bacteria;p__Actinobacteria;c__Coriobacteriia;o__Coriobacteriales;f__Coriobacteriaceae;g__Adlercreutzia	0.000882461	0.00175552	0.000785546	0.000608319	0.00197243	0.000884869	0.00138517	0.00115392	0.00061722	0.000580001	0.00161936	0.00152811
k__Bacteria;p__Actinobacteria;c__Coriobacteriia;o__Coriobacteriales;f__Coriobacteriaceae;g__Adlercreutzia-Asaccharobacter	0.00188749	0.00391617	0.000981932	0.00125466	0.00214289	0.00127814	0.00216086	0.00385513	0.00241745	0.00171364	0.00125738	0.000970553
k__Bacteria;p__Actinobacteria;c__Coriobacteriia;o__Coriobacteriales;f__Coriobacteriaceae;g__Collinsella	0.000318667	0.0056987	0.00117832	0.000684359	0.0070618	0.0029004	0.0011266	0.00112769	0.000977266	0.00110727	0.0116022	0.00619502
k__Bacteria;p__Actinobacteria;c__Coriobacteriia;o__Coriobacteriales;f__Coriobacteriaceae;g__Eggerthella	0	0	0	0	0.000535723	0.000344116	0	0	0	0	0.000590589	0.000764052
k__Bacteria;p__Actinobacteria;c__Coriobacteriia;o__Coriobacteriales;f__Coriobacteriaceae;g__Parvibacter	0.000588307	0.00083725	0.00043205	0	0.000876638	0.000589912	0.000387847	0.00104901	0.000822961	0.000369091	0.000590589	0.000640152
k__Bacteria;p__Bacteroidetes;c__Bacteroidia;o__Bacteroidales;f__Bacteroidaceae;g__Bacteroides	0.229121	0.136661	0.146367	0.189624	0.164662	0.142882	0.157725	0.173664	0.130594	0.196884	0.188969	0.1709
k__Bacteria;p__Bacteroidetes;c__Bacteroidia;o__Bacteroidales;f__Porphyromonadaceae;g__Barnesiella	0.00419169	0.00170151	0.00434014	0.0051517	0.00713486	0.00437518	0.00278881	0.00283234	0.00478346	0.00371728	0.00137169	0.00359311
k__Bacteria;p__Bacteroidetes;c__Bacteroidia;o__Bacteroidales;f__Porphyromonadaceae;g__Butyricimonas	0.00338277	0.00272781	0.00494894	0.0042012	0.0047728	0.00393275	0.00415551	0.00401248	0.00288036	0.00395455	0.00209564	0.00367571
k__Bacteria;p__Bacteroidetes;c__Bacteroidia;o__Bacteroidales;f__Porphyromonadaceae;g__Coprobacter	0	0	0	0.00022812	0	0	0	0	0	0	0	0
k__Bacteria;p__Bacteroidetes;c__Bacteroidia;o__Bacteroidales;f__Porphyromonadaceae;g__NA	0.000367692	0	0	0.000361189	0.000657478	0	0	0	0	0	0	0
k__Bacteria;p__Bacteroidetes;c__Bacteroidia;o__Bacteroidales;f__Porphyromonadaceae;g__Odoribacter	0.00125015	0.00097229	0.00357423	0.00393506	0.0109093	0.00486678	0.0073137	0.000760536	0.00370332	0.00437637	0.000628691	0.00406806
k__Bacteria;p__Bacteroidetes;c__Bacteroidia;o__Bacteroidales;f__Porphyromonadaceae;g__Parabacteroides	0.0471872	0.105331	0.0829144	0.0715725	0.0905615	0.0740094	0.0774956	0.0459206	0.0938689	0.0688882	0.0511145	0.0728741
k__Bacteria;p__Bacteroidetes;c__Bacteroidia;o__Bacteroidales;f__Prevotellaceae;g__Paraprevotella	0.00443682	0.0104251	0.00200314	0.00233823	0.00177763	0.00167142	0.0010712	0.00629409	0.00236601	0.00139727	0.00219089	0.00772312
k__Bacteria;p__Bacteroidetes;c__Bacteroidia;o__Bacteroidales;f__Rikenellaceae;g__Alistipes	0.0252727	0.0147464	0.0405931	0.0453197	0.0386938	0.0329368	0.0311571	0.0246519	0.0337928	0.0284991	0.0162698	0.0257506
k__Bacteria;p__Cyanobacteria;c__Melainabacteria;o__Gastranaerophilales;f__NA;g__NA	0.000514769	0.00572571	0.000255302	0.000760398	0.0012419	0	0.00301044	0.000603184	0.00295751	0.000342728	0	0.000516252
k__Bacteria;p__Firmicutes;c__Bacilli;o__Lactobacillales;f__Enterococcaceae;g__Enterococcus	0.00617723	0.0160968	0.000942655	0.00222417	0.0121999	0.00280208	0.00461723	0.00293724	0.00154305	0.00118636	0.000990665	0.00189981
k__Bacteria;p__Firmicutes;c__Clostridia;o__Clostridiales;f__Christensenellaceae;g__NA	0.00348082	0.000513153	0.00634328	0.00182496	0.00494326	0.00321994	0.00336134	0.00149485	0.0030861	0.00221455	0.00112402	0.00101185
k__Bacteria;p__Firmicutes;c__Clostridia;o__Clostridiales;f__Defluviitaleaceae;g__NA	0	0	0	0.000285149	0	0	0	0	0	0	0	0
k__Bacteria;p__Firmicutes;c__Clostridia;o__Clostridiales;f__Eubacteriaceae;g__Eubacterium	0.00588307	0.00680603	0.00241555	0.00197704	0.0101787	0.00383443	0.00565149	0.00655634	0.00619792	0.00419182	0.00859211	0.00633957
k__Bacteria;p__Firmicutes;c__Clostridia;o__Clostridiales;f__Family XIII;g__Eubacterium	0.00159333	0.00102631	0.00219953	0.000589309	0.00126625	0.000909448	0.00153292	0.000917888	0.00118301	0.00108091	0.000400076	0.00142485
k__Bacteria;p__Firmicutes;c__Clostridia;o__Clostridiales;f__Family XIII;g__NA	0.00107856	0.000594177	0.00155145	0.00180595	0.00284907	0.00142562	0.00153292	0.000393381	0.00151733	0	0.00179082	0.00156941
k__Bacteria;p__Firmicutes;c__Clostridia;o__Clostridiales;f__Lachnospiraceae;g__Anaerostipes	0.00399559	0.00418625	0.00398665	0.00216714	0.0011932	0.00479304	0.00129283	0.00440586	0.00195453	0.00250455	0.00956373	0.00503862
k__Bacteria;p__Firmicutes;c__Clostridia;o__Clostridiales;f__Lachnospiraceae;g__Blautia	0.0930996	0.0783503	0.114081	0.121816	0.0905128	0.137007	0.1047	0.160578	0.124061	0.121141	0.156106	0.121195
k__Bacteria;p__Firmicutes;c__Clostridia;o__Clostridiales;f__Lachnospiraceae;g__Dorea	0	0	0.0028476	0	0	0	0	0	0	0.00332182	0	0
k__Bacteria;p__Firmicutes;c__Clostridia;o__Clostridiales;f__Lachnospiraceae;g__Eisenbergiella	0	0	0	0.00159684	0	0	0.000443254	0	0.000745808	0	0	0
k__Bacteria;p__Firmicutes;c__Clostridia;o__Clostridiales;f__Lachnospiraceae;g__Fusicatenibacter	0.00308861	0	0.00300471	0	0	0.00113067	0.000221627	0.00138995	0.000591503	0	0	0
k__Bacteria;p__Firmicutes;c__Clostridia;o__Clostridiales;f__Lachnospiraceae;g__Hungatella	0.00639784	0.0026738	0.00972113	0.0024903	0.00299518	0.00570249	0.00186536	0.00212426	0.0039605	0.00406	0.00220995	0.00264321
k__Bacteria;p__Firmicutes;c__Clostridia;o__Clostridiales;f__Lachnospiraceae;g__Lachnoclostridium	0.0633166	0.130098	0.0616261	0.053342	0.0778503	0.0691427	0.0852156	0.101964	0.0733464	0.064301	0.178167	0.147545
k__Bacteria;p__Firmicutes;c__Clostridia;o__Clostridiales;f__Lachnospiraceae;g__Lachnoclostridium-Roseburia	0	0	0.00153181	0	0.00311693	0.00208927	0.00277034	0.000524508	0.00244316	0.00121273	0.00030482	0
k__Bacteria;p__Firmicutes;c__Clostridia;o__Clostridiales;f__Lachnospiraceae;g__Marvinbryantia	0.0920456	0.0445633	0.0550471	0.0586647	0.0596357	0.0369678	0.0579555	0.0499856	0.0787213	0.0514619	0.0164222	0.0432206
k__Bacteria;p__Firmicutes;c__Clostridia;o__Clostridiales;f__Lachnospiraceae;g__NA	0.0884177	0.0597148	0.0924784	0.0909437	0.0937759	0.0984662	0.0729153	0.0833705	0.0870281	0.0904274	0.073995	0.0782018
k__Bacteria;p__Firmicutes;c__Clostridia;o__Clostridiales;f__Lachnospiraceae;g__Roseburia	0.00671651	0.00207962	0.0112333	0.00482853	0.00423708	0.00489136	0.0147567	0.00249141	0.00506635	0.00453455	0.0023433	0.00295296
k__Bacteria;p__Firmicutes;c__Clostridia;o__Clostridiales;f__Lachnospiraceae;g__Roseburia-Shuttleworthia	0.000343179	0	0.000392773	0	0	0	0	0.000393381	0	0	0	0
k__Bacteria;p__Firmicutes;c__Clostridia;o__Clostridiales;f__Lachnospiraceae;g__Ruminococcus	0	0	0	0	0.000292213	0	0	0	0	0	0	0.000247801
k__Bacteria;p__Firmicutes;c__Clostridia;o__Clostridiales;f__Lachnospiraceae;g__Shuttleworthia	0.000563795	0	0	0	0	0	0	0	0.0010287	0	0	0
k__Bacteria;p__Firmicutes;c__Clostridia;o__Clostridiales;f__Lachnospiraceae;g__Tyzzerella	0	0	0	0	0	0	0	0	0	0	0	0.000309751
k__Bacteria;p__Firmicutes;c__Clostridia;o__Clostridiales;f__Peptococcaceae;g__Peptococcus	0	0	0	0	0	0.000417855	0	0	0	0	0	0
k__Bacteria;p__Firmicutes;c__Clostridia;o__Clostridiales;f__Ruminococcaceae;g__*Soleaferrea	0.000661846	0.000351105	0.000353496	0.000266139	0	0.000344116	0.000406316	0	0.000642938	0.00029	0	0
k__Bacteria;p__Firmicutes;c__Clostridia;o__Clostridiales;f__Ruminococcaceae;g__Anaerofilum	0	0	0.000392773	0.000399209	0.000267861	0.000393275	0.000258565	0	0.000282893	0	0	0.000474951
k__Bacteria;p__Firmicutes;c__Clostridia;o__Clostridiales;f__Ruminococcaceae;g__Anaerotruncus	0.00492707	0.000918274	0.00341713	0.00361189	0.00375006	0.00344116	0.00247484	0.00246519	0.00460344	0.00326909	0.00255287	0.00318011
k__Bacteria;p__Firmicutes;c__Clostridia;o__Clostridiales;f__Ruminococcaceae;g__Butyricicoccus	0.00122564	0.00245773	0.000805185	0.000380199	0.00146106	0.000688231	0.00086804	0.000288479	0.000900113	0.00029	0.000476281	0
k__Bacteria;p__Firmicutes;c__Clostridia;o__Clostridiales;f__Ruminococcaceae;g__Eubacterium	0	0	0	0.000418219	0	0.000294956	0	0	0	0	0	0.000371701
k__Bacteria;p__Firmicutes;c__Clostridia;o__Clostridiales;f__Ruminococcaceae;g__Faecalibacterium	0.031499	0.00148544	0.0115672	0.0443692	0.0100326	0.025907	0.00930834	0.0152369	0.0231458	0.0583691	0.0278339	0.0145789
k__Bacteria;p__Firmicutes;c__Clostridia;o__Clostridiales;f__Ruminococcaceae;g__Flavonifractor	0.00193651	0.00218765	0.00583268	0.0022812	0.00102274	0.00282666	0.00186536	0.00170465	0.00167164	0.00139727	0.00123833	0.001239
k__Bacteria;p__Firmicutes;c__Clostridia;o__Clostridiales;f__Ruminococcaceae;g__Intestinimonas	0	0.00105331	0.000451689	0.000456239	0.00275167	0.000344116	0	0	0.000668655	0	0.000323871	0.000371701
k__Bacteria;p__Firmicutes;c__Clostridia;o__Clostridiales;f__Ruminococcaceae;g__NA	0.0155656	0.00496948	0.0185585	0.0196753	0.0195052	0.0122653	0.0156616	0.0126931	0.0192881	0.0145264	0.0107449	0.0143724
k__Bacteria;p__Firmicutes;c__Clostridia;o__Clostridiales;f__Ruminococcaceae;g__Oscillibacter	0.000294154	0	0	0.000418219	0.000292213	0.000294956	0.000203158	0	0	0.00029	0.000342922	0.000309751
k__Bacteria;p__Firmicutes;c__Clostridia;o__Clostridiales;f__Ruminococcaceae;g__Oscillospira	0.000343179	0	0	0	0	0	0	0	0	0.00192455	0.000419127	0.00183786
k__Bacteria;p__Firmicutes;c__Clostridia;o__Clostridiales;f__Ruminococcaceae;g__Pseudoflavonifractor	0	0	0	0	0	0.000442434	0	0	0	0.000632728	0	0
k__Bacteria;p__Firmicutes;c__Clostridia;o__Clostridiales;f__Ruminococcaceae;g__Ruminiclostridium	0.00350533	0.00467239	0.0029458	0.000589309	0.00538158	0.00280208	0.00402623	0.00141617	0.00141446	0.00176636	0.00805868	0.00404741
k__Bacteria;p__Firmicutes;c__Clostridia;o__Clostridiales;f__Ruminococcaceae;g__Ruminococcus	0.0116436	0	0	0	0	0	0.00086804	0	0	0	0	0
k__Bacteria;p__Firmicutes;c__Clostridia;o__Clostridiales;f__Ruminococcaceae;g__Subdoligranulum	0.000857948	0.000729217	0	0	0	0	0	0	0	0	0	0
k__Bacteria;p__Firmicutes;c__Clostridia;o__Thermoanaerobacterales;f__Thermoanaerobacteraceae;g__Gelria	0.000514769	0	0.000274941	0.000266139	0.000267861	0.000294956	0	0	0	0	0	0
k__Bacteria;p__Firmicutes;c__Erysipelotrichia;o__Erysipelotrichales;f__Erysipelotrichaceae;g__*Stoquefichus	0.0145606	0.0020256	0.0124705	0.0119763	0.0171675	0.012634	0.0273894	0.0259107	0.0213455	0.0286309	0.0419508	0.0153017
k__Bacteria;p__Firmicutes;c__Erysipelotrichia;o__Erysipelotrichales;f__Erysipelotrichaceae;g__Coprobacillus	0.00639784	0.000783233	0.00159073	0.000494259	0.000998393	0.00238423	0.0016068	0.00369778	0.000771526	0.000685455	0.00285769	0.00332466
k__Bacteria;p__Firmicutes;c__Erysipelotrichia;o__Erysipelotrichales;f__Erysipelotrichaceae;g__Dielma	0.000956	0	0.000589159	0.000399209	0	0.000688231	0.000461723	0.000419606	0.000385763	0.000474546	0.000819204	0.000433651
k__Bacteria;p__Firmicutes;c__Erysipelotrichia;o__Erysipelotrichales;f__Erysipelotrichaceae;g__Erysipelatoclostridium	0.00365241	0.0104251	0.00516496	0.00488556	0.00170457	0.00245797	0.00718441	0.00844457	0.00483489	0.0058	0.00674414	0.00392351
k__Bacteria;p__Firmicutes;c__Erysipelotrichia;o__Erysipelotrichales;f__Erysipelotrichaceae;g__Faecalitalea	0.00335826	0.000432129	0.0014729	0.000380199	0.00270297	0.00176974	0.00373072	0.00498282	0.00462915	0.00224091	0.00358164	0.00189981
k__Bacteria;p__Firmicutes;c__Erysipelotrichia;o__Erysipelotrichales;f__Erysipelotrichaceae;g__Holdemania	0.00164236	0	0.00202278	0.00165387	0.000438319	0.0013273	0.000664881	0.000760536	0.00182594	0.00189818	0.00118118	0.000743402
k__Bacteria;p__Firmicutes;c__Erysipelotrichia;o__Erysipelotrichales;f__Erysipelotrichaceae;g__NA	0.00620174	0.00491546	0.0129811	0.0132309	0.00560074	0.0133714	0.00615015	0.0170203	0.0100813	0.0104927	0.0112783	0.00468757
k__Bacteria;p__Firmicutes;c__Erysipelotrichia;o__Erysipelotrichales;f__Erysipelotrichaceae;g__Turicibacter	0.00470646	0.00140442	0.00155145	0.00117862	0.00382311	0	0.00347216	0.00354043	0.000668655	0.000448182	0	0
k__Bacteria;p__Firmicutes;c__Negativicutes;o__Selenomonadales;f__Acidaminococcaceae;g__Phascolarctobacterium	0.0262532	0.0259817	0.0167518	0.0206258	0.0173623	0.016665	0.0286638	0.0204558	0.0175393	0.0187709	0.0435512	0.0221369
k__Bacteria;p__Proteobacteria;c__Alphaproteobacteria;o__Rhodospirillales;f__Rhodospirillaceae;g__Thalassospira	0.0133595	0.00110733	0.00893558	0.00442932	0.00423708	0.00172058	0.000997322	0.00262254	0.00234029	0.000659092	0	0.00536902
k__Bacteria;p__Proteobacteria;c__Betaproteobacteria;o__Burkholderiales;f__Alcaligenaceae;g__Parasutterella	0	0	0	0	0.000633127	0	0.000443254	0.000445831	0	0.000448182	0.000476281	0.00105315
k__Bacteria;p__Proteobacteria;c__Betaproteobacteria;o__Burkholderiales;f__Alcaligenaceae;g__Sutterella	0.00796666	0.00623886	0.00272977	0.00441031	0.00708615	0.00371153	0.00818173	0.00558601	0.00275178	0.00672273	0.00937321	0.00487341
k__Bacteria;p__Proteobacteria;c__Deltaproteobacteria;o__Desulfovibrionales;f__Desulfovibrionaceae;g__Bilophila	0.00372595	0.00326797	0.00471328	0.00317466	0.00528418	0.003392	0.00393388	0.00306837	0.00480918	0.00300546	0.00291484	0.00328336
k__Bacteria;p__Proteobacteria;c__Deltaproteobacteria;o__Desulfovibrionales;f__Desulfovibrionaceae;g__Desulfovibrio	0.000808923	0.00124237	0	0.00131169	0.00165587	0.00110609	0.0010712	0.000445831	0.000925831	0	0.000857306	0.00200306
k__Bacteria;p__Proteobacteria;c__Gammaproteobacteria;o__Enterobacteriales;f__Enterobacteriaceae;g__Citrobacter	0	0	0	0	0.000803584	0	0	0	0	0	0.000285769	0
k__Bacteria;p__Proteobacteria;c__Gammaproteobacteria;o__Enterobacteriales;f__Enterobacteriaceae;g__Enterobacter	0	0.000621185	0	0	0	0	0.00123742	0	0	0.000395455	0	0
k__Bacteria;p__Proteobacteria;c__Gammaproteobacteria;o__Enterobacteriales;f__Enterobacteriaceae;g__Escherichia-Shigella	0	0.000891266	0	0	0.00182633	0	0.0010712	0.0016522	0	0	0.000819204	0.000247801
k__Bacteria;p__Proteobacteria;c__Gammaproteobacteria;o__Enterobacteriales;f__Enterobacteriaceae;g__NA	0	0	0	0	0.000340915	0	0	0	0	0	0	0
k__Bacteria;p__Verrucomicrobia;c__Verrucomicrobiae;o__Verrucomicrobiales;f__Verrucomicrobiaceae;g__Akkermansia	0.136904	0.28353	0.225766	0.186925	0.184094	0.244125	0.215348	0.178437	0.200931	0.17255	0.0871595	0.173151
