# Supplementary material for: Variation in human gut microbiota impacts tamoxifen pharmacokinetics
Source: mBio. 2024 Nov 25;16(1):e01679-24. doi: 10.1128/mbio.01679-24 (PMC11708054; doi:10.1128/mbio.01679-24)
Supplement: Table S4 — Metabolomic analysis of cecal content harvested from humanized mice treated with tamoxifen or vehicle related to Fig. 4E. [file mbio.01679-24-s0005.xlsx]

## Sheet: Compounds_cecal content_MA
#Compound list written as follows: Compound Name (if annotated)_Formula_m/z_RT
Compounds	Tamoxifen	Tamoxifen	Tamoxifen	Tamoxifen	Tamoxifen	Tamoxifen	Vehicle	Vehicle	Vehicle	Vehicle	Vehicle	Vehicle
_C26 H29 N O3_403.21368_404.22096_3.585	9.79789e+08	1275212617	3841261408	1083068917	1867974828	8515623201	1009580788	9.82932e+08	8.47111e+08	1211769771	3.28362e+06	2180449411
_C22 H37 N O2 P2_409.23341_410.24069_3.583	1299131990	1132881828	5414922046	2750036696	1804326411	4194648961	1519101332	8.92647e+08	2689648710	2689873976	3.38206e+07	1354870797
_C6 H9 N3_123.07941_124.08668_3.454	1056343073	268608184	3.35288e+07	7.38136e+07	1085348131	5.20029e+07	4.55457e+08	1.30236e+08	3.29792e+07	1425695804	5304093699	1018087743
_C4 H8 N2_84.0686_85.07588_7.431	1483667918	1570190921	6.14856e+07	4010931985	1249345890	1.15907e+08	3582142124	2722840543	1.19405e+08	1348419405	4159486383	570772943
_C5 H8 N2_96.0686_97.07589_7.217	2.17499e+08	1750653425	2.83728e+07	1480707048	1188919121	4.40827e+07	1673458187	1224596979	7.53918e+06	1717690497	2795297825	6.3402e+08
_C5 H9 N3_111.07938_112.08667_7.433	2.46748e+08	6.41453e+08	1.18567e+07	4.24653e+08	6.7857e+08	4.41915e+07	1254942121	3.04252e+08	6.8949e+07	5.21143e+08	2665521388	7.68857e+08
_C6 H7 N3_121.06383_122.07114_7.098	6.1881e+08	8.34191e+08	2.58442e+06	1065513058	3.83584e+08	1.31648e+08	1066323777	8.06609e+08	1.43288e+08	8.45013e+08	2232872557	4.77355e+08
_C5 H7 N3_109.06383_110.07112_7.2	4.89639e+08	5.68965e+08	2.88949e+07	4.1164e+08	9.49944e+08	1.07143e+08	1105736619	8.66219e+08	7.63337e+06	5.82165e+08	2169950943	6.76245e+07
_C6 H14 O4_150.09032_151.09763_7.023	1.24575e+08	1264016532	3.25979e+07	476752043	3.38492e+08	2.55057e+07	1060980216	1.54698e+08	1.05589e+07	1317683130	2142048555	3.45561e+08
_C6 H11 N3_125.09505_126.10233_6.38	2.16421e+08	1084379790	1.42037e+07	5.23513e+08	1.3931e+08	8.58983e+07	3.891e+08	5.97236e+08	3.91972e+07	1917789258	2006294515	1626878208
_C4 H7 N3_97.06376_98.07104_1.229	190263017	3.74376e+08	3.45843e+07	351829374	2.38228e+08	1.73091e+08	5.11558e+07	2.58394e+07	2.79016e+08	3.41382e+08	1874513747	3.34559e+08
_C5 H8 N2_96.06854_97.07583_3.031	1.3061e+08	1.25154e+08	1.05844e+07	1.93594e+08	434101123	1.08775e+07	1.59556e+08	6.09342e+07	7.81925e+07	1.25581e+08	1607150864	2.57057e+08
_C6 H10 N2_110.08419_111.09147_7.586	2.2246e+08	5.08446e+08	2.74953e+07	4.41018e+08	3.86037e+08	8.34146e+06	8.54051e+08	9.71992e+08	2.33899e+08	5.74717e+08	1580635639	6.9254e+08
_C5 H7 N3_109.06383_110.0711_6.411	7.61955e+08	6.03628e+08	2.01007e+07	5.85247e+08	214269521	1.07143e+08	5.30227e+08	4.02669e+08	2.34813e+06	6.11177e+08	1543039230	5.53541e+08
_C4 H8 N2 O_100.06347_101.07073_7.528	1.49773e+08	1.83623e+08	9.46229e+06	1156750873	5.03469e+07	3.90268e+07	1.26254e+08	8.55434e+08	3.41279e+07	1385943543	8.48294e+08	4.98244e+07
_C4 H8 N2 O_100.06353_101.07079_7.664	1.44379e+08	1.90445e+08	7.56922e+06	1156750873	4.262e+08	7.68085e+07	1.44393e+08	8.55434e+08	5.0267e+07	1385943543	5.09127e+08	4.41979e+07
_C4 H8 N2 O_100.06351_101.07078_7.181	8.72954e+07	7.36821e+08	3.92459e+07	1156750873	1221091539	1.68227e+08	7.90034e+08	838421498	4.71576e+06	1385943543	5.09127e+08	5.48125e+07
_C7 H15 N O4_177.10113_178.10842_6.974	2.67655e+08	4.97802e+08	4.59567e+06	3.33183e+08	4.27446e+07	3.81974e+07	4.32259e+08	1.18249e+08	7.58325e+06	522737126	1348934190	2.56269e+08
Mevalonate_C6 H12 O4_148.07469_149.082_7.228	2.83475e+08	5.19017e+08	1.65447e+07	2.00676e+08	1.66686e+08	1.34931e+07	4.9495e+08	3.57307e+08	5.11193e+06	5.15682e+08	1258068177	5.87304e+08
_C6 H7 N3_121.06376_122.07105_3.011	9.40143e+07	8.36377e+07	632222	8.82007e+07	2.65151e+08	5.63645e+06	1.01665e+08	4.43415e+06	1.03239e+07	7.09582e+07	1245584676	3.19924e+08
Choline_C5 H13 N O_103.0994_104.10668_11.424	5.23851e+08	3.65475e+08	5.1528e+08	1166071778	8.38045e+08	7.93428e+08	4.07288e+08	3.94823e+08	5.03221e+08	7.71499e+08	2.17803e+08	6.23905e+08
_C7 H14 O4_162.0902_163.09747_7.425	1.28186e+08	6.64766e+08	2.95038e+06	1.35102e+08	3.45467e+07	3.40104e+07	6.54863e+08	1.13554e+08	1.67724e+07	1.6551e+08	1120120496	2.13485e+08
_C4 H10 N2_86.08421_87.09149_7.428	2.93168e+08	4.2676e+08	4.5284e+07	4.38179e+08	1021734747	2.4852e+07	5.12848e+08	8.72845e+08	4.24228e+07	839079848	1081201238	7.27053e+08
_C6 H10 N4_138.09032_139.0976_7.511	4.60301e+07	3.75461e+08	2.90952e+06	150032298	9.14501e+07	1.39093e+06	5.47655e+06	4.10386e+07	1.02057e+07	8.1735e+07	1003041802	1.84436e+08
_C5 H8 N4_124.0747_125.08198_6.893	2.40093e+08	2.18613e+08	924458	1.63886e+08	5.17494e+08	3.20917e+07	4.06151e+08	1.71454e+08	6.45457e+06	3.83076e+08	987103122	2.27848e+08
_C8 H11 N3_149.09505_150.10235_6.807	1.69565e+08	1.35946e+08	5.47625e+06	1.01473e+08	332562238	2.25024e+07	2.00728e+08	7.79434e+07	1.09131e+07	3.47649e+08	9.50847e+08	3.64834e+08
_C27 H31 N O4_433.22383_434.23111_3.549	1.34383e+08	1.45717e+08	564180515	1.40237e+08	3.22042e+08	938953445	135861458	2.32262e+08	9.26167e+07	3.43513e+08	9.92793e+06	3.57116e+08
_C16 H27 N3 O2_293.20953_294.21681_14.442	2.11133e+07	1.28852e+07	4.52244e+07	300159	442633	381760	229265	240960	218731	1.54525e+06	9.3307e+08	948332
_C23 H39 N O2 P2_423.24916_424.25644_2.634	166899585	1.7811e+08	8.88271e+08	2.41428e+08	2.5157e+08	416111496	1.72112e+08	1.54358e+08	1.28259e+08	3.00711e+08	5.08093e+06	1.45666e+08
_C8 H17 N O4_191.11672_192.124_7.324	1.0987e+07	4.53358e+08	2.12395e+06	8.16246e+06	373538725	3.06224e+06	1.70408e+08	2.3494e+08	1.53685e+06	2.57105e+08	886562304	240822886
_C9 H7 N O_145.05257_146.05985_6.463	7.968e+08	5.19868e+08	1.96456e+08	7.45676e+08	651046217	8.21326e+08	4.1557e+08	5.04501e+08	5.30071e+08	8.32531e+08	538523233	8.60887e+08
_C26 H29 N O3_403.21364_404.22092_3.362	7.84595e+07	9.42176e+07	239028954	6.6058e+07	2.05279e+08	8.52516e+08	6.19179e+07	6.8047e+07	3.53571e+07	85194.4	2.74291e+07	216079519
_C27 H31 N O3_417.22921_418.23649_2.633	1.21788e+08	1.77032e+08	6.41629e+08	9.07385e+07	2.66431e+08	8.41542e+08	122102199	1.75637e+08	4.89709e+07	1.38235e+08	4.29113e+06	563566
_C7 H14 O4_162.09022_163.09751_6.529	4.02775e+08	6.8374e+08	1.07768e+07	6.36803e+08	2.7512e+07	5.87034e+07	6.53962e+08	3.39089e+08	3.35997e+06	805204525	8.16801e+08	3.16638e+07
4-Hydroxytamoxifen_C26 H29 N O2_387.21882_388.2261_2.643	6.53701e+07	1.01094e+08	2.82647e+08	5.44405e+07	1.27082e+08	8.13556e+08	7.79294e+07	6.0519e+07	2.02265e+07	5.42347e+07	1.58211e+06	1.21706e+08
_C6 H11 N3_125.09498_126.10226_3.503	1.06074e+08	1.51661e+08	5.7771e+06	2.42843e+08	356659102	4.25094e+06	7.99156e+07	1.51555e+08	1.30726e+07	2.52864e+08	7.7877e+08	3.4642e+08
_C6 H8 N2_108.06849_126.1023_3.479	1.06074e+08	1.51661e+08	1.61797e+07	2.2331e+08	356659102	1.50913e+06	7.99156e+07	1.51555e+08	1.45983e+07	2.52864e+08	7.7877e+08	3.4642e+08
_C8 H16 O4_176.10586_177.11314_7.022	3.21035e+07	2.97484e+08	4.37229e+06	1.2582e+08	359762529	657952	2.67014e+08	4.56466e+07	8.76772e+06	2.93364e+08	776668729	2.4187e+08
_C26 H29 N O3_403.21375_404.22103_2.776	1.20611e+08	1.47123e+08	4.30226e+08	1.37117e+08	2.63609e+08	7.71259e+08	1.15276e+08	113505585	7.78227e+07	1.76732e+08	2.74291e+07	2.50832e+08
_C18 H38 N3 O7 P_439.2439_440.25117_3.557	1.62429e+08	1.2055e+08	7.64719e+08	3.19489e+08	2.50327e+08	3.7891e+08	2.01597e+08	2.1289e+08	3.1394e+08	7.62977e+08	1.23939e+07	215769211
_C4 H8 N2 O_100.06342_101.07069_3.53	1.51313e+08	7.97522e+07	4.73125e+06	1.58374e+08	1.37403e+08	5.09534e+06	7.58457e+07	5.76334e+07	4.56527e+07	164261905	7.32599e+08	2.52535e+08
_C7 H16 O4_164.10587_165.11318_7.407	8.31461e+07	6.35665e+08	1.01335e+06	7.00734e+06	4.96051e+08	2.13318e+06	5.0603e+08	1.50395e+08	2.04574e+07	6.97419e+08	6.62157e+08	1.74621e+08
_C5 H8 N2_96.06854_97.07582_3.467	2.21536e+08	1.32466e+08	1.73308e+07	1.22787e+08	1.57693e+08	2.38756e+06	8.04681e+07	1.83812e+08	1.1088e+07	1.90823e+08	6.92846e+08	3.09079e+08
_C22 H43 N O_337.33355_338.34082_7.139	2.95281e+08	3.14576e+08	4.48594e+08	3.24026e+08	1.11009e+08	5.15183e+08	1.05584e+08	3.46659e+08	6.51987e+08	2.09027e+07	1.11599e+08	2.70641e+08
_C25 H27 N O3_389.19821_390.20549_3.801	8.7158e+07	1.14774e+08	2.63363e+08	8.24848e+07	185885406	6.49902e+08	6.69652e+07	5.47275e+07	5.29349e+07	9.06275e+07	433584	1.45688e+08
_C9 H17 N O4_203.11668_204.12398_7.159	1.38186e+08	2.5094e+08	2.09333e+06	9.99919e+07	1.68723e+08	525473	1.34199e+08	1.72289e+08	174440	2.41854e+08	6.39379e+08	3.27535e+08
Hypoxanthine_C5 H4 N4 O_136.03836_137.04564_7.389	4.70977e+08	1.85441e+08	4.2351e+08	6.35215e+08	2.75706e+08	369568522	2.25147e+08	2.25734e+08	5.62763e+08	4.42889e+08	1.98981e+07	1.7786e+08
Creatine_C4 H9 N3 O2_131.06922_132.0765_13.718	2.1757e+08	2.18311e+08	2.26615e+08	3.73117e+08	6.08416e+08	4.54206e+08	1.59094e+08	1.98506e+08	2.64399e+08	2.94498e+08	7.6019e+07	3.93853e+08
_C22 H37 N O2 P2_409.23367_410.24095_2.777	1.60276e+08	1.29926e+08	6.04748e+08	3.56344e+08	2.38069e+08	3.7591e+08	164513293	1.02495e+08	2.52857e+08	4.01067e+08	4.74889e+06	1.54622e+08
_C8 H17 N O4_191.11664_192.12394_6.514	1.45752e+07	4.53358e+08	1.6758e+06	2.05007e+08	373538725	3.0806e+07	1.35483e+07	1.26512e+08	1.00248e+06	480565695	5.85243e+08	4.52427e+08
_C5 H6 N2_94.05294_95.06024_6.943	1.03605e+08	4.46567e+08	7.05175e+06	384135934	5.65007e+08	1.99593e+07	4.43248e+08	2.4283e+08	780268	332737418	6.52025e+07	4.16344e+08
_C4 H10 N2 O2_118.07405_119.08132_7.307	8.11677e+07	1.17499e+07	972247	5.12952e+07	1.59769e+08	1.78678e+07	102446425	4.36323e+07	6.27606e+06	1.0065e+08	5.61387e+08	1.54296e+08
_C7 H10 O7 P2_267.99031_268.99759_14.5	2.4167e+08	1.15624e+08	3.22199e+08	255485011	5.48594e+08	3.625e+08	1.45019e+08	1.55113e+08	1.61398e+08	4.51337e+08	1.31556e+08	4.95707e+08
4-Hydroxytamoxifen_C26 H29 N O2_387.21888_388.22615_3.01	1.51952e+07	2.10379e+07	9.28636e+07	1.76368e+07	3.55227e+07	5.40415e+08	1.59903e+07	1.33428e+07	9.16788e+06	1.64547e+07	943223	3.25155e+07
Dimethylformamide_C3 H7 N O_73.05265_74.05993_5.405	2.04113e+07	6.38514e+07	1.31035e+07	6.1538e+07	3.46875e+08	1.7619e+07	7.03553e+07	9.96363e+07	1.29571e+07	534166180	4.84395e+08	1.57114e+08
_C9 H11 N5_189.10106_190.10833_6.97	2.24112e+08	4.25989e+08	2.00078e+06	1.9848e+08	5.32893e+08	1.00597e+07	3.92806e+08	280832568	813971	4.07463e+08	4.67439e+08	1.93345e+08
_C7 H13 N O4_175.08552_176.09282_6.783	2.65527e+08	4.02576e+08	5.84479e+06	3.6203e+08	3.20144e+08	3.21126e+07	3.98877e+08	2.21164e+08	3.22681e+06	263130110	5.32595e+08	3.01573e+08
_C5 H7 N3_109.06373_110.07102_3.486	133220021	9.38123e+07	8.4292e+06	1.35102e+08	2.60135e+08	1.46542e+06	8.43267e+07	1.04297e+08	6.24134e+07	1.48485e+08	5.23503e+08	2.35003e+08
__85.07635_86.08363_6.327	2.4408e+07	8.52223e+07	438916	2.24359e+08	1.72568e+08	1.33762e+07	7.45095e+07	1.48427e+08	753325	1.33966e+08	5.15744e+08	1.46202e+08
_C30 H56 N3 P_489.41738_490.42465_2.203	1.73403e+08	1.65953e+08	7.11057e+07	3.91459e+08	458625356	2.2948e+07	1.20168e+08	5.81501e+07	1.57072e+08	4.38207e+08	6.25791e+07	5.13669e+08
_C30 H53 N2 P_472.39058_490.42441_2.193	1.73403e+08	1.65953e+08	7.11057e+07	3.91459e+08	458625356	3.66993e+08	1.20168e+08	5.81501e+07	1.57072e+08	4.38207e+08	6.25791e+07	5.13669e+08
_C6 H8 N2_108.06854_109.07587_6.727	1.67758e+08	6.44109e+07	5.51691e+06	1.37343e+08	1.93255e+08	3.47874e+07	3.92876e+08	1.92747e+08	6.26394e+06	4.83226e+08	5.12948e+08	5.39981e+07
5-Hydroxyindoleacetate_C10 H9 N O3_191.05788_192.06515_6.417	4.44079e+08	2.79694e+08	1.24601e+08	1.57055e+08	3.61557e+08	5.04116e+08	2.4584e+08	2.90757e+08	3.2953e+08	4.51544e+08	2.51869e+08	4.8142e+08
_C7 H10 N4 O_166.08518_167.09245_7.354	7.35425e+07	1.16732e+08	1.89616e+06	1.14018e+08	1.01082e+08	2.79947e+06	2.12326e+08	6.78485e+07	1.16852e+06	2.64737e+08	5.03598e+08	101931577
_C26 H27 N O3_401.19834_402.20561_3.579	6.05742e+07	9.01679e+07	3.17682e+08	5.52544e+07	1.31028e+08	5.03086e+08	6.13448e+07	5.44791e+07	6.78144e+07	6.36711e+07	240559	1.50154e+08
_C7 H10 N4_150.09024_151.09753_3.538	379140	6.00664e+07	1.54108e+07	1.21331e+07	2.65353e+08	534654	1.12344e+06	1.10843e+08	9.81984e+06	1.50887e+08	5.01207e+08	6.75372e+07
Bis(2-Ethylhexyl)Phthalate_C24 H38 O4_390.27599_408.30977_8.784	5.69887e+07	5.45624e+07	4.97109e+08	2.26048e+08	117849256	1.45818e+08	6.49721e+07	9.28025e+07	1.2869e+08	2.08613e+08	2.31726e+07	1.41442e+08
DG 34:2_C37 H68 O5_592.50533_634.53902_2.193	3.29774e+08	3.66879e+08	1.5046e+08	3.30798e+08	2.86443e+08	3.5077e+08	329723146	2.05816e+08	185552922	4.93299e+08	1.8957e+08	3.77077e+08
__633.53181_634.53909_2.2	3.29774e+08	3.66879e+08	7.41291e+06	3.30798e+08	2.86443e+08	3.5077e+08	329723146	2.05816e+08	185552922	4.93299e+08	1.8957e+08	3.77077e+08
_C23 H36 N P3_419.20867_420.21585_3.623	9.22099e+07	9.02261e+07	2.13751e+08	8.3313e+07	1.3381e+08	4.90581e+08	6.38188e+07	6.03027e+07	5.98467e+07	3.03531e+07	450191	1.71202e+08
_C7 H12 N4_152.10584_153.11314_3.389	1.12876e+08	3.5636e+07	1.42618e+07	1.29567e+08	2.46883e+08	1.6449e+06	6.26136e+07	1.56435e+07	5.2166e+07	1.52385e+08	4.85194e+08	2.25734e+08
_C4 H10 N2 O2_118.07403_119.08132_5.883	5.66882e+07	1.30298e+08	2.80245e+06	1.91642e+08	1.20099e+08	4.03774e+06	4.35896e+07	3.12321e+07	5.43813e+06	7.42144e+07	4.65921e+08	9.27097e+07
Pyrimidine_C4 H4 N2_80.03732_81.04461_7.876	2.01124e+08	1.12948e+08	8.29937e+06	9.44323e+07	1.52296e+08	6.7562e+07	9.03235e+07	6.40607e+07	8.66368e+07	3.38565e+08	463916234	176260710
_C18 H33 N O9_407.21801_408.22529_3.575	8.08487e+07	3.09336e+06	4.59971e+08	2.66858e+06	110375684	279680213	8.81554e+07	4.90491e+07	2.19744e+08	1.84532e+07	164611	9.06127e+07
_C3 H6 N2 O_86.04781_87.05512_6.098	2.38792e+07	8.70078e+07	5.22725e+06	1.30556e+08	2.098e+07	7.72094e+06	4.58053e+07	3.65771e+07	7.7764e+06	1.43369e+08	4.37938e+08	5.82508e+06
Dimethylformamide_C3 H7 N O_73.05261_74.05988_3.358	8.21606e+07	1.16919e+08	6.26099e+06	94920319	2.14768e+08	40729.9	5.781e+07	7.80482e+07	3.86928e+07	1.56768e+08	4.3391e+08	141559081
_C8 H9 P3_197.99359_199.00086_11.739	2.61251e+08	2.61002e+08	3.69386e+08	2.21517e+08	2.26786e+08	4.31425e+08	2.49379e+08	2.58285e+08	3.31179e+08	3.6506e+08	1.41942e+08	3.01603e+08
__103.9847_104.99198_14.502	2.42925e+08	1.62767e+08	2.75532e+08	2.5039e+08	4.29141e+08	3.59504e+08	1.76056e+08	1.84363e+08	1.80841e+08	3.69624e+08	1.76352e+08	3.82854e+08
_C22 H37 N O2 P2_409.23356_410.24084_3.361	1.051e+08	8.36933e+07	3.55616e+08	1.77064e+08	2.48393e+06	416043839	9.08009e+07	6.13928e+07	8.6861e+07	4.01067e+08	165522	1.39165e+08
_C4 H8 N2 O5_164.0434_165.05067_11.784	6.24047e+07	5.78322e+07	4.22867e+07	7.11621e+07	1.13109e+08	6.71872e+07	4.77406e+07	4.62989e+07	4.8676e+07	3.30108e+07	4.13267e+08	4.7443e+07
LPC 16:0_C24 H50 N O7 P_495.33132_496.33859_3.937	1.28798e+08	1.2347e+08	9.65633e+07	150009319	4.10213e+08	1.32291e+08	9.40429e+07	1.28296e+08	1.45773e+08	329492429	1.10465e+08	1.48868e+08
_C20 H33 O5 P_384.20409_385.21137_2.795	3.30012e+08	1.59962e+08	212002	5.99051e+06	2.1545e+07	1.07103e+07	3.19251e+07	7.14545e+07	1.11875e+07	406793098	3.94154e+07	6.91994e+07
_C19 H41 N O2 P2 S_409.23371_410.24099_2.909	1.21768e+07	1.03692e+07	6.09692e+07	3.15462e+07	2.60642e+07	8.09724e+07	3.21936e+06	7.42018e+06	1.8379e+07	4.01067e+08	614187	2.70219e+07
_C6 H9 N3 O_139.07434_140.08162_7.456	1.4129e+07	1.29887e+08	2.60163e+06	1.28092e+08	4.97836e+07	4.14281e+07	8.23588e+07	3.04352e+08	2.90851e+06	1.58123e+08	4.00867e+08	2.84713e+08
_C19 H31 N5 O4_393.23892_394.2462_2.643	9.59052e+07	1.12412e+08	3.80404e+08	1.79316e+08	1.2117e+08	3.95855e+08	1.13134e+08	5.5831e+07	7.26069e+07	1.28199e+08	1.96126e+06	7.28276e+07
6-dimethylaminopurine_C7 H9 N5_163.08554_164.09286_7.153	1.53937e+07	1.56992e+08	2.58292e+06	7.48901e+07	1.96068e+08	3.39807e+06	1.49809e+08	4.36415e+07	1.83678e+06	1.4736e+08	3.95245e+08	6.98718e+07
__81.04512_82.05241_7.649	2.01316e+07	5.69404e+06	2.34813e+06	9.02686e+07	8.66742e+07	1.18596e+07	5.00163e+07	4.87471e+07	2.12726e+07	3.00178e+08	3.40377e+08	3.91087e+08
Adenosine_C10 H13 N5 O4_267.09612_268.1034_7.572	7.66823e+07	6.22386e+07	3.89311e+07	3.85038e+08	1.06246e+08	7.41973e+07	4.63279e+07	102690490	9.65139e+07	8.13671e+07	1.60455e+07	6.63554e+07
_C6 H15 N O4_165.10109_166.10843_7.054	2.3202e+07	3.22343e+07	1.6192e+06	1.41164e+06	1.12746e+08	2.17906e+06	8.17924e+06	4.51491e+06	965385	8.99584e+07	3.77708e+08	2.6259e+06
_C6 H14 O5_166.0852_167.09244_6.596	134218099	250699437	5.1941e+06	108152627	1.88911e+08	6.33776e+06	2.12326e+08	1.04734e+08	5.75822e+06	2.64737e+08	3.73613e+08	2.6451e+07
_C8 H14 O4_174.09017_175.09751_7.133	2.24266e+07	2.11223e+08	2.65106e+06	1.78546e+08	2.31102e+08	513774	2.1548e+08	1.54697e+08	1.06965e+06	187209398	3.69138e+08	9.25319e+07
3-Oxooctadecanoic acid_C18 H34 O3_298.25016_299.25743_2.301	4.60922e+07	3.04622e+08	5.4887e+07	4.13743e+07	3.66743e+08	2.54528e+08	2.36115e+08	3.19267e+07	5.54619e+07	2.20196e+07	6.4138e+06	2.17738e+08
_C18 H29 N5 O5_395.21817_396.22545_3.793	1.10285e+08	9.01096e+07	366070896	1.93485e+08	1.43969e+08	2.97574e+08	9.99856e+07	5.01524e+07	1.78293e+08	2.06601e+08	3.39913e+06	9.06562e+07
_C7 H9 N3 O_151.07431_152.08159_6.693	1.37477e+07	5.60319e+07	2.13063e+06	2.5039e+07	1.18446e+08	8.81149e+06	1.30014e+08	7.53763e+07	3.08095e+06	1.34656e+08	3.59344e+08	5.98361e+07
_C7 H14 O4_162.09018_163.0975_3.167	2.87549e+07	2.65125e+07	646752	9.52198e+07	1.35697e+08	788678	7.71268e+07	1.10303e+07	2.00512e+07	5.12544e+07	3.52453e+08	1.15147e+08
_C4 H8 N2 O5_164.04353_165.0508_14.062	3.53526e+07	1.31243e+07	1.38156e+07	2.07322e+07	6.75331e+07	4.18609e+07	2.35853e+07	1.00894e+07	7.42406e+06	6.39964e+06	3.51598e+08	5.78202e+06
__127.94586_128.95314_14.5	2.15957e+08	2.03756e+08	2.17393e+08	2.222e+08	3.43449e+08	3.33197e+08	1.85366e+08	1.9631e+08	1.95477e+08	305783709	1.66041e+08	2.96399e+08
_C5 H8 N2 O_112.06336_113.07065_3.361	7.63347e+07	7.38281e+07	3.67287e+06	8.10416e+07	9.35406e+07	6.24185e+06	6.26733e+07	1.96835e+07	8.91416e+06	9.53185e+07	3.36593e+08	4.16865e+07
_C5 H9 N3_111.07932_112.0866_3.547	1.70335e+08	1.61204e+08	4.72793e+06	3.32341e+08	194262174	1.12062e+06	3.96346e+07	1.8412e+08	3.08406e+07	3.13768e+08	2.68226e+08	1.09538e+08
_C4 H10 N2_86.08422_87.09152_2.207	6.39233e+06	1.37863e+08	8.05035e+06	8.94868e+07	122072177	5.07557e+06	9.30347e+07	2.16355e+07	1.51333e+07	7.09903e+07	2.12242e+08	3.30863e+08
_C4 H10 N2_86.0842_87.09148_1.782	1.07335e+07	6.14471e+07	3.9652e+06	4.40207e+06	5.00474e+07	1.56989e+07	1.0735e+07	5.27796e+07	1.68985e+07	1.64245e+08	1.64061e+08	3.30863e+08
Taurine_C2 H7 N O3 S_125.01438_126.02166_11.527	1.95988e+08	1.54434e+08	1.2255e+08	2.60408e+08	3.28336e+08	1.88324e+08	1.23632e+08	1.73706e+08	2.00451e+08	2.29283e+08	7.0512e+07	1.83937e+08
indole-3-carboxylic acid_C9 H7 N O2_161.04737_162.05465_8.953	2.45787e+08	1.60871e+08	6.89797e+07	218120373	257805422	2.31515e+08	1.46961e+08	1.61589e+08	1.21393e+08	2.56515e+08	3.27412e+08	2.50538e+08
_C24 H34 O2_354.25497_355.26224_8.784	4.05575e+07	3.88087e+07	3.23606e+08	1.58539e+08	8.08507e+07	1.00429e+08	4.57649e+07	6.62663e+07	8.44452e+07	1.45764e+08	3.09785e+07	9.82082e+07
_C24 H38 N P3_433.22414_434.23142_3.369	1.34129e+07	1.46327e+07	4.20047e+06	1.08316e+07	3.22042e+08	1.42091e+08	9.12033e+06	2.6115e+07	4.34083e+06	6.70914e+06	713799	4.30683e+07
_C24 H43 N O5_425.31314_426.32041_8.025	7.74675e+07	4.58373e+07	131896712	7.59198e+07	7.17357e+07	7.08488e+07	5.16476e+07	7.67496e+07	5.35859e+07	3.2097e+08	2.21539e+08	2.53114e+08
PC(14:0/20:2)_C42 H80 N O8 P_757.56042_758.56766_3.625	1.66225e+08	1.53432e+08	1.27722e+08	2.45639e+08	226000466	1.41557e+08	9.32395e+07	118889699	1.87498e+08	3.20934e+08	1.54534e+07	1.99004e+08
4-(2-Aminophenyl)-2,4-dioxobutanoic acid_C10 H9 N O4_207.05271_208.05999_8.954	239586149	1.55491e+08	6.83646e+07	2.12613e+08	2.55567e+08	2.25527e+08	1.46325e+08	1.53089e+08	1.17722e+08	2.46322e+08	3.18445e+08	2.41319e+08
_C8 H9 N3_147.07935_148.08665_7.354	1.13868e+08	201368778	2.80183e+06	1.76902e+08	2.20216e+08	5.45782e+06	1.51577e+08	1.54342e+08	535736	1.98502e+08	3.11593e+08	2.34338e+08
_C4 H2 N5 O3 P_198.99138_199.99866_11.644	2.02111e+08	1.62722e+08	2.19507e+08	2.06572e+08	1.41072e+08	301534205	192306442	2.01612e+08	2.30189e+08	2.1496e+08	1.3112e+08	1.48594e+08
_C4 H6 N2 O_98.04777_99.05504_3.267	3.636e+07	5.9744e+07	3.1009e+06	4.20612e+07	4.79547e+06	5.06927e+06	4.98041e+07	4.39216e+07	5.718e+06	7.11317e+07	2.96949e+08	8.20569e+07
_C7 H13 N3_139.11069_140.11797_7.416	3.93763e+07	7.24659e+07	1.85672e+06	5.14997e+07	8.56588e+07	437046	6.59763e+07	8.07561e+06	846416	6.81356e+07	284782706	7.44919e+07
_C23 H45 N3 O3 P2 S_505.2697_506.27698_8.785	3.03093e+07	2.75979e+07	2.83732e+08	1.13375e+08	5.50589e+07	8.26848e+07	3.36572e+07	4.75577e+07	7.01302e+07	1.05688e+08	1.54376e+07	6.75997e+07
_C5 H7 N3 O_125.05873_126.06601_6.762	8.99634e+07	190977225	3.81246e+06	9.27424e+07	2.86196e+06	1.89295e+07	165092868	1.21078e+08	2.38107e+06	1.18437e+08	282079473	2.13021e+08
PC(14:0/20:2)_C42 H80 N O8 P_757.56064_758.56781_2.841	9.61406e+07	8.42296e+07	7.27753e+07	1.78154e+08	1.85752e+08	1.54411e+08	4.5609e+07	5.57836e+07	1.16818e+08	2.78446e+08	1.60247e+07	131851285
Acetylcholine_C7 H15 N O2_145.10997_146.11724_14.445	9.64469e+07	1.46406e+08	2.7627e+08	2.17451e+08	6.37268e+07	9.61128e+07	115638240	7.591e+07	135472366	1.51527e+08	7.56167e+06	7.27039e+07
Saringosterol_C29 H48 O2_428.36457_429.37183_2.215	9.15893e+07	8.40178e+07	1.59748e+08	134730647	2.75755e+08	2.1102e+08	5.42473e+07	5.90339e+07	6.98607e+07	1.45652e+08	7.8736e+07	1.62068e+08
_C5 H9 N O_99.06817_100.07545_3.631	1.70399e+07	1.75546e+07	3.96619e+07	1.21907e+07	9.11243e+06	1.2873e+07	1.27519e+07	3.2693e+07	4.49183e+06	1.16034e+07	2.72534e+08	9.62253e+06
_C5 H9 N O_99.06817_100.07544_3.425	2.27622e+07	1.57859e+07	1.73231e+07	1.60902e+07	7.04092e+06	1.39897e+07	1.7934e+07	3.68336e+07	1.69504e+07	1.60131e+07	2.72534e+08	9.62253e+06
_C9 H19 N O4_205.13227_206.1396_7.098	2.66735e+06	1.84573e+08	2.55814e+06	2.83472e+07	2.71106e+08	1.13054e+07	5.45501e+07	3.72003e+06	1.68879e+06	200925469	5.79481e+07	8.88445e+06
_C6 H11 N3 O_141.08999_142.09728_7.606	2.19315e+07	6.62071e+07	9.12519e+06	2.0297e+08	9.03175e+07	6.02245e+06	1.60285e+08	4.98641e+07	566893	2.6672e+08	3.36298e+07	8.99314e+07
DL-2-Aminooctanoic acid_C8 H17 N O2_159.12567_160.13294_9.187	7.83119e+07	6.77012e+07	1.92358e+06	3.69689e+07	1.15562e+08	8.81405e+07	7.5613e+07	5.60564e+07	4.25726e+07	2.17057e+08	2.62505e+08	9.48134e+07
_C6 H8 N4_136.07466_137.08196_3.473	7.26683e+07	5.10215e+07	1.78311e+06	8.33218e+07	1.40977e+08	2.51183e+06	6.14341e+07	5.95343e+07	3.82164e+06	7.69824e+07	2.61339e+08	1.13403e+08
_C6 H5 N3_119.04805_137.08189_3.526	3.86954e+07	5.10215e+07	3.03954e+06	8.33218e+07	1.40977e+08	486769	6.14341e+07	5.95343e+07	8.48477e+06	7.69824e+07	2.61339e+08	1.13403e+08
_C18 H35 N O8_393.23907_394.24634_2.815	2.16532e+07	2.61191e+07	8.96687e+07	4.45548e+07	8.12426e+07	2.60497e+08	1.51984e+07	5.5831e+07	2.08905e+07	4.3345e+07	1.57821e+06	4.22443e+07
_C5 H6 N2_94.05287_95.06016_2.79	5.34731e+06	6.51652e+07	936187	2.93277e+07	2.02058e+07	640891	5.40271e+07	6.4528e+06	2.62888e+07	198204	2.60189e+08	7.19813e+07
_C4 H10 N2 O2_118.07401_119.08129_3.395	2.9855e+07	3.7414e+07	370061	3.91195e+07	8.41704e+07	1.00252e+06	1.05288e+07	3.29717e+07	907326	34091832	2.60163e+08	4.93269e+07
_C4 H8 N2 O5_164.0434_165.05067_16.847	4.22627e+07	4.53042e+07	2.5937e+07	3.14602e+07	3.5677e+07	2.98101e+07	3.65095e+07	3.83686e+07	2.41291e+07	2.2083e+07	2.59725e+08	8.92308e+06
_C12 H18 N2_190.14671_191.15398_8.388	1.28829e+08	1.02858e+08	4.46638e+07	1.58243e+08	231127407	254960313	1.17123e+08	1.19671e+08	1.10295e+08	2.14981e+08	2.00825e+08	1.87494e+08
_C9 H14 N4_178.12146_179.12874_6.382	9.65289e+07	2.14429e+08	1.1414e+06	1.77195e+08	1.35961e+08	1.16777e+07	1.05811e+08	7.7787e+07	3.26244e+06	105994302	2.538e+08	1.12207e+08
_C6 H5 N4 O P_180.02086_181.02814_11.799	1.84275e+08	1.68917e+08	1.28772e+08	1.23136e+08	1.23992e+08	2.53538e+08	2.01213e+08	180932723	1.44536e+08	1.30435e+08	9.39026e+07	1.21928e+08
_C2 H7 N O2 P2_138.99434_140.00161_11.653	2.46406e+08	2.15663e+08	1.8561e+08	2.02305e+08	2.37179e+08	1.94867e+08	2.53343e+08	2.19856e+08	2.19895e+08	167689849	2.00794e+08	2.3011e+08
_C7 H10 N4_150.09032_151.09761_2.795	3.92144e+07	1.13014e+08	4.39391e+06	1.32613e+08	5.92605e+07	1.89691e+06	6.9811e+07	2.54664e+07	4.94019e+07	7.41529e+07	2.53271e+08	1.09054e+08
Mevalonate_C6 H12 O4_148.07471_149.082_2.667	3.52301e+07	4.68788e+07	757768	2.82365e+07	2.39678e+07	1.72225e+06	3.33517e+07	1.33273e+07	1.85596e+07	2.57888e+07	2.51063e+08	3.14576e+07
Mevalonate_C6 H12 O4_148.07463_149.08191_3.55	3.8768e+07	3.29252e+07	2.78312e+06	6.84428e+07	9.50186e+07	730866	4.46531e+07	4.19359e+07	6.28848e+06	5.66838e+07	2.49677e+08	90758708
_C7 H16 O4_164.10582_165.11312_3.472	6.44306e+07	5.05084e+07	3.53076e+06	4.39981e+07	7.4046e+07	4.54594e+06	3.99982e+07	6.1952e+07	1.03874e+07	8.95232e+07	2.48297e+08	73334248
Betaine_C5 H11 N O2_117.07871_118.08598_10.797	1.31652e+08	124236580	1.37921e+08	1.77647e+08	1.92066e+08	1.97154e+08	1.05093e+08	1.13186e+08	1.92158e+08	2.47969e+08	6.46619e+07	1.26282e+08
Creatinine_C4 H7 N3 O_113.05871_114.06599_7.579	7.51543e+07	3.1719e+07	2.32713e+07	3.69802e+07	1.23242e+08	3.22336e+07	4.17491e+07	2.98142e+07	1.96182e+07	5.15794e+07	2.4573e+08	6.3277e+07
_C26 H39 P3_444.22489_445.23217_2.779	8.85034e+06	1.00482e+07	1.40799e+07	6.67562e+06	4.95068e+06	2.43097e+06	2.63998e+07	4.57655e+07	2.64171e+06	5.14171e+07	2.44658e+08	6.62611e+06
_C4 H4 N4 O P2_185.98757_186.99485_14.499	1.23744e+08	7.23375e+07	1.5043e+08	1.29512e+08	2.43895e+08	1.85143e+08	8.29273e+07	8.7598e+07	8.71335e+07	2.08384e+08	8.00963e+07	2.1944e+08
_C7 H11 N3_137.09496_138.10229_3.544	4.72574e+07	3.08199e+07	6.10132e+06	9.16236e+07	5.74493e+07	1.39375e+06	8.96224e+06	5.29133e+07	4.9859e+06	8.95998e+07	2.42016e+08	1.21619e+08
_C6 H10 N2_110.08418_111.09146_15.777	7.62527e+07	7.70149e+07	6.35367e+07	1.89774e+08	2.02772e+08	3.602e+07	1.66264e+08	5.99436e+07	7.45726e+07	1.11938e+08	1.71728e+08	2.3685e+08
N-Acetylhistamine_C7 H11 N3 O_153.08997_154.0972_5.782	8.08651e+07	8.18219e+07	3.77479e+06	2.07413e+07	1.56221e+08	5.21854e+07	3.15653e+07	4.41341e+07	2.05403e+07	9.96185e+07	2.3665e+08	128600313
_C8 H13 N3_151.11069_152.11797_6.359	1.81492e+07	1.53877e+08	7.10751e+06	5.85275e+07	1.23617e+08	1.55833e+07	1.30382e+08	8.74081e+07	2.17851e+06	1.8651e+08	2.2851e+08	2.35736e+08
L-Carnitine_C7 H15 N O3_161.10492_162.11219_13.99	5.81279e+07	4.71384e+07	1.22992e+08	9.08901e+07	1.10222e+08	2.34499e+08	5.4121e+07	4.57285e+07	4.09975e+07	5.60888e+07	3.14183e+07	9.2694e+07
_C6 H9 N3 O3 S_203.03609_204.04337_6.025	1.96104e+08	1.341e+08	6.8088e+07	139849588	1.99573e+08	2.24559e+08	1.40726e+08	161134386	1.3647e+08	1.47616e+08	1.62005e+08	1.91418e+08
__85.07638_86.08366_7.231	1.61765e+07	4.35869e+06	695661	2.24359e+08	9.18967e+06	1.48134e+07	1.5137e+08	1.48427e+08	3.71835e+06	1.35416e+08	6.47777e+07	1.21084e+07
5-Methyl-1-(1,3,5-trimethyl-1H-pyrazol-4-yl)-1H-1,2,3-triazole_C9 H13 N5_191.11656_192.12385_3.488	3.22474e+07	1.69572e+07	4.19113e+06	6.05335e+07	1.01136e+08	1.81102e+06	2.72224e+07	4.03613e+07	1.2656e+07	5.95667e+07	216153251	9.59923e+07
Pro Val_C10 H18 N2 O3_214.13153_215.13881_12.985	6.06201e+06	373644	5.67603e+06	4.66001e+06	2.00414e+07	1.74607e+07	2.26797e+07	2.05868e+07	5.7222e+06	3.98375e+07	216093201	1.54842e+07
Hydroxyprolyl-Valine_C10 H18 N2 O4_230.12744_231.13478_7.08	8.90841e+07	1.58019e+08	3.48622e+06	2.49541e+07	1.99279e+08	1.33299e+07	7.03913e+07	1.04985e+08	1.33467e+06	1.52566e+08	1.90016e+08	2.14437e+08
__594.34035_595.34763_8.212	4.50724e+07	2.44201e+07	2.14206e+08	8.36994e+07	7.44083e+07	1.45993e+08	3.80204e+07	3.06992e+07	8.63052e+07	198942143	8.19972e+06	1.00186e+08
Proline_C5 H9 N O2_115.06315_116.07043_12.248	8.17294e+07	8.64791e+07	1.11037e+08	1.41526e+08	1.46006e+08	2.13012e+08	6.83229e+07	5.46652e+07	6.1521e+07	1.18614e+08	6.97657e+07	1.18333e+08
_C5 H9 N3 O_127.0743_128.08157_7.16	4.70932e+07	108374734	2.17977e+06	7.63197e+07	1.12812e+08	7.52267e+06	1.50804e+08	3.31049e+07	907424	1.92126e+08	2.10471e+08	4.76333e+07
_C9 H10 N4_174.09014_192.12392_3.491	3.22474e+07	1.69572e+07	4.19113e+06	6.05335e+07	1.01136e+08	109435	2.72224e+07	4.03613e+07	3.53483e+06	4.87631e+07	2.08919e+08	9.59923e+07
_C4 H10 O4_122.05908_123.06635_6.704	8.78411e+07	1.50478e+08	1.58759e+06	2.7877e+07	4.48823e+07	1.28408e+07	1.43241e+08	2.55489e+07	3.78255e+06	1.4608e+08	2.04258e+08	1.46592e+08
_C2 H5 N O2_75.03187_76.03916_7.525	6.40112e+07	1.79289e+08	936344	4.42003e+07	1.74135e+07	1.0539e+07	3.86183e+06	6.3026e+07	704289	2.01866e+08	1.82677e+08	1.19167e+08
_C9 H16 N3 O4 P S2_325.02947_326.03675_7.206	3.92854e+07	3.79747e+07	2.00464e+08	1.06913e+08	6.87598e+07	1.3016e+08	3.92788e+07	3.66084e+07	7.81417e+07	7.32766e+07	7.68028e+06	6.4147e+07
_C24 H43 N O5_425.31292_426.32019_8.48	8.4553e+06	7.67207e+06	7.22407e+07	3.14746e+07	1.58066e+07	2.14993e+07	9.30551e+06	1.36001e+07	1.87864e+07	3.05025e+07	197415696	1.92608e+07
_C9 H13 N3_163.11072_164.11801_7.079	9.25127e+06	7.59382e+07	568774	6.13093e+07	6.52919e+07	1.43373e+06	4.50566e+07	5.14494e+07	409319	7.8457e+07	196550624	9.12408e+07
_C10 H19 N4 O P_242.12718_243.13446_6.759	7.12169e+06	8.25406e+07	3.59567e+07	1.49695e+07	8.12213e+06	1.51497e+07	1.91227e+07	4.63944e+07	4.06541e+07	7.68266e+07	1.92475e+08	6.11165e+07
PC(14:0/22:4)_C44 H80 N O8 P_781.56039_782.56765_2.835	6.20728e+07	6.32898e+07	2.59573e+07	9.53133e+07	1.00808e+08	128017080	3.81022e+07	3.76947e+07	7.98391e+07	1.92155e+08	1.70403e+07	7.56652e+07
_C9 H11 N3_161.09501_162.10234_6.723	5.82477e+07	9.15155e+07	1.43831e+06	3.70456e+07	4.52098e+07	2.99968e+06	9.61908e+07	5.31314e+07	817620	7.82404e+07	1.91924e+08	9.02635e+07
_C13 H24 N P S_257.13819_258.14546_6.977	2.4444e+07	6.98454e+07	1.6633e+06	1.41743e+07	9.05169e+07	4.89451e+06	3.06147e+07	1.12821e+07	493384	7.00749e+07	190922121	3.44295e+07
1-Phenylethanol_C8 H10 O_122.07295_123.08018_2.297	6.50522e+06	4.26565e+07	7.15984e+06	4.45531e+06	1.26563e+07	5.39506e+06	3.76379e+06	8.30332e+06	1.13139e+06	4.81181e+07	1.89625e+08	8.05382e+07
_C11 H20 N2 O3_228.14696_229.15423_11.897	3.78547e+06	2.27441e+06	3.35164e+06	1.85575e+06	5.32076e+06	6.92932e+06	9.14698e+06	1.80827e+07	5.22452e+06	1.70103e+07	188492749	1.39944e+07
methacholine_C8 H17 N O2_159.1256_160.13288_14.55	1.20186e+08	9.85152e+07	8.89085e+07	1.1383e+08	1.11252e+08	1.87191e+08	5.75579e+07	5.82904e+07	4.68255e+07	8.20926e+07	1.00865e+08	1.46246e+08
_C8 H11 N5_177.10098_178.10826_3.52	5.15898e+07	1.7733e+07	579090	6.92463e+07	1.01245e+08	853527	2.75968e+07	4.72586e+07	5.42601e+06	5.69269e+07	186757110	9.32699e+07
_C7 H14 O5_178.0851_179.09238_7.152	1.10539e+08	1.86443e+08	3.75979e+06	7.61363e+07	8.0814e+07	2.50752e+07	6.93489e+06	2.81124e+07	1.15912e+06	6.53858e+07	1.80278e+08	1.13597e+08
_C25 H59 N4 O4 P3 S_604.34891_605.35618_8.787	4.58781e+06	4.3179e+06	1.85632e+08	5.85438e+07	1.48253e+07	2.678e+07	5.90345e+06	1.36533e+07	2.62021e+07	4.77663e+07	1.83412e+06	2.18806e+07
n-acetyl-fucosamine isomer_C8 H15 N O5_205.09598_206.10327_7.167	1.42654e+07	1.36503e+08	242379	5.71286e+07	3.92259e+07	8.7102e+06	1.24435e+08	9.17469e+07	5.29641e+06	1.28566e+08	1.14628e+08	1.80542e+08
pro ser isomer_C8 H14 N2 O4_202.09624_203.10355_7.064	4.84889e+07	8.62771e+07	2.81575e+06	3.96837e+07	100792146	238855	9.08421e+07	6.21896e+07	922751	7.86882e+07	1.78136e+08	3.15102e+07
Fucose_C6 H12 O5_164.06958_165.07686_7.265	8.27474e+07	7.91473e+07	1.1968e+06	5.71539e+07	6.61108e+06	2.20774e+06	1.47546e+08	1.11522e+08	1.31108e+06	1.11263e+08	1.76683e+08	1.56432e+08
_C10 H23 N4 O P_246.15876_247.16603_15.59	102397932	1.08753e+08	1.23007e+08	1.32165e+08	1.74402e+08	3.18801e+07	1.00604e+08	9.23031e+07	8.8391e+07	1.16745e+08	1.56535e+08	139311794
_C6 H9 N3 O_139.07426_140.08157_3.522	4.66187e+07	5.19322e+07	3.7604e+06	4.23182e+07	7.73168e+07	796135	1.53554e+07	4.13133e+07	1.075e+07	6.15536e+07	173204676	8.68333e+07
_C2 H7 N O6_141.02759_142.03487_14.207	1.78401e+07	6.27338e+06	1.59701e+07	5.08141e+06	6.74672e+06	1.2982e+07	7.39555e+06	9.46543e+06	4.2998e+06	3.77531e+06	1.70316e+08	6.44017e+06
_C8 H13 N3_151.11062_152.11794_3.189	1.27704e+07	3.04889e+07	1.57654e+06	1.65548e+06	4.27084e+07	419936	7.95156e+06	5.20163e+06	2.74028e+06	3.20891e+07	1.69536e+08	4.8478e+07
_C19 H38 N O4 P_375.25133_376.25859_2.31	6.96282e+07	1.08733e+08	1.69404e+08	2.69627e+07	2.22787e+07	163605	8.64717e+07	9.41154e+07	1.02432e+08	1.20191e+08	1.29232e+07	2.59153e+07
_C5 H6 N2_94.05283_95.06014_3.446	5.49171e+07	5.80257e+07	3.59892e+06	2.04604e+07	8.13468e+07	1.03643e+06	3.56851e+07	4.36198e+07	8.12362e+06	5.20371e+07	1.68788e+08	7.18546e+07
_C7 H14 N4_154.12156_155.12884_7.445	3.45157e+07	7.10499e+07	2.71105e+06	1.99762e+07	1.03544e+08	3.15266e+06	9.51006e+07	1.41262e+07	9.05687e+06	8.22554e+07	167848054	1.05735e+08
_C19 H34 O9_406.22293_424.25676_2.803	3.80616e+07	4.01219e+07	918914	1.17071e+08	9.79336e+07	1.66253e+08	2.52442e+07	3.2528e+07	4.90179e+07	115485932	2.12492e+06	6.66238e+07
_C5 H5 N3_107.04811_108.05539_7.312	3.39735e+07	4.44801e+07	1.98874e+06	3.86739e+07	2.46043e+07	6.86059e+06	1.65994e+08	3.28883e+07	2.15873e+06	4.1028e+07	116424354	8.73309e+07
_C4 H5 N_67.04203_68.04945_7.311	1.39917e+07	4.05907e+07	370512	1.04971e+08	1.65202e+08	7.46437e+06	1.04399e+08	7.65145e+07	240510	5.51707e+07	1.29994e+08	4.80571e+06
_C18 H32 N7 P_377.24416_378.25143_2.527	1.14959e+07	1.64709e+08	7.76493e+07	4.02702e+07	1.49407e+08	7.3804e+07	4.38845e+07	9.77366e+06	1.48579e+07	2.65405e+07	2.69532e+06	6.36333e+07
__156.96701_157.9743_11.503	1.39218e+08	1.18487e+08	8.60429e+07	1.47595e+08	1.57257e+08	8.28047e+07	1.33119e+08	1.37604e+08	1.43074e+08	1.46557e+08	1.04551e+08	1.64685e+08
_C25 H27 N O2_373.20339_374.21067_3.63	1.65132e+07	2.06895e+07	5.2092e+07	1.60588e+07	352861	163673681	1.44882e+07	1.36699e+07	7.9035e+06	1.52077e+07	251257	3.1006e+07
_C6 H7 N3_121.06381_122.0711_1.685	3.45336e+07	7.22859e+07	1.39561e+07	1.18676e+08	2.67081e+07	1.98632e+07	6.98277e+07	1.42233e+07	1.27027e+07	9.95925e+07	1.61201e+08	1.45515e+08
_C6 H8 O3_128.04717_146.08099_13.72	540623	2.53869e+07	312940	566204	1.86291e+07	3.43103e+06	1.50743e+07	1.36334e+07	8.77712e+06	2.61737e+07	1.60882e+08	2.80609e+07
_C8 H15 N O4_189.10095_190.10824_3.566	1.22649e+07	5.27168e+07	457043	5.03498e+07	7.9226e+07	903082	2.82967e+07	3.12732e+07	8.36091e+06	5.33777e+07	1.60139e+08	7.30048e+07
__157.96486_158.97212_11.546	1.02254e+08	1.11561e+08	4.50074e+07	1.29042e+08	1.48607e+08	8.94681e+07	9.29387e+07	9.56203e+07	1.36576e+08	1.34281e+08	1.30321e+08	1.60035e+08
__138.98058_139.98786_11.786	1.43472e+08	1.04887e+08	1.46754e+08	1.43251e+08	1.2143e+08	1.47374e+08	1.38031e+08	1.4345e+08	1.53688e+08	1.59951e+08	7.73666e+07	1.26398e+08
_C10 H23 N4 O P_246.15874_247.16602_10.713	1.44458e+08	142417408	1.47221e+08	1.58614e+08	1.43588e+08	1.59673e+08	1.36507e+08	1.38665e+08	1.48741e+08	1.58704e+08	1.26753e+08	1.5434e+08
_C7 H14 O5_178.08512_179.09238_3.022	2.01077e+07	2.44536e+07	1.18998e+06	1.82844e+07	3.0503e+07	1.24726e+06	3.50614e+07	5.75667e+06	1.09613e+07	1.67646e+07	1.59618e+08	4.79258e+07
_C28 H38 N4 O4_494.28806_495.29533_9.42	5.77859e+07	7.24426e+07	73933	4.39783e+06	426875	3.3736e+06	7.10801e+06	1.3552e+07	1.6773e+07	159285829	1.20607e+08	5.51003e+06
_C24 H36 O3_372.26565_373.27291_8.309	3.76986e+06	2.01654e+07	8.87352e+07	2.43414e+07	1.58856e+08	1.29677e+07	8.25881e+06	4.5937e+07	2.80458e+07	1.1843e+08	6.63685e+07	9.14499e+07
LysoPC(18:1)_C26 H52 N O7 P_521.34696_522.3542_3.845	4.21132e+07	2.84066e+07	1.20662e+07	3.12901e+07	1.58124e+08	1.02233e+08	3.74854e+07	3.32309e+07	4.56746e+07	7.789e+07	3.37423e+07	6.93637e+07
_C2 H5 N O5_123.01694_124.02424_11.716	1.03831e+07	1.54722e+07	9.79754e+06	2.57797e+07	4.93448e+07	9.02298e+06	6121386	7.43544e+06	1.35526e+07	9.03614e+06	1.57659e+08	2.01226e+07
LysoPC(18:2)_C26 H50 N O7 P_519.3311_520.33838_3.915	7.51047e+07	3.7774e+07	5.44259e+06	4.11792e+07	1.17507e+08	3.90506e+07	3.61219e+07	5.58875e+07	4.92561e+07	1.56533e+08	1.03174e+08	7.00334e+07
_C2 H7 N O6_141.02744_142.03475_11.894	1.60983e+07	2.13617e+07	2.03528e+07	1.20507e+07	1.82632e+07	4.74015e+06	1.18279e+07	1.20645e+07	6.41537e+06	2.35222e+07	1.56336e+08	7853445
_C4 H7 N_69.05762_70.06503_3.511	3.67312e+07	6.12807e+07	5.54813e+06	3.63862e+07	8.74384e+07	1.37553e+06	3.14773e+07	3.38246e+07	1.82514e+07	2.82178e+07	1.56083e+08	6.43112e+07
__85.07632_86.08359_3.508	2.21412e+07	2.8325e+07	1.23493e+06	3.83278e+06	1.10978e+07	766663	1.04923e+07	1.79186e+07	857135	2.7187e+07	155187655	5.93656e+06
Picolinate_C6 H5 N O2_123.0319_124.03918_7.54	2.37964e+07	1.01211e+07	3.65324e+07	3.80088e+07	1.06929e+07	3.16905e+07	1.69907e+07	1.40354e+07	2.65304e+07	1.82162e+07	1.54988e+08	1.65745e+07
_C20 H33 O5 P_384.20369_385.21126_3.604	1.54508e+08	4.63591e+07	397271	886906	5.27678e+06	522623	1.53349e+07	3.46164e+07	3.43678e+06	7.2277e+07	6.51096e+06	9.4923e+06
_C3 H6 N2 O_86.04776_87.05506_3.51	2.51778e+07	3.0003e+07	649929	2.08508e+07	1.44702e+07	1.43856e+06	5.51519e+06	8.34528e+06	9.02841e+06	2.73781e+07	1.53666e+08	4.87568e+07
_C6 H5 N3_119.04812_120.05547_7.276	3.2834e+07	1.53545e+08	1.41918e+06	6.82035e+07	3.21861e+07	8.80094e+06	1.08708e+08	2.55489e+07	916573	1.4608e+08	2.17693e+07	5.63437e+07
_C2 H5 N O5_123.01695_124.02417_14.769	3.79261e+06	2.29519e+06	3.89018e+06	1.00363e+07	1.11557e+07	860407	3.48538e+06	1.71289e+06	1.77903e+06	1.6668e+06	1.52641e+08	3.3676e+06
_C5 H9 N3_111.07942_112.0867_15.926	9.21387e+07	8.46886e+07	4.74343e+07	1.25259e+08	1.52306e+08	632004	1.1541e+08	5.23913e+07	5.58235e+07	6.65983e+07	1.2363e+08	1.52481e+08
_C29 H48 O_412.36968_413.37695_2.249	6.28245e+07	6.48357e+07	6.743e+07	7.9897e+07	1.5206e+08	1.32317e+08	4.98463e+07	5.68036e+07	5.37461e+07	8.28726e+07	3.91992e+07	1.01779e+08
_C7 H11 N3 O_153.08993_154.09719_7.276	6.86905e+07	9.30838e+07	5.2505e+06	8.31135e+07	1.29776e+08	833803	9.20547e+07	5.01446e+07	1.98177e+06	8.36129e+07	1.1269e+08	1.51978e+08
_C23 H52 N O3 P3 S_515.2904_533.32419_3.782	5.31069e+07	3.05843e+07	1.50775e+08	7.91115e+07	5.26201e+07	7.10887e+07	5.02785e+07	6.67643e+07	2.28316e+07	1.57922e+07	5.45331e+07	9.60254e+07
3-METHYLHISTAMINE_C6 H11 N3_125.09509_126.10237_15.854	4.49105e+07	4.32025e+07	3.55349e+07	125866597	1.4277e+08	341741	101553330	3.59015e+07	4.02129e+07	3.76065e+07	1.09255e+08	1.5023e+08
_C8 H11 N3_149.09496_150.10228_3.47	3.88784e+07	1.63099e+07	5.68495e+06	4.92619e+07	6.15845e+07	193051	4.99997e+06	3.06849e+07	2.15436e+06	4.58615e+07	148368657	6.53052e+07
Eplerenone_C24 H30 O6_414.20336_415.21066_2.376	4.83231e+07	3.27565e+07	4.5841e+07	9.61035e+07	1.48054e+08	1.19074e+08	58278800	5.31549e+07	4.79371e+07	6.1575e+07	6.70336e+07	8.63767e+07
_C8 H19 N O4_193.13244_194.13972_7.376	4.23519e+07	101576777	2.6845e+06	2.01605e+06	8.7908e+07	3.47459e+06	6.24328e+07	1.45547e+08	2.92022e+06	1.05652e+08	2.84817e+07	1.26776e+07
6-Aminonicotinamide_C6 H7 N3 O_137.05864_138.066_7.443	8.1841e+07	3.26501e+07	837591	6.17563e+07	5.0335e+07	2.8539e+06	1.45174e+08	3.82181e+07	3.6788e+06	3.44866e+07	9.14005e+07	4.57989e+07
_C22 H37 N O P2_393.23899_394.24626_2.984	2.06297e+07	2.18458e+07	129608588	4.45548e+07	8.12426e+07	1.42565e+08	2.26702e+07	1.18681e+07	3.43655e+07	4.24384e+07	1.27219e+06	1.70584e+07
_C5 H8 N4_124.07467_125.08195_3.564	4.17064e+07	3.84845e+07	2.31993e+06	4.94978e+07	7.13949e+07	1.55913e+06	4.77326e+06	3.27403e+07	8.81903e+06	4.04133e+07	1.42497e+08	8.57904e+07
_C13 H20 N2_204.16232_205.16959_8.017	6.54716e+07	5.15333e+07	2.7134e+07	8.19752e+07	1.29531e+08	1.3982e+08	2.95518e+07	6.22388e+07	5.97899e+07	1.10044e+08	6.88768e+07	8.4223e+07
_C2 H2 N4 P2_143.9747_144.98198_7.461	131058837	8.31472e+07	1.39161e+08	5.0945e+07	5.11964e+07	1.15165e+08	4.44361e+07	9.33782e+07	136809834	7.61145e+07	7.24119e+06	8.06671e+07
Gamma-Linolenate_C18 H30 O2_278.22403_279.23131_2.719	4.90412e+07	5.14701e+07	4.56765e+07	7.47794e+07	1.38016e+08	9.52296e+07	4.99801e+07	4.6621e+07	2.81499e+07	9.04663e+07	4.51955e+07	1.06737e+08
Isobutyrylglycine_C6 H11 N O3_145.07362_146.08089_6.299	5.1631e+07	1.31802e+07	2.32527e+06	1.98543e+07	5.71521e+07	2.88721e+07	2.13086e+07	4.50963e+07	563195	3.61238e+07	1.36334e+08	4.30389e+07
Ricinoleic Acid methyl ester_C19 H36 O3_312.26594_313.27307_2.177	8.9793e+07	5.44438e+07	4.12782e+07	1.21039e+08	9.285e+07	9.76126e+07	5.66529e+07	4.6832e+07	7.24495e+07	1.35757e+08	3.8023e+07	6.50021e+07
_C6 H11 N3 O_141.08992_142.0972_3.484	4.13774e+07	4.35391e+07	2.41606e+06	4.26129e+07	5.92776e+07	199396	7.22938e+06	2.20315e+07	1.57587e+06	4.21977e+07	1.35136e+08	6.11514e+07
_C8 H14 O5_190.08501_191.09226_7.149	3.03291e+07	5.71406e+07	1.16807e+06	1.3922e+07	3.10871e+07	245253	5.64264e+07	4.30799e+07	1.68587e+06	5.29174e+07	1.35034e+08	6.57344e+07
_C4 H8 N2 O_100.06353_101.0708_12.362	4.69821e+07	4.21935e+07	2.65803e+07	6.6012e+07	1.1709e+08	1.57797e+07	5.31833e+07	3.44977e+07	5.50769e+07	5.08633e+07	134658336	1.03545e+08
_C7 H14 N4_154.12156_155.12884_2.339	2.18987e+07	2.15652e+07	1.63904e+06	4.51298e+07	2.29278e+07	131290	1.53208e+06	1.20575e+07	2.40601e+07	2.49005e+07	1.33878e+08	5.76006e+07
_C31 H52 N2 O5 P2_594.34011_595.34739_8.849	1.64014e+07	9.2686e+06	1.29068e+08	7.229e+07	2.19988e+07	1.11836e+08	5.9149e+06	7.34997e+06	5.07621e+07	1.33488e+08	1.17389e+06	2.24499e+07
Imidazolepropionic acid_C6 H8 N2 O2_140.05838_141.06565_12.194	3.07238e+07	5.65168e+07	8.21553e+07	5.46307e+07	4.61942e+07	1.15305e+08	3.13313e+07	3.67655e+07	4.39363e+07	2.69868e+07	1.32715e+08	2.06626e+07
_C8 H4 O3_148.01584_149.02311_1.044	1.14176e+08	101049959	1.11779e+08	1.14786e+08	1.14901e+08	8.5484e+07	1.22716e+08	112724629	1.29774e+08	1.23551e+08	1.31144e+08	1.11568e+08
_C2 H7 N O2 P2_138.99454_140.00182_14.381	2.72703e+07	2.54587e+07	1.31864e+07	2.32857e+07	1.81375e+07	3.81495e+07	3.1554e+07	5.54732e+07	2.66625e+07	2.01768e+07	1.30473e+08	1.8053e+07
_C7 H10 N4 O_166.08516_167.09243_3.384	2.61814e+07	6.08927e+06	2.34252e+06	2.98879e+07	5.03052e+07	615053	1.43491e+07	5.66235e+06	1.43775e+06	3.0713e+07	1.29024e+08	4.77586e+07
_C3 H5 N3_83.0482_84.05548_2.626	1.90495e+07	6.25892e+06	2.47333e+06	3.24641e+07	2.26885e+07	1.69036e+06	5.32599e+06	1.43817e+07	2.78457e+07	4.3513e+07	1.28903e+08	2.51321e+07
__97.96787_98.97516_11.892	1.09003e+08	9.82624e+07	1.09254e+08	1.10028e+08	1.28553e+08	5.72894e+07	9.75273e+07	107041360	1.05529e+08	1.00434e+08	9.51208e+07	1.01832e+08
__215.11654_216.12387_6.909	1.06635e+07	9.83472e+07	637218	8.73982e+07	1.04879e+08	2.24451e+06	1.72104e+07	5.40697e+07	967443	8.71362e+07	1.28149e+08	1.12495e+08
_C17 H38 N4 O5_378.28717_379.29445_7.459	3.7079e+07	2.67574e+07	2.60632e+07	6.65814e+07	6.00277e+07	6.72049e+07	2.75538e+07	2.89153e+06	3.01999e+07	126854715	2.89747e+07	4.85658e+06
_C5 H10 N2_98.08412_99.09141_3.518	1.08081e+07	1.67923e+07	4.22614e+06	3.92764e+07	2.99618e+07	663895	1.63883e+07	1.69785e+07	3.21261e+06	3.29517e+07	1.26446e+08	5.03594e+07
_C9 H18 N2 O5_234.1223_235.12955_7.174	4.24595e+06	4.47091e+07	375315	8.72198e+06	6.20797e+07	262114	3.67911e+07	3.90522e+06	1.95354e+06	1.76448e+07	1.26088e+08	1.95754e+07
3-Amino-2-piperidone_C5 H10 N2 O_114.07904_115.08632_3.488	2.89279e+07	3.43357e+07	318209	1.09256e+07	5.12303e+07	278273	7.18303e+06	1.9819e+07	4.31138e+06	3.45846e+07	1.26088e+08	4.9338e+07
PC(14:0/22:4)_C44 H80 N O8 P_781.56012_782.56739_3.625	7.83429e+07	6.3919e+07	4.48106e+07	1.00334e+08	9.65162e+07	6.28397e+07	4.16094e+07	5.18428e+07	8.27338e+07	1.25418e+08	8.55584e+06	9.42679e+07
Nicotinamide_C6 H6 N2 O_122.04784_123.05512_3.721	6.95558e+07	7.43302e+07	2.36116e+07	1.2449e+08	5.68635e+07	5.39745e+07	4.86105e+07	6.71502e+07	6.31272e+07	5.43846e+07	1.58354e+07	4.03207e+07
_C6 H10 N4 O_154.08517_155.09244_7.166	6.8121e+06	5.31236e+07	1.67734e+06	1.05184e+07	1.2436e+08	3.75185e+06	9.26936e+06	8.8153e+06	3.77786e+06	2.57242e+06	2.61604e+07	4.21779e+07
_C8 H11 N5 O_193.09595_194.10334_7.152	1.98589e+07	4.7675e+07	429013	3.99316e+07	1.24117e+08	4.43108e+06	7.60169e+07	1.09789e+07	2.59529e+06	9.01304e+07	4.19306e+07	3.43277e+06
__175.86774_176.87502_13.973	9.48405e+07	7.01106e+07	9.62056e+07	1.06346e+08	8.84662e+07	9.49268e+07	6.12694e+07	7.81951e+07	9.17265e+07	1.23349e+08	9.83141e+07	6.94477e+07
_C6 H6 N2_106.05283_107.06012_3.545	2.37539e+07	2.88934e+07	1.5732e+06	1.29062e+07	2.82688e+07	3.10398e+06	1.38348e+07	2.00124e+07	1.12258e+06	2.67929e+07	1.23325e+08	1.54347e+07
_C12 H18 N6 O2_278.15134_279.15861_2.296	3.72686e+07	4.37857e+07	1.07486e+08	1.17124e+07	1.15436e+07	8.18671e+06	1.62198e+07	1.22702e+08	1.76402e+07	1.42063e+07	1.69384e+07	1.21448e+07
_C23 H51 N3 O4 P2_495.33157_496.33884_2.846	3.60506e+07	4.30575e+07	3.08555e+07	4.6497e+07	9.45076e+07	3.77535e+07	3.19291e+07	3.99055e+07	3.46523e+07	1.21663e+08	2.27587e+07	4.00357e+07
_C10 H23 N4 O P_246.15872_247.166_13.885	1.12499e+08	1.1126e+08	9.92174e+07	2.24062e+07	1.47304e+07	1.72703e+07	2.20746e+07	3.60749e+07	1.6179e+07	1.19625e+08	1.31084e+07	106556839
_C3 H4 N2 O2_100.02711_101.03438_7.544	6.66181e+06	40105181	2.20981e+06	5.84725e+07	1.51829e+07	1.39884e+07	3.98168e+07	2.98908e+07	5.50153e+06	3.47992e+07	1.19535e+08	7.44716e+07
_C22 H40 N3 P3_439.24425_440.2515_2.761	2.56504e+07	1.74249e+07	8.28918e+07	4.00871e+07	2.99418e+07	3.49044e+07	2.80975e+07	2.9762e+07	3.1283e+07	1.1931e+08	1.52666e+06	2.43472e+07
_C23 H36 N P3_419.20856_420.21584_3.776	1.50047e+07	1.59736e+07	5.93548e+07	1.77901e+07	32937651	1.19219e+08	1.14137e+07	1.70585e+07	9.98409e+06	2.88092e+07	529718	3.28245e+07
_C26 H29 N O_371.22419_372.23146_2.529	6.05849e+06	1.03657e+08	7.52659e+07	1.11581e+07	9.42164e+07	1.1685e+08	2.63331e+07	8.91156e+06	3.32186e+06	5.68697e+06	1.40729e+06	6.11269e+07
_C11 H12 O9 P2_349.99312_351.00039_14.498	4.41457e+07	1.69727e+07	6.45408e+07	4.78894e+07	1.16578e+08	6.8365e+07	2.39826e+07	2.55404e+07	2.80321e+07	9.17242e+07	2.04612e+07	1.0675e+08
_C8 H4 O3_148.01589_149.02317_2.205	6.58359e+07	7.07425e+07	1.02226e+08	7.79722e+07	7.0106e+07	8.00034e+07	1.16076e+08	1.16422e+08	7.81955e+07	7.46811e+07	9.77864e+07	76187433
_C7 H17 N O2_147.12565_148.13292_11.348	3.99481e+07	2.78317e+07	1.64613e+07	5.14471e+07	7.90441e+07	7.95073e+07	3.21829e+07	3.54541e+07	2.67591e+07	8.27174e+07	1.16026e+08	6.58014e+07
_C26 H29 N O2 S_419.19057_420.19785_2.637	4.54743e+06	3.59331e+06	4.29318e+07	7.46535e+06	1.63956e+07	1.15971e+08	5.59909e+06	3.13915e+06	3.64872e+06	4.89535e+06	137754	1.12204e+07
hydroxyvalerylglycine_C7 H13 N O4_175.08538_176.09268_3.452	2.74082e+07	5.2347e+07	1.06035e+06	4.37932e+07	6.40135e+07	821099	2.45451e+07	2.90849e+07	2.80549e+06	3.61452e+07	1.15759e+08	5.97168e+07
_C24 H28 N3 P_389.19824_390.20558_3.609	1.12313e+06	1.14774e+08	4.50799e+06	1.65159e+06	3.00681e+06	9.91206e+06	1.33307e+06	1.61726e+06	1.32001e+06	1.60446e+06	116014	4.08968e+06
_C19 H41 N_283.32346_284.33074_4.046	4.5441e+06	6.42692e+06	1.31691e+07	8.17082e+06	5.86912e+06	1.14747e+08	7.37094e+06	8.14391e+06	8.73166e+06	9.56199e+06	4.34541e+06	8.45544e+06
_C6 H10 N2 O_126.079_127.08628_3.376	3.15744e+07	3.53428e+07	2.3221e+06	2.6312e+07	4.36283e+07	732546	1.17979e+07	2.23462e+07	3.58083e+06	3.19537e+07	1.12283e+08	2.72066e+06
1-Pentanesulfenothioic acid_C5 H12 S2_136.0383_137.04558_8.913	8.43764e+07	3.03647e+07	5.89057e+07	112193973	53848834	5.52149e+07	5.01442e+07	5.40247e+07	7.26327e+07	7.18084e+07	1.36148e+07	4.53718e+07
_C22 H40 O_320.30724_338.34107_2.274	6.61284e+07	4.24657e+07	5.66481e+07	9.03319e+07	4.94019e+07	4.51849e+07	8.73094e+07	5.56202e+07	1.11556e+08	1.00521e+08	3.85323e+07	4.7076e+07
_C23 H42 N3 O5 P S_503.2542_504.26147_8.145	29945054	1.51559e+07	1.11514e+08	3.67948e+07	1.66815e+07	2.6797e+07	9.01547e+06	3.75727e+07	2.63039e+07	2.78806e+07	1.89931e+07	3.20767e+07
O-ACETYLCARNITINE_C9 H17 N O4_203.11538_204.12266_11.959	5.82614e+07	4.54799e+07	6.41029e+07	9.28664e+07	1.10981e+08	1.02118e+08	4.69544e+07	7.01917e+07	5.77029e+07	1.06347e+08	1.55071e+07	5.1781e+07
DG 34:3_C37 H66 O5_590.49001_632.52373_2.201	6.70367e+07	5.19697e+07	1.65444e+07	6.44656e+07	5.27574e+07	6.53619e+07	6.22631e+07	3.07983e+07	3.21822e+07	1.10873e+08	2.79953e+07	6.17023e+07
_C26 H48 N10 O2 P2_594.34021_595.34749_3.067	1.33543e+07	7.30351e+06	7.59597e+07	6.21944e+07	3.70075e+07	3.60611e+07	7.30378e+06	7.00356e+06	2.47158e+07	1.10464e+08	1.03365e+06	5.38243e+07
_C9 H16 O4_188.10581_189.11314_7.161	9.13826e+06	1.10131e+08	2.90676e+06	22288674	3.95315e+06	2.03307e+06	8.62781e+07	2.85453e+07	1.30465e+06	4.82466e+07	9.44073e+07	8.64631e+07
_C26 H46 N10 O2 P2_592.32444_593.33172_8.95	1.03669e+07	5.63181e+06	7.0725e+07	1.86488e+07	4.42198e+07	1.09704e+08	1.05082e+07	5.58468e+06	2.77081e+07	1.06001e+08	8.35375e+06	4.72848e+07
_C8 H16 O4_176.10577_177.11307_3.495	3.34162e+07	1.42591e+07	514829	4.1651e+07	5.9803e+07	288349	2.13667e+07	1.98907e+07	4.46268e+06	1.75629e+07	1.09567e+08	5.376e+07
_C5 H5 N_79.04206_80.04933_6.945	2.44236e+07	8.68238e+07	3.22383e+06	4.19533e+07	3.17381e+07	2.60662e+06	6.13887e+07	4.48026e+07	570719	7.22303e+07	1.09444e+08	3.93734e+06
N-acetyl-L-2-aminoadipate(2-)_C8 H13 N O5_203.07903_226.06818_12.001	2.26837e+07	4.6164e+07	9.22892e+06	2.46741e+07	1.72792e+07	5.03673e+07	4.02586e+07	1.54434e+07	2.20578e+07	7.26611e+07	1.08902e+08	4.58531e+07
_C9 H15 N3_165.12631_166.13361_7.39	8.47319e+06	1.12539e+06	194950	1.73935e+07	1.79111e+07	100678	1.03211e+07	5.75881e+06	2.6863e+06	1.11124e+07	1.08816e+08	1.66834e+07
__652.39329_653.40057_8.231	1.46456e+07	7.31408e+06	108617813	1.91533e+07	2.81145e+07	6.47595e+07	1.2037e+07	1.04036e+07	3.28171e+07	7.08686e+07	1.52512e+06	3.84956e+07
_C4 H4 N3 O2 P_157.00499_158.01229_11.851	1.07564e+08	9.09342e+07	1.00466e+08	4.25854e+07	6.83593e+07	2.34375e+07	7.40413e+07	8.78469e+07	7.80726e+07	2.53856e+07	4.5632e+07	8.87453e+07
_C21 H39 N2 O2 P3_444.22456_445.23184_3.598	1.81549e+06	272828	291966	244832	1.23928e+06	4.12654e+06	1.43042e+07	2.69201e+07	744912	1.38202e+07	1.07244e+08	6.62611e+06
_C21 H35 O6 P_414.2143_415.22174_2.885	2.50294e+06	623494	16549.5	1.14628e+06	618208	254227	2.00814e+07	3.21485e+07	848009	6.23445e+07	1.07104e+08	796160
_C9 H15 N5_193.13224_194.13956_3.388	1.54611e+07	1.04482e+07	972615	3.513e+07	3.0676e+07	97261.9	1.0472e+07	8.52874e+06	1.54267e+06	3.22231e+07	1.06936e+08	5.54864e+07
Linderanolide isomer_C21 H36 O3_336.26573_337.273_2.202	6.65973e+07	8.5601e+07	4.2595e+07	4.55032e+07	7.22944e+07	7.90161e+07	6.90065e+07	3.01708e+07	3.88251e+07	1.069e+08	4.19537e+07	8.42861e+07
_C36 H58 N O2 P_567.41898_568.42625_2.228	5.51376e+07	4.61741e+07	2.31226e+07	5.12048e+07	9.53616e+07	1.04632e+08	3.10137e+07	3.69764e+07	3.6582e+07	7.37841e+07	3.39448e+07	9.46321e+07
_C23 H43 N2 O2 P3_472.25634_473.26362_2.38	2.68871e+07	2.76203e+07	4.78217e+07	6.56817e+07	5.54152e+07	1.03845e+08	4.34829e+07	5.92261e+07	4.30067e+07	3.49779e+07	1.71857e+07	4.85645e+07
_C10 H10_130.07809_131.08537_1.035	3.35815e+07	2.15985e+07	4.51378e+07	5.62973e+07	5.61034e+07	4.25243e+07	7.27639e+07	7.82476e+07	4.66904e+07	1.03777e+08	3.67135e+07	5.61157e+07
Glutamate_C5 H9 N O4_147.05274_148.06_14.449	4.01586e+07	33208346	9.84611e+07	1.03104e+08	2.36467e+07	3.94724e+07	2.89796e+07	1.83589e+07	6.94607e+07	5.48158e+07	8.16944e+06	2.32567e+07
_C7 H7 N3_133.0638_134.07106_2.709	1.41907e+07	2.48032e+07	1.18874e+06	2.64051e+07	2.28092e+07	155377	1.88838e+07	7.43126e+06	1.06953e+07	23416965	1.01205e+08	2.70116e+07
_C8 H19 O14 P3_431.99599_433.00326_14.498	3.24723e+07	9.86802e+06	5.28969e+07	3.53146e+07	1.00454e+08	5.07906e+07	1.57922e+07	1.73186e+07	1.9883e+07	7.62927e+07	1.17929e+07	9.06559e+07
_C19 H34 N2 O4_354.25507_355.26235_8.071	2.76786e+07	2.52387e+06	2.08115e+07	3.45877e+07	3.11601e+07	7.59551e+06	1.73098e+07	4.17482e+07	1.85403e+07	1.0025e+08	4.28928e+07	7.38082e+07
n6-(delta2-isopentenyl)-adenine_C10 H13 N5_203.11662_204.1239_3.57	2.81451e+07	1.1765e+07	132229	3.62003e+07	4.32873e+07	1.72131e+06	1.89205e+07	2.07043e+07	5.2114e+06	3.52564e+07	1.00234e+08	4.62373e+07
_C7 H13 N5 O7_279.08377_280.09105_14.456	4.65955e+07	1.61806e+07	2.32604e+07	4.95109e+07	1.50761e+07	4.86836e+06	19420.9	2.72288e+07	4.77845e+07	9.95356e+07	2.07729e+06	8.87571e+06
_C8 H9 P3_197.99362_199.0009_10.278	8.36567e+07	8.91101e+07	9.6854e+07	8.41903e+07	7.11127e+07	9.94335e+07	8.06623e+07	8.74568e+07	9.55609e+07	8.74228e+07	6.22418e+07	7.01412e+07
_C18 H36 O3_300.26588_283.2626_2.418	7.74555e+06	8.49974e+07	1.46537e+07	3.83572e+06	9.86042e+07	3.88023e+07	4.0987e+07	6.87722e+06	9.81913e+06	6.61556e+06	1.24135e+06	6.42585e+07
C18:1, Oleic acid_C18 H34 O2_282.25537_283.26264_2.41	7.74555e+06	8.49974e+07	1.46537e+07	3.83572e+06	9.86042e+07	3.88023e+07	4.0987e+07	6.87722e+06	9.81913e+06	6.61556e+06	1.24135e+06	6.42585e+07
_C8 H12 N4 O_180.10065_181.10788_3.538	2.1198e+07	1.77055e+07	1.58938e+06	2.51571e+07	7.59448e+06	2.09087e+06	1.16468e+07	1.60667e+07	1.78758e+06	2.61643e+07	9.83658e+07	3.88312e+07
__215.11667_216.12395_7.592	2.18699e+06	9.79469e+07	726043	1.55474e+07	1.56942e+07	1.37398e+06	4.53897e+06	1.33672e+07	1.80291e+06	8.72636e+07	5.19855e+07	1.64949e+07
_C4 H7 N O2_101.04747_102.05474_21.39	6.05574e+07	9.88659e+06	5.23918e+07	9.78111e+07	5.46007e+07	9.26697e+07	2.83644e+07	4.83811e+07	7.65836e+07	9.44347e+07	3.75147e+07	6.86537e+07
7-(tert-butyl)-4-imino-1,2,3,4,5,6-hexahydropyrido[3,4-d]pyridazine-1,5-dione_C11 H14 N4 O2_234.11109_235.11837_5.595	1.79702e+06	2.48061e+06	49279.9	2.8553e+06	3.01562e+06	1.37068e+06	3.20924e+06	7.93018e+06	3.02087e+06	3.90705e+06	9.71154e+07	6.70857e+06
_C6 H8 O8 P2_269.96945_292.95867_14.501	4.59968e+07	2.83894e+07	5.28417e+07	4.65508e+07	9.60818e+07	7.18329e+07	3.12304e+07	3.34436e+07	3.36798e+07	8.13485e+07	2.49481e+07	8.37785e+07
_C3 H5 N3_83.04812_84.05543_3.49	2.8816e+07	3.46177e+07	462062	2.35604e+07	5.04075e+07	1.39073e+06	1.65936e+07	1.99656e+07	5.04421e+06	3.31173e+07	9.59401e+07	5.9512e+07
LysoPC(18:0)_C26 H54 N O7 P_523.36259_524.36987_3.584	4.96244e+07	7.38625e+07	6.21957e+07	6.30411e+07	3.88208e+07	3.41607e+07	1.45682e+07	118153	1.64028e+07	9.50211e+07	8.32802e+06	3.37023e+07
_C6 H9 N_95.07327_96.08061_6.735	3.94703e+06	1.18753e+07	2.27572e+06	3.7979e+07	8.06587e+07	5.65509e+06	1.64175e+07	1.77478e+07	1.09083e+06	6.83647e+07	9.34871e+07	3.981e+07
2-Phenylbutyric acid_C10 H12 O2_164.08352_165.0908_2.239	4.09701e+07	3.74992e+07	9.19321e+07	8.78104e+07	9.27893e+07	8.89885e+07	3.01623e+07	2.36356e+07	4.24774e+07	7.27796e+07	1.84943e+07	8.04258e+07
_C8 H18 O4_178.12139_179.1287_3.503	2.55626e+07	1.81115e+07	924937	3.16318e+07	3.13653e+07	1.21328e+06	1.10424e+07	1.57414e+07	2.19053e+06	1.1025e+07	9.2341e+07	5.44488e+07
Arginine_C6 H14 N4 O2_174.11136_175.11864_17.683	6.89531e+07	4.4249e+07	9.04287e+07	8.20602e+07	7.20101e+07	2.62055e+07	3.59979e+06	4.13275e+07	5.62032e+07	9.19704e+07	3.89148e+07	7.44105e+07
_C12 H18 N6_246.15882_247.16609_9.536	6.72584e+07	6.94041e+07	9.14623e+07	7.19873e+07	6.26929e+07	8.7632e+07	6.58134e+07	6.70502e+07	7.75326e+07	6.30837e+07	4.72431e+07	6.45609e+07
_C22 H33 N9 O4_487.26699_488.27426_2.645	2.08333e+07	6.93691e+06	274627	4.90015e+06	2.81102e+07	1.35591e+07	1.30419e+07	3.50789e+07	7.27673e+06	3.13893e+07	9.12718e+07	3.46963e+07
_C4 H5 N O_83.037_84.04431_7.203	3.32041e+07	123157	5.36766e+06	93155.9	4.78139e+07	3.43822e+06	4.16324e+07	2.9462e+07	1.05017e+06	3.80811e+07	9.12346e+07	5.02278e+06
_C21 H35 N2 O2 P3_440.19363_441.20091_2.781	4.31293e+07	9.80104e+06	1.16814e+07	1.33903e+07	1.4351e+07	1.89883e+07	9.04016e+07	7.04851e+07	1.36711e+07	7.01622e+07	3.80558e+07	7.25233e+07
__135.93273_136.94001_13.983	5.97892e+07	2.46062e+07	8.31957e+07	9.02073e+07	7.56971e+07	6.4631e+07	2.84156e+07	3.7184e+07	3.8956e+07	8.25507e+07	7.83456e+07	6.20797e+07
__141.94066_142.94795_15.339	3.99665e+07	3.83062e+07	9.01477e+07	2.95389e+07	7.52553e+06	6.8049e+07	1.33449e+07	3.32077e+06	4.74361e+07	7.6449e+07	256056	5.47934e+07
_C4 H10 N2 O2 P2_180.02086_181.02814_16.868	6.74106e+07	7.34612e+07	5.41832e+07	5.18463e+07	2.89868e+07	9.00253e+07	6.92143e+07	6.78692e+07	5.19179e+07	5.20362e+07	7.72386e+07	1.94277e+07
_C5 H7 N3 O_125.0586_126.06591_3.405	2.00443e+07	2.31178e+07	70657.1	1.9267e+07	3.92315e+07	504971	7.19738e+06	1.58713e+07	7.89953e+06	2.33045e+07	8.96696e+07	3.596e+07
_C9 H18 O4_190.12145_191.12877_7.332	5.14718e+07	4.33055e+07	3.46711e+06	297633	6.54436e+07	334758	6.14298e+07	6.4166e+07	3.50391e+06	4.5267e+07	8.9582e+07	4.22523e+07
_C7 H11 N3 O_153.08993_154.09715_3.529	2.43019e+07	3.00793e+07	1.20028e+06	2.32737e+07	4.36736e+07	412884	1.27452e+07	5.55074e+06	1.04055e+07	3.20785e+07	8.9116e+07	4.2036e+07
_C9 H19 N O4_205.13233_206.13951_3.572	1.42924e+07	2.76154e+07	955988	2.85679e+07	1.19192e+07	911574	1.14599e+07	7.09743e+06	1.60928e+06	2.31891e+07	8.85055e+07	4.78787e+07
_C22 H43 N O_337.3334_338.34068_3.457	5.51926e+07	5.48383e+07	8.82861e+07	6.58805e+07	4.9961e+07	4.78323e+07	5.4754e+07	5.5589e+07	7.77798e+07	5.74543e+07	2.09189e+07	5.68854e+07
_C17 H38 N3 O4 P S_411.22817_412.23544_8.25	4.22024e+07	3.51887e+07	6.15068e+07	6.13291e+07	85523497	8.82564e+07	3.5013e+07	4.21117e+07	3.07859e+07	6.51959e+07	7.10386e+07	7.20075e+07
_C7 H12 N4 O_168.10076_169.108_3.481	1.63101e+07	2.09058e+07	1.3859e+06	2.59945e+07	1.0911e+07	24011.9	3.85782e+06	1.15282e+07	2.46142e+06	1.79414e+07	8.79248e+07	4.7553e+06
_C8 H20 N3 O2 P_221.12717_222.13433_6.795	4.17461e+07	6.40329e+07	296413	2.37323e+06	8.7513e+07	1.63375e+06	5.39338e+06	1.06672e+07	902415	4.03473e+07	6.77643e+07	5.80475e+07
__150.1043_151.11159_2.814	1.25646e+07	1.05707e+06	2.30785e+06	2.01525e+06	9.23262e+06	300462	849580	914443	598772	36395.5	8.73545e+07	2.83816e+06
_C10 H21 N O4_219.14794_220.15509_7.104	5.43786e+06	4.76653e+07	515670	4.26952e+06	8.67224e+07	1.4326e+06	2.08801e+07	5.17728e+06	2.0837e+06	3.21366e+07	9.36155e+06	8.56485e+07
_C8 H11 N_121.08895_122.09623_7.69	8.61529e+07	8.38974e+07	7.11576e+07	7.77985e+07	7.29331e+07	8.40922e+07	8.23533e+07	8.47676e+07	8.45351e+07	7.80514e+07	6.25408e+07	7.66055e+07
_C18 H29 N3 O3_335.21998_336.22725_10.23	2.54081e+06	6.62346e+06	99772.9	226325	6.14463e+06	1.68753e+06	799407	8.46903e+06	1.54591e+06	4.91021e+07	8.50835e+07	6.30034e+06
__594.34019_595.34748_3.211	9.98684e+06	3.71233e+06	6.21107e+07	8.49968e+07	3.06422e+07	6.92422e+07	2.56907e+07	1.33445e+07	4.10408e+07	5.36845e+07	6.32351e+06	3.83534e+07
Betulin_C29 H48 O3_444.35934_445.36659_2.255	3.30664e+07	2.95874e+07	7.61913e+07	5.59478e+07	8.47297e+07	7.03359e+07	2.22745e+07	1.87425e+07	2.84124e+07	53771628	2.40939e+07	5.60779e+07
_C32 H46 N6 O P2_592.32484_593.33212_8.226	1.50969e+07	5.51238e+06	7.79759e+07	3.36158e+07	3.79201e+07	4.9956e+07	1.06956e+07	1.54913e+07	2.88485e+07	8.41208e+07	2.40206e+07	5.10904e+07
__81.0407_82.04797_6.833	3.3102e+06	386870	708570	1.71125e+06	9.50934e+06	2.02626e+06	1.98966e+07	1.46989e+07	1.32566e+07	4.72876e+07	8.40845e+07	4.22278e+07
Choline_C5 H13 N O_103.09951_104.10679_10.225	5.85318e+07	6.28791e+07	5.69525e+07	6.88162e+07	6.03702e+07	8.39606e+07	5.95653e+07	6.05993e+07	6.52193e+07	5.87182e+07	4.17385e+07	7.25768e+07
_C22 H37 N O3 P2_425.22864_426.23592_3.764	2.14885e+07	1.24939e+07	8.36375e+07	3.93091e+07	2.36735e+07	5.27415e+07	1.7678e+07	1.56623e+07	4.09567e+07	6.51984e+07	820331	1.66867e+07
Pyrazole_C3 H4 N2_68.03727_69.04466_7.495	49049.7	4.86318e+07	1.9187e+06	450335	7.67301e+07	5.81693e+06	29949.1	43717.8	3.2868e+06	221049	8.35297e+07	6.46649e+07
_C18 H30 O_262.2292_263.23645_2.308	1.92141e+07	4.73574e+07	9.91435e+06	2.7721e+07	8.32873e+07	3.77653e+07	3.91015e+07	1.38055e+07	1.26814e+07	2.54485e+07	3.40127e+07	4.84498e+07
_C6 H12 N4_140.10597_141.11328_7.017	5.40235e+06	3.28765e+07	718684	1.94781e+07	4.93541e+07	1.09239e+06	3.75704e+07	1.50779e+07	2.21368e+06	3.40658e+07	4.98886e+07	8.29162e+07
7-Dehydrocholesterol_C27 H44 O_384.33856_385.34576_2.249	1.82589e+07	3.08922e+07	8.29069e+07	4.41477e+07	7.81785e+07	7.05802e+07	3.81471e+07	2.08576e+07	5.42566e+07	5.89819e+07	7.80399e+06	4.91291e+07
Isoleucine_C6 H13 N O2_131.09446_132.10174_9.723	2.67057e+07	1.77213e+07	3.0128e+07	3.04085e+07	2.28704e+07	3.11327e+07	1.78065e+07	1.80437e+07	2.2974e+07	5.22745e+07	8.28427e+07	3.48089e+07
_C6 H5 N3_119.04815_120.05544_2.924	1.39454e+07	20671561	1.09006e+06	9.0069e+06	895766	1.05339e+06	2.35654e+07	4.58335e+06	1.41274e+06	1.96263e+07	8.274e+07	2.85186e+06
_C28 H27 N5_433.22408_434.23136_2.763	1.95375e+07	2.17905e+07	6.12836e+07	1.6808e+07	3.90439e+07	8.13741e+07	1.85514e+07	3.47366e+07	8.94481e+06	5.14768e+07	1.21948e+06	3.94839e+07
_C8 H9 N3_147.07932_148.08664_3.344	2.41395e+07	2.67441e+07	1.33841e+06	2.41595e+07	28660114	142492	1.81439e+07	7.84237e+06	8.92902e+06	2.35232e+07	8.13042e+07	2.92407e+07
pinoresinol isomer_C20 H22 O6_358.1409_359.14816_2.478	2.65465e+07	2.8881e+07	3.36306e+07	2.58357e+07	2.42291e+07	8.12426e+07	2.63858e+07	2.92878e+07	2.62785e+07	2.6736e+07	1.70172e+07	2.53326e+07
_C4 H5 N O_83.03697_84.04425_5.993	1.41845e+07	4.2382e+07	1.98457e+06	3.0387e+07	4.22055e+07	1.35757e+07	3.30323e+07	2.82905e+07	566121	3.32506e+07	7.96818e+07	2.76608e+07
_C3 H2 N3 O4 P_174.97772_175.985_11.674	5.13914e+07	7.16745e+07	7.95573e+07	4.18357e+07	3.55974e+07	3.96733e+07	4.59036e+07	6.82906e+07	3.58987e+07	3.58604e+07	2.01864e+07	3.87376e+07
_C8 H22 N3 O2 P_223.1427_224.14997_7.199	3.3678e+06	1.04445e+07	30711.1	2.28377e+07	4.66657e+07	215427	1.56279e+07	5.05663e+06	1.60773e+06	3.82331e+07	7.84715e+07	3.54006e+07
_C33 H59 N4 O7 P_654.40894_655.41621_8.142	1.60796e+07	7.64206e+06	7.8468e+07	2.86418e+07	8.31284e+06	3.43183e+07	5.01087e+06	9.99696e+06	3.44744e+07	4.03972e+07	112380	9.20044e+06
_C9 H15 N O4_201.10104_202.10833_2.731	9.50547e+06	1.79463e+07	1.09359e+06	9.04928e+06	3.20037e+07	1.59182e+06	1.01216e+07	7.65235e+06	6.48487e+06	1.19157e+07	7.82766e+07	1.08265e+07
_C H2 N6 O P2_175.97553_176.9828_11.66	2.12552e+07	2.52663e+07	7.80579e+07	1.43953e+07	3.56383e+07	3.61099e+07	4.1243e+07	2.34454e+07	1.55126e+07	1.6003e+07	2.76359e+07	1.96663e+07
Erucamide_C22 H43 N O_337.33364_338.34092_2.706	1.88504e+07	3.02008e+07	3.63288e+07	2.81845e+07	2.54317e+07	2.90472e+07	1.97702e+07	2.53227e+07	7.77798e+07	2.03733e+07	1.26132e+07	3.0532e+07
_C9 H15 N O4_201.10093_202.10825_3.515	5.51254e+06	2.49657e+07	864204	2.80144e+07	3.20037e+07	123000	1.94082e+07	1.7994e+07	1.88679e+06	2.11717e+07	7.75388e+07	9.58401e+06
_C17 H33 N O8_379.22353_380.2308_3.635	2.07797e+07	1.92982e+07	7.43161e+07	3.63576e+07	2.8146e+07	7.73206e+07	2.25438e+07	1.28364e+07	2.80207e+07	3.74497e+07	549981	1.949e+07
_C5 H8 O6 P2_225.97994_226.98721_14.502	4.35686e+07	3.35586e+07	4.47623e+07	4.26757e+07	7.67555e+07	6.32017e+07	3.35863e+07	3.52935e+07	3.48726e+07	6.73391e+07	2.82605e+07	6.69091e+07
Taurocholic acid_C26 H45 N O7 S_515.29035_533.3242_3.147	1.288e+07	1.74074e+07	4.0933e+07	2.19797e+07	1.81526e+07	5.95761e+07	1.44802e+07	4.6795e+06	2.48943e+07	7.65247e+07	3.44366e+07	7.27356e+07
_C11 H18 N4 O4_270.13221_271.1395_12.319	5.62643e+07	2.87646e+07	1.41975e+07	4.13794e+07	3.03713e+07	7.62268e+07	2.13557e+07	4.02296e+07	2.25597e+07	6.0485e+07	6.65558e+07	5.49955e+07
_C4 H11 N_73.08903_74.0963_9.416	4.78037e+07	5.50878e+07	6.97847e+07	5.89261e+07	6.731e+07	7.58713e+07	4.85016e+07	4.82315e+07	5.26917e+07	6.61987e+07	4.33716e+07	6.76572e+07
3-Amino-2-piperidone_C5 H10 N2 O_114.07914_115.08636_5.641	2.04702e+07	1.55231e+07	1.53826e+06	1.29582e+07	9.0869e+06	1.64877e+06	1.20812e+07	9.83703e+06	915268	1.57558e+07	4.04148e+07	7.58311e+07
_C5 H4 N2_92.03728_93.04457_7.357	2.91081e+07	53514.8	785135	2.0399e+07	3.95059e+07	303304	7.08731e+07	1.91495e+07	230667	5.83685e+07	7.57581e+07	7.57425e+07
_C4 H7 N_69.05781_70.06509_12.257	2.0254e+07	2.05972e+07	1.79716e+07	3.50635e+07	4.05161e+07	773217	2.31786e+07	1.44678e+07	1.90352e+07	2.37639e+07	7.46913e+07	3.28899e+07
__97.96794_98.97522_14.223	2.94381e+07	3.02426e+07	4.00488e+07	3.37058e+07	6.53332e+07	7.51697e+06	1.74191e+07	2.89405e+07	4.78306e+07	2.90563e+07	2.16727e+07	7.43652e+07
_C7 H9 N3 O4_199.06065_200.06792_13.974	6.97032e+06	4.27918e+06	7.42843e+07	6.39231e+07	1.719e+07	1.35619e+07	2.72455e+06	3.49386e+06	1.23575e+07	2.93269e+07	1.12596e+07	2.07067e+07
_C5 H5 N_79.04199_80.04928_3.182	1.39714e+07	1.60928e+07	1.33998e+06	1.72043e+07	1.19032e+07	914525	1.57501e+07	1.44372e+07	915194	1.23386e+07	7.37511e+07	1.32051e+07
_C6 H15 N O_117.11514_118.12242_9.027	5.95197e+07	6.04794e+07	6.68347e+07	6.48343e+07	6.43715e+07	7.33501e+07	5.79416e+07	5.68747e+07	5.9134e+07	6.15564e+07	5.04756e+07	6.34536e+07
_C5 H5 N3_107.04812_108.05538_3.474	1.95625e+07	2.1006e+07	1.60947e+06	1.76543e+07	3.28375e+07	2.11731e+06	1.90202e+07	1.54964e+07	7.75712e+06	1.82662e+07	7.27561e+07	2.86174e+07
_C26 H27 N O3_401.19821_402.20549_2.779	5.31513e+06	8.34884e+06	3.21896e+07	5.76584e+06	1.56426e+07	7.26075e+07	4.76138e+06	4.3974e+06	3.86609e+06	7.02921e+06	157280	1.77095e+07
_C9 H9 N3_159.0794_160.08668_6.726	5.84502e+06	5.98212e+07	456557	4.61095e+07	2.55458e+07	784403	4.91906e+07	4.69152e+07	497829	1.59974e+07	7.22549e+07	5.39616e+07
_C28 H46 O2_414.34901_415.35624_2.222	1.34172e+07	2.64603e+07	4.89007e+07	3.09192e+07	7.09701e+07	7.21635e+07	1.41369e+07	10772554	1.68716e+07	2.51646e+07	11093728	3.92811e+07
Methylimidazole acetaldehyde_C6 H8 N2 O_124.06341_125.07072_3.429	1.95703e+07	9.02987e+06	4.77197e+06	1.82149e+07	3.93944e+07	446683	8.52908e+06	1.72951e+07	8.16298e+06	1.64094e+07	7.18749e+07	7.02467e+06
_C22 H34 N10 O4_502.27775_503.28497_3.017	953742	156800	53996.9	369268	250399	1.14572e+06	2.70571e+06	4.69162e+06	664616	8.33224e+06	7.18385e+07	633471
NA_C16 H16 O4 S_304.07629_305.08356_13.358	1.31598e+06	853594	77040.7	1.69833e+06	1.03327e+06	1.45467e+06	4.18557e+06	9.80986e+06	1.34089e+06	1.67429e+06	7.17106e+07	3.89009e+06
_C8 H13 N5_179.11677_180.12405_2.784	2.84984e+07	2.278e+07	428656	7.33865e+06	1.35521e+07	240295	1.63423e+07	5.45657e+06	1.18497e+07	1.70412e+07	7.16854e+07	1.61881e+07
Deoxyribose_C5 H10 O4_134.05896_135.06628_3.063	1.00691e+07	8.32065e+06	1.529e+06	1.17021e+07	1.02577e+07	815138	9.40912e+06	498732	6.01522e+06	1.05984e+07	7.10749e+07	2.56861e+07
Glycyl-Lysine_C8 H17 N3 O3_203.12679_204.13407_12.738	2.03558e+07	6.43729e+06	1.61246e+07	7.28626e+06	1.29757e+07	7.10724e+07	3.41562e+06	9.48309e+06	9.56762e+06	7.20369e+06	1.66537e+07	8.37266e+06
_C21 H44 N3 O4 P_433.3043_434.31158_2.313	2.51137e+07	4.81e+07	7.10428e+07	1.00293e+07	1.01081e+07	120148	3.80704e+07	4.13755e+07	4.14783e+07	4.17837e+07	5.69777e+06	9.35297e+06
_C20 H41 O3 P_360.27652_361.2838_6.344	2.35207e+07	1.78232e+07	1.24526e+07	4.65732e+07	5.4564e+07	7.06581e+07	1.39549e+07	2.25561e+07	2.25898e+07	7.06221e+07	2.44827e+07	3.89819e+07
_C12 H22 N4 O6_318.15307_319.16035_15.452	6.71608e+06	3.03288e+06	2.83543e+06	5.95464e+06	7.19047e+06	8.80851e+06	7.16566e+06	1.33718e+07	1.89256e+06	8.84769e+06	7.00221e+07	1.45012e+07
2-Methylglutarate_C6 H10 O4_146.05899_147.06629_6.675	3.7966e+07	6.82617e+07	591069	3.26441e+07	2.569e+07	1.53608e+06	6.99931e+07	1.67292e+07	1.24142e+06	3.98959e+07	1.57338e+07	2.32566e+06
_C19 H33 N3 O6 S_431.20821_432.21549_3.557	8.82867e+06	1.22644e+07	4.86581e+07	8.68303e+06	2.52611e+07	6.94572e+07	9.79675e+06	1.70039e+07	8.21731e+06	2.52571e+07	506462	2.74353e+07
_C7 H13 N3_139.11059_140.11792_3.466	3.1034e+07	3.7297e+07	2.86294e+06	3.93783e+07	1.21623e+07	509367	9.61202e+06	2.54875e+07	4.06689e+06	4.63984e+07	6.93454e+07	2.35327e+07
18-Hydroxycortisol_C21 H30 O6_378.20309_379.21037_5.709	1.04246e+06	6.90222e+07	8.75756e+06	310237	4.77435e+07	4.79315e+06	2.26655e+07	1.21755e+07	6.60102e+06	1.76234e+06	3.43501e+06	2.43069e+07
_C22 H25 N7 O S_435.18514_436.19242_3.586	4.94117e+06	3.41872e+06	3.05252e+07	6.58905e+06	1.80485e+07	6.88525e+07	1.3072e+07	4.18625e+06	7.35081e+06	3.6198e+06	75646.7	1.4652e+07
_C26 H27 N O2_385.20322_386.2105_8.601	5.48916e+06	1.01088e+07	4.28231e+07	6.93744e+06	2.38848e+07	6.85809e+07	6.22989e+06	1.16315e+07	4.83749e+06	9.31319e+06	52360.5	1.21458e+07
6-Aminonicotinamide_C6 H7 N3 O_137.05866_138.06597_3.468	1.70157e+07	1.60672e+07	1.06412e+06	1.56132e+07	3.02988e+07	601654	6.42212e+06	1.33426e+07	5.69137e+06	1.89144e+07	6.84687e+07	2.53751e+07
_C5 H7 N3_109.06382_110.0711_15.645	4.56367e+07	4.17446e+07	2.02537e+07	5.66544e+07	6.56556e+07	3.06872e+06	5.4315e+07	2.18834e+07	4.42188e+07	4.0761e+07	5.30762e+07	6.80613e+07
Bis(2-Ethylhexyl)Phthalate_C24 H38 O4_390.27622_391.28349_2.2	7.89412e+06	1.23658e+07	2.16938e+07	1.44003e+07	1.19125e+07	6.80108e+07	7.66073e+06	9.3434e+06	1.02399e+07	1.21903e+07	5.45056e+06	16190668
_C15 H17 N7 O_311.14738_312.15466_7.281	5.96676e+07	5.52001e+07	5.34639e+07	4.2979e+07	3.03636e+07	3.1935e+07	6.79571e+07	6.27632e+07	5.12061e+07	1.80221e+07	1.75854e+06	3.39504e+07
_C3 H5 P S_103.98485_104.99213_11.705	5.62848e+07	5.45457e+07	6.75152e+07	2.12164e+07	4.18777e+07	3.40099e+07	53909020	5.54256e+07	2.76959e+07	5.43083e+07	1.77648e+07	6.07918e+07
7-Methylhypoxanthine_C6 H6 N4 O_150.05391_151.06126_6.973	1.88749e+07	2.78378e+07	3.82461e+06	2.27015e+07	5.74731e+06	249578	2.18219e+07	9.2201e+06	3.12568e+06	2.59083e+07	6.74712e+07	2.11739e+07
_C17 H39 N5 O4 P2_439.24416_440.25143_3.376	2.00512e+07	1.19257e+07	207934	3.01689e+07	1.73525e+07	6.71463e+07	1.58603e+07	2.09016e+07	2.65679e+07	1.62554e+07	1.19157e+06	2.76112e+07
_C26 H41 N2 P3 S_506.22276_507.23004_8.6	4.19581e+06	6.71173e+06	3.68756e+07	5.53979e+06	1.9448e+07	6.695e+07	4.70478e+06	8.44739e+06	3.48029e+06	6.29472e+06	161752	9.33455e+06
_C14 H38 N5 P3 S2_433.18106_434.18834_14.9	1.65643e+07	2.47711e+07	2.65976e+07	2.9308e+07	4.09614e+07	3.93957e+07	1.06184e+07	1.37198e+07	1.34099e+07	2.37648e+07	6.61034e+07	4.22142e+07
_C6 H6 N2 O_122.04787_123.05515_12.26	5.03525e+06	1.81115e+07	1.40459e+06	3.0873e+06	3.3878e+06	3.9377e+06	3.59268e+06	1.00518e+07	2.72619e+06	1.75175e+07	6.59319e+07	1.45294e+07
_C10 H24 N O5 P_269.138_270.14534_7.031	3.20848e+07	1.7502e+07	4.82463e+06	3.27481e+06	6.54771e+07	6.04864e+06	3.83715e+07	8.14666e+06	805013	5.27814e+07	6.18422e+07	1.29655e+07
_C12 H18 N6_246.15866_247.16594_17.917	4.51995e+07	4.54166e+07	4.63563e+07	4.98949e+07	4.57469e+07	6.54412e+07	4.36546e+07	4.31854e+07	4.71312e+07	4.71058e+07	4.62172e+07	7.86878e+06
Meprobamate_C9 H18 N2 O4_218.1274_219.13469_3.426	9.86793e+06	2.0065e+07	234819	2.10081e+07	3.40257e+07	64335.7	8.44773e+06	4.9169e+06	4.98616e+06	1.92911e+07	6.49137e+07	6.65887e+06
_C8 H11 N3_149.0951_150.10242_5.47	1.7469e+07	2.0716e+07	1.21148e+06	6.44841e+07	2.96326e+07	1.24398e+06	3.2025e+07	1.39685e+07	3.00674e+06	2.17862e+07	6.31655e+07	3.09849e+07
_C7 H7 N3_133.06366_134.07097_3.492	2.28445e+07	2.63509e+07	826210	2.16491e+07	1.28843e+07	32888.8	1.89443e+07	6.51437e+06	1.07743e+06	2.16466e+07	6.41222e+07	2.93351e+07
_C8 H10 N2_134.08417_135.09144_7.132	6.58269e+06	5.4836e+07	1.09725e+07	4.16191e+07	1323696	8.40654e+06	5.03437e+07	4.3207e+07	248953	4.62089e+07	2.54457e+07	6.40028e+07
Salsolinol_C10 H13 N O2_179.09432_180.1016_8.161	1.87867e+07	1.08535e+07	6.35396e+07	3.62385e+07	2.4647e+07	4.74345e+07	1.29002e+07	1.41009e+07	2.84591e+07	5.85141e+07	5.83921e+06	2.84474e+07
__110.07161_111.07889_3.431	1.26437e+07	1.56829e+07	203115	1.01171e+07	1.36332e+07	68141.3	4.76095e+06	8.3449e+06	620012	8.60711e+06	6.33868e+07	2.53387e+07
1-Isothiocyanato-8-(methylthio)octane_C10 H19 N S2_217.09592_218.1032_7.217	2.87082e+07	5.34712e+07	2.11663e+06	1.74745e+07	6.29514e+07	329866	2.16018e+07	4.02038e+07	32179.7	5.1003e+07	2.88082e+07	2.26622e+07
Hydroxyprolyl-Valine_C10 H18 N2 O4_230.12739_231.13466_3.522	1.94972e+07	7.76738e+06	1.16617e+06	2.05256e+07	3.40074e+07	1.53414e+06	5.27192e+06	1.45176e+07	3.97891e+06	2.23032e+07	6.21988e+07	2.35616e+07
_C4 H9 N O_87.0682_88.07547_3.376	2.21967e+07	2.12293e+07	1.90179e+06	4.24076e+06	3.29634e+07	8.04173e+06	6.75551e+06	2.23247e+07	7.94054e+06	2.58726e+07	6.21833e+07	3.77362e+07
__178.02772_179.035_9.529	5.97598e+06	4.41902e+07	6.21222e+07	3.20991e+06	2.73131e+07	4.36753e+07	4.43645e+07	4.77669e+07	3.80365e+07	2.33865e+06	4.41871e+06	3.22852e+07
_C25 H43 N3 P2 S_479.26955_480.27683_3.641	1.89842e+07	1.75755e+07	3.3904e+07	1.81678e+07	1.83053e+07	2.13994e+07	1.5359e+07	1.79796e+07	1.79847e+07	6.1818e+07	5.71251e+06	2.75454e+07
_C17 H36 N3 O5 P S_425.21052_426.2178_2.637	5.97291e+06	2.33958e+06	6.17322e+07	2.09752e+07	1.38924e+07	5.60128e+07	8.84597e+06	2.00745e+06	1.00257e+07	8.1556e+06	47353	6.73124e+06
Fucose_C6 H12 O5_164.06944_165.07678_3.471	1.47895e+07	8.16628e+06	457945	1.46948e+07	2.15042e+07	446186	9.76076e+06	4.35101e+06	5.97075e+06	1.77146e+07	6.16926e+07	2.72453e+07
_C7 H9 N3 O_151.07424_152.08153_3.421	1.78825e+07	2.06181e+07	782150	1.47788e+07	2.84824e+07	302106	1.04275e+07	1.47827e+07	2.30774e+06	1.85685e+07	6.1663e+07	2.14812e+07
_C17 H37 N5 O4 P2_437.22843_438.23571_3.51	1.1655e+07	747431	4.93238e+06	1.39172e+06	2.00945e+06	2.78306e+07	1.47489e+07	1.55936e+07	3.03845e+07	6.14814e+07	114159	1.63921e+07
_C7 H22 N10 O2 S_310.1645_311.1717_7.079	2.21767e+06	2.34303e+07	194156	1.30226e+07	2.58646e+07	2.82411e+06	1.46227e+07	1.60151e+07	1.35133e+06	8307841	6.13039e+07	2.91824e+07
_C22 H35 N O P2_391.22334_392.23062_8.593	6.23643e+06	1.12587e+07	6.11596e+07	2.04273e+07	2.23444e+07	3.37218e+07	8.98999e+06	9.98065e+06	1.83057e+07	2.26158e+07	229589	6.69072e+06
Isobutyryl-L-carnitine_C11 H21 N O4_231.1466_232.15388_9.507	2.93629e+07	1.31568e+07	2.11197e+07	3.91389e+07	6.1131e+07	3.6339e+07	1.36111e+07	2.62558e+07	34811390	4.89509e+07	9.28181e+06	3.02135e+07
_C8 H19 N_129.15158_130.15885_7.25	2.2035e+07	2.93672e+07	6.09956e+07	4.40515e+07	3.04245e+07	1.32013e+07	4.5569e+07	5.28462e+07	5.90566e+07	5.21954e+07	1.92081e+07	3.04777e+07
_C9 H19 N O2_173.14134_174.14861_8.316	8.83396e+06	8.84879e+06	422167	5.13874e+06	1.88394e+07	1.22163e+07	1.17475e+07	1.04813e+07	5.94304e+06	3.03281e+07	6.09656e+07	1.35501e+07
_C8 H19 N_129.15154_130.15882_1.795	4.68376e+07	5.08513e+07	5.06241e+07	4.85528e+07	5.63441e+07	6.06631e+07	4.17728e+07	4.74479e+07	4.94611e+07	4.81219e+07	3.01472e+07	5.72588e+07
_C7 H15 N O_129.11499_171.14881_1.026	3.19525e+07	4.83085e+07	5.17775e+07	3.4617e+07	4.25785e+07	6.00364e+07	3.16286e+07	3.29072e+07	4.76864e+07	3.6027e+07	4.92566e+07	3.40251e+07
_C9 H18 N2 O_170.1416_171.14887_1.026	3.19525e+07	4.83085e+07	5.17775e+07	3.4617e+07	4.25785e+07	6.00364e+07	3.16286e+07	3.29072e+07	4.76864e+07	3.6027e+07	4.92566e+07	3.40251e+07
LysoPC(18:2(9Z,12Z)/0:0)_C26 H50 N O7 P_519.33156_520.33883_2.845	2.33845e+07	1.48075e+07	3.40543e+06	1.43072e+07	2.87576e+07	1.36529e+07	1.29139e+07	1.88125e+07	1.30121e+07	5.97445e+07	2.42638e+07	2.05723e+07
_C13 H25 N2 O P3_318.12064_319.12791_6.195	4.46369e+07	1.84879e+07	1.04715e+07	2.82336e+07	3.74882e+07	5.95818e+07	1.91048e+07	1.99488e+07	2.35078e+07	2.76612e+07	1.61325e+07	4.06169e+07
_C21 H37 N O6_399.26126_400.26854_8.188	2.71228e+06	1.98205e+06	5.93452e+07	2.56707e+07	8.19252e+06	1.27014e+07	3.303e+06	2.3948e+06	1.0424e+07	4.00266e+06	1.07683e+06	1.31413e+07
Betaine_C5 H11 N O2_117.07872_118.08599_11.553	1.8363e+07	1.40693e+07	2.00244e+07	1.92222e+07	2.01275e+07	2.60412e+07	1.41737e+07	1.88957e+07	1.68168e+07	3.19448e+07	5.91345e+07	2.56095e+07
_C7 H10 N4 O2_182.07999_183.08726_3.1	2.27831e+06	7.43602e+06	7427.69	2.80211e+06	4.20736e+06	131328	5.86674e+06	2.03341e+06	2.81457e+06	3.17145e+06	5.90895e+07	9.26855e+06
_C17 H32 O_252.24481_253.25208_2.304	5.5944e+06	4.8733e+07	6.93194e+06	1.72125e+06	5.90599e+07	3.6037e+07	37551158	3.89095e+06	6.72962e+06	1.91103e+06	50317.9	3.49805e+07
Pyrazole_C3 H4 N2_68.03721_69.04465_3.483	1.21986e+07	1.51191e+07	374717	2.84667e+06	2.4012e+07	261561	1.08235e+07	4.97595e+06	1.97047e+06	1.24396e+07	5.85971e+07	2.21709e+07
_C26 H43 N O6 S_497.28006_498.28734_3.643	1.76842e+07	1.44783e+07	1.5478e+07	1.16686e+07	1.21603e+07	1.37261e+07	7.8553e+06	9.5232e+06	9.09635e+06	5.85623e+07	3.05469e+06	1.32199e+07
_C6 H13 N O2_131.09405_132.10127_13.785	5.52441e+06	6.55691e+06	3.08177e+07	1.51979e+07	5.84235e+07	4.7795e+07	1.25173e+07	6.79922e+06	1.3789e+07	8.17008e+06	5.18437e+06	4.21181e+07
_C21 H33 N3 O5_407.24478_449.27856_3.613	6.73212e+06	3.72897e+06	1.91404e+07	5.142e+06	1.10612e+07	5.81312e+07	8.99856e+06	4.03608e+06	3.30008e+06	3.28925e+06	71378.6	9.10363e+06
10Z-Nonadecenoic acid_C19 H36 O2_296.27093_297.27819_2.244	5.69624e+06	1.28323e+07	3.95058e+06	1.03682e+07	5.80748e+07	374255	1.70944e+07	4.4985e+06	1.96245e+06	1.85722e+06	5.35134e+06	1.11568e+07
_C5 H12 O5_152.06958_153.07686_2.769	3.29684e+07	3.53037e+07	1.24842e+07	1.75976e+07	3.62899e+07	1.12156e+07	4.98712e+07	3.25525e+07	1.55623e+07	3.59201e+07	5.80335e+07	3.92845e+07
_C26 H29 N O6 S_483.17063_484.17791_2.144	2.1153e+06	3.4257e+06	2.30814e+07	6.2847e+06	1.21837e+07	5.79884e+07	3.3995e+06	6.02444e+06	5.75936e+06	1.62244e+07	174480	1.44653e+07
Adenine_C5 H5 N5_135.05442_136.06169_7.581	1.35242e+07	1.17158e+07	6.60149e+06	5.79428e+07	1.74166e+07	1.32745e+07	33574.5	1.67287e+07	1.4831e+07	1.3754e+07	8.92444e+06	1.41431e+07
_C20 H33 O7 P_416.19385_417.20112_2.479	2.46194e+07	2.54702e+07	4.46586e+07	2.13375e+07	1.37804e+07	5.75979e+07	2.42168e+07	3.61302e+07	2.65507e+07	1.85497e+07	4.50678e+06	1.53863e+07
Adenine_C5 H5 N5_135.0544_136.06167_6.71	2.39752e+07	1.46279e+07	1.83683e+07	5.75872e+07	2.10628e+07	2.66859e+07	1.94254e+07	1.96278e+07	2.47708e+07	2.53867e+07	1.21487e+07	135277
_C25 H30 N3 P_403.21378_404.22106_3.11	7.85761e+06	9.04717e+06	5.66562e+07	1.41886e+07	4.5271e+07	5.26115e+07	7.7596e+06	7.65428e+06	5.75083e+06	85194.4	2.74291e+07	1.30729e+07
__229.13218_230.13949_7.206	1.12344e+07	5.60194e+07	1.49618e+07	2.34879e+07	1.72263e+07	8.56237e+06	5.65189e+07	4.58388e+07	1.22821e+07	5.30326e+07	4.58604e+07	2.92661e+07
6-dimethylaminopurine_C7 H9 N5_163.08554_164.09278_3.495	503459	1.98471e+07	290013	1.88313e+07	6.79842e+06	53960.3	9.63136e+06	4.09169e+06	2.88735e+06	3.61526e+06	56478869	2.74655e+07
_C7 H12 N4_152.10592_153.11322_15.764	2.93511e+07	2.7559e+07	2.44791e+07	45865083	5.08438e+07	893402	3.6428e+07	2.47215e+07	2.83294e+07	2.29513e+07	3.69008e+07	5.58458e+07
_C4 H9 N_71.07338_72.08066_11.555	1.51355e+07	1.29982e+07	1.56418e+07	1.78827e+07	2.19489e+07	2.29048e+07	1.38046e+07	1.51986e+07	1.44002e+07	2.35937e+07	5.58088e+07	2.6703e+07
Threonylleucine_C10 H20 N2 O4_232.14315_233.1503_3.514	9.18617e+06	6.98463e+06	556340	1.72696e+07	2.74662e+07	689535	6.41593e+06	1.0699e+07	2.35513e+06	4.39193e+06	5.56666e+07	2.8044e+07
_C7 H16 O6_196.09561_197.10288_7.259	1.26463e+07	16456353	209461	294051	5.55471e+07	4.01525e+06	1.0505e+06	1.64566e+06	1.33326e+06	4.18907e+07	5.24325e+07	1.79666e+07
2-Keto-6-acetamidocaproate_C8 H13 N O4_187.08541_188.09269_3.553	9.2374e+06	2.27279e+07	1.06094e+06	1.84241e+07	2.18329e+07	1.24704e+06	1.43016e+07	1.29694e+07	5.98217e+06	1.5694e+07	5.52157e+07	9.49462e+06
Salsolinol_C10 H13 N O2_179.09434_180.10161_10.287	2.34467e+07	1.66389e+07	1.92938e+07	2.5498e+07	4.06778e+07	4.61489e+07	1.86144e+07	1.82591e+07	1.77139e+07	2.76512e+07	5.50095e+07	3.64522e+07
_C19 H34 N O5 P S_419.19101_420.19826_2.804	2.39647e+06	1.11988e+06	8.56696e+06	2.3206e+06	9.47767e+06	5.49418e+07	1.48885e+06	230995	1.87526e+06	340744	210630	5.28097e+06
_C23 H32 N P3_415.17685_416.18412_3.536	1.38766e+07	653822	2.1807e+07	4.76494e+06	1.8775e+07	5.47847e+07	1.677e+06	6.44162e+06	8.95238e+06	4.32492e+06	142957	3.62221e+07
_C3 H8 N2_72.06847_73.07584_3.519	7.97098e+06	1.36552e+07	1.94213e+06	2.14834e+07	2.52946e+07	602114	16961.7	1.56567e+07	2.0834e+06	1.93824e+07	5.47805e+07	3.09133e+07
_C30 H45 N4 O9 P_636.29667_654.33051_2.18	5.30879e+07	1.14926e+07	6.81985e+06	5.42843e+07	3.22796e+07	2.88903e+07	3.34805e+07	9.62768e+06	1.11051e+07	2.64326e+07	3.85559e+07	5.12029e+07
bilirubin_C33 H36 N4 O6_584.26222_585.2695_2.226	1.41873e+07	1.35865e+07	5.39708e+07	2.31248e+07	2.61821e+07	3.93411e+07	2.59505e+07	1.65411e+07	1.41459e+07	3.13984e+07	1.97077e+06	5.28029e+07
_C4 H5 N_67.04197_68.04941_3.492	1.59117e+07	88803.9	506915	1.31829e+07	1.42847e+07	579135	4.98518e+06	1.60297e+07	7.13796e+06	1.69096e+07	5.396e+07	2.28689e+07
_C19 H43 N6 O2 P3 S_512.24288_513.25015_8.595	5.8526e+06	7.36303e+06	5.36732e+07	1.67007e+07	1.8368e+07	3.26172e+07	7.20715e+06	7.54339e+06	1.30858e+07	1.70925e+07	33071.4	5.13394e+06
_C28 H46 O_398.35415_399.36141_2.252	2.08584e+07	2.26535e+07	2.18892e+07	2.64764e+07	5.34334e+07	4.54915e+07	1.75774e+07	1.98195e+07	1.86431e+07	2.91249e+07	1.36509e+07	3.51429e+07
_C9 H13 N5 O_207.11153_208.11878_3.464	8.07495e+06	6.12338e+06	1.32931e+06	1.4919e+07	2.34998e+07	490635	6.83042e+06	9.51146e+06	966831	1.5227e+07	5.33469e+07	2.44372e+07
_C11 H13 N O2_191.09427_192.10155_10.36	7.65646e+06	5.68996e+06	1.17816e+07	1.21661e+07	2.30788e+07	5.30295e+07	4.41685e+06	4.83968e+06	7.5225e+06	1.31162e+07	7.84841e+06	2.84765e+07
Metharbital_C9 H14 N2 O3_198.10007_199.10735_6.108	2.40483e+07	1.6371e+07	5.618e+06	2.72194e+07	2.31768e+07	5.29923e+07	1.18446e+07	2.25901e+06	2.85396e+07	2.43822e+07	5.07726e+06	2.0875e+07
_C14 H31 O9 P3_436.11823_437.12551_13.623	248474	242940	197870	478616	543310	523143	1.06903e+06	1.56763e+06	627391	1.02626e+06	5.24478e+07	1.23446e+06
_C34 H73 N7 O P2_657.53178_658.53905_2.185	1.54679e+06	5.38632e+06	5.2384e+07	2.14468e+07	3.22733e+06	1.409e+07	2.29499e+06	3.05063e+06	1.00675e+07	8.85258e+06	5.98925e+06	1.61737e+07
_C5 H3 N4 O7 P_261.97369_262.98097_17.016	1.56625e+07	4.1715e+07	3.9201e+07	4.06915e+07	2.16714e+07	1.58649e+07	3.38755e+07	3.85399e+07	3.80325e+07	1.20693e+07	5.22191e+07	8.14462e+06
_C35 H54 N2 O3_550.41636_551.42364_2.247	3.14751e+07	1.30509e+07	7.69127e+06	3.10548e+07	3.71677e+07	4.88109e+07	1.30917e+07	2.14686e+07	1.87293e+07	4.39149e+07	1.47812e+07	5.21379e+07
DG 36:5_C39 H66 O5_614.48985_615.49713_2.184	1.68419e+07	2.6091e+07	3.88081e+06	2.05619e+07	2.11525e+07	1.86902e+07	2.15159e+07	1.33126e+07	1.33636e+07	5.20849e+07	1.26694e+07	2.58199e+07
_C18 H38 O2 S4_414.17798_415.18556_3.604	442408	6.17097e+06	1.92416e+07	7.05172e+06	1.21957e+07	5.20573e+07	171066	374641	153826	49837.4	68685.6	326749
_C24 H46 N2 O4_426.34871_427.35615_2.27	1.55998e+07	1.80939e+07	5.20377e+07	2.94456e+07	4.13647e+07	4.65709e+07	1.27586e+07	1.29689e+07	2.03643e+07	3.20725e+07	8.33625e+06	3.05176e+07
Deoxyribose_C5 H10 O4_134.05899_135.06625_3.398	1.2598e+07	4.64896e+06	1.98175e+06	1.79036e+07	2.88529e+07	1.16191e+06	7.4624e+06	1.4581e+07	2.17524e+06	1.21282e+07	5.18305e+07	2.14672e+07
Taurocholic acid_C26 H45 N O7 S_515.29058_516.29789_3.645	1.75885e+07	1.29302e+07	1.08647e+07	1.06682e+07	1.02297e+07	1.11596e+07	6.1076e+06	7.25561e+06	7.44368e+06	5.15011e+07	2.36088e+06	1.06013e+07
Glycerophosphocholine_C8 H20 N O6 P_257.10208_258.10939_14.458	2.10515e+07	1.21851e+07	1.63241e+07	5.11529e+07	4.37077e+07	2.23824e+07	8.43717e+06	1.70871e+07	3.86211e+07	5.12098e+07	2.5636e+06	2.22493e+07
_C7 H8 N2_120.0685_121.07581_3.539	2.13081e+07	2.27984e+07	209140	1.93247e+07	2.28601e+07	2.05914e+06	1.72015e+07	5.31535e+06	3.36514e+06	1.75184e+07	5.11422e+07	2.26818e+07
_C21 H38 O3_338.28147_339.28871_2.209	3.3157e+07	4.46156e+07	2.25196e+07	4.21326e+07	2.87644e+07	4.21711e+07	2.78802e+07	2.81093e+07	2.42293e+07	5.10394e+07	2.14261e+07	4.16482e+07
_C7 H8 N2 O12 P2_373.95425_374.96152_14.499	2.11275e+07	1.15984e+07	2.72602e+07	2.2759e+07	5.08961e+07	3.44211e+07	1.38482e+07	1.49172e+07	1.51838e+07	4.15098e+07	1.06249e+07	4.51112e+07
_C5 H6 N4_122.059_123.06628_3.417	1.17317e+07	5.48803e+06	194171	2.0016e+07	2.74289e+07	329738	4.37892e+06	9.93745e+06	5.51261e+06	1.46786e+07	5.06593e+07	2.53979e+07
_C14 H30 N O4 P_307.18883_308.19611_12.261	2.45456e+07	1.46027e+07	1.26632e+07	3.25515e+07	3.29719e+07	5.06457e+07	1.57972e+07	2.07029e+07	1.30098e+07	4.75682e+07	3.96309e+07	3.14725e+07
Carnitine C3:0_C10 H19 N O4_217.13096_218.13824_10.543	1.63442e+07	1.61046e+07	1.06891e+07	4.21288e+07	4.67431e+07	2.45865e+07	1.15733e+07	1.45731e+07	1.54723e+07	5.05142e+07	1.01664e+07	2.14709e+07
_C10 H19 N O7_265.11583_266.1231_14.832	606877	231333	217177	808262	1.02317e+06	1.1152e+06	611736	1.00114e+06	414838	2.18379e+06	5.02249e+07	2.66703e+06
_C8 H15 O5 P_222.06373_223.071_12.241	3.40406e+07	3.07538e+07	1.3897e+07	3.6159e+07	4.05521e+07	2.49052e+07	2.18621e+07	2.78225e+07	2.89383e+07	4.01478e+07	1.86106e+07	5.00846e+07
_C9 H20 O5_208.13192_209.13919_6.848	1.46746e+07	2.86178e+07	407139	640626	3.9399e+07	228928	2.00972e+07	1.84947e+07	1.01541e+06	3.24091e+07	4.99327e+07	3.87063e+07
_C6 H6 N2 O_122.0479_123.05518_14.878	1.4397e+07	9.16199e+06	1.42756e+07	1.5583e+07	1.72934e+07	4.91797e+07	1.08455e+07	8.65105e+06	1.02948e+07	1.93692e+07	1.71526e+07	1.8879e+07
_C13 H29 P3_278.15107_279.15835_1.04	4.90829e+07	2.60325e+07	1.62764e+07	4.62069e+07	4.38897e+07	4.58263e+07	3.13041e+07	2.29667e+07	3.57184e+07	3.83974e+07	2.99679e+07	4.35109e+07
Hydrocinnamic acid_C9 H10 O2_150.06783_151.07511_2.303	1.6937e+07	2.5624e+07	4.77122e+07	252997	3.79896e+07	4.90631e+07	1.80028e+07	1.22716e+07	1.72289e+07	1.47712e+06	9.12647e+06	2.90249e+07
LysoPC(15:0)_C23 H48 N O7 P_481.31571_482.32298_3.859	2.42163e+07	3.50011e+07	2.49071e+07	2.4774e+07	3.96616e+07	4.89679e+07	1.66791e+07	2.04645e+07	1.72213e+07	4.24874e+07	8.13616e+06	3.81077e+07
_C9 H13 N10 O10 P3_513.99884_515.00611_14.498	1.26806e+07	2.98558e+06	2.41034e+07	1.44051e+07	4.87889e+07	2.0673e+07	5.21503e+06	5.94144e+06	7.59272e+06	3.55258e+07	3.40474e+06	4.51554e+07
7-Methylguanine_C6 H7 N5 O_165.06485_166.07212_7.974	3.16459e+07	2.78764e+07	1.99167e+07	2.58792e+07	4.87591e+07	4.62936e+07	1.75341e+07	1.67906e+07	1.7753e+07	4.36462e+07	1.37673e+07	2.51385e+07
_C21 H35 N2 O2 P3_440.19345_441.20077_3.581	2.12035e+07	4.14857e+06	3.1766e+06	4.36623e+06	2.7405e+06	2.97293e+06	4.85071e+07	3.76423e+07	4.33979e+06	1.84108e+07	8.34631e+06	1.75363e+07
__439.19029_440.19768_3.584	2.12035e+07	176577	6.08384e+06	4.36623e+06	2.7405e+06	2.97293e+06	4.84753e+07	3.74187e+07	4.69183e+06	554506	8.34631e+06	1.67795e+07
_C8 H8 N4 O_176.0694_177.07675_7.461	2.59723e+07	1.94884e+07	725923	8.88469e+06	39884010	236922	4.84736e+07	3.6316e+07	1.38888e+06	1.76414e+07	1.48658e+07	2.2164e+07
_C21 H38 O4_354.2763_355.28356_2.321	1.87892e+07	1.50615e+07	5.9858e+06	3.33707e+07	4.49725e+07	1.0537e+07	1.72098e+07	1.7018e+07	9.26097e+06	3.05703e+07	4.84724e+07	2.28985e+07
_C9 H16 N4_180.13699_181.1443_3.442	8.21133e+06	4.14204e+06	159191	4.45764e+06	2.30066e+07	620981	4.0694e+06	1.06146e+07	1.54699e+06	1.84362e+07	4.84132e+07	2.34504e+07
_C12 H18 N6_246.1587_247.16591_3.366	1.04077e+07	4.52741e+06	9.16992e+06	2.34563e+07	1.76045e+07	7.87083e+06	9.7306e+06	1.02667e+07	4.86311e+06	1.48962e+07	4.83582e+07	1.98356e+07
_C5 H7 N_81.05761_82.06492_3.511	1.68983e+07	2.22887e+07	1.17846e+06	1.99609e+07	2.22478e+07	1.51844e+06	7.26139e+06	1.05956e+07	6.39421e+06	1.33533e+07	4.82854e+07	2.22982e+07
_C20 H42 N5 O4 P S_479.26933_480.2766_3.114	8.34216e+06	8.98033e+06	2.85966e+07	9.68153e+06	2.26358e+07	3.05888e+07	7.32881e+06	1.14515e+07	1.24611e+07	4.81713e+07	1.92469e+07	3.90169e+07
_C21 H38 O4_354.27613_355.28354_2.28	1.91192e+07	1.48641e+07	6.55496e+06	3.30962e+07	4.70253e+07	1.0849e+07	1.74147e+07	1.65167e+07	9.26097e+06	3.12464e+07	4.81153e+07	965080
_C7 H8 N4 O6_244.04561_245.05289_12.431	3.71656e+07	2.7862e+07	1.66663e+07	4.40077e+07	3.53871e+07	4.64821e+07	2.35186e+07	2.99138e+07	2.48991e+07	3.85157e+07	2.6765e+07	4.7992e+07
_C7 H13 N3 O_155.10553_156.1128_3.478	9.14266e+06	7.25174e+06	212406	6.85974e+06	1.99696e+07	531833	4.16253e+06	8.54313e+06	2.24268e+06	1.42592e+07	4.79717e+07	2.11312e+07
_C17 H38 N3 O4 P S_411.22823_412.2355_3.794	2.5454e+07	5.28943e+06	1.40581e+07	1.0118e+07	4.22501e+07	4.78187e+07	1.44809e+07	2.00423e+07	8.47507e+06	8.35858e+06	9.49801e+06	2.07354e+06
N,N-Dimethylarginine_C8 H18 N4 O2_202.14254_203.14982_17.296	1.36625e+07	7.12476e+06	8.06295e+06	9.86036e+06	1.31723e+07	1.45075e+07	6.42412e+06	9.64589e+06	6.65136e+06	2.14739e+07	4.77662e+07	7.34478e+06
_C14 H29 N2 P3_318.15312_319.16041_17.382	1.05918e+07	1.07173e+07	4.18744e+06	8.00064e+06	1.61121e+07	1.01652e+07	8.47942e+06	1.11763e+07	4.82765e+06	1.52073e+07	4.7697e+07	9.07178e+06
Gamma-Linolenate_C18 H30 O2_278.22414_279.23135_2.383	1.67699e+07	2.2663e+07	3.13366e+07	3.23056e+07	22607195	4.00674e+07	5.62891e+06	2.07165e+07	1.59703e+07	4.75766e+07	8.20179e+06	1.89053e+07
_C9 H25 N6 O P3_326.13293_327.14021_8.918	3.53494e+07	1.39845e+07	2.30459e+07	4.73412e+07	2.55856e+07	2.28375e+07	2.01263e+07	2.20392e+07	2.99436e+07	2.79201e+07	4.20039e+06	2.17452e+07
_C4 H10 N2 O2 P2_180.02098_181.02826_14.207	2.39856e+07	2.13071e+07	2.56187e+07	1.54593e+07	1.79764e+07	4.70253e+07	1.79869e+07	2.16923e+07	3.36704e+07	2.64958e+07	1.80518e+07	3.62635e+07
_C8 H6_102.04679_120.08062_9.39	1.90649e+07	1.15228e+07	2.0567e+07	2.44168e+07	1.6858e+07	2.32721e+07	1.58109e+07	1.42542e+07	1.69422e+07	2.65986e+07	4.69555e+07	2.31471e+07
_C5 H12 O5_152.06949_153.07679_3.479	2.49764e+07	2.79884e+07	1.95469e+07	2.76756e+07	3.12149e+07	1.76439e+07	4.63661e+06	2.36829e+07	2.87929e+07	2.44571e+07	4.68173e+07	2.52284e+07
Salsolinol_C10 H13 N O2_179.09429_180.10157_3.878	1.0058e+07	1.53517e+06	3.41272e+07	23539863	1.7924e+07	4.65402e+07	2.43916e+06	8.09584e+06	6.88445e+06	2.61736e+07	2.74876e+06	1.33881e+07
_C5 H15 N4 P_162.10426_163.11153_2.322	1.47382e+07	4.62729e+07	2.19484e+06	1.38723e+07	1.7857e+07	1.1552e+07	3.53444e+07	3.98527e+06	4.94126e+06	1.51686e+07	1.71271e+07	6.82753e+06
n-acetyl-fucosamine isomer_C8 H15 N O5_205.09577_206.10313_3.504	3.93106e+06	1.00358e+07	628372	1.84214e+07	2.18421e+07	778811	5.90181e+06	1.0603e+07	942599	1.38821e+07	4.62463e+07	2.74435e+07
_C7 H7 N5_161.0698_162.07714_7.099	2.87762e+07	4.6091e+07	45744.6	4.17585e+07	2.52966e+07	1.32642e+06	4.44189e+07	2.22708e+07	689386	4.22877e+07	1.29954e+07	2.27261e+07
_C29 H33 O2 P_444.22503_445.2323_2.819	2.56425e+06	1.33978e+06	219390	1.58727e+06	4.92614e+06	4.12654e+06	2.63998e+07	4.57655e+07	2.28434e+06	6.61685e+06	73936.6	6.62611e+06
_C5 H11 N3 O_129.08997_130.09728_1.828	4.5704e+06	806345	48494.6	487580	4.09222e+06	96791.1	5.26865e+06	588225	5.92437e+06	1.08614e+07	4.5612e+07	1.10619e+07
_C9 H5 N_127.04197_128.04926_6.503	4.3021e+07	2.76354e+07	9.73772e+06	4.13187e+07	3.47584e+07	3.95883e+07	2.34971e+07	2.7913e+07	2.7753e+07	4.54716e+07	2.63949e+07	1.83801e+07
_C6 H14 O4_150.0903_151.09759_15.82	2.97458e+07	2.583e+07	2.13926e+07	3.88987e+07	4.3689e+07	615700	3.71697e+07	1.68382e+07	2.63059e+07	2.0855e+07	3.40914e+07	4.53644e+07
_C7 H9 N3_135.07944_136.08676_1.209	4.19095e+06	5.60448e+06	2.07537e+06	7.03961e+06	1.64533e+06	4.81717e+06	2.76307e+07	1.52488e+06	4.12389e+06	4.53205e+07	2.505e+07	7.19844e+06
Dihydrouracil_C4 H6 N2 O2_114.04266_115.04994_3.184	4.20677e+06	4.46126e+06	425359	5.10765e+06	3.45141e+06	862370	1.83995e+06	1.6926e+06	1.92704e+06	4.9171e+06	4.52271e+07	1.70407e+07
_C15 H37 N4 O3 P_352.2607_353.26798_2.366	3.37886e+07	8.64118e+06	1.00437e+07	2.70245e+07	2.30933e+07	2.2484e+07	3.16874e+07	1.81646e+07	1.06971e+07	4.19198e+07	4.51289e+07	6.77243e+06
_C4 H11 N O_89.08382_72.08052_3.574	871914	1.15148e+06	2.18115e+07	1.27527e+06	1.63577e+06	1.88227e+07	995866	784601	1.55152e+06	1.63679e+06	4.47992e+07	1.54875e+07
_C22 H39 N7 O4 S_497.28007_498.28736_2.097	4.74476e+06	4.59802e+06	4.46478e+07	2.79413e+07	1.22114e+07	2.07727e+07	6.84344e+06	3.11511e+06	1.38149e+07	1.5009e+07	1.09768e+06	1.36503e+07
_C9 H21 N O4_207.148_208.15513_3.453	5.58818e+06	8.09606e+06	33190.6	1.61994e+07	2.32737e+07	562079	1.9288e+06	3.56181e+06	2.86783e+06	1.30825e+07	4.4401e+07	2.20777e+07
_C7 H15 N3 O2_173.11624_174.12351_12.335	9.09503e+06	2.71613e+06	1.6631e+07	1.24835e+07	6.07654e+06	4.41961e+07	3.18914e+06	4.14924e+06	1.63137e+07	2.57143e+06	2.16162e+06	7.39461e+06
N,N,N-Trimethyllysine_C9 H20 N2 O2_188.15202_189.1593_18.09	2.1489e+06	1.31862e+06	2.13276e+06	2.50717e+06	3.49488e+06	3.48688e+06	1.38815e+06	2.73293e+06	1.54881e+06	3.98432e+06	4.41593e+07	3.34523e+06
_C38 H72 N3 O3 P_649.5268_650.53409_2.19	1.35544e+07	1.16606e+07	1.71179e+07	1.80394e+07	1.38741e+07	3.05534e+07	1.02239e+07	7.62534e+06	1.27728e+07	4.38834e+07	5.46525e+06	3.37086e+07
_C16 H35 N5 O3 P2_407.21825_408.22553_2.777	8.14438e+06	3.09336e+06	4.37209e+07	1.71464e+07	1.4318e+07	3.56025e+07	7.20841e+06	4.04207e+06	1.43564e+07	1.84532e+07	287186	9.41224e+06
_C30 H45 O4 P3_562.25652_563.26379_2.793	6.55315e+06	1.29232e+06	4.36202e+07	3.16523e+07	1.0132e+07	2.91544e+07	2.7647e+06	2.53984e+06	1.47559e+07	2.5253e+07	284797	1.14914e+07
_C22 H37 N O2 P2 S_441.20536_442.21263_3.589	330629	86879	4.33852e+07	1.63745e+07	1.25951e+07	3.12402e+07	1.97634e+07	3.44486e+06	2.57925e+07	8.75033e+06	63106.3	9.16831e+06
_C7 H8 N2 O_136.06358_137.07086_12.728	4.07764e+06	3.23478e+06	2.00151e+06	3.20096e+06	4.2935e+06	3.7214e+06	4.28976e+06	5.39683e+06	2.11983e+06	3.60941e+06	4.32778e+07	6.8879e+06
_C4 H11 N O3_121.0738_122.08107_12.895	1.93957e+07	1.93215e+07	1.97244e+07	3.74304e+07	1.22886e+07	1.61978e+07	2.48257e+07	1.98151e+07	1.14953e+07	4.32263e+07	1.12063e+07	1.3914e+07
_C17 H31 N3 O3 P2_387.18286_388.19002_3.803	5.07216e+06	7.1814e+06	2.21115e+07	4.22753e+06	1.31228e+07	4.30851e+07	3.29609e+06	2.95892e+06	3.6823e+06	5.80221e+06	111678	9.89443e+06
_C25 H42 N3 O2 P S_479.26962_480.27692_2.097	4.80583e+06	5.34442e+06	4.30814e+07	2.77566e+07	1.27146e+07	2.27666e+07	7.19825e+06	2.78161e+06	1.33906e+07	1.56604e+07	1.67556e+06	1.44218e+07
_C8 H15 N3 O_169.12124_170.12852_9.416	3.57318e+07	3.73957e+07	3.83375e+07	3.45938e+07	3.84069e+07	4.27522e+07	3.54221e+07	3.65361e+07	3.86734e+07	3.93333e+07	1.59647e+07	4.12636e+07
_C14 H36 N6 P2_350.24509_351.25233_2.342	1.64051e+07	7.97739e+06	4.82338e+06	2.23416e+07	4.26311e+07	1.99608e+07	2.10422e+07	1.04552e+07	1.1592e+07	2.37117e+07	1.77735e+07	1.7627e+07
_C15 H16 N2 O3_272.11535_273.12262_3.401	3.08349e+07	1.34834e+07	541546	4.88513e+06	4.13405e+06	9.81097e+06	2.26337e+07	2.02987e+07	2.15154e+07	4.26136e+07	4.49911e+06	7.98133e+06
_C5 H11 N3 O_129.08997_130.09725_10.823	8.90184e+06	5.55497e+06	1.71835e+06	3.98504e+06	4.1439e+06	2.99228e+06	4.49728e+06	3.15368e+06	1.00702e+07	5.14019e+06	4.2396e+07	5.57414e+06
_C14 H30 N O4 P_307.18893_308.19621_12.571	1.93947e+07	1.31617e+07	1.15766e+07	2.64748e+07	4.12865e+07	4.23347e+07	14423123	1.67623e+07	1.13376e+07	3.55534e+07	3.61628e+07	3.07369e+07
_C5 H9 N3 O2_143.06924_144.07654_3.189	8.0097e+06	1.03245e+07	22414.8	9.86458e+06	1.48081e+07	1.14302e+06	1.35159e+07	6.0098e+06	3.42909e+06	9.48503e+06	4.21827e+07	1.67616e+07
_C6 H9 N3 O2_155.06937_156.07665_15.238	1.80345e+07	1.4852e+07	3.22353e+06	3.08856e+07	3.62626e+07	4.21372e+07	1.7089e+07	1.37379e+07	7.84476e+06	2.95694e+07	1.90608e+07	2.55293e+07
_C37 H62 N2 O8_662.44477_663.45205_2.176	8.64555e+06	1.45187e+07	2.13815e+07	8.77987e+06	8.11234e+06	9.98574e+06	9.97294e+06	9.68895e+06	1.47536e+07	4.21116e+07	2.48997e+06	7.74604e+06
_C21 H48 N O P3_423.29753_424.3048_8.144	1.31838e+07	5.96964e+06	4.20262e+07	2.76725e+07	6.96722e+06	1.09776e+07	3.93958e+06	1.60159e+07	1.031e+07	1.25298e+07	9.90547e+06	1.26054e+07
_C8 H16 O5_192.10065_193.10795_3.418	1.10724e+07	1.7398e+07	624495	1.8439e+07	1.35978e+07	783318	1.12543e+07	9.95547e+06	3.9501e+06	1.57284e+07	4.16323e+07	1.98424e+07
Octadeca-2,4,6,8-tetraenoic acid_C18 H28 O2_276.20852_277.21571_2.23	8.50175e+06	7.59711e+06	7.65118e+06	1.11548e+07	1.29251e+07	1.47384e+07	7.45975e+06	5.9135e+06	3.635e+06	4.12685e+07	6.73913e+06	1.2531e+07
_C9 H13 N3_163.11061_164.11788_3.469	9.70175e+06	8.12095e+06	1.6648e+06	1.07796e+07	1.54017e+07	2.19009e+06	2.5834e+06	2.50671e+06	2.9388e+06	9.83172e+06	4.09759e+07	1.85735e+07
_C9 H16 O4_188.10573_189.113_3.471	1.37423e+07	1.29393e+07	367054	1.30067e+07	2.18614e+07	323572	7.05292e+06	12042978	1.34843e+06	1.33464e+07	4.08859e+07	1.74906e+07
_C4 H7 N3 O_113.05859_114.06593_3.466	9.05942e+06	2.64249e+06	1.17963e+06	9.83615e+06	2.05226e+07	837452	3.64999e+06	7.06246e+06	564982	1.04102e+07	4.08701e+07	1.71438e+07
_C4 H4 N3 O2 P_157.00512_158.01244_14.217	3.53845e+07	3.2407e+07	1.25147e+07	25745074	7.4868e+06	4.0835e+07	1.7707e+07	3.19026e+07	3.11233e+07	2.3526e+07	34373066	2.37475e+07
_C7 H6_90.04677_91.05405_2.271	2.17272e+07	2.02781e+07	1.99806e+07	2.65986e+07	4.07513e+07	2.69965e+07	9.55584e+06	7.38359e+06	1.58504e+07	2.92321e+07	8.97496e+06	3.82224e+07
_C18 H32 O_264.24489_265.25216_2.414	3.45017e+06	3.76764e+07	5.8791e+06	2.19135e+06	4.07181e+07	1.63636e+07	1.76499e+07	3.08604e+06	4.07011e+06	3.48392e+06	2.53899e+06	2.56655e+07
_C6 H9 N_95.07322_96.08054_3.505	7.89084e+06	9.55061e+06	4.00441e+07	9.7425e+06	6.73068e+06	1.31078e+07	5.33921e+06	6.37474e+06	5.45562e+06	9.72776e+06	2.63498e+07	1.14533e+07
_C10 H12 N2 O3_208.08424_209.09157_5.341	1.14088e+06	512095	183568	371371	1.66202e+06	1.34479e+06	3.11711e+06	4.64156e+06	1.08741e+06	2.1589e+06	4.00138e+07	2.19619e+06
_C9 H10_118.07808_119.08536_2.375	2.36899e+07	3.9973e+07	476750	2.32799e+07	3.28278e+07	1.87127e+06	1.80863e+07	583751	1.53291e+07	869470	2.93548e+07	2.27281e+07
_C19 H41 N O2 P2 S_409.23395_410.24123_3.102	1.0833e+07	7.86524e+06	3.9902e+07	2.15688e+07	8.12126e+06	2.45991e+07	1.13242e+07	6.7775e+06	1.70677e+07	2.03554e+07	258040	6.92859e+06
__93.92215_94.92942_13.991	2.9442e+07	2.32318e+07	2.86079e+07	3.3446e+07	3.09237e+07	3.25929e+07	2.0492e+07	2.50918e+07	2.89961e+07	3.98214e+07	3.53841e+07	2.42805e+07
6-methyl-8-{[5-(2-naphthyl)-1,3,4-oxadiazol-2-yl]methoxy}[1,2,4]triazolo[4,3-b]pyridazine_C19 H14 N6 O2_358.1165_359.12377_12.422	3.72986e+07	3.19464e+07	3.13297e+07	1.64808e+07	6.86914e+06	1.07549e+07	2.15594e+07	3.94548e+07	2.01551e+07	3.0594e+07	3.80927e+06	2.06783e+07
Dehydrocarnitine_C7 H13 N O3_159.08932_160.09656_4.695	1.20759e+07	6.62276e+06	391077	5.33014e+06	1.54232e+07	1.17141e+07	1.11828e+07	1.05201e+07	7.66696e+06	1.08827e+07	3.94371e+07	1.45175e+07
aniline_C6 H7 N_93.05772_94.06493_2.889	5.83041e+06	2.09833e+07	726368	796657	1.55663e+07	679984	2.0624e+07	1.21666e+07	5.39446e+06	1.2663e+07	3.92767e+07	7.50802e+06
LysoPC(18:0)_C26 H54 N O7 P_523.36288_524.37011_2.848	1.31291e+07	2.25193e+07	1.81518e+07	2.24125e+07	3.88208e+07	3.33421e+07	1.45833e+07	1.55311e+07	1.61698e+07	3.81679e+07	4.13065e+06	2.22857e+07
_C5 H6 N2 O_110.04773_111.05504_3.502	9.8785e+06	1.29601e+07	1.62776e+06	2.77369e+06	2.02939e+07	2.00006e+06	2.71076e+06	1.06691e+07	822415	1.05245e+07	3.8551e+07	1.36675e+07
4-Aminohippuric acid_C9 H10 N2 O3_194.06873_195.07605_5.702	579092	158807	779182	187787	310678	689026	2.47413e+06	3.35823e+06	903964	850056	3.82109e+07	2.395e+06
_C6 H10 N4 O16 P2_455.95707_456.96435_14.502	1.28966e+07	5.35077e+06	1.9023e+07	1.45554e+07	3.77778e+07	2.17613e+07	7.25711e+06	7.95961e+06	8.77302e+06	3.01197e+07	5.08842e+06	3.33387e+07
3-Oxooctadecanoic acid_C18 H34 O3_298.25022_299.2575_2.148	2.43486e+07	1.55719e+07	2.22642e+07	3.67878e+06	2.78662e+07	3.76086e+07	15044510	7.93241e+06	1.9456e+07	2.55423e+07	4.82865e+06	2.89621e+07
_C5 H3 N4 O3 P_197.99376_199.00104_14.259	2.86772e+07	1.90315e+07	2.9495e+07	6.10829e+06	2.48454e+07	5.99574e+06	2.79326e+07	2.92723e+07	3.44285e+07	1.41635e+07	2.529e+06	3.75163e+07
_C16 H37 N5 O6 P2 S_489.19078_490.19805_2.142	4.6766e+06	2.97066e+06	3.35346e+07	1.54442e+07	1.01775e+07	2.65977e+07	5.86308e+06	5.44837e+06	1.99242e+07	3.74203e+07	151101	8.9477e+06
_C31 H66 N7 O6 P_663.48238_664.48965_3.624	2.64223e+07	2.10082e+07	3.53264e+07	3.72142e+07	1.27396e+07	1.81379e+07	1.74143e+07	1.53586e+07	2.49624e+07	3.39217e+07	4.86441e+06	2.01549e+07
Isoleucylproline2_C11 H20 N2 O3_228.14717_229.15442_14.352	1.054e+06	611725	1.07933e+06	801472	1.38141e+06	1.25072e+06	2.75414e+06	4.22614e+06	1.37116e+06	4.01442e+06	3.71106e+07	3.96461e+06
3-Pyridinebutanoic acid_C9 H11 N O2_165.07872_166.08599_9.385	1.60525e+07	9.80757e+06	1.99642e+07	2.16026e+07	1.70252e+07	2.24194e+07	1.36398e+07	1.20912e+07	1.5017e+07	2.26621e+07	3.71098e+07	2.00498e+07
LPC 16:0_C24 H50 N O7 P_495.33131_496.33858_3.824	1.07478e+07	1.12432e+07	9.37141e+06	8.63581e+06	3.45167e+07	1.06092e+07	5.46955e+06	9.3626e+06	9.55113e+06	3.70377e+07	4.10063e+06	8.78458e+06
_C32 H68 N2 O6_576.51144_577.51798_2.143	1.59153e+07	1.18438e+07	1.07334e+07	2.22528e+07	2.19906e+07	1.88643e+07	9.70499e+06	9.43695e+06	1.55953e+07	3.65287e+07	9.85498e+06	1.08896e+07
_C9 H15 N3 O_181.12129_182.12857_9.634	2.87964e+07	2.93264e+07	2.76848e+07	3.15011e+07	3.16471e+07	3.65215e+07	2.84354e+07	2.81794e+07	3.01617e+07	3.0437e+07	2.51231e+07	3.42246e+07
_C4 H12 N2 O3 P2_198.03145_199.03866_11.898	3.4951e+07	3.12594e+07	1.44273e+07	7.3403e+06	2.21976e+07	3.64288e+07	3.28683e+07	3.32827e+07	2.31922e+07	2.49255e+07	1.53733e+07	2.62541e+07
_C17 H22 N2 O3_302.16236_303.16965_9.485	7.42526e+06	1.15377e+07	3.30086e+07	1.95171e+07	3.52099e+07	3.64281e+07	1.22046e+07	9.30626e+06	1.47228e+07	1.52583e+07	3.93629e+06	1.65092e+07
c19:3_C19 H32 O2_292.23983_293.24687_2.245	1.45174e+07	5.94784e+06	2.73076e+06	3.63053e+07	1.45037e+07	1.13085e+07	1.18921e+07	8.01202e+06	3.46387e+06	1.93772e+07	1.38972e+07	8.70004e+06
Acetylcholine_C7 H15 N O2_145.11006_146.11734_14.593	1.59553e+07	2.05728e+07	2.97084e+07	1.68091e+07	3.44938e+07	3.62863e+07	1.57758e+07	9.99369e+06	1.03577e+07	1.42173e+07	8.22085e+06	2.96107e+07
_C18 H37 N O2_299.28184_300.28909_2.474	5.45299e+06	3.62752e+07	2.53556e+07	7.00764e+06	1.67729e+07	1.7747e+07	1.03404e+07	7.69953e+06	1.21528e+07	1.72597e+07	8.75237e+06	1.16239e+07
_C8 H11 N3 O_165.08984_166.09716_3.423	3.70668e+06	1.51707e+07	3.86063e+06	1.32882e+07	1.17187e+07	718537	2.13347e+06	1.2968e+07	2.78311e+06	1.68132e+07	3.62003e+07	1.82004e+07
_C8 H7 N5_173.06986_174.07718_7.366	1.43166e+07	2.74895e+07	264811	186744	1.30814e+07	295794	2.2194e+07	3.53587e+07	1.245e+06	1.74348e+07	3.6198e+07	2.68964e+07
_C8 H15 N O4_189.09993_190.10721_14.241	8.84906e+06	1.09131e+07	6.85999e+06	2.23089e+07	1.82602e+07	2.21591e+07	1.21277e+07	7.78378e+06	8.7936e+06	1.86151e+07	1.23406e+07	3.59937e+07
_C14 H24 N4 O7_360.16377_361.17107_14.34	9.33969e+06	8.23698e+06	3.58491e+07	2.94639e+07	9.02168e+06	868693	8.06531e+06	8.63131e+06	1.34924e+07	1.45996e+07	8.35321e+06	1.92168e+07
Methylpyrazine_C5 H6 N2_94.05291_95.0602_12.207	1.95167e+07	1.49121e+07	2.15199e+06	2.08375e+07	2.91786e+07	7.34557e+06	2.32233e+07	1.43665e+07	2.20964e+07	1.31343e+07	3.58112e+07	1.78449e+07
_C11 H28 N10 O2 P2_394.18751_395.19479_14.888	11502644	4.92634e+06	3.93291e+06	3.58094e+07	1.31851e+06	1.42436e+07	5.31238e+06	1.56321e+07	2.33517e+06	2.03806e+07	1.05074e+07	1.93139e+06
_C8 H18 O6_210.11122_211.1185_6.997	2.50608e+06	1.10806e+07	183478	1.89663e+07	3.25846e+07	883757	8.27487e+06	3.33626e+06	24903.9	2.41103e+07	35734604	1.33247e+07
_C9 H27 N4 O P3_300.14285_301.15011_14.737	2.57671e+06	1.31479e+06	361793	798049	2.67712e+06	2.89883e+06	1.53203e+06	2.99976e+06	745636	2.96503e+06	3.5706e+07	2.99407e+06
_C5 H11 N_85.08897_86.09624_9.724	1.18714e+07	7.98694e+06	1.25769e+07	1.36102e+07	1.06305e+07	1.44035e+07	8.31017e+06	8.64417e+06	1.04664e+07	2.24151e+07	3.56507e+07	1.54187e+07
_C15 H20 N4 S_288.1429_289.15019_15.112	745627	507006	1.30561e+06	1.6445e+06	773898	1.62546e+06	1.01581e+06	568147	542921	142554	3.56238e+07	820180
_C3 H5 N O_71.03691_89.07072_1.033	2.33924e+06	1.79747e+06	1.92301e+06	864841	1.6962e+06	1.73728e+06	1.76638e+06	1.41544e+06	1.69623e+06	4.09412e+06	3.55728e+07	2.54388e+06
_C30 H65 N7 O2_555.52145_556.52867_2.306	2.80623e+07	3.27147e+07	3.53069e+07	3.52044e+07	3.46929e+07	2.68433e+07	1.89697e+07	1.1551e+07	1.8777e+07	1.96827e+07	1.09386e+07	2.82738e+07
_C9 H14 N4 O_194.11604_195.12328_3.525	4.81083e+06	3.14324e+06	3.69392e+06	2.85998e+06	1.7494e+07	2.29771e+06	7.28489e+06	1.03e+07	2.59882e+06	1.45199e+07	3.50069e+07	1.79945e+07
_C23 H40 N O5 P_441.26158_442.26889_9.172	1.07906e+07	836872	45196.1	3.23551e+06	1.21165e+06	5.78402e+06	1.61296e+07	1.84417e+07	2.81874e+06	1.83331e+07	3.49365e+07	1.50132e+07
_C9 H16 N4 O3_228.12188_229.12923_14.892	461733	245377	111045	338239	3.10886e+06	484905	1.16492e+06	2.12646e+06	187086	713462	3.46909e+07	1.56951e+06
2-Keto-6-acetamidocaproate_C8 H13 N O4_187.0854_188.09268_3.046	8.67204e+06	1.38053e+07	1.40011e+06	8.07399e+06	2.38154e+07	38837	7.91586e+06	4.44235e+06	5.94977e+06	8.89482e+06	3.46688e+07	2.60248e+07
Salsolinol_C10 H13 N O2_179.09425_180.10153_3.036	1.66928e+06	2.02698e+06	2.47438e+07	2.05166e+07	1.15803e+07	5.88225e+06	2.43916e+06	3.13766e+06	1.34232e+07	3.45774e+07	2.74876e+06	1.37775e+07
PYROGLUTAMATE_C5 H7 N O3_129.04252_147.07634_14.323	2.148e+07	1.82332e+07	2.3308e+07	2.49753e+07	2.90422e+07	1.88616e+07	1.59778e+07	1.84968e+07	2.16249e+07	3.45001e+07	1.25762e+07	2.30713e+07
_C5 H N6 O P_191.99433_193.00161_7.935	2.33363e+07	1.96061e+07	3.27166e+07	2.31238e+07	1.02646e+07	2.56586e+07	20288698	2.34624e+07	3.44343e+07	1.44463e+07	6.67456e+06	1.29782e+07
_C8 H14 N4 O_182.1165_183.12366_3.516	3.05079e+06	4.58546e+06	962800	1.06406e+07	22460298	389415	2.70044e+06	881751	727021	1.63538e+07	3.42432e+07	1.78513e+07
Octadeca-2,4,6,8-tetraenoic acid_C18 H28 O2_276.20838_277.21565_2.762	1.20694e+07	7.8258e+06	9.86345e+06	1.67964e+07	3.42077e+07	1.3816e+07	1.40252e+07	1.70065e+06	1.12164e+07	1.8911e+07	1.31596e+07	2.72373e+07
_C33 H62 O4_522.46383_523.4711_2.177	1.30617e+07	1.64922e+07	2.51193e+07	2.19235e+07	2.04369e+07	2.46582e+07	1.10548e+07	7.455e+06	1.27401e+07	3.4125e+07	3.65246e+06	1.92404e+07
_C18 H30 O_262.22922_263.23637_2.78	1.32084e+06	2.65524e+06	765582	980102	3.69926e+06	3.27879e+06	2.4581e+06	1.05403e+06	920484	850242	3.40127e+07	2.27849e+06
_C12 H31 N4 P_262.22909_263.23637_2.057	334877	2.07378e+06	204084	229203	3.14635e+06	1.29114e+06	1.45808e+06	822875	355960	247025	3.40127e+07	755778
_C4 H5 N3 O_111.04307_112.05035_9.543	4.94175e+06	3.98642e+06	3.0834e+06	4.95643e+06	4.76258e+06	4.90476e+06	5.75508e+06	4.29097e+06	5.05213e+06	5.40496e+06	3.39426e+07	7.95902e+06
_C11 H17 N5_219.14786_220.15512_3.484	4.83934e+06	4.95532e+06	830336	1.13362e+07	1.88976e+07	34551.3	1.44741e+06	6.73304e+06	1.87506e+06	1.19699e+07	3.3668e+07	1.94207e+07
_C21 H43 N3 O8 S_497.27975_498.28702_3.094	1.78294e+06	6.38028e+06	7.4622e+06	1.29084e+07	5.92455e+06	1.30324e+07	2.84135e+06	3.08833e+06	8.43522e+06	3.35331e+07	1.29949e+07	2.53737e+07
_C10 H21 N4 O P_244.14285_245.1502_3.498	9.00008e+06	4.49472e+06	571911	1.18096e+07	1.78699e+07	636536	5.01387e+06	7.43652e+06	620638	3.11429e+06	3.34127e+07	8.8961e+06
5-Hydroxy-6-methoxycoumarin 7-glucoside_C16 H18 O10_370.09321_371.10049_2.201	3.33638e+07	1.61528e+07	2.70005e+07	9.476e+06	5.06332e+06	4.31883e+06	2.39328e+07	2.70147e+07	2.31153e+07	2.295e+07	2.64128e+06	5.48723e+06
_C12 H21 N5 O2_267.16884_268.17612_15.972	1.08944e+07	8.02889e+06	4.65778e+06	2.01598e+07	2.81882e+07	1.71683e+07	7.22325e+06	8.75425e+06	3.92011e+06	2.60945e+07	3.32239e+07	1.79476e+07
_C32 H59 N6 O2 P3_652.3931_653.40038_3.037	3.22913e+06	834627	3.23836e+07	1.90383e+07	8.40029e+06	1.16804e+07	384615	1.02498e+06	2.4744e+07	3.31117e+07	70276.8	6.58909e+06
_C18 H23 N3 S_313.16399_314.17119_7.203	1.80144e+07	1.09088e+07	9.91019e+06	8.6286e+06	1.59545e+07	2.01492e+06	557513	9.01328e+06	1.35369e+07	1.75787e+07	3.30846e+07	1.78732e+07
beta-alanine_C3 H7 N O2_89.04751_90.05479_13.671	1.79094e+07	1.50832e+07	2.11113e+07	2.2359e+07	3.12746e+07	2.7099e+07	1.02656e+07	1.37094e+07	1.78871e+07	2.28209e+07	3.29501e+07	2.4154e+07
_C26 H29 N O4_419.20848_420.21569_3.362	2.03307e+06	2.58114e+06	4.31457e+06	1.64027e+06	32937651	1.6903e+07	1.57651e+06	1.95528e+06	1.3709e+06	968382	218057	3.69346e+06
_C41 H86 N7 O10 P3 S2_993.51214_994.51941_8.796	924779	797770	3.2841e+07	8.20845e+06	2.21723e+06	3.84639e+06	1.19364e+06	2.18625e+06	4.18099e+06	7.28155e+06	265937	2.92204e+06
_C2 H5 N O2_75.03186_76.03914_3.436	1.90959e+07	2.52075e+07	1.23093e+06	2.45788e+07	3.27731e+07	830288	6.6119e+06	1.86628e+07	1.14013e+06	2.35089e+07	3.03141e+07	9.56062e+06
_C15 H36 N4 O5 P2_414.2139_415.22143_3.606	1.60323e+06	249296	296734	34246	1.2952e+06	175335	1.10166e+07	19372952	541379	1.51033e+07	3.26972e+07	1.00748e+06
_C20 H21 N7 O_375.18267_376.18999_3.623	3.34061e+06	5.79725e+06	26835.6	3.06802e+06	6.45811e+06	3.26443e+07	34809.7	1.67508e+06	1.96226e+06	2.47483e+06	68367.9	6.81856e+06
_C9 H19 N O5_221.12711_222.13431_3.494	1.06224e+07	7.00245e+06	1.32276e+06	1.04606e+07	1.54066e+07	1.74014e+06	4.58933e+06	7.06499e+06	1.33007e+06	1.24857e+07	3.25117e+07	1.5699e+07
_C7 H15 N8 P S_274.08647_275.09375_7.401	6.44157e+06	1.38124e+07	3.24921e+07	1.53236e+07	1.99375e+06	5.3066e+06	8.46655e+06	1.69294e+07	3.18252e+07	3.09719e+06	1.78211e+06	8.78638e+06
_C24 H34 N O3 P S_447.20329_448.21057_3.591	1.54316e+06	1.16969e+06	1.25709e+07	5.97081e+06	9.75108e+06	3.24334e+07	2.85618e+06	3.40158e+06	2.77534e+06	1.75489e+06	242623	2.45576e+06
_C19 H31 N5 O4 S_425.21083_426.21812_2.862	787458	564066	2.99969e+07	1.42395e+07	7.50118e+06	3.23363e+07	1.22186e+06	412392	3.5509e+06	2.4119e+06	279408	3.16051e+06
_C4 H5 N4 O P3 S_249.9411_250.94837_14.505	2.12057e+07	2.04913e+07	2.00331e+07	2.03176e+07	3.22431e+07	3.09893e+07	1.86139e+07	2.02689e+07	1.97046e+07	2.96387e+07	1.44772e+07	27108917
_C8 H11 N10 O11 P3_515.97803_538.96725_14.498	8.8056e+06	3.2262e+06	1.49768e+07	1.04057e+07	3.21551e+07	1.60367e+07	4.61016e+06	5.02479e+06	5.84958e+06	2.43672e+07	2.77146e+06	2.8872e+07
_C11 H18 N2 O3_226.13128_227.13854_9.307	1.25374e+07	7.11128e+06	1.93821e+06	1.00438e+07	1.62061e+07	1.55082e+07	8.70418e+06	8.37926e+06	6.65748e+06	1.15424e+07	3.2074e+07	1.37476e+07
_C6 H12 N P3_191.01652_192.02382_14.479	2.90721e+07	1.77998e+07	3.20231e+07	2.08789e+07	2.6951e+06	3.32512e+06	1.83074e+07	1.40362e+07	3.14743e+07	2.70429e+07	1.54234e+06	2.34376e+06
_C9 H18 O4_190.12153_191.12886_2.807	6.38077e+06	3.96999e+06	96929.6	4.01301e+06	4.24436e+06	40018.5	8.90454e+06	2.73097e+06	3.99332e+06	6.81974e+06	3.18938e+07	1.2567e+07
_C8 H16 N2 O4_204.11174_205.11907_3.434	8.28775e+06	8.797e+06	473225	1.28579e+07	1.68912e+07	675487	4.94742e+06	1.56022e+06	735927	7.67039e+06	3.18437e+07	1.81314e+07
Gamma-Linolenate_C18 H30 O2_278.22404_279.23132_2.218	1.39384e+07	3.11727e+07	1.40233e+07	1.49143e+07	3.09488e+07	2.01509e+07	1.75397e+07	8.62152e+06	7.72754e+06	2.36907e+07	12446812	3.17815e+07
_C23 H40 N P3_423.23965_424.24687_3.622	2.35664e+06	3.35486e+06	2.25261e+07	3.53701e+06	6.74247e+06	3.16094e+07	4.17583e+06	2.49814e+06	2.76486e+06	2.83116e+06	61059.3	6.89553e+06
_C14 H30 N O4 P_307.18874_308.19601_11.341	8.51327e+06	5.6852e+06	3.12747e+06	8.17199e+06	1.41816e+07	1.4116e+07	4.1989e+06	6.76859e+06	5.47706e+06	9.2689e+06	3.15317e+07	1.74538e+07
_C5 H7 N3 O2_141.05363_142.06091_5.385	4.18699e+06	7.7239e+06	7.07022e+06	1.25024e+07	2.50388e+07	8.16541e+06	5.59938e+06	9.35221e+06	3.49258e+06	1.67139e+07	3.13909e+07	1.26341e+07
_C7 H15 N O5_193.09608_194.10338_2.779	4.25508e+06	8.4155e+06	104014	470879	4.87706e+06	1.01931e+06	6.79389e+06	3.60071e+06	2.8422e+06	8.27085e+06	3.13409e+07	4.86747e+06
__157.96516_158.97245_14.571	3.50762e+06	5.74104e+06	1.67506e+07	6.86275e+06	4.24478e+06	2.54811e+06	3.19082e+06	5.37336e+06	3.13232e+07	8.24044e+06	7.7206e+06	4.41541e+06
_C3 H6 N2 O6 S_197.99359_199.00087_16.705	2.85478e+07	2.94392e+07	3.13021e+07	2.6671e+07	1.9323e+07	2.84097e+07	2.60542e+07	3.03185e+07	2.83525e+07	2.48084e+07	1.92876e+07	9.18242e+06
_C16 H35 N5 O5 P2_439.20792_440.21532_3.615	1.17604e+06	1.18043e+06	3.67829e+06	1.76016e+07	1.22536e+07	3.12402e+07	169720	613288	4.05162e+06	9.29333e+06	100214	1.30227e+06
_C10 H17 N O4_215.11654_216.12383_3.563	1.34953e+07	4.63286e+06	41649.4	1.51492e+07	1.7169e+07	1.527e+06	7.55829e+06	1.111e+07	25877.4	1.34665e+07	3.10787e+07	1.15946e+07
_C15 H33 N5 O3 P2_393.20265_394.20993_3.784	7.05544e+06	5.87511e+06	3.10784e+07	1.08271e+07	1.01382e+07	1.88011e+07	5.13345e+06	2.73086e+06	1.3059e+07	562260	180519	6.05965e+06
L-Carnitine_C7 H15 N O3_161.10499_162.11227_13.319	7.95813e+06	1.05117e+07	1.59404e+06	9.02926e+06	2.56172e+06	3.37715e+06	1.16194e+06	4.3824e+06	5.03259e+06	2.46456e+07	3.10079e+07	4.51063e+06
_C19 H36 N P S2_373.20351_374.21079_2.84	139984	239244	393274	307664	200596	1.95569e+06	131333	307101	109327	325828	79968.9	3.1006e+07
_C32 H60 N6 O4 P2_654.40861_655.41589_3.251	1.41431e+06	1.27922e+06	1.33069e+07	3.0867e+07	1.32608e+06	1.16804e+07	440104	2.29829e+06	6.06581e+06	8.46167e+06	266979	1.38075e+06
_C17 H27 N9 O2 S_421.19696_422.20423_3.516	647761	4.304e+06	3.07661e+07	1.21185e+07	536795	2.7378e+07	5.79584e+06	3.11084e+06	1.34655e+07	4.31428e+06	203303	7.09211e+06
Gerberinol_C21 H16 O6_364.09744_365.10471_14.647	3.82831e+06	1.54169e+06	344743	1.13134e+06	2.19451e+06	964126	2.3028e+06	2.83394e+06	750415	2.33986e+06	3.07122e+07	831327
_C43 H75 N S_637.56439_638.57163_2.242	6.11579e+06	3.05965e+07	6.35459e+06	1.04458e+07	8.04366e+06	1.5858e+07	1.59664e+07	1.91404e+07	1.30782e+07	2.04724e+07	7.02783e+06	2.01438e+07
_C13 H25 N2 O P3_318.12067_319.12795_5.734	1.54765e+07	9.08461e+06	4.40261e+06	1.26575e+07	1.74933e+07	3.05801e+07	9.08639e+06	7.84197e+06	1.23897e+07	1.08489e+07	8.77637e+06	2.6333e+07
_C10 H15 N O S_197.08709_198.09436_10.115	1.69154e+07	1.03701e+07	5.47256e+06	1.59236e+07	2.9963e+07	8.80726e+06	1.35096e+07	1.24972e+07	1.23518e+07	3.04506e+07	2.01664e+07	7.96465e+06
_C10 H18 N8 O_266.16244_267.16971_10.107	894293	191321	135601	259289	1.05283e+06	1.14328e+06	937615	2.28896e+06	537617	7.67688e+06	3.03785e+07	1.49047e+06
_C22 H37 N7 O3 S_479.26936_480.2767_3.787	1.10765e+07	7.322e+06	3.03772e+07	1.9762e+07	1.19561e+07	1.66861e+07	1.18158e+07	1.68758e+07	7.66119e+06	2.95262e+07	1.27723e+07	2.42216e+07
_C11 H16 N2 O_192.126_193.13327_10.068	1.8499e+07	1.40202e+07	8.40516e+06	2.32548e+07	2.84266e+07	2.80021e+07	1.39182e+07	1.40028e+07	1.52669e+07	2.19064e+07	3.03424e+07	2.08887e+07
_C18 H45 N6 O P3_454.29138_455.29864_3.616	9.79447e+06	3.78225e+06	3.02561e+07	1.53771e+07	1.02076e+07	2.74926e+07	1.4145e+07	3.53117e+06	9.8393e+06	7.89677e+06	58351.2	5.75375e+06
_C11 H18 N2 O3_226.13135_227.13863_13.356	5.25606e+06	2.95813e+06	3.55479e+06	6.83029e+06	1.30764e+07	1.56655e+07	6.20955e+06	5.65616e+06	2.41284e+06	1.46648e+07	3.00336e+07	7.87187e+06
_C4 H2 N5 O3 P_198.99165_199.99893_14.624	6.97596e+06	2.39117e+07	1.06148e+07	6.03315e+06	5.26086e+06	8.28105e+06	1.83132e+07	2.21233e+07	2.99614e+07	1.32274e+07	8.77552e+06	4.68428e+06
val lys isomer_C11 H23 N3 O3_245.17333_246.18061_18.271	5.81751e+06	2.67103e+06	6.24509e+06	5.14625e+06	5.26031e+06	7.68532e+06	2.88926e+06	9.28951e+06	1.93097e+06	7.57658e+06	2.99416e+07	7.2749e+06
_C24 H47 N8 O10 P_638.31454_639.32181_9.33	5.35648e+06	4.83176e+06	51731.7	1.09148e+06	6.79144e+06	3.78903e+06	4.32279e+06	5.86806e+06	2.94498e+06	8.16906e+06	2.97901e+07	9.47887e+06
arg thr arg asn isomer_C31 H39 N5 O4_545.30088_546.30816_2.83	7.16069e+06	1.28019e+06	2.97822e+07	1.64955e+07	5.03259e+06	2.19459e+07	968659	2.80462e+06	2.4473e+06	1.45298e+06	90577.2	3.18562e+06
_C16 H41 N5 O4 P2_429.2599_471.29374_3.624	7.42555e+06	4.09563e+06	2.96494e+07	1.71865e+07	1.27092e+07	2.59204e+07	8.8023e+06	5.31899e+06	1.47221e+07	1.48562e+07	67812.2	6.26196e+06
_C15 H16 N2 O3_272.11564_273.12291_3.636	2.96477e+07	1.33908e+07	1.08936e+06	1.27312e+07	1.466e+07	1.64282e+07	2.20956e+07	2.15597e+07	1.25741e+07	2.13457e+07	1.20447e+07	2.13175e+07
val asp isomer_C9 H16 N2 O5_232.1066_233.11394_5.387	547119	1.91503e+06	484630	1.95426e+06	2.71181e+06	40364.8	1.6094e+06	1.43824e+06	524671	2.96116e+07	6.20543e+06	3.25105e+06
Montecristin isomer_C37 H66 O4_574.49488_575.50214_2.174	1.63775e+07	1.24599e+07	749878	1.256e+07	1.14749e+07	247796	9.91023e+06	1.02072e+07	8.80395e+06	2.95479e+07	1.06388e+07	2.63303e+07
_C5 H8 O2 S_132.0243_150.05813_10.504	1.287e+07	1.18849e+07	1.20671e+07	1.37557e+07	1.33373e+07	1.49656e+07	1.07886e+07	8.63861e+06	1.07516e+07	1.90594e+07	2.93018e+07	1.20087e+07
_C21 H48 N P3_407.30259_408.30986_8.386	1.05491e+06	4.44373e+06	2.92837e+07	1.322e+07	6.4182e+06	6.25379e+06	3.86717e+06	3.62202e+06	1.02333e+07	1.35843e+07	1.86468e+07	6.92879e+06
_C9 H11 N3_161.09491_162.10222_3.54	1.21369e+07	4.67769e+06	241035	1.20741e+07	1.47684e+07	1.37469e+06	1.113e+07	1.0115e+07	483785	1.02929e+07	2.92789e+07	1.32115e+07
_C9 H20 O4_192.13703_193.14436_3.377	1.58897e+06	4.51078e+06	162955	9.28828e+06	9.71117e+06	201907	1.15681e+06	5.86918e+06	4.06874e+06	8.21374e+06	2.92671e+07	4.06283e+06
_C8 H13 N3 O_167.10553_168.11279_3.685	1.06255e+07	4.20532e+06	1.25581e+06	1.49455e+07	9.63427e+06	4.94845e+06	828892	8.21508e+06	2.63921e+06	1.55919e+07	2.92415e+07	1.53218e+07
Caffeine_C8 H10 N4 O2_194.08011_195.08738_2.743	4.18167e+06	1.83909e+07	2.92092e+07	8.91709e+06	1.87506e+07	1.99102e+07	2.52856e+07	2.7447e+07	8.59763e+06	1.06488e+07	2.56652e+07	2.7255e+07
LysoPE(18:2)_C23 H44 N O7 P_477.28442_478.2917_3.935	1.75299e+07	7.55932e+06	745968	8.97443e+06	2.32499e+07	8.62249e+06	8.27216e+06	9.97297e+06	8.5023e+06	2.91273e+07	25677728	1.46129e+07
_C5 H9 N O2_115.06314_116.07042_5.421	9.67298e+06	2.90532e+07	2.49841e+06	8.93104e+06	6.01271e+06	1.99779e+07	5.0338e+06	2.93791e+06	1.7797e+06	4.61231e+06	1.10748e+07	6.73748e+06
Taurocholic acid_C26 H45 N O7 S_515.29034_533.32415_3.427	1.11037e+07	7.24674e+06	1.00776e+07	2.74171e+06	148326	3.13365e+06	8.40653e+06	2.89385e+07	4.07377e+06	6.40589e+06	380546	1.81108e+06
PC(14:0/20:2)_C42 H80 N O8 P_757.55966_758.56694_3.373	1.35474e+07	1.03117e+07	8.97171e+06	2.46919e+07	1.72741e+07	2.88381e+07	5.40354e+06	852780	3.98729e+06	1.82044e+07	3.9481e+06	1.88721e+07
_C8 H12 N4_164.10596_165.11324_15.912	1.74336e+07	1.64391e+07	1.46531e+07	2.49788e+07	2.64595e+07	178868	2.10455e+07	1.58877e+07	1.60373e+07	1.41137e+07	2.02602e+07	2.87974e+07
_C7 H15 N O3_161.10499_162.11227_12.155	1.34202e+07	9.7507e+06	1.06176e+07	2.00506e+07	2.79755e+07	2.87357e+07	8.98343e+06	1.19799e+07	1.05597e+07	1.57535e+07	2.01053e+07	1.8895e+07
_C11 H22 N2 O_198.17277_199.18004_1.027	1.48563e+07	2.0116e+07	2.3681e+07	1.49327e+07	2.0394e+07	2.84161e+07	1.45605e+07	1.45906e+07	1.94241e+07	1.40564e+07	2.20317e+07	1.53816e+07
_C H3 N3 O5 S_168.97819_169.98547_11.563	2.63222e+07	2.5995e+07	2.11715e+07	2.29971e+07	1.99436e+07	2.10929e+07	2.32334e+07	2.72619e+07	2.8406e+07	2.30796e+07	5.81244e+06	1.85071e+07
2-Methoxyestrone 3-glucuronide_C24 H32 O8_448.20689_449.21416_3.583	3.18243e+06	1.8923e+06	4.88596e+06	5.45453e+06	6.78215e+06	2.84006e+07	544972	1.25562e+06	432954	4.65091e+06	152170	7.51611e+06
_C14 H31 O9 P3_436.11847_437.12575_14.677	164324	130137	15369.2	199581	140328	43263.2	850776	1.60623e+06	131497	174170	2.82022e+07	630026
_C23 H41 N O5_411.29736_412.30464_8.296	3.52519e+06	1.08413e+07	2.78964e+06	1.76375e+06	2.81221e+07	2.0274e+07	3.37737e+06	2.0812e+06	2.97665e+06	6.10218e+06	6.2107e+06	5.7769e+06
_C10 H20 N5 O P_257.1381_258.14539_3.516	5.98099e+06	3.35256e+06	1.15981e+06	1.12708e+07	1.47488e+07	1.52577e+06	2.70425e+06	6.27328e+06	829794	7.15108e+06	2.80714e+07	1.55309e+07
Pyrocatechol_C6 H6 O2_110.0366_111.04387_6.842	1.11118e+07	4.83049e+06	5.09757e+06	5.92341e+06	1.37188e+07	1.19326e+07	1.28973e+07	1.29472e+07	1.02657e+07	1.19257e+07	2.8007e+07	1.44448e+07
Salsolinol_C10 H13 N O2_179.09429_180.10156_3.214	4.90202e+06	3.12639e+06	1.7809e+07	1.26338e+07	8.85665e+06	2.78583e+07	6.13774e+06	4.82453e+06	1.11715e+07	1.50629e+07	2.74876e+06	1.06529e+07
_C6 H3 N6 O P_206.0099_207.01718_7.909	1.8476e+07	1.86696e+07	2.52084e+07	1.05753e+07	1.4424e+07	2.51433e+07	1.20581e+07	2.29724e+07	2.78162e+07	1.54734e+07	5.25485e+06	7.02772e+06
_C15 H34 N O6 P_355.20966_356.21693_17.753	1.45398e+07	1.01547e+07	7.35142e+06	1.84741e+07	2.38545e+07	2.41576e+07	7.57031e+06	3.92682e+06	8.48489e+06	1.41192e+07	2.77585e+07	1.87419e+07
_C21 H41 N3 O7 S_479.26967_480.27695_2.837	6.19314e+06	8.08128e+06	1.73136e+07	1.39588e+07	8.14489e+06	1.16305e+07	7.80813e+06	9.36445e+06	9.41895e+06	2.76566e+07	5.93434e+06	1.45574e+07
_C17 H36 N2 O2_300.277_301.28428_3.93	798705	1.68637e+06	1.15904e+07	3.00885e+06	1.90318e+06	2.75608e+07	3.0378e+06	2.06913e+06	3.06644e+06	4188322	595394	2.69697e+06
_C33 H66 N3 O2 P_567.48514_568.49242_2.064	1.27287e+07	970667	7.36521e+06	2.61905e+07	8.95122e+06	1.08488e+07	2.37509e+06	4.44234e+06	9.4874e+06	2.75041e+07	4.32596e+06	8.89629e+06
_C31 H67 N7 O2_569.53696_570.54423_2.307	2.07872e+07	2.59537e+07	2.74348e+07	2.49783e+07	2.28892e+07	1.91887e+07	1.54395e+07	8.54843e+06	1.54316e+07	1.38921e+07	5.59946e+06	2.05095e+07
_C5 H4 N2_92.03722_93.04453_3.582	8.6932e+06	8.79289e+06	161346	7.51209e+06	2.42812e+06	1.17556e+06	9.33272e+06	7.25639e+06	931528	1.65059e+06	2.74268e+07	6.94848e+06
Protoporphyrin_C34 H34 N4 O4_562.25658_563.26386_3.624	4.09115e+06	750093	2.72676e+07	1.85705e+07	4.07259e+06	1.18993e+07	2.14769e+06	1.66203e+06	9.52662e+06	1.15405e+07	103785	6.02261e+06
_C27 H31 N O3 S_449.20086_450.20811_2.628	1.01431e+06	776983	1.07809e+07	2.11158e+06	2.57317e+06	2.72475e+07	328351	409540	572757	957296	50855.5	1.39627e+06
_C39 H66 O4_598.49509_599.50237_2.205	9.37473e+06	1.23904e+07	627268	8.07359e+06	8.57832e+06	1.00473e+07	6.71583e+06	6.82598e+06	6.9642e+06	2.71584e+07	135445	1.04975e+07
_C25 H43 N2 O P_418.30816_419.31469_2.194	2.87911e+06	3.9689e+06	2.61562e+07	4.62499e+06	4.719e+06	2.70748e+07	3.22433e+06	2.45046e+06	3.94821e+06	5.41922e+06	1.80687e+06	5.61901e+06
PC (38:5)_C46 H82 N O8 P_807.57589_808.58315_3.503	1.07886e+07	65266.8	1.15379e+07	1.02989e+07	9.65204e+06	1.30518e+07	6.3564e+06	5.54282e+06	2.70473e+07	1.15894e+07	1.05204e+06	1.55399e+07
_C16 H29 N O_251.2245_252.23178_2.408	31600.1	33411	58674.9	2.5458e+07	1.6634e+07	1.71782e+07	27859.3	27663.1	32663.4	2.69193e+07	2.54595e+06	2.01398e+07
_C23 H38 N O P3_437.21957_438.22663_3.625	1.92812e+06	3.17308e+06	1.05572e+07	3.13934e+06	7.89394e+06	2.6913e+07	3.11467e+06	3.51433e+06	41138.6	2.68129e+06	69960	5.96351e+06
_C7 H11 N3 O2_169.08485_170.09213_7.63	7.7113e+06	8.1286e+06	2.12713e+06	8.13323e+06	1.44468e+07	4.25003e+06	6.25587e+06	2.679e+07	2.63603e+06	9.82275e+06	1.91904e+07	1.41025e+07
Midodrine_C12 H18 N2 O4_254.12609_255.13338_15.527	1.1179e+07	6.00832e+06	1.91156e+06	1.27405e+07	2.301e+07	2.18922e+07	5.43781e+06	5.95276e+06	3.50149e+06	1.46017e+07	2.67823e+07	1.84747e+07
_C27 H31 N O2 S_433.20601_434.21328_2.63	2.2151e+06	766166	8.01394e+06	2.87349e+06	3.42085e+06	2.6707e+07	530091	1.06645e+06	993915	3.01907e+06	45475.3	2.32836e+06
_C21 H39 N3 O6 S_461.25869_462.26596_3.575	5.15549e+06	1.02293e+07	5.56045e+06	4.67345e+06	5.89266e+06	6.47136e+06	3.39119e+06	2.95271e+06	2.36002e+06	2.66945e+07	5.88917e+06	3.96568e+06
Caffeine_C8 H10 N4 O2_194.07992_195.08721_3.504	4.18167e+06	1.83909e+07	2.02203e+07	1.82334e+07	1.87506e+07	1.99102e+07	1.74622e+07	4.52278e+06	2.66847e+07	1.71989e+07	1.44075e+07	1.9343e+07
_C17 H31 N O7_361.20925_362.21652_8.492	168737	3.83402e+06	20445.3	28411.1	92637.1	90012.4	1.47624e+06	1.23834e+06	174630	927484	2.667e+07	569756
_C5 H8 O2_100.05212_118.08594_14.455	7.43225e+06	5.97348e+06	2.15461e+07	1.12388e+07	3.49434e+06	6.76724e+06	7.98452e+06	1.66863e+07	9.73841e+06	1.62804e+07	2.65808e+07	5.26404e+06
_C14 H29 N6 O2 P S_376.18326_377.19053_6.93	1.42193e+07	1.1235e+07	7.47788e+06	1.3648e+07	299643	2.65528e+07	9.90376e+06	115843	7.02457e+06	8.50528e+06	341165	1.72816e+07
13-OxoODE_C18 H30 O3_294.21901_295.22621_2.842	1.05271e+07	1.09214e+07	9.61866e+06	1.18254e+07	2.64633e+07	2.44917e+07	7.85253e+06	8.98442e+06	2.69043e+06	4.55772e+06	1.18766e+07	2.27339e+07
aminopentyl acetamide isomer_C7 H16 N2 O_144.12613_145.1334_12.107	2.75169e+06	2.52615e+06	2.35961e+06	5.80861e+06	2.63409e+07	5.33965e+06	1.97575e+06	1.24671e+07	1.74545e+06	6.96587e+06	5.86999e+06	3.67342e+06
_C18 H34 O12_442.20925_443.21652_2.808	3.79828e+06	1.08358e+06	104095	2.11877e+06	2.69547e+06	3.89916e+06	110373	1.62773e+07	1.77937e+06	8.37167e+06	2.63313e+07	6.84926e+06
_C6 H14 N2 O_130.11052_131.1178_13.905	1.02849e+06	1.00877e+06	491238	1.55461e+06	946324	797235	980651	1.18761e+06	392129	3.08689e+06	2.6298e+07	1.29982e+06
_C9 H10_118.07803_119.0853_1.042	6.13265e+06	1.14066e+07	7.65897e+06	6.43044e+06	4.96594e+06	8.69571e+06	1.83977e+07	1.47065e+07	2.62631e+07	1.11175e+07	1.54663e+07	1.47557e+07
__156.96716_157.97444_14.047	6.95679e+06	3.29039e+06	2.10143e+07	2.62502e+07	1.62827e+07	1.35776e+07	8.78754e+06	8.72643e+06	7.73807e+06	1.77784e+07	4.99202e+06	1.06469e+07
_C9 H15 N5 O_209.12718_210.1344_3.439	6.53499e+06	8.22284e+06	1.73187e+06	8.39172e+06	6.93002e+06	2.27178e+06	2.7056e+06	2.75347e+06	1.28831e+06	8.7157e+06	2.62304e+07	2.84377e+06
_C8 H19 N_129.15164_130.15891_8.504	2.12455e+07	2.13821e+07	2.42838e+07	2.12135e+07	2.19928e+07	2.62284e+07	2.09434e+07	2.15943e+07	2.17694e+07	2.27164e+07	1.77861e+07	2.33248e+07
_C32 H59 N6 O2 P3_652.39289_653.40017_3.191	3.09236e+06	1.1815e+06	1.54798e+07	1.81947e+07	4.7255e+06	2.62011e+07	609123	1.77806e+06	5.83723e+06	8.66434e+06	675297	4.21892e+06
_C4 H11 N O3_121.07381_122.08108_12.214	2.00916e+07	1.73998e+07	1.97244e+07	1.81883e+07	1.42818e+07	2.61884e+07	1.17635e+07	2.43529e+07	1.65874e+07	1.75275e+07	2.75601e+06	1.3914e+07
Adenosine-Monophosphate(AMP)_C10 H14 N5 O7 P_347.06259_348.06986_14.844	8.95829e+06	1.48438e+07	1.04313e+07	2.36738e+07	2.4678e+07	1.3377e+07	6.20673e+06	7.93395e+06	1.76997e+07	2.6102e+07	3.11901e+06	1.34924e+07
_C22 H38 N3 P3_437.23035_438.23765_9.055	6.26484e+06	1.52468e+06	370721	3.90999e+06	1.24777e+06	4.07065e+06	1.93659e+07	7.97378e+06	2.60622e+06	1.52833e+07	6.47746e+06	2.60636e+07
Octadeca-2,4,6,8-tetraenoic acid_C18 H28 O2_276.20852_277.2158_2.357	1.50697e+07	1.01507e+07	7.65118e+06	1.69598e+07	1.55483e+07	8.77531e+06	1.3852e+07	6.74757e+06	5.24246e+06	2.60169e+07	1.06803e+07	9.21436e+06
_C5 H11 N O5_165.06482_166.07209_6.376	1.31149e+07	9.56682e+06	2.24937e+07	1.59391e+07	9.67626e+06	1.30213e+07	8.24675e+06	9.40422e+06	4.39831e+06	1.43532e+07	2.597e+07	1.08218e+07
2-Methylglutarate_C6 H10 O4_146.05891_147.06622_3.512	7.18188e+06	1.03085e+07	85229.9	6.89642e+06	1.05354e+07	1.62001e+06	3.26498e+06	3.1133e+06	805265	8.87384e+06	2.59437e+07	1.2136e+07
_C13 H21 O4 P_272.11545_273.12273_3.21	1.15651e+07	6.27897e+06	967827	1.21252e+07	2.19239e+07	2.46818e+07	2.26337e+07	2.84432e+06	3.71459e+06	1.59997e+07	2.42665e+07	2.59346e+07
Noradrenaline_C8 H11 N O3_169.07364_170.08091_5.043	1.71286e+07	6.91463e+06	4.24876e+06	8.4281e+06	1.90403e+07	1.24836e+07	1.04663e+07	7.79053e+06	8.84095e+06	392404	2.59272e+07	1.98473e+07
_C7 H9 N3_135.07944_136.08675_15.892	1.10342e+07	9.8946e+06	7.30009e+06	2.13239e+07	2.31604e+07	284473	2.44383e+07	9.95374e+06	9.45604e+06	3.50121e+06	1.87797e+07	2.57365e+07
_C29 H64 N9 O P S_617.46752_618.47481_1.95	7.67048e+06	3.35578e+06	1.10579e+07	2.56412e+07	1.78195e+07	1.40303e+07	4.81072e+06	4.61977e+06	1.18961e+07	9.54056e+06	137454	8.55169e+06
Indoleacrylic acid_C11 H9 N O2_187.06299_188.07029_9.288	1.14873e+07	1.36792e+07	1.50516e+07	1.81007e+07	1.97055e+07	2.54497e+07	1.04275e+07	8.72846e+06	1.24941e+07	1.93453e+07	8.76538e+06	1.8693e+07
_C10 H23 N O4_221.16342_222.1707_3.303	3.84581e+06	2.17094e+06	2.69919e+06	5.82551e+06	8.92959e+06	2.06161e+06	1.83573e+06	4.21478e+06	2.29396e+06	7.29964e+06	2.54324e+07	8.49701e+06
_C7 H10 N2_122.0841_123.0914_3.53	1.49432e+07	1.79149e+07	570642	2.14938e+07	2.53337e+07	686902	1.51e+07	1.40057e+07	1.8025e+06	1.92885e+07	1.93105e+07	2.45933e+07
_C22 H39 N O4 P2_443.23914_444.24644_3.621	2.92846e+06	3.24525e+06	2.52992e+07	8.96597e+06	7.58601e+06	1.2112e+07	5.24482e+06	3.24051e+06	1.19562e+07	6.3297e+06	75149.1	2.84145e+06
_C36 H67 N5 O2 P2_663.48254_664.48981_2.836	1.2737e+07	9.20759e+06	2.03835e+07	2.52126e+07	8.64813e+06	1.62422e+07	7.1489e+06	6.9777e+06	1.38722e+07	25287006	4.59117e+06	1.26113e+07
_C9 H14 N2 O4_214.09605_215.10339_3.421	9.93397e+06	1.18113e+07	518019	1.20563e+07	1.43097e+07	585038	7.12382e+06	6.39162e+06	3.25566e+06	9.89651e+06	2.51778e+07	1.32368e+07
Isoleucine_C6 H13 N O2_131.09438_132.10166_10.772	5.53048e+06	8.64758e+06	5.20929e+06	5.21856e+06	1.26724e+07	2.51552e+07	1.10786e+07	4.20983e+06	6.64104e+06	1.20693e+07	5.21304e+06	2.10324e+07
_C4 H2 N2 O11 P2_315.9126_316.91988_14.487	2.32791e+06	1.64572e+07	1.59043e+07	1.64323e+07	2.47138e+07	2.51348e+07	1.41988e+07	1.21146e+06	1.56843e+07	2.5248e+06	1.76674e+06	2.08856e+07
_C2 H N8 O4 P3_293.93061_316.91983_14.489	1.57253e+07	1.64572e+07	1.59043e+07	1.64323e+07	2.47138e+07	2.51348e+07	1.41988e+07	1.55616e+07	1.56843e+07	2.29046e+07	1.10082e+07	2.08856e+07
Asp Lys_C10 H19 N3 O5_261.13221_262.13952_15.046	3.23452e+06	1.50883e+06	615075	1.97708e+06	4.66413e+06	1.8998e+06	1.88152e+06	2.01508e+06	966749	7.21726e+06	2.51287e+07	4.40065e+06
_C8 H17 O4 P S_240.05624_241.06352_5.779	1.13745e+07	6.82845e+06	6.26779e+06	1.62319e+07	1.61621e+07	2.51234e+07	9.73486e+06	1.13908e+07	1.15546e+07	2.07466e+07	9.19375e+06	1.33903e+07
_C7 H11 N3_137.09513_138.10242_15.883	1.06049e+07	9.82911e+06	7.0046e+06	2.17521e+07	2.31411e+07	167838	2.09838e+07	8.95582e+06	1.56683e+07	3.57749e+06	1.8836e+07	2.50265e+07
LysoPE(16:0)_C21 H44 N O7 P_453.28443_454.29169_3.962	1.44253e+07	1.12578e+07	4.47261e+06	1.59011e+07	2.49979e+07	1.24601e+07	9.81356e+06	1.19842e+07	7.9583e+06	2.34773e+07	1.72798e+07	1.39896e+07
PC 34:3_C42 H78 N O8 P_755.54506_756.5523_2.837	9.27405e+06	7.22203e+06	5.58342e+06	1.40406e+07	1.79492e+07	1.42774e+07	4.22326e+06	7.20142e+06	1.23277e+07	2.49733e+07	715640	1.07855e+07
Dipalmitoyl-Phosphatidylcholine_C40 H80 N O8 P_733.56342_756.55221_2.838	9.27405e+06	7.22203e+06	5.58342e+06	1.40406e+07	1.79492e+07	1.42774e+07	4.22326e+06	7.20142e+06	1.23277e+07	2.49733e+07	715640	1.07855e+07
_C31 H51 N2 O7 P_594.34076_595.34806_2.84	6.01175e+06	3.84838e+06	2.4971e+07	2.4579e+07	5.93225e+06	2.51065e+06	1.0259e+06	1.53755e+06	1.30348e+07	1.86789e+07	82371.1	1.82197e+06
_C14 H31 N O_229.24009_230.24737_3.625	700524	2.15203e+06	1.12285e+07	2.10303e+06	1.34576e+06	2.48006e+07	2.37535e+06	1.70672e+06	2.51649e+06	4.27876e+06	267149	2.25998e+06
_C29 H52 O8 P2_590.30875_591.31603_9.008	1.84668e+06	1.50046e+06	1.10164e+07	3.43941e+06	7.87049e+06	9.86267e+06	2.37808e+06	2.14475e+06	3.20353e+06	1.33334e+07	2.47239e+07	8.33882e+06
_C17 H38 N3 O4 P S_411.22794_412.23523_3.357	2.95751e+06	2.37083e+06	1.02787e+07	1.11142e+07	1.96368e+07	1.58373e+07	1.76668e+06	6.36245e+06	4.6187e+06	1.36496e+07	2.46542e+07	1.45119e+07
_C27 H41 N2 P_424.29685_425.30412_2.224	1.25655e+07	7.18183e+06	9.32974e+06	1.38917e+07	1.69452e+07	2.4644e+07	6.5087e+06	6.65136e+06	8.73093e+06	1.58177e+07	6.53386e+06	1.93942e+07
_C21 H30 N5 O2 P_415.21364_416.22093_2.635	2.00034e+06	4.41264e+06	1.45254e+07	1.81474e+06	7.28505e+06	2.45624e+07	1.92309e+06	3.03704e+06	903661	3.07636e+06	81689.5	7.718e+06
DG(18:2n6/0:0/20:4n6)_C42 H70 O5_654.51653_655.52393_2.32	1.32249e+07	7.56443e+06	1.82887e+07	2.45612e+07	1.4755e+07	1.38566e+07	6.64866e+06	5.7931e+06	1.12173e+07	1.47496e+07	3.76895e+06	1.25671e+07
_C2 H2 N4 P2_143.97458_144.98185_3.418	1.41314e+07	1.2468e+07	2.05297e+07	1.91331e+07	1.42861e+07	1.7938e+07	1.83291e+07	1.47202e+07	2.45446e+07	1.47474e+07	7.75648e+06	1.2009e+07
_C11 H25 O3 P S_268.12388_269.13116_8.816	1.09255e+07	8.66731e+06	6.38422e+06	1.4581e+07	2.29666e+07	2.23868e+07	9.77808e+06	1.06796e+07	8.86468e+06	2.43644e+07	2.14331e+07	1.51684e+07
_C21 H41 N4 P3_442.25698_443.26418_2.761	2.43057e+07	1.69607e+07	134847	587463	863516	26592.1	3.62078e+06	9.22943e+06	1.47876e+06	1.72613e+07	773807	2.74239e+06
_C21 H45 N4 O P_400.32934_401.33664_8.154	1.58889e+06	7.83701e+06	8.18982e+06	4.27791e+06	2.42084e+07	9.04615e+06	3.95843e+06	5.02676e+06	5.14885e+06	2.99395e+06	290819	4.19104e+06
_C29 H54 O8 P2_592.3246_593.33188_3.17	3.17063e+06	2.8833e+06	1.71704e+07	1.69309e+07	1.27313e+07	2.42001e+07	2.02489e+06	6.22837e+06	1.41977e+07	1.5731e+07	1.46375e+07	1.55402e+07
_C7 H13 N O_127.09952_145.13335_11.793	753421	2.52615e+06	2.14959e+06	5.60336e+06	2.4047e+07	4.11884e+06	1.93691e+06	1.24671e+07	1.67844e+06	6.96587e+06	9.76007e+06	3.04758e+06
_C11 H22 N5 O P_271.15371_272.16092_3.544	6.51216e+06	555214	1.13684e+06	9.06368e+06	7.34248e+06	1.49555e+06	4.40431e+06	4.64255e+06	485764	7.97038e+06	2.40243e+07	1.22957e+07
xanthurenate_C10 H7 N O4_205.03713_206.04446_8.965	2.23922e+07	1.59801e+07	7.41352e+06	1.56946e+07	2.02449e+07	1.63964e+07	1.14116e+07	1.44019e+07	1.1991e+07	2.39406e+07	2.30227e+07	1.8653e+07
_C6 H14 N9 P_243.11021_244.11749_7.83	1.47042e+07	8.41966e+06	6.25393e+06	1.47941e+07	1.67775e+07	2.38679e+07	5.62142e+06	9.55688e+06	8.50484e+06	1.80154e+07	1.12027e+07	1.27418e+07
_C17 H39 N4 O7 P_442.25685_443.26412_2.926	1.70269e+07	6.88652e+06	118090	673342	1.12404e+06	693301	1.40441e+06	6.26266e+06	1.47876e+06	2.38661e+07	442005	3.99273e+06
_C13 H18 N8 O_302.15841_303.1657_15.162	1.92011e+06	832060	334454	156266	2.63243e+06	1.93487e+06	1.03189e+06	1.98378e+06	591584	1.95554e+06	2.38401e+07	3.02621e+06
_C6 H13 N O6 S_227.04609_210.04281_12.663	1.17952e+07	7.50881e+06	3.87586e+06	9.75508e+06	1.49746e+07	1.25466e+07	8.94044e+06	9.70954e+06	6.27201e+06	1.07511e+07	2.38312e+07	1.16699e+07
_C17 H27 N3 O3_321.20495_322.21175_11.912	6.27039e+06	5.09952e+06	4.43538e+06	1.44088e+07	1.92579e+07	2.3819e+07	5.84703e+06	7.59959e+06	5.78942e+06	2.29392e+07	1.2553e+07	1.4992e+07
leu asp isomer_C10 H18 N2 O5_246.12223_247.12945_3.475	6.42608e+06	2.89571e+06	653117	9.05723e+06	1.18103e+07	771309	4.81729e+06	5.09168e+06	467824	7.10604e+06	2.37958e+07	1.10915e+07
_C27 H53 N4 O7 P3_638.31473_639.32204_9.974	5.96665e+06	4.86691e+06	38239.9	1.01671e+06	7.73071e+06	4.82382e+06	4.83714e+06	7.85126e+06	6.54978e+06	1.01971e+07	2.37905e+07	1.0873e+07
_C17 H37 N O2_287.28175_288.28902_3.625	1.91473e+07	2.14417e+07	2.3696e+07	1.72298e+07	1.52243e+07	2.10952e+07	1.04878e+07	7.00561e+06	1.50757e+07	1.4424e+07	3.96405e+06	2.19282e+07
_C7 H12 N2 O_140.09478_141.10206_9.539	1.8168e+07	1.94678e+07	2.02302e+07	1.79208e+07	2.17852e+07	23690438	1.8808e+07	1.89582e+07	20173105	1.99349e+07	1.6619e+07	2.19418e+07
_C10 H15 N O S_197.08703_198.09431_10.342	3.72508e+06	2.86255e+06	1.63621e+06	9.59127e+06	23626943	2.34597e+07	1.58641e+06	2.05754e+06	1.24171e+07	1.49676e+07	1.5659e+07	1.46947e+07
Glaucasterol isomer_C27 H42 O_382.32271_383.33015_2.225	6.28997e+06	8.60131e+06	1.7459e+07	1.21648e+07	487696	2.3622e+07	80961.6	6.25952e+06	1.11135e+07	1.39892e+07	7.47481e+06	9.76955e+06
__624.51495_607.51163_2.188	440761	1.13784e+06	191085	1.33018e+06	1.02306e+07	1.88541e+06	66416.7	1.00184e+06	8.75421e+06	2.35852e+07	168172	1.80192e+06
__159.89397_160.90124_13.984	20881727	2.16222e+07	2.20148e+07	2.13929e+07	1.45762e+07	1.75767e+07	1.92476e+07	2.07426e+07	2.34924e+07	2.1385e+07	1.2961e+07	1.44667e+07
_C8 H18 N6 O3_246.14636_229.14306_2.327	6.93156e+06	4.12656e+06	422929	7.873e+06	9.25272e+06	2.96615e+06	6.10126e+06	3.59554e+06	1.47433e+06	7.64892e+06	23432094	5.48201e+06
Traumatic acid_C12 H20 O4_228.13584_229.14309_2.321	6.93156e+06	4.12656e+06	260701	7.873e+06	9.25272e+06	2.96615e+06	6.10126e+06	3.59554e+06	1.47433e+06	7.64892e+06	23432094	5.48201e+06
_C7 H17 N7 O5 S_311.1035_312.11074_14.796	326063	186922	131627	283722	612755	446647	587988	679139	294725	869263	2.34153e+07	1.2133e+06
Choline_C5 H13 N O_103.09947_104.10675_14.03	1.10355e+07	7.2497e+06	1.18735e+07	2.33919e+07	1.48052e+07	1.40163e+07	8.58688e+06	8.01632e+06	8.12337e+06	1.38586e+07	4.51352e+06	1.10494e+07
_C12 H23 O5 P_278.12574_279.13302_6.359	1.13278e+07	7.08847e+06	226044	3.14677e+06	2.79716e+06	1.3818e+07	9.00986e+06	1.16527e+07	6.50364e+06	1.5149e+07	2.33658e+07	6.82709e+06
_C6 H4 N2_104.03715_146.07099_3.561	6.6261e+06	9.30607e+06	1.77475e+06	6.14998e+06	5.59512e+06	2.33473e+06	4.66192e+06	6.65489e+06	486809	6.95911e+06	2.33043e+07	7.11787e+06
_C16 H29 N6 O3 P_384.20373_385.21113_3.363	2.32945e+07	8.07864e+06	79847	114607	438184	476138	1.50329e+06	4.52185e+06	193901	5.44816e+06	731775	3.90379e+06
_C6 H11 N3 O_141.09_142.09729_1.394	702610	3.95508e+06	540115	537202	2.30706e+07	3.00059e+06	1.24886e+06	1.33879e+07	1.35121e+07	784124	1.81908e+07	7.85859e+06
4-piperidinecarboxamide isomer_C6 H12 N2 O_128.09475_129.10204_9.446	1.9145e+07	1.95353e+07	1.14031e+07	1.76533e+07	1.72129e+07	1.42024e+07	1.4177e+07	1.51508e+07	2.00216e+07	1.4537e+07	6.29256e+06	2.30439e+07
_C18 H10 N6 O_326.08955_309.08626_3.837	13538926	7.2238e+06	8.56378e+06	1.54961e+07	1.31973e+07	2.30359e+07	8.18693e+06	8.35204e+06	8.53909e+06	1.55064e+07	5.937e+06	1.55475e+07
_C10 H10 N4_186.09008_187.09737_3.515	8.2496e+06	9.68094e+06	110125	8.28739e+06	5.8316e+06	1.44751e+06	4.38546e+06	6.90783e+06	475072	8.15332e+06	2.30282e+07	8.98798e+06
_C19 H50 N9 O3 P_483.37581_484.38309_14.162	1.35732e+07	2.3017e+07	3.13384e+06	3.05403e+06	3.1254e+06	1.09302e+07	1.26407e+07	1.25294e+07	3.42151e+06	3.91503e+06	8.53847e+06	6.14245e+06
Arabinose_C5 H10 O5_150.05398_151.06126_4.52	1.85901e+07	1.00796e+07	9.48063e+06	9.98495e+06	1.55299e+07	1.64192e+07	9.80872e+06	1.16844e+07	6.69546e+06	2.02859e+07	2.29607e+07	2.22752e+07
_C6 H9 N O2_127.0632_128.07048_13.732	1.24156e+06	4.11357e+06	808742	1.24225e+06	3.21448e+06	1.23284e+06	2.60839e+06	2.31975e+06	1.42653e+06	3.89173e+06	2.2957e+07	4.24874e+06
_C23 H49 N3 O S_415.35718_416.36447_2.204	1.23246e+07	1.45906e+07	1.14002e+07	1.45617e+07	1.91093e+07	2.29543e+07	7.80463e+06	4.57433e+06	7.25095e+06	1.27549e+07	4.25243e+06	1.44141e+07
_C3 H2 N3 O4 P_174.9777_175.98498_10.301	1.4258e+07	1.67973e+07	2.28923e+07	1.73602e+07	1.50934e+07	1.14597e+07	1.33968e+07	1.64088e+07	3.78287e+06	2.19494e+07	7.01597e+06	1.50557e+07
_C18 H45 N7 O5_439.3493_440.35658_3.537	1.67899e+07	1.25491e+07	2.28911e+07	1.37145e+07	1.41791e+07	2.10723e+07	6.12685e+06	1.62972e+07	1.69268e+07	1.92452e+07	5.95324e+06	1.69945e+07
_C13 H18 N2 O4_266.12627_267.13355_14.224	1.3262e+07	7.25183e+06	6.27096e+06	1.74425e+07	8.72294e+06	1.59522e+07	6.22937e+06	9.02895e+06	6.49969e+06	1.77289e+07	2.28477e+07	1.26397e+07
Pipecolate_C6 H11 N O2_129.07889_130.08617_12.059	4.50148e+06	2.46988e+06	6.84479e+06	1.09715e+07	5.48197e+06	5.60891e+06	2.70931e+06	5.26834e+06	5.32683e+06	7.49451e+06	2.27969e+07	3.81245e+06
_C33 H70 N9 O P3_701.49793_702.50521_3.624	1.22166e+07	1.18904e+07	1.06065e+07	1.69712e+07	1.02769e+07	9.86411e+06	9.18887e+06	1.05006e+07	1.00123e+07	2.27954e+07	1.13554e+07	1.18316e+07
_C2 H3 N3 O4 S_164.98342_165.99078_7.928	1.70424e+07	1.6027e+07	1.85524e+07	1.8239e+07	1.08195e+07	1.4408e+07	1.99845e+07	2.17459e+07	2.27742e+07	1.52093e+07	6.21583e+06	1.84773e+07
Isoleucine_C6 H13 N O2_131.09445_132.10172_10.226	1.19871e+07	7.64776e+06	1.39412e+07	1.42913e+07	1.0815e+07	1.57223e+07	9.0806e+06	9.38866e+06	9.92452e+06	2.27678e+07	2.18923e+07	1.58984e+07
_C33 H69 N9 O3 P2_701.49803_702.50527_2.827	7.5728e+06	8.52966e+06	9.33759e+06	1.54503e+07	9.64456e+06	1.39089e+07	5.00246e+06	6.3332e+06	7.84332e+06	2.27023e+07	1.13872e+07	9.75118e+06
Indole_C8 H7 N_117.05762_118.06489_2.252	1.56469e+07	1.4584e+07	5.52127e+06	2.08501e+07	2.20294e+07	2.26671e+07	1.18709e+07	1.37254e+07	7.32882e+06	1.77814e+07	1.99618e+07	1.66537e+07
_C10 H9 N_143.07328_144.08058_5.778	1.18841e+07	4.85012e+06	6.32677e+06	1.72946e+07	1.66434e+07	2.21512e+07	1.14315e+07	1.25315e+07	1.01696e+07	2.26655e+07	1.24925e+07	1.39235e+07
_C19 H27 N7 O S_401.19787_402.20515_2.637	597129	1.15165e+06	5.58563e+06	566390	1.72859e+06	2.26629e+07	4.76138e+06	475434	177299	430443	82662.2	441975
_C27 H62 N9 P S_575.4572_576.46449_1.951	5.62202e+06	5.10431e+06	9.78128e+06	1.93972e+07	2.2617e+07	1.21435e+07	7.41461e+06	5.2471e+06	9.06494e+06	1.20728e+07	1.47409e+06	9.94178e+06
_C6 H10 N5 P_183.06572_184.073_3.624	1.44243e+07	1.05775e+07	1.01316e+07	1.93556e+07	1.57857e+07	2.12389e+07	6.79949e+06	9.16255e+06	15628256	2.26076e+07	623476	1.62286e+07
_C4 H11 N_73.089_74.09628_1.026	6.08167e+06	2.24297e+07	1.57707e+07	1.04083e+07	1.96539e+07	2.25486e+07	9.75973e+06	9.07636e+06	1.40533e+07	1.87644e+07	1.53083e+07	1.56162e+07
7-ketocholesterol_C27 H44 O2_400.3334_401.34053_2.285	5.23838e+06	7.99766e+06	2.25486e+07	9.94517e+06	1.35101e+07	1.10524e+07	5.86309e+06	4.5964e+06	6.5741e+06	1.34402e+07	3.03579e+06	1.04964e+07
_C11 H11 N5 O_229.09452_230.10177_5.54	8.07093e+06	5.41094e+06	651797	8.09163e+06	4.10279e+06	2.24617e+07	6.75225e+06	4.2513e+06	8.06128e+06	6.64019e+06	1.44216e+07	5.64977e+06
_C10 H17 N3 O4_243.12138_244.12867_13.766	2.08337e+06	2.94193e+06	242028	729728	4.53892e+06	1.75745e+06	1.11176e+06	2.4573e+06	796486	3.74371e+06	2.24478e+07	4.71479e+06
_C12 H17 N7_259.15421_260.16114_3.522	5.6591e+06	2.57756e+06	257618	9.40629e+06	2.18287e+06	304239	2.95967e+06	4.3259e+06	597521	5.57532e+06	2.24296e+07	8.70422e+06
__233.90939_234.91667_13.992	1.27051e+07	3.39981e+06	2.14413e+07	2.2379e+07	1.71875e+07	1.30785e+07	4.17829e+06	4.21857e+06	7.21525e+06	1.96579e+07	1.77565e+07	1.29876e+07
_C12 H35 N9 O P2 S_415.21934_416.22661_2.548	196237	452367	151518	461416	331604	2.23686e+07	292014	216981	339068	207729	418089	245788
_C5 H6 N2 O11 P2_331.9438_332.95108_14.502	1.29685e+07	1.13302e+07	1.31802e+07	1.2684e+07	2.22976e+07	1.9231e+07	1.07853e+07	1.16341e+07	1.1748e+07	1.98681e+07	7.89421e+06	1.87715e+07
_C10 H18 N5 O P_255.12244_256.12974_3.534	8.56949e+06	3.37291e+06	1.63862e+06	9.15248e+06	1.28556e+07	2.15566e+06	4.57771e+06	5.19692e+06	797607	7.01569e+06	2.22266e+07	1.36686e+07
_C16 H33 N7_323.2818_324.28907_2.364	8.31217e+06	9.97947e+06	2.10906e+06	5.43359e+06	2.21988e+07	1.26807e+07	1.04582e+07	8.51813e+06	3.51637e+06	1.14843e+07	1.14151e+07	9.24402e+06
Salsolinol_C10 H13 N O2_179.09437_180.10165_9.377	6.42493e+06	7.80721e+06	1.98121e+07	1.18211e+07	2.18184e+07	2.21773e+07	9.68752e+06	1.10786e+06	1.02671e+06	1.32236e+07	2.29179e+06	9.31504e+06
_C11 H18 N2 O3_226.13118_227.13845_10.861	1.18837e+07	7.60869e+06	4.11884e+06	1.30182e+07	1.25326e+07	2.05572e+07	9.06412e+06	1.05278e+07	7.56652e+06	1.34103e+07	2.21404e+07	1.67661e+07
_C14 H24 N P S_269.13808_270.14536_3.518	6.67553e+06	2.63134e+06	476110	8.73165e+06	1.06643e+07	1.00995e+06	4.43771e+06	1.8994e+06	214821	6.55632e+06	2.20433e+07	1.06305e+07
_C33 H58 N2 O3_530.44365_531.45083_2.196	5.60892e+06	9.63221e+06	4.71023e+06	1.32461e+07	2.15804e+07	1.737e+07	5.78418e+06	2.90357e+06	1.07849e+07	1.0988e+07	46213.7	2.2033e+07
_C8 H11 N5 O_193.09596_194.10326_3.518	8.65556e+06	3.81581e+06	380203	1.30313e+07	1.7224e+07	676198	5.03655e+06	3.60071e+06	1.25932e+06	1.038e+07	2.2032e+07	6.87156e+06
_C7 H17 N O_131.13082_132.1381_10.61	3.14857e+06	3.01055e+06	2.20268e+07	9.15532e+06	5.28203e+06	4.96611e+06	3.28246e+06	2.72836e+06	6.1158e+06	8.87515e+06	2.2174e+06	2.78611e+06
_C5 H7 N3 O2_141.05353_142.06085_3.493	4.01012e+06	1.53201e+06	319480	6.87971e+06	6.65854e+06	956898	1.73482e+06	3.32384e+06	781439	4.11163e+06	2.20219e+07	7.75974e+06
PE O-38:5_C41 H74 N O7 P_723.51856_724.52584_3.622	1.51084e+07	6.58675e+06	9.67977e+06	1.84604e+07	1.10257e+07	8076108	4.2815e+06	8.83376e+06	2.16379e+07	2.18535e+07	272162	1.25718e+07
_C4 H9 N_71.07319_72.08049_3.576	1.26986e+07	1.15148e+06	2.18115e+07	1.27527e+06	4.34138e+06	1.88227e+07	995866	784601	1.55152e+06	1.63679e+06	33088.8	206965
_C9 H18 S3_222.05603_223.06331_2.238	2.17457e+07	1.14504e+07	1.94701e+07	7.47029e+06	4.10311e+06	2.90563e+06	1.58916e+07	1.76465e+07	1.55839e+07	1.66834e+07	1.19285e+06	4.51523e+06
__336.13452_337.1418_15.309	1.67042e+06	1.10229e+07	806598	1.85618e+06	3.04655e+06	3.94243e+06	1.93948e+06	1.07658e+07	1.28657e+06	4.78183e+06	2.17392e+07	595758
_C29 H58 N3 O P S_527.40171_528.40898_3.518	1.49992e+07	1.59823e+07	1.91045e+07	1.23813e+07	1.38684e+07	2.16756e+07	8.86755e+06	1.4558e+07	1.30639e+07	1.72797e+07	8.67445e+06	1.17027e+07
_C5 H2 O8 P2_251.92029_274.9094_14.531	9.65169e+06	1.23893e+07	1.07776e+07	1.21873e+07	1.54931e+07	2.1498e+07	9.57521e+06	4.89123e+06	1.0847e+07	2.6407e+06	8.83258e+06	1.3318e+07
_C27 H54 N3 P S_483.37561_484.38289_3.563	9.20508e+06	1.28319e+07	1.77933e+07	15955022	1.42055e+07	1.92679e+07	1.01092e+07	9.24009e+06	2.14716e+07	1.88711e+07	7.08544e+06	1.33094e+07
Calcitriol_C27 H44 O3_416.32813_417.33538_2.323	6.99261e+06	1.00611e+07	2.14261e+07	1.32621e+07	1.52748e+07	1.6843e+07	8.38373e+06	6.15105e+06	1.09432e+06	1.21667e+07	4.07382e+06	1.42796e+07
_C8 H10 N2_134.08416_135.09143_10.68	4.37347e+06	4.81094e+06	1.07275e+06	4.68059e+06	9.9454e+06	1.16921e+07	5.58895e+06	3.84573e+06	3.01739e+06	9.37216e+06	2.14187e+07	5.43766e+06
_C22 H37 N O3 S2_427.21911_450.20819_2.707	421082	251825	4.49679e+06	1.80439e+06	2.57317e+06	2.1289e+07	319137	52279.4	624277	1.07107e+06	92732.1	1.39627e+06
_C22 H42 N6 S_422.31768_423.32494_2.218	9.20601e+06	6.12502e+06	3.35801e+06	8.01749e+06	1.8918e+07	2.11874e+07	6.35575e+06	3.94185e+06	7.01729e+06	1.49779e+07	6.98917e+06	1.6612e+07
_C18 H40 N2 O12_476.26237_477.26965_8.117	4.7222e+06	3.77529e+06	216283	1.15801e+06	6.37657e+06	6.23201e+06	3.58489e+06	5.81303e+06	2.78364e+06	1.72772e+07	2.11605e+07	8.20104e+06
phytosphingosine_C18 H39 N O3_317.29235_318.29963_3.703	1.26607e+07	1.88999e+07	2.11412e+07	8.2098e+06	1.47095e+07	1.57002e+07	223282	1.20147e+07	1.05841e+07	13019297	3.41233e+06	1.13725e+07
_C27 H23 N5_417.19285_418.20014_3.079	670561	158345	722198	4.79149e+06	316821	2.10841e+07	1.06967e+07	391466	65204.7	620607	36291.1	6.58775e+06
_C20 H34 N4 O4_394.25722_395.26449_4.033	1.17268e+06	1.12861e+06	2.10774e+07	4.94778e+06	4.12741e+06	2.04111e+07	1.36157e+06	790425	4.69084e+06	7.26555e+06	120041	336026
_C18 H46 N6 O5 P2_488.29864_489.30592_3.834	9.05194e+06	5.31898e+06	43675	2.81397e+06	8.7249e+06	6.6904e+06	4.73244e+06	1.08541e+07	3.38068e+06	1.1611e+07	2.09723e+07	1.19533e+07
_C27 H44_368.34334_369.35061_1.892	5.91347e+06	7.19279e+06	2.09288e+07	1.33447e+07	1.28703e+07	1.36276e+07	5.5209e+06	4.69641e+06	9.74671e+06	1.27741e+07	433537	1.04821e+07
2-Piperidinone_C5 H9 N O_99.06813_100.07541_14.463	6.48662e+06	5.0412e+06	6.13795e+06	4.3857e+06	1.3048e+06	2.25229e+06	2.08614e+07	1.03244e+07	5.91057e+06	6.60864e+06	5.67997e+06	1.71131e+06
_C15 H23 O4 P_298.13122_299.13849_2.229	5.69183e+06	5.57978e+06	1.9119e+07	9.2778e+06	1.00071e+07	1.47809e+07	9.94045e+06	6.25563e+06	5.08052e+06	1.33178e+07	575347	2.08007e+07
Cresol_C7 H8 O_108.05733_91.05404_2.832	6.6161e+06	9.98531e+06	8.62366e+06	8.9892e+06	1.88984e+07	1.923e+07	9.98722e+06	9.12022e+06	632321	2.04953e+07	1.29747e+07	2.07992e+07
_C5 H9 N_83.07326_84.08059_3.495	8.23664e+06	3.64353e+06	705257	3.51342e+06	2.81348e+06	874104	4.85183e+06	5.29852e+06	293466	8.40133e+06	2.0778e+07	9999423
_C16 H33 O4 P_320.2092_321.21648_9.52	4.82629e+06	3.62224e+06	5.37446e+06	8.54418e+06	1.36375e+07	2.06193e+07	3.72406e+06	5.58095e+06	5.01368e+06	14582641	1.22606e+07	1.16321e+07
_C7 H6 N2_118.05284_119.06016_3.524	1.40127e+07	8.80148e+06	243067	8.56765e+06	1.03546e+07	1.84686e+06	1.22074e+07	1.10642e+07	90741.5	1.6722e+06	2.05917e+07	8.05935e+06
_C10 H9 N5_199.08526_200.09258_3.478	1.08899e+06	8.25421e+06	899211	6.42294e+06	1.00206e+07	1.11449e+06	6.84483e+06	4.7232e+06	1.77796e+06	5.45228e+06	2.05784e+07	9.60856e+06
_C31 H73 N9 O3 P2_681.53155_682.53883_2.186	662142	1.60466e+06	2.056e+07	1.12135e+07	850627	6.86248e+06	802581	560025	4.3986e+06	4.04433e+06	715500	6.27363e+06
_C14 H34 N3 O P3_353.19411_354.20139_17.003	7.22713e+06	4.96429e+06	3.59052e+06	3.881e+06	1.18339e+07	1.43432e+07	4.03001e+06	5.78354e+06	4.6445e+06	5.14373e+06	2.05516e+07	6.8699e+06
__102.94805_144.98188_3.446	1.41314e+07	1.2468e+07	2.05297e+07	1.91331e+07	1.42861e+07	1.7938e+07	1.83291e+07	5.75072e+06	6.69778e+06	1.47474e+07	7.75648e+06	1.2009e+07
val asp isomer_C9 H16 N2 O5_232.10665_233.11394_3.5	4.0388e+06	3.07128e+06	238926	6.72884e+06	1.16357e+07	899479	3.4636e+06	4.32287e+06	783863	6.39273e+06	2.04894e+07	1.04147e+07
Indole_C8 H7 N_117.05758_118.06485_3.575	1.46785e+07	1.12373e+07	2.05119e+06	1.76464e+07	4.03036e+06	1.14419e+06	5.92903e+06	298990	1.91938e+06	1.11167e+07	2.04881e+07	4.51029e+06
_C8 H9 N3 O_163.0743_164.08156_3.457	7.38321e+06	6.78427e+06	40797.7	6.82358e+06	8.22868e+06	675143	6.85604e+06	5.98043e+06	342329	8.66379e+06	2.04529e+07	9.24202e+06
_C14 H16 O4_248.10425_249.11149_2.74	94350.2	65170.5	60906.7	40598.2	133362	82581.5	1.53457e+06	1.0519e+06	40531.4	1.12598e+06	2.03403e+07	410275
_C8 H15 N3 O2_185.11618_186.12345_6.973	1.20549e+07	9.77247e+06	5.06067e+06	1.42911e+07	2.02956e+07	1.83675e+07	9.48847e+06	1.01956e+07	7.15027e+06	1.71482e+07	1.85241e+07	1.45476e+07
methyl pantothenate isomer_C10 H19 N O5_233.12693_234.1343_3.441	6.0439e+06	3.44886e+06	398354	7.40782e+06	9.6411e+06	449891	1.58886e+06	1.40433e+06	465134	7.05661e+06	2.02885e+07	9.83006e+06
__165.12622_166.13352_3.433	4.91229e+06	4.94383e+06	44241.8	6.73162e+06	3.2054e+06	355403	1.23185e+06	3.94597e+06	1.28297e+06	7.83272e+06	2.02856e+07	9.9768e+06
12-oxo-PDA_C18 H28 O3_292.20335_293.21048_2.831	2.79856e+06	7.44326e+06	4.9205e+06	9.36924e+06	2.02117e+07	1.34186e+07	4.19306e+06	3.31776e+06	3.99101e+06	5.72341e+06	9.54995e+06	6.46568e+06
_C27 H34 N7 O P_503.25389_504.26117_3.887	7.60194e+06	4.27433e+06	2.01664e+07	1.26535e+07	2.32295e+06	3.95981e+06	441932	2.7205e+06	5.78319e+06	7.22579e+06	3.2599e+06	5.68876e+06
_C27 H52 N3 O P_465.38074_466.38802_2.298	73254.7	44419.8	531412	7.29989e+06	1.21979e+07	2.01572e+07	6.65341e+06	4.91393e+06	7.37887e+06	298733	745335	127360
_C19 H44 N3 O2 P3_439.26879_440.27607_4.079	6.5241e+06	5.56726e+06	6.4121e+06	2.01533e+07	1.04081e+07	7.91666e+06	5.91977e+06	5.92569e+06	3.23937e+06	6.92841e+06	1.64327e+07	6.0818e+06
_C5 H13 N O2_119.09451_120.10179_12.612	5.28139e+06	2.56074e+06	8.21684e+06	6.38726e+06	4.74866e+06	6.20876e+06	6.54776e+06	1.01042e+07	1.01064e+07	2.01052e+07	2.54119e+06	6.75266e+06
_C26 H40 N10 O3_540.32999_541.33727_8.495	4.65016e+06	1.03012e+07	2.65713e+06	8.51903e+06	692855	1.20504e+06	262484	2.90504e+06	2.99391e+06	2.0096e+07	1.51743e+07	405970
Nicotinamide_C6 H6 N2 O_122.04771_123.05502_3.486	1.07717e+07	1.18042e+07	2.80581e+06	2.00653e+07	1.29979e+07	3.23167e+06	6.37234e+06	9.74261e+06	9.64014e+06	1.05066e+07	1.41487e+07	1.10881e+07
_C20 H33 N2 O P3_410.18324_411.19053_2.795	8.16238e+06	2.02781e+06	3.16723e+06	3.28154e+06	3.45284e+06	4.70479e+06	1.63651e+07	1.29493e+07	2.92003e+06	1.65486e+07	7.5722e+06	2.00323e+07
Cuminaldehyde_C10 H12 O_148.08861_149.09588_2.328	7.59438e+06	946381	1.16796e+07	1.16975e+07	1.56536e+07	1.06404e+07	9.12024e+06	6.55977e+06	7.65727e+06	1.13862e+07	2.00251e+07	1.25244e+07
_C12 H23 N2 P S_258.13249_259.13977_14.856	567407	402321	135615	521242	1.22925e+06	1.1102e+06	472781	656571	283458	925364	2.00074e+07	1.42325e+06
_C6 H18 N3 O2 P_195.11164_196.11879_3.402	3.8771e+06	2.73314e+06	99797.4	6.06753e+06	5.40654e+06	229587	2.24198e+06	4.47167e+06	2.51251e+06	5.70621e+06	1.99909e+07	7.3381e+06
_C8 H15 N3_153.12619_154.13349_3.532	5.95841e+06	7.06591e+06	208958	1.1697e+07	1.5358e+07	1.48326e+06	2.95054e+06	6.40612e+06	1.10892e+06	1.29889e+07	3.35188e+06	1.99077e+07
_C12 H14 O3_206.09403_207.1013_2.196	7.36895e+06	6.55865e+06	3.30879e+06	1.54522e+07	1.61637e+07	1.43945e+07	5.20899e+06	2.78803e+06	6.20291e+06	1.71798e+07	3.17025e+06	1.97532e+07
_C11 H15 N5_217.13222_218.13943_3.526	3.6817e+06	5.69189e+06	382449	1.74309e+07	1.96142e+07	1.07891e+06	3.58408e+06	8.84338e+06	737074	1.56409e+07	227313	4.33761e+06
3-Oxooctadecanoic acid_C18 H34 O3_298.25011_299.25741_2.719	2.01241e+06	1.95837e+07	6.13827e+06	2.31928e+06	1.80442e+07	1.75316e+07	1.75431e+07	3.95565e+06	1.85356e+06	2.16257e+06	989601	6.88253e+06
_C22 H40 N2 O3_380.30271_381.30999_7.027	6.5767e+06	4.25864e+06	6.55382e+06	1.15081e+07	1.29464e+07	1.46249e+07	2.45162e+06	5.34036e+06	4.82715e+06	1.95609e+07	4.28614e+06	8.9013e+06
_C7 H13 N O2_143.09447_144.10174_11.785	7.06497e+06	4.74726e+06	1.26398e+06	5.85232e+06	1.02477e+07	1.09594e+07	5.21899e+06	5.53567e+06	3.41772e+06	8.54771e+06	1.9509e+07	8.31998e+06
_C28 H40 O4 S_472.26768_473.27484_2.809	682789	135853	180556	118030	319801	310238	4.40067e+06	7.59342e+06	476344	9.31208e+06	1.95015e+07	527587
_C28 H27 N5 O3 S_513.18133_514.18861_2.19	1.26817e+06	3.40102e+06	6.54231e+06	1.4707e+06	6.01754e+06	1.94976e+07	3.11943e+06	5.09218e+06	1.02442e+06	6.86587e+06	414004	9.09421e+06
pro thr isomer_C9 H16 N2 O4_216.11199_217.11929_2.774	7.71123e+06	1.37083e+07	613027	1.93892e+07	1.01716e+07	892310	1.80259e+07	5.37592e+06	5.4594e+06	8.42744e+06	1.10984e+07	1.26921e+07
_C38 H67 N2 O3 P_630.48464_631.49191_2.199	7.20384e+06	4.56766e+06	699316	5.02434e+06	6.15143e+06	1.36323e+07	5.55876e+06	2.23872e+06	3.31361e+06	1.9342e+07	932351	1.00781e+07
_C6 H N2 O3 P_179.9708_180.97813_11.657	1.93307e+07	1.67255e+07	1.61413e+07	6.93921e+06	9.36812e+06	13970194	1.78529e+07	9.69273e+06	1.83887e+07	1.57219e+07	1.17438e+07	8.18334e+06
_C9 H8 N4_172.07439_173.08183_3.462	8.50549e+06	7.52057e+06	567902	7.91272e+06	8.04965e+06	615055	6.70857e+06	5.78036e+06	88648.5	6.82264e+06	1.93126e+07	9.48139e+06
Leucyl-Alanine_C9 H18 N2 O3_202.13162_203.1389_15.002	2.45914e+06	2.2538e+06	335119	2.48617e+06	7.18723e+06	4.94027e+06	2.10555e+06	1.66e+06	720392	3.53206e+06	1.92931e+07	4.16787e+06
_C9 H18 N3 O3 P_247.10644_248.11371_4.933	8.95654e+06	4.78935e+06	1.21015e+07	1.53249e+07	1.16782e+07	1.92548e+07	5.36846e+06	5.16515e+06	1.08364e+07	7.1149e+06	1.6245e+07	1.27375e+07
_C3 H7 N O2_89.0475_90.05479_3.302	3.68749e+06	4.92901e+06	15354.6	2.56892e+06	7.97673e+06	376114	3.35738e+06	3.07724e+06	270080	3.30384e+06	1.92242e+07	7.57009e+06
_C4 H11 O14 P3_375.93348_398.92269_14.501	9.98036e+06	8.99877e+06	1.1096e+07	1.069e+07	1.92095e+07	1.57931e+07	8.32533e+06	9.34538e+06	9.50383e+06	1.66389e+07	5.70903e+06	1.59225e+07
Saringosterol_C29 H48 O2_428.36406_429.37132_2.665	7.67978e+06	7.28598e+06	1.37083e+07	7.92131e+06	1.66639e+07	1.91964e+07	5.57648e+06	7.16912e+06	4.56699e+06	9.30819e+06	2.07845e+06	1.18269e+07
_C9 H21 O4 P_224.11565_225.12292_15.737	4.78811e+06	2.3013e+06	910486	4.81638e+06	1.06716e+07	1.0977e+07	2.02037e+06	3.0208e+06	1.21998e+06	7.55028e+06	1.91289e+07	8.09911e+06
_C4 H11 N_73.08902_74.0963_10.536	1.59034e+07	1.59808e+07	1.71416e+07	8.83966e+06	1.23348e+07	1.91073e+07	1.48686e+07	1.35119e+07	9.09306e+06	7.3388e+06	1.7302e+07	1.06575e+07
__261.89907_262.90635_15.37	3.00622e+06	2.65386e+06	1.90946e+07	9.11148e+06	1.40544e+06	1.65315e+07	950620	32862.3	4.91771e+06	8.44029e+06	75611.9	7.87335e+06
_C5 H2 N4_118.02791_136.06174_14.856	6.27168e+06	7.70177e+06	8.54756e+06	1.09454e+07	1.15521e+07	1.90342e+07	4.60668e+06	4.48464e+06	7.7952e+06	1.12047e+07	3.94785e+06	1.07686e+07
Uracil_C4 H4 N2 O2_112.02706_113.03433_7.187	9.31106e+06	4.51248e+06	1.16859e+07	1.90199e+07	8.81409e+06	9.16705e+06	6.67144e+06	6.80292e+06	1.34004e+07	8.29213e+06	5.12158e+06	8.26466e+06
LysoPC(18:2)_C26 H50 N O7 P_519.33135_520.33863_3.795	9.57162e+06	7.62567e+06	2.30954e+06	5.62987e+06	1.38402e+07	5.40403e+06	3.39994e+06	4.98775e+06	4204062	1.89289e+07	6.57433e+06	6.30417e+06
_C10 H16 N2 O3_212.11561_213.12289_5.757	7.09785e+06	5.15063e+06	992852	7.40199e+06	7.30973e+06	1.89022e+07	5.09113e+06	3.94477e+06	7.79957e+06	6.39837e+06	1.35956e+06	5.89791e+06
Phosphorylcholine_C5 H14 N O4 P_183.06574_184.07303_15.83	5.41415e+06	6.12321e+06	1.09694e+07	1.2767e+07	1.80892e+07	1.57317e+07	6.87702e+06	1.07657e+07	1.37602e+07	1.88682e+07	4.13954e+06	8.961e+06
Choline_C5 H13 N O_103.09944_104.10671_14.476	1.3186e+07	6.28733e+06	6.70378e+06	1.01628e+07	4.71275e+06	1.77974e+06	5.1212e+06	8.4484e+06	1.16252e+07	1.88609e+07	1.13108e+06	2.17931e+06
_C7 H9 N3 O3_183.06578_184.07306_2.839	7.26796e+06	6.93176e+06	5.4788e+06	1.18885e+07	1.22638e+07	1.26245e+07	3.82027e+06	5.29604e+06	8.47114e+06	1.88493e+07	1.39019e+06	9.50693e+06
_C4 H7 N_69.05775_70.06504_17.704	9.34778e+06	9.68192e+06	6.77815e+06	1.1047e+07	1.42952e+07	3.33811e+06	1.20187e+07	1.08038e+07	9.85054e+06	5.9524e+06	1.87966e+07	1.65672e+07
_C19 H32 N O5 P_385.20318_386.21048_2.641	1.1785e+06	1.78417e+06	7.17262e+06	1.38661e+06	3.93498e+06	1.87926e+07	1.20407e+06	1.17e+06	492384	1.40359e+06	55529.8	3.0319e+06
PC (38:6)_C46 H80 N O8 P_805.56032_806.56759_2.831	3.71574e+06	5.62031e+06	7.41252e+06	1.06927e+07	1.27412e+07	1.16366e+07	3.32482e+06	3.99407e+06	9.26834e+06	1.87702e+07	661861	8.96108e+06
_C8 H13 N3 O_167.10558_168.11285_4.282	9.63911e+06	6.23392e+06	930552	4.85366e+06	1.19705e+07	4.89744e+06	5.82722e+06	4.59397e+06	2.86243e+06	6.61447e+06	1.87494e+07	9.45883e+06
_C5 H6 O2_98.03658_116.0704_4.023	2.64289e+06	1.20581e+06	517421	505501	1.30264e+06	693826	2.16959e+06	1.02104e+06	286492	1.57952e+06	1.87162e+07	945031
_C5 H5 N5_135.05446_136.06174_14.967	6.47293e+06	7.70177e+06	1.30283e+07	974361	1.15521e+07	1.87113e+07	4.70375e+06	4.48464e+06	436637	1.12047e+07	3.94785e+06	1.07179e+07
Hydroxyaspergillic acid isomer 1_C12 H20 N2 O3_240.14692_241.15419_12.117	863552	958728	1.90895e+06	796442	2.32995e+06	2.5459e+06	1.80464e+06	3.07122e+06	1.25452e+06	2.8252e+06	1.86855e+07	3.1801e+06
Nonoxynols isomer_C19 H32 O3_308.23452_309.24178_2.227	8.84497e+06	1.21665e+07	2.54686e+06	1.86493e+07	1.30939e+07	7.6553e+06	1.23003e+07	5.62154e+06	2.58356e+06	1.44997e+07	1.64303e+07	8.80376e+06
13-HODE_C18 H32 O3_296.23469_297.2419_2.33	5.06302e+06	1.27058e+07	5.832e+06	4.67501e+06	1.30879e+07	1.23823e+07	1.86243e+07	4.97989e+06	3.5793e+06	7.76311e+06	3.74173e+06	6.51502e+06
_C11 H18 N2 O3_226.13123_227.1385_13.694	724353	583602	1.4997e+06	1.40797e+06	4.51326e+06	5.2017e+06	5.04556e+06	1.05611e+06	764262	1.46648e+07	1.8477e+07	2.99046e+06
_C14 H14 N8 O15 P2_596.00163_597.00891_14.501	4.07912e+06	796844	8.75298e+06	4.72717e+06	1.84569e+07	6.8477e+06	1.53499e+06	1.7502e+06	2.47314e+06	1.28966e+07	877935	1.68364e+07
_C5 H12 N2 O_116.09465_117.10197_3.384	4.72492e+06	5.67478e+06	345376	4.35318e+06	1.26134e+06	518576	3.6002e+06	1.05169e+06	5.67627e+06	1.06056e+07	1.84036e+07	5.93408e+06
Betaine_C5 H11 N O2_117.07877_118.08605_11.182	3.5485e+06	3.03134e+06	3.01746e+06	3.98152e+06	6.46786e+06	7.71857e+06	5.79394e+06	4.24962e+06	4.73758e+06	1.66491e+07	1.84017e+07	4.6603e+06
Hydroxybutyrylcarnitine_C11 H21 N O5_247.14157_248.14885_12.556	4.83905e+06	4.2083e+06	1.83525e+07	9.89247e+06	1.21088e+07	1.50513e+07	6.92344e+06	5.71458e+06	8.63246e+06	1.65581e+07	1.23058e+06	5.26209e+06
Arg Ala_C9 H19 N5 O3_245.14842_246.1557_15.191	8.73275e+06	4.97146e+06	1.02509e+07	1.7305e+07	1.38172e+07	1.1578e+07	8.57358e+06	8.12483e+06	6.64431e+06	1.83164e+07	7.50691e+06	1.51347e+07
_C29 H54 N4 O12_650.37727_651.38454_3.206	3.34173e+06	1.17685e+06	2.34016e+06	1.81947e+07	1.35965e+06	1.82787e+07	245028	2.66949e+06	2.46167e+06	5.10823e+06	571368	898011
Isovaleryl carnitine C5_C12 H23 N O4_245.16216_246.16944_8.828	1.02302e+07	9.23855e+06	7.43978e+06	1.36015e+07	1.82536e+07	8.8172e+06	4.33212e+06	9.74434e+06	1.37677e+07	1.34421e+07	3.17602e+06	9.09751e+06
3-hydroxyoleoylcarnitine isomer_C25 H47 N O5_441.34452_442.35177_2.66	21542.4	716675	4.08721e+06	29406.9	1.40362e+06	2.24533e+06	1.16198e+06	730290	678057	1.51598e+06	1.82099e+07	978612
PE 34:2_C39 H74 N O8 P_715.51366_716.52088_3.624	1.0404e+07	1.07182e+07	9.97895e+06	1.35992e+07	9.16336e+06	1.06275e+07	8.3906e+06	7.55678e+06	1.18514e+07	1.81695e+07	5.21057e+06	1.14811e+07
_C7 H10_94.07807_95.08535_2.309	1.22581e+07	1.81488e+07	1.25083e+07	1.72725e+07	1.73783e+07	2.46013e+06	1.18006e+07	9.01933e+06	1.01135e+07	1.76779e+07	1.31429e+07	6.92073e+06
_C24 H45 N O S_395.32386_396.33113_3.568	4.04777e+06	1.06813e+07	1.7163e+07	8.2514e+06	1.14602e+07	1.81094e+07	8.47606e+06	5.03645e+06	1.62743e+07	1.20671e+07	5.3959e+06	1.39748e+07
_C10 H23 O8 P_302.11068_303.11796_13.638	226368	221092	124762	255028	572935	474082	485667	903610	276905	343619	1.80843e+07	602867
_C13 H29 O4 P_280.178_281.18528_11.109	8.24864e+06	6.0661e+06	2.85241e+06	9.79145e+06	1.80031e+07	1.59608e+07	7.1716e+06	7.61353e+06	6.61335e+06	1.2302e+07	1.80074e+07	1.22001e+07
Sulcatone_C8 H14 O_126.10427_109.10098_2.277	1.7999e+07	3.93605e+06	1.17303e+07	1.52039e+06	5.8755e+06	7.57252e+06	4.54447e+06	7.26607e+06	492662	1.47656e+07	7.12043e+06	5.23524e+06
_C8 H12_108.09371_109.10099_2.273	1.7999e+07	3.93605e+06	1.17303e+07	1.42106e+07	5.8755e+06	7.57252e+06	4.54447e+06	7.26607e+06	492662	1.47656e+07	7.12043e+06	5.23524e+06
_C18 H20 N6_320.17272_321.18_7.471	306214	319380	1.78754e+07	1.5891e+06	818938	1.26366e+07	489912	337011	6.76774e+06	2.15396e+06	724679	486687
_C27 H39 N5 O2 S_497.28014_498.28745_2.841	4.12394e+06	5.20264e+06	1.19748e+07	9.02496e+06	5.12392e+06	7.15943e+06	4.84133e+06	6.01685e+06	5.58853e+06	1.78465e+07	3.62556e+06	8.94066e+06
_C7 H13 N O5_191.08025_192.08753_3.421	2.02795e+06	2.69808e+06	390658	8.0408e+06	8.68716e+06	475082	4.57726e+06	4.55952e+06	2.62711e+06	6.72159e+06	1.77184e+07	2.59349e+06
_C7 H12 O_112.08863_95.08534_2.294	1.22581e+07	377920	1.25083e+07	1.72725e+07	1.73783e+07	1.74186e+07	1.18006e+07	9.01933e+06	1.01135e+07	1.76779e+07	1.31429e+07	6.92073e+06
Indole_C8 H7 N_117.05763_118.06491_2.824	7.14537e+06	3.70965e+06	4.99164e+06	1.76464e+07	1.10092e+07	5.23917e+06	7.93697e+06	7.43123e+06	6.2197e+06	7.78671e+06	8.83867e+06	9.67573e+06
_C11 H13 N O5_239.07901_240.08629_14.394	6.89966e+06	4.41464e+06	1.2428e+07	1.75982e+07	5.88178e+06	6.99813e+06	2.99516e+06	216238	6.06321e+06	5.42959e+06	287136	6.22725e+06
_C27 H58 N9 P S_571.42785_572.43513_3.561	1.25734e+07	8.54052e+06	7.32348e+06	1.30283e+07	1.21512e+07	1.75905e+07	5.93516e+06	1.26269e+07	1.14777e+07	1.47686e+07	6.19175e+06	1.02325e+07
PE O-38:5_C41 H74 N O7 P_723.51827_724.52554_2.791	9.91205e+06	4.35236e+06	7.2759e+06	1.55117e+07	8.63247e+06	8.95232e+06	2.1637e+06	5.35745e+06	1.14021e+07	1.75784e+07	528447	7.09646e+06
_C13 H22 O2_210.16169_228.1955_2.474	1.14844e+07	1.0837e+07	1.55264e+07	1.75056e+07	1.39564e+07	5.99042e+06	1.41893e+07	8.766e+06	1.32975e+07	1.18094e+07	3.36282e+06	8.6882e+06
_C23 H38 N6_398.31753_399.32487_2.684	3.21375e+06	3.87686e+06	1.74837e+07	7.31942e+06	6.71138e+06	4.03106e+06	383344	1.50188e+06	5.53661e+06	7.27781e+06	356866	7.28359e+06
_C12 H14 O2_190.09909_191.10636_2.267	1.07725e+07	8.98928e+06	1.36108e+07	1.42882e+07	1.61099e+07	1.74248e+07	6.75772e+06	7.06288e+06	6.65347e+06	1.03534e+07	5.56065e+06	1.35929e+07
_C26 H54 N2 O16_650.35135_651.35863_8.173	2.94857e+06	2.89135e+06	64290.2	744159	4.66864e+06	4.80505e+06	3.46694e+06	6.26273e+06	71147.6	7.00166e+06	1.74048e+07	7.66494e+06
Sphingosine_C18 H37 N O2_299.28176_300.28903_3.623	7.92548e+06	1.7376e+07	1.53409e+07	6.12814e+06	1.41071e+07	1.38785e+07	16953503	5.03998e+06	8.03861e+06	9.04012e+06	678518	9.97841e+06
_C7 H13 N O4_175.08429_176.09157_14.405	6.47695e+06	7.61908e+06	8.74979e+06	1.51136e+07	1.35177e+07	9.64449e+06	3.75228e+06	4.76167e+06	8.18651e+06	1.73425e+07	1.58693e+07	9.58923e+06
_C6 H11 N O2_129.07874_147.11253_17.679	1.44398e+07	1.06167e+07	1.73296e+07	1.67912e+07	4.38056e+06	1.89086e+06	1.12576e+07	1.08518e+07	1.11821e+07	1.70012e+07	1.66924e+07	2.73398e+06
_C23 H46 N2 O6_446.33881_447.34594_2.279	3.14022e+06	6.41823e+06	6.49933e+06	4.35211e+06	5.59727e+06	1.73291e+07	7.21275e+06	3.06923e+06	5.42975e+06	4.60611e+06	784984	7.06184e+06
_C22 H49 O6 P3_502.27816_503.28529_2.816	1.28974e+06	851429	50767	396669	1.36606e+06	139454	8.85736e+06	1.73178e+07	792951	1.27253e+07	9.28685e+06	638696
_C24 H34 O3_370.24998_371.25728_8.145	5.86899e+06	3.32525e+06	1.73085e+07	9.76615e+06	5.42554e+06	9.04277e+06	1.98087e+06	6.3335e+06	4.34165e+06	7.19926e+06	6.33382e+06	7.71008e+06
_C11 H16 N2_176.13101_177.13829_8.857	6.67059e+06	4.87474e+06	1.85098e+06	8.70813e+06	1.5604e+07	1.73047e+07	5.66526e+06	5.9918e+06	5.95808e+06	1.40263e+07	1.12987e+07	9.49477e+06
_C23 H46 N3 P_395.33926_396.3465_2.153	2.17373e+06	7.38685e+06	5.71137e+06	1.88527e+06	1.2272e+07	1.7303e+07	3.48533e+06	1.66176e+06	3.10699e+06	4019497	158099	7.39303e+06
Linoleoyl carnitine C18:2_C25 H45 N O4_423.33376_424.34104_3.63	3.68784e+06	7.38239e+06	1.16059e+07	7.78154e+06	1.48161e+07	1.72604e+07	4.93485e+06	3.86996e+06	7.96852e+06	1.00549e+07	308299	7.43403e+06
_C8 H8 N2_132.06848_133.07578_3.51	6.15421e+06	2.611e+06	43004	7.62722e+06	7.52995e+06	131488	8.62931e+06	4.57962e+06	616040	4.97386e+06	1.72376e+07	8.85001e+06
_C4 H10 N2 O6 S2_245.99601_247.00329_14.492	4.59819e+06	4.38244e+06	2.06472e+06	1.47638e+06	2.79077e+06	1.90137e+06	2.85423e+06	173126	1.83195e+06	1.4184e+06	1.72304e+07	1.64313e+06
PC(14:0/18:1)_C40 H78 N O8 P_731.54489_732.55211_3.624	9.38776e+06	7.34667e+06	6.21611e+06	1.57474e+07	1.3933e+07	7.78184e+06	4.27013e+06	7.51023e+06	1.3784e+07	1.71851e+07	666452	1.06358e+07
_C4 H3 N5 O3_169.02506_170.03234_13.743	1.6356e+07	5.92025e+06	2.25008e+06	2.77158e+06	1.09384e+06	1.06031e+06	1.66204e+07	1.71368e+07	2.35469e+06	3.34772e+06	28960.6	1.10531e+06
n-acetylkynurenine isomer_C12 H14 N2 O4_250.09478_251.10206_5.085	8.01188e+06	4.79492e+06	4.98611e+06	9.86781e+06	1.41893e+07	1.71083e+07	6.53847e+06	6.60192e+06	8.37467e+06	9.54078e+06	3.78764e+06	1.20787e+07
_C6 H15 N O_117.11495_118.12222_10.773	1.51299e+07	1.17726e+07	1.40952e+07	1.65569e+07	1.22279e+07	1.33164e+07	1.24112e+07	1.26736e+07	1.70426e+07	1.48345e+07	1.09932e+07	1.45003e+07
13-OxoODE_C18 H30 O3_294.21896_295.22623_2.365	1.13099e+07	1.3439e+07	9.35303e+06	1.07642e+07	1.66087e+07	9.59493e+06	1.65625e+07	7.11953e+06	5.07342e+06	1.69772e+07	7.62458e+06	1.06348e+07
_C15 H36 N9 O6 P_469.25452_470.2618_3.498	1.60723e+06	1.23589e+06	1.46675e+07	3.87834e+06	2.19521e+06	5.61111e+06	2.44073e+06	2.87903e+06	4.59028e+06	1.69663e+07	411492	2.38615e+06
_C28 H57 O4 P_488.39667_489.40391_2.202	2.52868e+06	57346.7	1.69221e+07	4.45338e+06	103824	200342	2.03466e+06	1.898e+06	4.54227e+06	2.56608e+06	588728	3.88231e+06
_C12 H20 N2 O6_288.13118_289.13852_11.468	2.42238e+06	1.56109e+06	319760	514335	2.86927e+06	1.37999e+06	3.43873e+06	4.09081e+06	777807	5.18431e+06	1.69202e+07	6.55572e+06
_C4 H5 N3 O_111.04318_112.05046_15.078	5.78611e+06	5.57676e+06	5.91284e+06	5.73588e+06	6.33138e+06	1.9115e+06	1.68467e+07	1.34819e+07	5.54967e+06	12134389	1.69095e+07	7.54076e+06
_C4 H5 N3 O_111.04315_112.05042_14.89	808135	635535	1.04268e+06	1.21965e+06	1.28424e+06	1.22618e+06	1.60014e+07	662866	776397	977141	1.69095e+07	8.17567e+06
_C3 H3 N4 O3 P_173.99361_175.00093_10.775	1.24167e+07	1.22079e+07	1.68671e+07	1.23327e+07	1.52979e+07	1.25435e+07	7.24092e+06	1.15631e+07	1.45327e+07	1.52214e+07	6.06201e+06	1.58168e+07
_C22 H39 N O3 P2_427.24375_428.2516_3.587	3.23652e+06	2.15085e+06	1.68312e+07	8.55422e+06	4.13414e+06	1.02885e+07	2.52346e+06	1.7639e+06	7.02415e+06	6.09851e+06	63147.1	290297
_C22 H49 N4 O2 P_432.35962_433.3668_2.221	2.90174e+06	3.48609e+06	3.54842e+06	3.65596e+06	6.21014e+06	1.67329e+07	1.70347e+06	1.84807e+06	1.81297e+06	3.37745e+06	583252	4.87671e+06
_C14 H23 N3 O2_265.17832_266.1856_18.285	5.69721e+06	1.94182e+06	2.78676e+06	7.61986e+06	1.29738e+07	1.56699e+07	4.54314e+06	4.83232e+06	3.20908e+06	9.61252e+06	1.67321e+07	8.37641e+06
_C29 H63 N7 O3 S_589.47271_590.48_1.949	4.37098e+06	4.68048e+06	9.52402e+06	1.62145e+07	1.67249e+07	9.56197e+06	6.53602e+06	3.77643e+06	7.83656e+06	8.8681e+06	558884	8.69256e+06
_C6 H9 N O2_127.06322_128.07049_15	4.55165e+06	4.88272e+06	2.45843e+06	8.14383e+06	1.39437e+07	1.00903e+07	5.30155e+06	4.70735e+06	4.02307e+06	8.64926e+06	1.67209e+07	7.39023e+06
_C15 H11 N8 O14 P3_619.96276_620.97004_14.501	4.24254e+06	1.20889e+06	7.90679e+06	4.66492e+06	1.67009e+07	7.5983e+06	2.00308e+06	2.1776e+06	2.6227e+06	1.27307e+07	1.07868e+06	1.48106e+07
_C8 H4 O5_180.0068_181.01407_11.507	8.95612e+06	9.33097e+06	7.79209e+06	6.76084e+06	1.60236e+06	1.66878e+07	8.86974e+06	9.53136e+06	5.57891e+06	7.45521e+06	2.99109e+06	3.21629e+06
_C8 H11 N_121.08886_122.09614_3.378	1.0225e+07	2.22972e+06	1.531e+07	1.35955e+07	5.20121e+06	1.66817e+07	1.21742e+07	3.20948e+06	1.37544e+07	1.14123e+07	701627	1.24684e+07
__118.07583_119.08311_11.554	1.57641e+07	1.49623e+07	1.5116e+07	1.46696e+07	1.44416e+07	1.66792e+07	1.58095e+07	1.60152e+07	1.55235e+07	1.60609e+07	1.18094e+07	1.40071e+07
N-Lauroylglycine_C14 H27 N O3_257.19859_258.20586_11.959	5.44737e+06	5.45672e+06	3.35487e+06	9.81488e+06	1.16809e+07	1.66353e+07	4.89645e+06	5.62805e+06	3.76349e+06	8.51955e+06	9.77802e+06	1.11543e+07
_C17 H35 N O2_285.26622_286.2735_2.498	3.72314e+06	1.66306e+07	1.49517e+07	4.49673e+06	1.02012e+07	1.16444e+07	5.67594e+06	4.35585e+06	4.61395e+06	8.3689e+06	5.10123e+06	8.85046e+06
4-Piperidinecarboxamide_C6 H12 N2 O_128.09475_129.10203_15.472	8.91353e+06	9.09082e+06	9.01299e+06	1.26529e+07	1.19525e+07	1.66194e+07	9.59201e+06	7.81025e+06	7.69863e+06	9.07227e+06	3.0523e+06	1.37181e+07
Sphinganine_C18 H39 N O2_301.29739_302.30466_3.626	9.64823e+06	1.65946e+07	1.38611e+07	8.035e+06	8.60296e+06	1.21992e+07	1.10363e+07	6.5929e+06	1.04965e+07	9.61079e+06	2.13376e+06	1.35707e+07
_C22 H38 N3 O P3_453.22331_454.23066_3.588	924173	192105	1.65693e+07	8.63268e+06	2.02452e+06	1.13261e+07	1.71809e+06	2.51601e+06	1.42308e+06	1.06067e+07	130722	6.13633e+06
4-Coumarate_C9 H8 O3_164.04705_182.08089_11.158	8.75838e+06	8.20078e+06	1.1227e+07	1.15774e+07	1.05952e+07	1.48393e+07	8.4387e+06	7.69771e+06	8.73702e+06	1.64788e+07	1.65607e+07	1.13639e+07
__127.9461_128.95338_15.178	9.84631e+06	1.65583e+07	8.93569e+06	7.55911e+06	4.9625e+06	3.23289e+06	1.18045e+07	8.9166e+06	1.33398e+07	6.5867e+06	5.45361e+06	7.09998e+06
_C19 H41 O5 P3_442.22008_443.22735_6.972	2.75363e+06	4.42176e+06	5.65554e+06	1.65316e+07	285171	80686.4	1.83663e+06	3.93679e+06	2.16569e+06	5.19567e+06	443763	303609
PC 34:3_C42 H78 N O8 P_755.54478_756.55206_3.625	9.08183e+06	7.0858e+06	58165.5	1.28448e+07	1.31485e+07	7.24327e+06	4.67818e+06	6.92035e+06	1.13618e+07	1.65085e+07	736995	1.18461e+07
_C11 H20 N4 O5_288.14259_289.14987_17.175	6.06962e+06	3.77063e+06	968419	6.38007e+06	1.18612e+07	6.22044e+06	3.71473e+06	972849	1.85579e+06	7.00907e+06	1.64562e+07	4.16931e+06
_C16 H25 N3 O3_307.1889_308.19618_12.821	5.845e+06	4.68545e+06	4.50741e+06	9.65656e+06	1.54333e+07	1.63871e+07	4.58389e+06	4.66231e+06	4.04984e+06	1.22644e+07	1.15748e+07	1.24973e+07
_C15 H30 N6 O_310.25024_311.25747_2.233	7.28827e+06	1.20887e+07	4.56316e+06	1.21594e+07	1.14897e+07	1.06636e+07	1.02168e+07	7.85967e+06	3.98569e+06	1.03901e+07	1.63768e+07	7.98814e+06
_C8 H8 N4 O_176.0694_177.07669_3.375	2.26492e+06	1.00645e+07	303229	5.92371e+06	7.31167e+06	396213	1.01763e+06	4.05418e+06	1.92829e+06	5.06188e+06	1.63708e+07	8.13306e+06
Glutamylproline_C10 H16 N2 O5_244.10661_245.1139_3.51	4.67787e+06	6.8663e+06	1.00001e+06	6.99003e+06	8.47523e+06	757119	4.29571e+06	3.66422e+06	2.10634e+06	6.2791e+06	1.62565e+07	5.18305e+06
_C4 H5 N O_83.0369_84.04418_14.435	29654.4	3.63417e+06	2.37133e+06	1.62197e+07	4.19509e+06	7.06932e+06	3.21504e+06	2.48182e+06	1.14662e+07	9.21226e+06	1.6846e+06	4.21865e+06
_C4 H7 N O2_101.04745_84.04417_14.502	29654.4	5.61419e+06	1.35137e+07	1.62197e+07	1.92144e+06	2.95699e+06	6.11538e+06	4.60568e+06	1.14662e+07	7.66374e+06	1.95543e+06	2.25591e+06
_C22 H45 N4 O P_412.33345_413.34072_2.287	4.4153e+06	6.50772e+06	1.36108e+07	7.42586e+06	1.06447e+07	1.61859e+07	4.88143e+06	3.1792e+06	5.03516e+06	8.04741e+06	2.17087e+06	7.40556e+06
_C32 H65 N3 P2_553.46949_554.47677_2.071	4.95764e+06	465310	1.82835e+06	6.94895e+06	4.11791e+06	2.32566e+06	1.47798e+06	1.80026e+06	2.48876e+06	1.61693e+07	2.87516e+06	3.91132e+06
_C20 H42 N5 O4 P S_479.26929_480.27658_3.419	5.76496e+06	4.57955e+06	6.29008e+06	2.26109e+06	86819.7	3.02232e+06	1.17874e+07	1.61505e+07	2.60058e+06	4.62723e+06	507724	2.39586e+06
_C13 H22 N2 O3 S_286.13439_287.14167_10.658	5.33322e+06	4.13022e+06	570224	5.56741e+06	7.82116e+06	8.90722e+06	3.49881e+06	5.0734e+06	3.44359e+06	7.8418e+06	1.60966e+07	8.31412e+06
_C21 H47 N4 O7 P S_530.29009_548.32392_2.444	2.43289e+06	3.72203e+06	1.60806e+07	6.91553e+06	3.46347e+06	2.45984e+06	3.42229e+06	207600	4.47181e+06	7.32834e+06	685022	4.56108e+06
Valine_C5 H11 N O2_117.0787_118.08599_3.568	9.66602e+06	1.60393e+07	990311	9.70363e+06	1.15482e+07	1.88665e+06	1.59025e+06	6.28321e+06	2.84807e+06	1.50676e+07	1.25819e+06	1.02031e+07
pe (p-18:0/20:4) isomer_C43 H78 N O7 P_751.5527_752.55802_3.566	2.50767e+06	7.09371e+06	6.43609e+06	1.26992e+07	6.62893e+06	7.20686e+06	891941	6.92836e+06	1.13429e+07	1.60197e+07	384622	1.18018e+07
_C20 H42 N6 O S_414.31251_415.31982_2.448	2.24745e+06	1.26871e+06	4.65192e+06	2.42213e+06	2.14222e+06	2.43406e+06	2.59992e+06	2.85138e+06	1.36806e+06	1.71528e+06	214435	1.60129e+07
_C28 H35 N S2_449.21885_450.22615_3.615	3.7632e+06	3.53569e+06	8.58705e+06	3.58438e+06	5.5258e+06	1.58944e+07	4.6847e+06	156304	3.0328e+06	5.02355e+06	72005.5	6.64178e+06
_C14 H34 N9 O5 P_439.24405_440.25113_2.641	1.41682e+06	1.41223e+06	5.88612e+06	2.1981e+06	2.65485e+06	3.03986e+06	1.58603e+07	1.48472e+06	1.50789e+06	3.67649e+06	56459.3	1.61315e+06
_C26 H55 N3 O9 P2_615.33648_616.34375_9.416	3.61869e+06	5.37902e+06	39623.7	392334	21424.8	245430	510858	877201	1.19524e+06	1.58551e+07	1.20995e+07	519619
_C9 H25 N2 O3 P3_302.11076_303.11805_13.855	831671	609532	24464.6	88077	579234	411308	190879	223787	146728	436940	1.58511e+07	1.47279e+06
_C11 H14 O_162.10415_163.11143_1.041	1.00992e+07	5.55903e+06	1.58398e+07	5.84797e+06	1.3006e+07	3.70146e+06	1.38167e+07	1.20957e+07	1.19163e+07	9.54763e+06	6.19274e+06	1.25599e+07
_C17 H22 N2 O3_302.16241_303.16969_4.355	1.07071e+06	1.29859e+06	9.47867e+06	3.27289e+06	6.6323e+06	1.58366e+07	2.04684e+06	1.45969e+06	3.26561e+06	6.18422e+06	428891	5.57184e+06
_C10 H21 O P S_220.10673_221.11392_3.484	2.80684e+06	2.88704e+06	22196.7	4.39617e+06	5.76734e+06	436602	2.12253e+06	2.31529e+06	141064	2.69838e+06	1.58075e+07	3.40483e+06
_C17 H40 N5 O P3 S_455.22113_456.22838_2.624	1.36599e+06	830633	1.57924e+07	5.57955e+06	2.47086e+06	1.26326e+07	851596	634640	2.22721e+06	2.19315e+06	47736.4	649666
_C29 H50 O3_446.37507_447.3825_2.215	1.4205e+06	3.2015e+06	1.27145e+07	5.91628e+06	8.33611e+06	1.57515e+07	2.04248e+06	766300	2.61055e+06	3.94571e+06	681236	4.75508e+06
gly-pro-gly isomer_C9 H15 N3 O4_229.10673_230.11401_3.399	596297	3.58944e+06	220175	3.99892e+06	3.79104e+06	286442	44521.2	1.48067e+06	573431	6.18951e+06	1.56373e+07	8.40111e+06
1-Isothiocyanato-8-(methylthio)octane_C10 H19 N S2_217.09581_218.10307_3.514	5.95058e+06	9.01631e+06	960162	7.34921e+06	4.956e+06	51424.2	4.47018e+06	4.85365e+06	665862	7.34802e+06	1.56351e+07	8.79498e+06
LysoPE(20:4)_C25 H44 N O7 P_501.28458_502.29187_3.021	80544	121369	446426	1.29868e+06	42540.8	28005	238251	461737	14912.9	3.17958e+06	1.56351e+07	140300
_C23 H33 N4 O3 P_444.22519_445.23247_2.419	8.85034e+06	1.00482e+07	1.4059e+07	6.66856e+06	5.79888e+06	4.12654e+06	8.28696e+06	1.55735e+07	8.7802e+06	6.61685e+06	466546	5.89276e+06
_C38 H70 N9 O2 P S_747.51792_748.52519_2.776	6.69907e+06	3.36732e+06	7.54107e+06	1.06302e+07	7.60484e+06	7.99546e+06	2.4071e+06	4.13205e+06	8.44785e+06	1.55518e+07	443302	7.56501e+06
_C14 H19 N2 P3_308.07896_309.08624_3.831	13538926	7.2238e+06	8.56378e+06	1.54961e+07	1.31973e+07	246885	8.18693e+06	8.35204e+06	8.53909e+06	1.55064e+07	5.937e+06	1.55475e+07
3-hydroxyoleoylcarnitine isomer_C25 H47 N O5_441.34463_442.35167_2.241	1.69371e+06	3.20976e+06	598405	4.6751e+06	1.17108e+07	1.55386e+07	3.00163e+06	4.311e+06	1.22857e+06	1.27211e+06	3.47822e+06	1.16873e+07
_C2 H2 N4 P2_143.97467_144.98195_1.109	1.42834e+07	1.36831e+07	6.03278e+06	7.59149e+06	1.18409e+07	1.55081e+07	4.12753e+06	8.84223e+06	6.0761e+06	1.47439e+07	6.555e+06	9.92181e+06
_C5 H14 N2 O S2_182.05411_183.06135_14.256	3.9829e+06	2.65409e+06	1.82439e+06	1.96601e+06	3.90622e+06	1.56677e+06	2.49852e+06	2.22256e+06	1.54524e+06	1.15395e+06	1.54857e+07	1.95674e+06
Salsolinol_C10 H13 N O2_179.09442_180.1017_3.796	4.623e+06	2.02698e+06	1.46567e+06	2.69079e+06	1.54589e+07	5.88225e+06	1.01952e+07	8.06544e+06	3.53087e+06	5.60881e+06	2.74876e+06	1.4821e+07
_C23 H40 N2 O3_392.30716_393.31444_2.258	9.02211e+06	7.13971e+06	3.23297e+06	7.86578e+06	1.54574e+07	1.52226e+07	5.5917e+06	8.03536e+06	6.83653e+06	9.7827e+06	5.85246e+06	1.52227e+07
_C20 H46 N8 O2_430.37587_431.38313_2.259	7.37655e+06	2.41627e+06	387040	1.71966e+06	788753	1.54548e+07	4.13393e+06	1.39874e+06	97476	1.05191e+07	5.0001e+06	6.29368e+06
_C31 H61 N2 O6 P3_650.37732_651.3846_8.302	2.03598e+06	1.95368e+06	1.54516e+07	1.18076e+06	4.65413e+06	5.99996e+06	1.02431e+06	3.06766e+06	3.10251e+06	1.17619e+07	5.68003e+06	5.87648e+06
_C7 H17 N O3_163.12077_164.12804_13.186	797002	855952	2.06605e+06	1.57554e+06	1.59985e+06	1.54374e+07	959157	1.13155e+06	931154	1.45084e+06	1.20024e+06	2.31593e+06
SM(d18:1/16:0)_C39 H79 N2 O6 P_702.56589_703.57316_3.572	1.11058e+07	1.04088e+07	879357	1.5433e+07	9.29384e+06	6.68666e+06	4.68909e+06	8.17548e+06	1.41591e+07	3.80144e+06	857538	1.74495e+06
_C8 H22 N5 O3 P S_299.12074_300.12802_13.226	63371	58946	573626	51555	149998	561523	374924	852961	143242	65753.3	1.54306e+07	128489
5-butyl-2-(4-chlorophenyl)-6-(methoxymethyl)pyrimidin-4-ol isomer_C16 H19 Cl N2 O2_306.11423_307.12151_10.992	5.20767e+06	4.23459e+06	8.93773e+06	7.2208e+06	5.63441e+06	1.54294e+07	3.95973e+06	2.87183e+06	5.5701e+06	7.25196e+06	1.02845e+06	6.1711e+06
_C3 H2 N3 O4 P_174.97784_175.98511_14.059	5.6709e+06	5.76071e+06	9.68399e+06	1.53439e+07	2.54506e+06	1.22259e+07	5.85223e+06	5.58689e+06	5.46885e+06	6.61292e+06	1.0793e+07	1.54246e+07
_C7 H17 N3 O2_175.13173_176.139_10.798	7.70191e+06	7.27685e+06	9.03224e+06	1.02901e+07	1.20768e+07	1.21984e+07	6.1271e+06	6.47967e+06	1.11991e+07	1.53884e+07	3.04521e+06	7.73829e+06
__463.21705_464.22433_3.565	1.08628e+06	315570	1.53811e+07	1.99612e+06	719722	2.54942e+06	213335	510596	4.58578e+06	4.67073e+06	116229	558122
Phosphonoacetaldehyde_C2 H5 O4 P_123.99236_142.0262_3.632	5.56206e+06	4.97896e+06	1.53718e+07	1.2046e+07	5.50966e+06	7.21099e+06	7.22666e+06	3.63882e+06	7.19088e+06	7.04311e+06	128625	5.25818e+06
_C11 H23 N3 O2_229.17879_230.18606_14.184	7.09267e+06	1.03958e+06	8.28796e+06	8.50835e+06	3.73002e+06	7.78661e+06	1.873e+06	3.74956e+06	3.57925e+06	1.53635e+07	1.34292e+07	6.49977e+06
_C8 H9 N O4_183.05294_184.06022_13.632	3.98827e+06	3.42777e+06	3.98645e+06	7.85951e+06	1.44174e+07	1.53515e+07	2.79571e+06	3.5945e+06	3.41134e+06	6.5123e+06	1.36162e+07	9.10586e+06
_C18 H43 N5 O6 P2_487.26707_488.27435_3.619	6.77173e+06	1.90522e+06	178430	1.13926e+06	4.69947e+06	1.11107e+06	6.44135e+06	1.53335e+07	1.71183e+06	5.277e+06	7.54464e+06	4.88346e+06
_C24 H44 N O7 P_489.28278_490.29005_2.852	1.53184e+07	1.32567e+07	65318.5	3.73397e+06	1.19186e+07	1.37293e+07	6.91367e+06	1.48197e+07	5.23196e+06	1.31666e+07	1.2053e+07	1.43154e+07
_C23 H27 N7 O S_449.20094_450.20822_2.79	421082	251825	4.49679e+06	1.80439e+06	1.58998e+06	1.52928e+07	281990	234567	306170	1.07107e+06	230932	1.10486e+06
_C17 H22 N2 O4_318.15731_319.16459_8.125	568447	1.14072e+06	1.15236e+07	2.77124e+06	6.08574e+06	1.52859e+07	1.55956e+06	169106	5.46305e+06	5.46285e+06	792110	2.92392e+06
_C28 H43 O4 P3_536.24109_537.24837_2.969	4.70193e+06	279316	1.40483e+06	1.05822e+07	1.98334e+06	1.52535e+07	1.09994e+06	683381	9.70822e+06	6.85689e+06	26856	4.34539e+06
_C22 H44 N6 O S_440.32807_441.33531_2.261	5.6674e+06	4.82713e+06	1.52047e+07	6.82629e+06	1.17134e+07	8.46608e+06	4.75621e+06	4.13702e+06	4.65332e+06	8.03692e+06	1.60478e+06	1.01185e+07
_C10 H21 N4 O2 P_260.13767_261.14496_3.469	4.72794e+06	3.48397e+06	1.27562e+06	5.07018e+06	7.83398e+06	1.67329e+06	2.42365e+06	3.31337e+06	433792	6.35846e+06	1.51753e+07	1.51366e+06
__441.3316_442.33874_2.256	6.85966e+06	2.15035e+06	1.5168e+07	1.03469e+07	1.18788e+07	678844	3.00163e+06	4.13902e+06	5.86306e+06	1.10562e+07	2.1721e+06	1.77018e+06
_C16 H31 N O9_381.2028_382.21008_3.624	4.32525e+06	4.32314e+06	1.51348e+07	8.20347e+06	5.44498e+06	1.34923e+07	5.84168e+06	40100.1	7.92903e+06	6.44185e+06	261328	4.75773e+06
_C17 H40 N5 O5 P3 S_519.20127_520.20854_2.187	1.83522e+06	3.27218e+06	8.71003e+06	3.99682e+06	5.09977e+06	8.94697e+06	4.3377e+06	4.70636e+06	3.81474e+06	1.51336e+07	446278	5.19302e+06
_C58 H77 N_787.60713_788.61279_3.623	9.19775e+06	2.27217e+06	1.93742e+06	1.51228e+07	7.41449e+06	1.43985e+06	1.52857e+06	4.46416e+06	9.00812e+06	1.30917e+07	210858	6.84778e+06
__460.35412_461.3614_2.318	4.14567e+06	4.64327e+06	1.51064e+07	8.52267e+06	1.03827e+07	1.19585e+07	2.99923e+06	3.01008e+06	4.98252e+06	7.32501e+06	1.73479e+06	7.0125e+06
_C2 H N2 O2 P_115.97841_116.98573_11.687	5.17962e+06	4.41395e+06	5.35563e+06	6.65572e+06	4.05971e+06	2.39895e+06	1.15603e+07	1.5062e+07	4.00045e+06	5.73471e+06	6.55892e+06	4.78163e+06
_C11 H18 O5 S_262.08822_263.09549_7.589	6.15222e+06	3.88035e+06	3.4032e+06	8.38865e+06	7.78858e+06	1.01852e+07	4.70912e+06	4.38399e+06	5658844	1.50485e+07	3.93466e+06	6.72814e+06
_C8 H8_104.0624_105.06968_2.29	5.83738e+06	8.17871e+06	5.08751e+06	8.75836e+06	1.21038e+06	1.50442e+07	1.26311e+07	3.47059e+06	8.29687e+06	1.41913e+07	9.02472e+06	4.32518e+06
_C5 H11 N_85.08896_86.09624_10.224	8.35714e+06	5.56542e+06	9.26979e+06	9.57787e+06	8.36118e+06	1.28337e+07	6.68474e+06	6.53857e+06	6.9709e+06	1.50296e+07	1.49894e+07	1.10223e+07
__138.98044_139.98772_1.1	4.31433e+06	1.38263e+07	1.50087e+07	1.45502e+07	1.34942e+07	1.48304e+07	764322	1.49598e+07	1.38008e+07	2.61924e+06	10985549	1.2027e+07
_C6 H18 N9 O P_263.13629_264.14357_16.495	2.3036e+06	2.81297e+06	396041	3.01745e+06	9.55492e+06	7.19597e+06	1.60009e+06	1.79298e+06	1.21339e+06	4.8627e+06	1.50052e+07	2.12467e+06
_C11 H26 N10 O4 S_394.18721_395.19449_8.941	1.5002e+07	1.12162e+07	3.35848e+06	1.36444e+07	9.43866e+06	1.09546e+07	1.33915e+07	1.44786e+07	9.7928e+06	1.45241e+07	1.10139e+06	1.10893e+07
_C8 H15 N9 O4_301.12686_302.13414_15.056	3.58697e+06	450725	593551	513939	298726	1.49737e+07	416040	545269	1.38176e+06	2.32647e+06	4.51099e+06	1.46615e+06
_C24 H38 N O2 P3 S_497.18633_498.19361_2.087	386016	3.01995e+06	7.35927e+06	1.38984e+06	6.6565e+06	1.49066e+07	1.30457e+06	2.53638e+06	466175	3.87575e+06	90907.2	4.09957e+06
_C11 H21 N4 O P_256.14284_257.15016_3.546	1.28558e+06	2.37427e+06	1.49494e+06	5.4963e+06	7.52149e+06	1.96664e+06	3.9855e+06	2.61016e+06	833689	4.85601e+06	1.48736e+07	8.40907e+06
_C12 H16 N4 O S2_296.07467_297.08194_2.237	1.48607e+07	7.6128e+06	1.29036e+07	5.24708e+06	2.51225e+06	1.98835e+06	1.12695e+07	1.2664e+07	1.05943e+07	1.10855e+07	1.34448e+06	3.0227e+06
_C11 H23 N4 O P_258.15863_259.16585_3.503	2.20158e+06	1.73989e+06	66176.8	6.26985e+06	5.00551e+06	55991.2	3.00558e+06	3.34748e+06	549830	5.60107e+06	1.48313e+07	8.10073e+06
PE O-38:6_C43 H76 N O7 P_749.53401_750.54127_3.461	2.94868e+06	4.99353e+06	441332	3.09661e+06	8.25268e+06	5.18521e+06	3.79479e+06	1.78546e+06	127753	1.47891e+07	452652	8.22279e+06
_C12 H22 N2 O6_290.14739_291.15465_14.813	4.5042e+06	2.55039e+06	2.47784e+06	5.39762e+06	8.43311e+06	8.22768e+06	3.05513e+06	3.68509e+06	2.26269e+06	6.32044e+06	1.47614e+07	8.94685e+06
LysoPE(18:1)_C23 H46 N O7 P_479.30016_480.3074_3.89	7.82411e+06	5.38139e+06	2.7201e+06	7.32482e+06	1.47244e+07	7.81047e+06	4.50845e+06	6.93508e+06	4.01594e+06	1.02877e+07	6.39431e+06	7.4257e+06
_C24 H47 N4 P_422.35393_423.3612_2.278	3.84593e+06	3.39946e+06	5.65073e+06	5.01555e+06	5.49498e+06	1.47203e+07	2.26093e+06	2.37301e+06	2.26312e+06	4.73523e+06	276065	4.76575e+06
DG 38:6_C41 H68 O5_640.50081_641.50813_2.331	1.16016e+07	5.34305e+06	7.57031e+06	1.12746e+07	7.1401e+06	7.20449e+06	4.7672e+06	4.67932e+06	6.13542e+06	1.47144e+07	7.08952e+06	6.80772e+06
_C27 H51 N O8 S_549.33199_550.33926_2.671	943257	1.44323e+06	1.47121e+07	90831.4	2.28689e+06	3.96698e+06	1.81922e+06	1.66847e+06	3.3313e+06	3.7239e+06	79686.6	3.91339e+06
_C14 H36 N6 O2 S_352.26065_353.26792_2.21	4.94652e+06	3.92155e+06	5.24178e+06	6.74653e+06	4.10799e+06	1.35246e+07	3.10203e+06	3.28837e+06	3.72683e+06	1.09413e+07	2.7854e+06	1.46978e+07
_C35 H36 O3 S_536.24129_537.24857_3.626	4.48801e+06	279316	1.09007e+07	1.46772e+07	1.00998e+06	7.88606e+06	938959	576608	8.32273e+06	4.46341e+06	98269.3	2.88597e+06
_C11 H18 N2 O3_226.13145_227.13873_14.185	1.63934e+06	894858	1.05836e+06	1.04126e+06	1.43062e+06	1.50068e+06	5.04556e+06	2.14059e+06	2.80737e+06	1.46648e+07	6.40439e+06	1.43206e+06
DG 40:8_C43 H68 O5_664.50649_665.51564_2.214	135358	365701	89523.4	864805	5.86661e+06	1.05081e+06	60020.9	78060.7	80580.4	1.46571e+07	116702	866600
_C3 H10 N4 O S5_277.94392_278.95119_14.018	1.87768e+06	1.05478e+06	1.05257e+06	1.46195e+06	1.73378e+06	1.06627e+06	814239	872982	925933	850985	1.46521e+07	833620
_C4 H8 N2 O2_116.05833_117.06558_3.42	8.6021e+06	9.40581e+06	81313.3	8.5594e+06	1.30928e+07	490430	2.92805e+06	5.28049e+06	2.61851e+06	9.49876e+06	5.88503e+06	1.46045e+07
_C7 H13 N3_139.11072_140.11801_15.885	5.05206e+06	7.3369e+06	6.57491e+06	1.18924e+07	1.27754e+07	2.71923e+06	1.03831e+07	4.13664e+06	7.63165e+06	5.84733e+06	9.18428e+06	1.45871e+07
_C15 H27 N4 O4 P3 S_452.09232_453.0996_14.237	133579	75432.3	18026.1	112257	162664	82978.3	516082	699148	66471	350554	1.44848e+07	309682
_C5 H11 N3 O_129.08998_130.09726_17.677	5.95567e+06	7.03902e+06	6.76532e+06	1.02523e+07	1.44829e+07	2.01486e+06	9.52893e+06	9.91539e+06	8.93541e+06	5.29402e+06	1.20579e+07	1.39719e+07
LysoPE(0:0/16:0)_C21 H44 N O6 P_437.28963_438.29691_3.713	4.18946e+06	9.40174e+06	1.44735e+07	8.47435e+06	1.26946e+07	1.10503e+07	3.13527e+06	6.67503e+06	6.53494e+06	8.93086e+06	1.41412e+06	5.76321e+06
_C39 H68 N7 P_665.52154_666.52876_2.193	3.18309e+06	4.1643e+06	1.74723e+06	4.86407e+06	5.96314e+06	6.94278e+06	4.18676e+06	2.17399e+06	2.49546e+06	1.44704e+07	1.4557e+06	6.99944e+06
Amyrone isomer_C30 H48 O_424.36974_425.37699_2.231	3.70255e+06	3.39211e+06	1.44532e+07	1.06945e+07	1.10642e+07	1.4229e+07	4.25227e+06	3.56479e+06	4.53067e+06	9.51015e+06	1.27853e+06	8.01019e+06
_C13 H34 N9 O2 P S_411.2283_412.23566_2.824	3.47599e+06	4.6914e+06	5.23871e+06	8.09402e+06	1.44382e+07	2.56818e+06	3.43694e+06	4.3254e+06	2.61376e+06	7.10041e+06	9.49801e+06	2.83418e+06
_C14 H24 N6 O_292.20321_293.21045_8.254	4.78958e+06	5.76551e+06	4.9828e+06	6.91594e+06	1.44147e+07	8.73406e+06	4.41304e+06	5.37115e+06	2.76163e+06	7.27974e+06	9.39589e+06	9.53927e+06
_C21 H34 N3 O5 P_439.22622_440.2335_2.627	2.80071e+06	212060	1.43953e+07	7.61457e+06	1.99835e+06	1.03692e+07	677293	1.0179e+06	3.25311e+06	6.66516e+06	50892.9	1.34179e+06
_C17 H33 N3 O4 P2_405.19322_406.2005_4.261	1.59522e+06	1.41276e+06	3.98071e+06	1.90024e+06	3.0915e+06	1.43747e+07	1.06619e+06	925686	1.26411e+06	399596	118624	3.75796e+06
_C6 H5 N3 O_135.04299_136.05038_3.179	2.26379e+06	2.50349e+06	128698	2.85296e+06	4.23719e+06	245543	2.20601e+06	2.20865e+06	43139.2	1.57844e+06	1.4349e+07	6.09677e+06
_C5 H9 N O2_115.06307_116.07035_17.287	1.50266e+06	1.27968e+06	1.22915e+06	1.38632e+06	1.74564e+06	2.16001e+06	1.27344e+06	4.15455e+06	1.36259e+06	1.93162e+06	1.42721e+07	4.67458e+06
_C27 H39 N O S5_553.16768_554.17501_2.192	1.41758e+07	6.73079e+06	1.06264e+07	3.388e+06	1.84598e+06	1.95419e+06	9.03582e+06	1.12151e+07	1.01373e+07	485095	1.0104e+06	1.87051e+06
_C29 H32 N2 S4_536.14104_554.17483_2.192	1.41758e+07	6.73079e+06	1.06264e+07	3.388e+06	1.84598e+06	1.95419e+06	9.03582e+06	1.12151e+07	1.01373e+07	8.38524e+06	1.0104e+06	1.87051e+06
_C26 H41 N O4 S_463.2744_464.28167_2.766	5.27339e+06	534818	9.93371e+06	7.9171e+06	636909	8.18134e+06	1.98147e+06	6.83198e+06	4.12519e+06	1.2749e+07	387618	1.41482e+07
Diacetyl_C4 H6 O2_86.03662_87.0439_1.029	8.69816e+06	8.5584e+06	1.08357e+07	6.85269e+06	8.60062e+06	1.41311e+07	7.86579e+06	8.97812e+06	6.22367e+06	9.02621e+06	9.26625e+06	5.80334e+06
_C4 H2 N6 O6 S_261.97351_262.98079_14.472	1.4117e+07	1.39558e+07	1.11235e+07	7.83653e+06	8.75694e+06	8.54341e+06	1.33402e+07	1.30637e+07	1.14621e+07	8.55219e+06	9.83283e+06	9.77056e+06
_C10 H17 O3 P_216.08946_217.09673_8.85	3.0321e+06	2.45628e+06	186254	2.59697e+06	3.56349e+06	3.41602e+06	2.80589e+06	2.57277e+06	1.18879e+06	5.35225e+06	1.41133e+07	1.99894e+06
__748.5222_749.52929_3.624	1.17151e+07	874819	6.02248e+06	2.03953e+06	7.17423e+06	600099	3.6821e+06	7.16725e+06	2.3975e+06	1.40916e+07	387980	7.7761e+06
_C26 H61 N7 O9_615.45373_616.461_3.519	1.06255e+07	8.05881e+06	5.73519e+06	8.84469e+06	8.41725e+06	1.40851e+07	3.99728e+06	9.28341e+06	1.06585e+07	1.14459e+07	5.48334e+06	1.23155e+07
_C15 H16 N2 O3_272.11562_273.12289_2.841	1.40787e+07	4.76865e+06	379724	6.72883e+06	4.60934e+06	6.62214e+06	6.16828e+06	7.47055e+06	4.83445e+06	1.15398e+07	8.49975e+06	7.21564e+06
_C33 H66 N3 O3 P S_615.45435_616.46163_14.433	3.58511e+06	3.15485e+06	2.00346e+06	2.92564e+06	3.64443e+06	2.0032e+06	3.62454e+06	1.40633e+07	9.95605e+06	2.02218e+06	3.92203e+06	1.61007e+06
_C11 H11 N_157.08896_158.09624_1.043	1.76083e+06	2.74524e+06	3.46247e+06	1.55981e+06	2.25208e+06	3.37529e+06	1.39895e+07	2.67155e+06	2.86095e+06	2.72396e+06	3.24402e+06	1.51729e+06
_C9 H21 N4 O2 P_248.13772_249.14506_3.38	1.4311e+06	2.3831e+06	124245	4.19309e+06	9.72061e+06	324111	1.16545e+06	3.92733e+06	914001	5.09041e+06	1.39819e+07	2.87032e+06
_C10 H20 O4_204.13568_205.14297_1.029	8.38815e+06	9.30802e+06	1.08706e+07	5.94704e+06	8.91182e+06	1.39555e+07	8.49e+06	8.31578e+06	6.90171e+06	8.33304e+06	6.21079e+06	6.26434e+06
_C11 H25 N6 O2 P_304.17795_305.18523_3.856	1.07461e+06	550689	1.15512e+07	4.56255e+06	4.91116e+06	1.39312e+07	1.81998e+06	388824	3.66729e+06	4.61987e+06	146955	3.6029e+06
_C32 H39 O4 P_518.25581_519.26309_2.202	526280	585563	1.30092e+06	2.05538e+06	1.17123e+06	1.03042e+07	709061	586505	1.39214e+07	1.13751e+06	586142	654551
DEOXYADENOSINE_C10 H13 N5 O3_251.10128_252.10856_6.663	5.12201e+06	6.65082e+06	563008	2.80642e+06	4.92943e+06	3.35225e+06	4.43711e+06	4.0664e+06	2.01306e+06	4.67509e+06	1.38988e+07	6.91854e+06
_C4 H4 N4 O4 S5_331.88603_332.89331_13.984	6.80739e+06	1.09309e+06	1.36466e+07	1.38831e+07	9.40214e+06	6.20291e+06	1.50865e+06	2.66385e+06	3.26605e+06	1.13177e+07	9.71166e+06	6.66294e+06
PC(14:0/18:1)_C40 H78 N O8 P_731.54539_732.55226_2.841	4.874e+06	3.62069e+06	2.42136e+06	7.86585e+06	6.84671e+06	7.4541e+06	2.0088e+06	3.91491e+06	7.85169e+06	1.38418e+07	960024	6.40782e+06
PC(14:0/18:2)_C40 H76 N O8 P_729.53036_730.53707_2.835	1.80277e+06	3.62069e+06	1.21063e+06	7.61724e+06	1.05376e+07	7.4541e+06	839696	1.28285e+06	7.85169e+06	1.38418e+07	516369	6.40782e+06
__730.53232_731.5396_2.84	4.92424e+06	3.80729e+06	2.42136e+06	7.61724e+06	6.84671e+06	7.4541e+06	2.12966e+06	3.29366e+06	7.85169e+06	1.38418e+07	960024	6.40782e+06
hydroxymethylphosphonate isomer_C H5 O4 P_111.99233_112.99961_10.321	3.31634e+06	1.89894e+06	426530	1.38348e+07	4.96592e+06	908769	1.56426e+06	2.21299e+06	1.38125e+06	2.16699e+06	356736	2.18197e+06
_C11 H12 N2 O5 S_284.04602_285.05331_9.191	6.29075e+06	3.73262e+06	6.58014e+06	1.14725e+07	1.10473e+07	1.3811e+07	4.36265e+06	4.11652e+06	4.3774e+06	8.74448e+06	1.69149e+06	7.48211e+06
_C6 H10 O2_114.06795_97.06467_2.398	5.82541e+06	4.05021e+06	7.56672e+06	2.03992e+06	1.37831e+07	1.83641e+06	2.22966e+06	5.14706e+06	4.32942e+06	7.8586e+06	2.42745e+06	1.78588e+06
_C6 H8 O_96.05738_97.06466_2.315	5.34731e+06	2.20044e+06	6.38474e+06	2.03992e+06	1.37831e+07	1.81209e+06	1.84722e+06	5.49915e+06	4.32942e+06	8.00003e+06	3.21289e+06	2.75431e+06
Porphobilinogen_C10 H14 N2 O4_226.09619_227.10349_3.257	1.86848e+06	2.21907e+06	169220	4.07584e+06	2.86672e+06	306034	3.96298e+06	1.18807e+06	542436	4.69299e+06	13781832	6.78971e+06
Isovaleryl carnitine C5_C12 H23 N O4_245.16225_246.16942_8.992	1.15836e+06	886252	676845	2.5322e+06	1.84302e+06	1.41104e+06	399037	1.0269e+06	1.37677e+07	1.67582e+06	823430	994065
_C16 H18 N2 O4_302.12603_303.13319_3.951	9.14007e+06	5.55157e+06	704454	1.54314e+06	1.03022e+07	1.37459e+07	4.75545e+06	6.34133e+06	5.51433e+06	6.79144e+06	1.20393e+07	8.86073e+06
Calcitriol_C27 H44 O3_416.32804_417.33537_2.673	1.40879e+06	2.04858e+06	1.37161e+07	5.72992e+06	2.78348e+06	4.56289e+06	2.64647e+06	2.00283e+06	3.46318e+06	4.57261e+06	257378	4.09755e+06
__122.08417_123.09144_10.53	2.24978e+06	1.77075e+06	902922	4.27546e+06	5.46719e+06	1.96903e+06	4.26404e+06	1.17064e+06	4.02124e+06	4.20812e+06	1.36945e+07	5.21197e+06
_C18 H20_236.15596_237.16324_1.049	4.82327e+06	1.70259e+06	1.36911e+07	6.27811e+06	1.36083e+07	1.77122e+06	1.02575e+07	1.30941e+07	9.09858e+06	2.71715e+06	1.83295e+06	3.13833e+06
_C16 H35 N7_325.29742_326.3047_2.353	3.69802e+06	4.90311e+06	3.367e+06	5.11227e+06	1.36343e+07	8.31724e+06	4.61311e+06	3.07954e+06	3.30289e+06	7.63348e+06	3.66892e+06	4.82999e+06
__566.41118_567.41855_2.235	4.27302e+06	4.94837e+06	2.70277e+06	7.09617e+06	1.23328e+07	1.35932e+07	3.99878e+06	4.67943e+06	2.27628e+06	1.05298e+07	1.30089e+06	1.32726e+07
__137.93078_138.93806_13.982	9.0687e+06	3.64611e+06	1.27156e+07	1.35818e+07	1.13441e+07	9.79345e+06	4.35003e+06	5.58281e+06	5.77915e+06	1.25991e+07	1.1898e+07	9.38846e+06
Gamma-Linolenate_C18 H30 O2_278.22415_279.23131_3.621	1.26941e+07	7.96397e+06	3.3598e+06	9.68941e+06	3.01259e+06	8.21606e+06	1.35738e+07	1.2761e+07	6.67085e+06	1.31081e+07	2.38656e+06	1.03075e+07
_C21 H43 N6 O2 P3 S_536.23297_537.24025_8.565	1.13936e+06	1.73583e+06	6.7895e+06	1.36454e+06	4.13419e+06	1.35216e+07	938844	1.88385e+06	1.05686e+06	1.67941e+06	36328	2.66677e+06
_C13 H22 N6 O11_438.13394_439.14122_15.144	375427	263027	206284	627002	688372	798093	1.52729e+06	476186	361534	1.21259e+07	840236	1.35179e+07
Inosine_C10 H12 N4 O5_268.08_269.08733_8.923	1.01321e+07	3.38755e+06	7.66655e+06	1.34394e+07	6.06257e+06	6.88048e+06	5.78321e+06	6.25842e+06	8.39961e+06	8.71664e+06	1.12927e+06	5.07715e+06
Phenylacetaldehyde_C8 H8 O_120.05738_121.06465_9.278	4.15529e+06	5.98354e+06	1.27206e+06	1.59536e+06	7.39005e+06	3.72259e+06	3.17816e+06	3.56627e+06	1.54178e+06	2.54804e+06	1.34393e+07	3.44528e+06
7,8-Dihydroxyflavone_C15 H10 O4_254.05735_255.06462_2.679	4.94732e+06	2.09959e+06	127258	2.01436e+06	6.48754e+06	8.64031e+06	5.39188e+06	6.90999e+06	3.44708e+06	5.07065e+06	6.43843e+06	1.34225e+07
_C25 H38 N6 O4_486.29722_487.30453_2.179	1.35974e+06	2.38091e+06	1.34167e+07	2.91892e+06	4.40468e+06	7.63961e+06	896561	785783	1.38841e+06	9.35201e+06	88587.2	4.45738e+06
_C3 H4 N5 O5 P_220.99718_222.00446_11.417	1.33939e+07	1.25847e+07	9.82853e+06	7.72234e+06	1.78279e+06	6.68454e+06	1.27804e+07	5.39588e+06	10820969	7.93941e+06	6.76696e+06	3.85782e+06
_C9 H20 O5_208.13185_209.13915_3.451	4.02833e+06	3.45868e+06	384103	5.37537e+06	8.06107e+06	433796	1.18017e+06	2.17226e+06	1.85924e+06	5.67025e+06	1.33737e+07	3.08361e+06
_C10 H18 O4_202.12128_203.12859_3.526	4.44914e+06	3.61222e+06	219920	6.0373e+06	8.27775e+06	1.17202e+06	2.19058e+06	3.69254e+06	725831	5.95503e+06	1.33318e+07	6.83068e+06
_C18 H39 O P3_364.22419_347.22089_8.189	732220	478390	1.33311e+07	5.9611e+06	1.8718e+06	3.45462e+06	842865	550553	2.44891e+06	909016	73345.2	2.88175e+06
_C22 H26 N4_346.21377_347.22098_8.194	732220	478390	1.33311e+07	16403	1.8718e+06	3.45462e+06	842865	550553	2.44891e+06	909016	58324.3	2.88175e+06
2,5-Dihydro-2,4,5-trimethyloxazole_C6 H11 N O_113.08377_114.09106_3.493	4.34598e+06	2.20062e+06	1.06652e+07	6.83486e+06	6.86573e+06	5.97021e+06	1.03963e+07	9.53957e+06	8.26279e+06	8.10915e+06	13299671	9.10127e+06
_C6 H19 N4 P_178.1355_179.14274_2.81	538904	419206	407921	723842	1.32488e+07	1.6145e+06	685033	1.01984e+06	6.13895e+06	8.82583e+06	586233	5.28589e+06
_C13 H22 N8 O_306.19368_307.20096_3.632	4.15285e+06	2.2175e+06	1.32467e+07	9.92142e+06	3.78688e+06	1.24733e+07	2.67468e+06	1.1525e+06	6.08365e+06	4.75249e+06	73742.5	1.74917e+06
_C14 H34 N8 O P2_392.23422_393.24316_2.812	31304.6	446500	4.55084e+06	2.1071e+06	4.11307e+06	13232822	602010	141684	1.09445e+06	94503.6	174732	2.42458e+06
_C14 H20 N2 O5_296.13668_297.14396_12.516	3.27023e+06	3.44598e+06	740055	3.65347e+06	1.31949e+07	8.48686e+06	3.22555e+06	3.7861e+06	1.17385e+06	2.85323e+06	2.14068e+06	4.42333e+06
_C23 H51 O7 P3_532.28876_533.29606_3.853	914276	4.37572e+06	1.14882e+06	3.44608e+06	5.98183e+06	7.6135e+06	3.57515e+06	5.78489e+06	3.4268e+06	8.3223e+06	1.31197e+07	6.4701e+06
_C8 H18 N6 O4_262.13819_263.14548_13.721	1.08284e+06	811174	1.31867e+06	5.8373e+06	13102252	5.79429e+06	321039	688207	2.13336e+06	3.30224e+06	134947	5.81714e+06
_C11 H8 N6 O_240.07417_241.08147_12.716	6.97592e+06	6.15975e+06	3.33803e+06	9.41472e+06	1.1283e+07	9.00828e+06	4.14663e+06	5.19145e+06	5.54631e+06	9.21683e+06	1.30871e+07	1.24414e+07
_C29 H67 N10 O P_602.52626_603.53349_2.152	6.02698e+06	457031	3.5612e+06	7.25162e+06	752427	4.92307e+06	2.55013e+06	4.66253e+06	4.67386e+06	1.30867e+07	5.2311e+06	6.40588e+06
_C22 H44 N2 O6_432.32285_433.33014_3.821	6.59983e+06	4.61665e+06	1.30685e+07	9.74496e+06	5.98323e+06	7.10643e+06	8411777	2.4076e+06	1.25336e+07	9.84033e+06	693242	8.04534e+06
_C9 H19 N O_157.14637_158.15364_3.285	4.19716e+06	8.63519e+06	1.19002e+07	2.71797e+06	8.24978e+06	2.29123e+06	9.51035e+06	1.02478e+07	1.30589e+07	8.82622e+06	4.14728e+06	8.58524e+06
_C8 H20 N4 O2 S2_268.10539_269.11267_3.652	7.16329e+06	4.3122e+06	570887	13021902	5.794e+06	6.4857e+06	4.53821e+06	4.94151e+06	846885	2.86108e+06	1.2477e+07	6.12306e+06
_C12 H25 O P S_248.13786_249.14513_3.534	3.15815e+06	4.0565e+06	124245	7.05024e+06	8.70808e+06	1.05318e+06	1.62162e+06	3.92733e+06	433061	1.27096e+06	1.2976e+07	4.52111e+06
_C18 H32 N2 O4_340.23945_341.24672_8.366	1.6493e+06	516817	1.19091e+06	764936	1.29513e+07	987416	1.5332e+06	193938	1.2998e+06	2.54025e+06	1.70963e+06	2.59147e+06
Taurocholic acid_C26 H45 N O7 S_515.2907_516.298_2.839	3.34145e+06	4.07794e+06	9.16027e+06	7.13112e+06	8.7473e+06	5.27601e+06	3.62356e+06	5.17634e+06	4.37752e+06	1.29407e+07	2.34957e+06	7.07548e+06
mescaline isomer_C11 H17 N O3_211.12035_212.12762_6.473	5.09584e+06	1.70011e+06	5.8302e+06	5.30133e+06	4.44326e+06	1.02678e+07	1.65372e+06	2.63834e+06	6.26867e+06	1.29394e+07	1.97686e+06	3.57163e+06
C18:2, Linoleic acid_C18 H32 O2_280.23981_281.24701_2.212	3.73001e+06	9.16259e+06	863333	3.09718e+06	1.29194e+07	2.58099e+06	7.2864e+06	1.68924e+06	1.02757e+06	4.09934e+06	3.20706e+06	6.60124e+06
_C23 H35 N2 O3 P_418.23464_419.2419_2.267	1.40392e+06	4.5234e+06	9.97078e+06	779175	2.70419e+06	4.17749e+06	1.91315e+06	2.03138e+06	1.7219e+06	1.29184e+07	746681	5.41788e+06
_C13 H28 N8 O10_456.18852_457.19579_3.636	223654	196123	1.28339e+07	293331	225870	280387	481932	425322	1.82843e+06	2.18631e+06	734658	438919
_C28 H63 N8 P S_574.45799_575.46526_2.439	4.38117e+06	292579	6.11121e+06	3.67552e+06	3.01373e+06	1.27961e+07	1.53932e+06	3.00681e+06	3.49372e+06	5.01789e+06	1.99684e+06	6.07164e+06
_C5 H15 N8 O P_234.11118_235.11846_7.976	3.55521e+06	3.5113e+06	749911	3.41899e+06	5.74013e+06	3.94479e+06	2.47185e+06	2.68177e+06	1.49512e+06	5.28107e+06	1.27854e+07	3.68688e+06
_C14 H31 N10 O3 P_418.2346_419.24186_2.276	1.52282e+06	830975	9.7476e+06	779175	2.5211e+06	1.32635e+06	1.75774e+06	1.83007e+06	1.62631e+06	1.2764e+07	650211	5.37146e+06
_C15 H29 O7 P S_384.13453_385.14181_9.515	2.17784e+06	3.2936e+06	1.27554e+07	5.6169e+06	5.79388e+06	6.90198e+06	3.37205e+06	950489	4.91306e+06	4.62926e+06	1.05057e+06	4.46692e+06
_C2 H5 N5 P2_161.00121_162.00851_9.691	8.8217e+06	9.96519e+06	1.27286e+07	8.0103e+06	2.89797e+06	1.01669e+07	8.59559e+06	1.1053e+07	1.07863e+07	7.61635e+06	963220	975047
_C37 H80 N4 O7 P2_754.55149_755.55876_2.101	1.49648e+06	1.13196e+06	1.27189e+07	6.30509e+06	2.50886e+06	4.26379e+06	1.4661e+06	590037	3.63362e+06	3.07565e+06	102268	2.89854e+06
_C10 H23 N3 O2_217.17858_218.18585_9.185	4.40263e+06	3.67713e+06	82494.5	1.83703e+06	6.31391e+06	5.30983e+06	4.16485e+06	3.12297e+06	2.19981e+06	1.25227e+07	1.27184e+07	5.23115e+06
_C7 H6_90.04679_91.05407_2.477	8.73918e+06	1.02667e+07	727024	8.86956e+06	1.09679e+07	1.26992e+07	8.79147e+06	591530	6.80423e+06	7.35144e+06	7.79288e+06	9.92392e+06
_C7 H11 N_109.08886_110.09616_3.529	6.03242e+06	1.95943e+06	1.29291e+06	2.11998e+06	6.25358e+06	46535.6	2.60867e+06	1.51613e+06	1.91245e+06	1.2699e+07	2.62874e+06	1.82191e+06
__315.27701_316.28428_3.679	2.05554e+06	1.99314e+06	1.09161e+06	8.2098e+06	2.59812e+06	2.94718e+06	1.26953e+07	1.29002e+06	1.10767e+06	1.69257e+06	250418	1.10191e+07
_C17 H37 N3 O5 P2_425.22081_426.22808_4.063	1.36636e+06	1.18764e+06	1.26909e+07	2.46838e+06	2.69463e+06	7.62131e+06	1.46241e+06	1.02849e+06	2.33706e+06	2.27546e+06	64478.3	1.37804e+06
_C13 H24 N4 O4_300.17967_301.18695_8.078	1.26534e+07	4.17542e+06	4.88803e+06	9.83246e+06	1.0583e+07	3.96638e+06	4.14707e+06	4.41167e+06	5.16636e+06	7.05241e+06	6.29713e+06	4.50191e+06
_C4 H11 N O3_121.07361_122.08089_3.46	8.39641e+06	7.66185e+06	8.60471e+06	9.45968e+06	8.43964e+06	1.27947e+06	8.41158e+06	8.50315e+06	1.26178e+07	6.51957e+06	3.66399e+06	4.00745e+06
_C11 H24 N5 O6 P S_385.11599_386.12327_12.181	1.26056e+07	2.9858e+06	6.2482e+06	5.19312e+06	5.70655e+06	1.0846e+06	3.88505e+06	8.72006e+06	6.92245e+06	9.50026e+06	1.1256e+06	6.7014e+06
_C15 H34 N O6 P_355.20984_356.21711_17.121	4.02671e+06	2.48328e+06	3.64606e+06	5.90051e+06	1.25955e+07	10023676	2.61376e+06	2.91856e+06	3.15486e+06	5.35322e+06	1.05751e+07	6.069e+06
_C20 H43 O4 P_378.28736_379.29463_8.394	2.3531e+06	2.0799e+06	2.76057e+06	8.10748e+06	7.28519e+06	7.4402e+06	3.74258e+06	3.33442e+06	2.97803e+06	1.25658e+07	4.43312e+06	5.06149e+06
5-Methoxytryptamine_C11 H14 N2 O_190.11026_191.11754_9.536	2.35911e+06	1.02202e+06	345994	1.39939e+06	3.13241e+06	2.5053e+06	2.36521e+06	3.16011e+06	1.47734e+06	3.75802e+06	1.25132e+07	3.43903e+06
_C19 H16 N4 O2_332.12524_333.13252_5.328	4.66221e+06	2.21289e+06	8.74558e+06	1.19144e+07	9.26431e+06	1.25094e+07	3.3126e+06	2.04588e+06	5.17871e+06	1.02038e+06	639425	8.18094e+06
__583.41369_584.42108_2.242	4.35621e+06	4.78545e+06	2.06522e+06	7.04849e+06	1.2384e+07	1.09274e+07	4.07586e+06	5.08677e+06	4.09735e+06	9.12183e+06	4.59772e+06	1.24807e+07
_C17 H38 N3 O2 P3_409.21337_410.22065_3.043	1.936e+06	1.53904e+06	3.3479e+06	2.12263e+06	423738	2.93376e+06	1.23526e+06	406842	313408	1.24558e+07	8.06991e+06	4.81023e+06
_C8 H22 N5 O5 P3_361.08663_362.0939_14.487	7.5884e+06	1.67866e+06	1.8499e+06	2.31953e+06	2.01428e+06	85531.2	1.45122e+06	3.28626e+06	3.79527e+06	1.23732e+07	120702	128499
palythinol isomer_C13 H22 N2 O6_302.14689_303.15417_11.038	310628	680261	13653.9	99210.8	831754	1.32515e+06	395867	995458	291557	8.73672e+06	1.23675e+07	813160
_C13 H22 O2_210.1617_228.19549_2.276	8.73673e+06	2.03154e+06	1.50503e+06	6.9858e+06	1.69168e+06	1.31404e+06	1.23656e+07	3.66931e+06	2.57768e+06	8.75044e+06	2.82698e+06	3.39187e+06
_C22 H45 N7 O7_519.34088_520.34815_2.309	8.05124e+06	1.23569e+07	1.77582e+06	2.35269e+06	2.54838e+06	104998	1.03492e+07	3.52399e+06	2.7406e+06	1.18978e+07	626895	3.37553e+06
_C7 H4 N6 O2_204.03942_205.0467_6.07	9.75473e+06	6.57149e+06	3.52856e+06	7.07937e+06	1.00353e+07	1.23382e+07	7.03046e+06	8.14577e+06	7.28223e+06	7.3528e+06	6.74527e+06	9.52011e+06
_C9 H23 N7 S_261.17017_262.17668_3.502	3.19549e+06	3.52988e+06	678853	4.18536e+06	6.62066e+06	841377	1.09319e+06	1.93897e+06	215262	3.20256e+06	1.23209e+07	6.87987e+06
_C7 H5 N S_135.01408_136.02136_1.031	6e+06	5.1448e+06	7.53266e+06	6.18305e+06	6.97086e+06	1.23042e+07	3.91354e+06	9.98061e+06	9.76793e+06	8.93987e+06	8.32917e+06	6.31646e+06
_C7 H22 N7 O3 P_283.1537_284.1609_3.549	4.66248e+06	3.59779e+06	1.00586e+06	885674	6.44475e+06	1.32324e+06	3.26998e+06	3.32039e+06	591954	4.03771e+06	1.22673e+07	6.98253e+06
Palmitoylcarnitine_C23 H45 N O4_399.33441_400.34145_3.588	3.10037e+06	6.16399e+06	1.10011e+07	8.0205e+06	1.18759e+07	4.62889e+06	5.09063e+06	3.69417e+06	7.45546e+06	1.22543e+07	259776	5.71489e+06
_C32 H67 N3 O P2 S_603.45195_604.45926_1.951	3.45751e+06	1.77709e+06	6.77094e+06	1.15324e+07	1.22485e+07	8.54913e+06	3.97756e+06	2.40422e+06	5.20025e+06	5.89603e+06	294336	4.91872e+06
_C30 H69 N7 P2_589.50557_590.51286_2.045	4.65874e+06	194835	3.57137e+06	1.22204e+07	1.71498e+06	9.02373e+06	808218	2.57039e+06	1.35247e+06	1.21057e+06	3.212e+06	1.31128e+06
_C13 H29 N2 O2 P3 S_370.11895_371.12625_9.784	2.2457e+06	2.82724e+06	9.99753e+06	6.28941e+06	1.21778e+07	1.02774e+07	3.51536e+06	2.96554e+06	4.30042e+06	4.7115e+06	2.09347e+06	4.48372e+06
Dihydroactinidiolide_C11 H16 O2_180.11461_181.1219_3.515	4.09749e+06	2.61852e+06	553372	5.04018e+06	7.39791e+06	1.71362e+06	1.38018e+06	1.08949e+06	1.12674e+06	4.9408e+06	1.21626e+07	5.28031e+06
_C14 H33 N8 O3 P_392.24146_393.24874_4.318	691571	1.08978e+06	8.0332e+06	661031	3.43327e+06	1.21542e+07	1.22285e+06	645939	3.38834e+06	4.0078e+06	284826	27521.1
_C5 H9 N O_99.0682_100.07548_1.029	7.35326e+06	7.30571e+06	1.21442e+07	5.62278e+06	7.38635e+06	1.15362e+07	7.08024e+06	8.81304e+06	5.58356e+06	7.70203e+06	1.11796e+07	5.6353e+06
C18:2, Linoleic acid_C18 H32 O2_280.23973_281.24698_2.435	1.44259e+06	1.21261e+07	2.7262e+06	6.79611e+06	1.05941e+07	4.61668e+06	6.76348e+06	1.43509e+06	1.18401e+06	1.56983e+06	653852	6.94982e+06
_C24 H40 N7 P S_489.28287_490.29014_3.632	1.20944e+07	6.51669e+06	139888	3.72369e+06	5.08515e+06	3.73608e+06	6.18216e+06	8.45101e+06	3.43084e+06	5.46752e+06	5.66525e+06	7.18815e+06
_C40 H70 N9 O5 P S_819.48922_820.49649_7.51	3.38969e+06	3.04438e+06	5.43208e+06	1.20487e+07	3.24849e+06	3.16796e+06	7.98622e+06	8.67956e+06	4.19321e+06	1.12739e+06	116420	5.52666e+06
5-Methylcytosine_C5 H7 N3 O_125.05876_126.06604_8.39	6.18624e+06	3.53924e+06	325257	4.88187e+06	5.09737e+06	1.73406e+06	4.39417e+06	5.75954e+06	4.65199e+06	7.38857e+06	1.19959e+07	6.40738e+06
_C31 H71 N6 O6 P_654.51611_655.52337_3.524	5.55295e+06	1.75309e+06	7.72741e+06	1.19865e+07	4.06383e+06	9.27224e+06	2.70714e+06	2.6072e+06	6.71409e+06	6.23357e+06	538352	2.75378e+06
1-[(5-Amino-5-carboxypentyl)amino]-1-deoxyfructose_C12 H24 N2 O7_308.15745_309.16476_15.685	835826	1.69122e+06	210382	1.53652e+06	807284	2.56596e+06	139934	2.30487e+06	1.43732e+06	3.85716e+06	1.19546e+07	1.28609e+06
_C22 H42 N O3 P S2_463.23427_464.24159_3.449	809949	1.27745e+06	1.75733e+06	114583	3.1802e+06	1.19039e+07	1.13977e+06	2.14101e+06	1.45563e+06	7.1264e+06	129679	3.40647e+06
13-HODE_C18 H32 O3_296.23464_297.24189_2.219	3.83743e+06	1.18297e+07	1.26923e+06	3.86957e+06	1.05485e+07	2.48803e+06	7.13608e+06	2.42302e+06	882296	5.11306e+06	3.91522e+06	7.23789e+06
_C8 H16 N4 O6_264.10813_265.1154_12.139	3.87451e+06	1.1718e+07	1.05037e+07	9.21586e+06	1.24639e+06	3.44163e+06	1.12109e+07	1.18198e+07	6.60895e+06	3.28745e+06	998016	5.06716e+06
_C21 H45 O5 P_408.30207_409.30939_2.24	5.6523e+06	4.97518e+06	4.45158e+06	7.03538e+06	1.18189e+07	8.97887e+06	3.51837e+06	4.13602e+06	4.10793e+06	8.31752e+06	4.81832e+06	9.86729e+06
_C19 H33 O2 P3_386.17219_387.17952_2.416	8.22848e+06	9.47559e+06	1.18092e+07	8.49763e+06	8.10509e+06	2.67168e+06	8.92318e+06	1.06208e+07	8.85902e+06	8.895e+06	4.77209e+06	8.0247e+06
_C4 H13 N2 O7 P_232.04662_233.0539_9.628	6.37016e+06	3.20159e+06	1.17938e+07	6.84521e+06	5.24473e+06	2.76728e+06	5.27155e+06	6.66362e+06	6.32509e+06	1.50469e+06	716769	4.01166e+06
_C14 H28 N7 O6 P_421.18684_422.19412_8.819	4.94324e+06	9029077	1.17782e+07	9.10906e+06	7.60246e+06	8.12087e+06	8.26297e+06	9.50972e+06	7.53273e+06	9.30118e+06	4.90508e+06	7.50468e+06
_C36 H69 N O7 S_659.47961_660.48689_3.55	6.98155e+06	7.14508e+06	1.17454e+07	9.39558e+06	8.50011e+06	9.65399e+06	1.79887e+06	5.48814e+06	8.50427e+06	9.41693e+06	4.61218e+06	7.08279e+06
_C17 H32 O3_284.2346_285.24188_2.15	5.23262e+06	8.51283e+06	4.63937e+06	9.63028e+06	6.82553e+06	8.55366e+06	4.66936e+06	5.32777e+06	5.12643e+06	1.172e+07	9.29242e+06	7.00524e+06
Bisoprolol isomer_C18 H31 N O4_325.22443_326.2317_2.75	1.30189e+06	3.59044e+06	146385	115561	1.70076e+06	429841	1.54027e+06	4.14073e+06	353747	4.90855e+06	1.17199e+07	1.91014e+06
Cuminaldehyde_C10 H12 O_148.08855_149.09583_2.748	800389	9.38177e+06	839810	1.16975e+07	1.75208e+06	2.76495e+06	908993	847703	623444	4.067e+06	541398	5.87824e+06
_C9 H18 N10 O2_298.16442_299.17169_3.433	3.33122e+06	1.90521e+06	203639	4.44589e+06	6.25569e+06	252984	2.12413e+06	2.4776e+06	690220	4.00936e+06	1.16778e+07	6.22772e+06
_C23 H47 N3 O7 S2_541.28036_542.28764_8.757	147959	470761	1.16495e+07	1.0784e+06	1.32211e+06	3.52853e+06	1.27971e+06	262558	1.75587e+06	1.7023e+06	31639.7	1.09249e+06
_C28 H25 N5_431.20824_432.21552_2.795	1.23171e+06	79239.9	2.62226e+06	410880	1.15967e+06	1.16483e+07	1.02067e+06	1.82657e+06	137681	3.33904e+06	110828	3.08025e+06
_C14 H22 N P S_267.12233_268.12969_3.541	2.86697e+06	3.38144e+06	43911.3	4.59879e+06	6.32724e+06	1.30653e+06	3.22102e+06	1.09407e+06	172662	4.44819e+06	1.16416e+07	6.1383e+06
_C6 H16 N6 S_204.11472_205.12199_2.24	5.54838e+06	5.27375e+06	8.83477e+06	7.76447e+06	1.05627e+07	1.1641e+07	4.28837e+06	4.10084e+06	4.06623e+06	7.37742e+06	3.524e+06	9.41822e+06
PE 36:4_C41 H74 N O8 P_739.51451_740.52096_3.624	4.52525e+06	4.99053e+06	5.48673e+06	1.11926e+07	4.18306e+06	5.32496e+06	3.47607e+06	3.51252e+06	7.01551e+06	1.1611e+07	1.72997e+06	4.60278e+06
3-hydroxyoleoylcarnitine_C25 H47 N O5_441.34447_442.35166_3.911	212693	2.04922e+06	1.16059e+07	1.69582e+06	5.57014e+06	7.83395e+06	4.0302e+06	2.80806e+06	1.4039e+06	3.95121e+06	682914	3.05628e+06
_C32 H41 N3 S5_627.18633_628.19362_2.18	1.16007e+07	6.89333e+06	1.04158e+07	2.7407e+06	1.86694e+06	1.95137e+06	6.70626e+06	9.30591e+06	9.39521e+06	8.63619e+06	909660	1.77822e+06
_C6 H10 N4 O_154.08513_155.09241_1.51	235730	1.27463e+06	196309	3.43467e+06	7.67982e+06	904396	553266	5.04451e+06	4.60122e+06	1.1182e+06	1.15596e+07	4.35809e+06
_C13 H20 N2 O2 S_268.12402_269.13129_8.093	4.0878e+06	2.96887e+06	2.55843e+06	5.33871e+06	1.09719e+07	1.15573e+07	3.42485e+06	4.01752e+06	3.47641e+06	7.47176e+06	7.24015e+06	4.61562e+06
_C11 H4 N10 O12 P2 S_561.92106_562.92834_14.504	3.90201e+06	2.27687e+06	5.96093e+06	4.72515e+06	1.15457e+07	7.04632e+06	2.57622e+06	2.93572e+06	3.2674e+06	9.54492e+06	1.54587e+06	1.03035e+07
_C8 H16 O6_208.09543_209.10288_3.464	3.45895e+06	3.70532e+06	201290	4.50843e+06	5.26056e+06	477275	2.60076e+06	2.75816e+06	554661	3.81393e+06	1.15408e+07	1.84651e+06
n-acetylphenylalanine_C11 H13 N O3_207.08925_208.09653_3.856	1.25521e+06	994598	171321	830667	1.36548e+06	1.46067e+06	669541	933335	944363	3.35251e+06	1.15408e+07	301645
_C8 H20 N3 O3 P_237.12196_238.12915_3.443	3.22365e+06	691957	196678	2.79892e+06	4.98898e+06	244336	1.64875e+06	1.78907e+06	420274	746286	1.15129e+07	4.99738e+06
_C20 H37 N O2_323.28178_306.2785_2.028	4.78855e+06	3.92783e+06	652135	3.48589e+06	1.14956e+07	6.82902e+06	3.33786e+06	3.34485e+06	1.75102e+06	9.80073e+06	7.40723e+06	5.14532e+06
_C20 H35 N O_305.27112_306.2784_2.038	4.78855e+06	3.92783e+06	652135	3.48589e+06	1.14956e+07	6.82902e+06	3.33786e+06	3.34485e+06	1.75102e+06	9.80073e+06	7.40723e+06	5.14532e+06
__71.07218_72.0794_3.547	871914	2.03347e+06	1.14937e+07	514625	3.12088e+06	1.12062e+07	2.03431e+06	97907.2	3.44927e+06	3.59185e+06	55539.9	2.99363e+06
PE 36:2_C41 H78 N O8 P_743.54523_744.55249_3.302	3.45752e+06	317703	2.11438e+06	11491007	6.94798e+06	4.38722e+06	58078.2	2.09618e+06	1.03371e+07	7.05211e+06	56409.7	162026
_C10 H15 N5_205.13224_206.13957_10.497	3.12177e+06	2.89843e+06	2.7477e+06	4.94401e+06	137995	2.08829e+06	3.48227e+06	2.55153e+06	3.98893e+06	3.24318e+06	1.14659e+07	4.24371e+06
_C11 H15 N O2_193.11_194.11728_9.553	5.2686e+06	3.9914e+06	2.20901e+06	4.94651e+06	8.20738e+06	9.62845e+06	4.1298e+06	4.38806e+06	3.75498e+06	5.63647e+06	1.14618e+07	6.83557e+06
ethyl 2-amino-8h-indeno[2,1-b]thiophene-3-carboxylate isomer_C14 H13 N O2 S_259.06628_260.07355_2.349	8.17491e+06	2.83924e+06	1.46385e+06	6.08247e+06	8.60634e+06	1.14362e+07	2.89133e+06	4.04523e+06	4.79425e+06	9.88518e+06	2.12672e+06	1.12062e+07
Riboflavin_C17 H20 N4 O6_376.13739_377.14468_8.432	438482	306648	342010	461330	311945	387696	295986	260612	218898	771983	1.14266e+07	305820
_C8 H13 N3_151.11067_152.11795_15.708	4.0049e+06	3.57274e+06	2.95578e+06	246147	9.86531e+06	24484.2	9.10195e+06	3.2698e+06	3.5657e+06	4.87907e+06	7.80844e+06	1.1426e+07
_C6 H2 N2 O10_261.97365_262.98092_11.801	1.14234e+07	1.0937e+07	1.06817e+07	8.58303e+06	8.29066e+06	1.10586e+07	9.78507e+06	1.00325e+07	9.4013e+06	7.82868e+06	4.96252e+06	8.41463e+06
_C26 H47 N3 O S2_481.31594_482.32319_2.847	5.56013e+06	9.94544e+06	5.31272e+06	5.00587e+06	6.70999e+06	1.04728e+07	4.66015e+06	5.62022e+06	4.60489e+06	1.14203e+07	1.7613e+06	8.05024e+06
_C31 H60 N2 O6_556.44761_557.45492_2.573	3.45432e+06	933991	3.57223e+06	3.80365e+06	3.01729e+06	1.14058e+07	1.11442e+06	2.37079e+06	1.27026e+06	1.11491e+06	1.51422e+06	5.1961e+06
_C40 H76 N7 O5 P_765.56541_766.57268_2.83	3.93477e+06	1.65225e+06	3.43194e+06	7.3673e+06	4.73985e+06	5.05894e+06	1.15212e+06	1.9738e+06	5.82719e+06	1.13997e+07	88882.2	3.70166e+06
__172.06333_173.07061_3.576	5.65123e+06	4.05015e+06	909554	5.82181e+06	6.31572e+06	1.04705e+06	1.36226e+06	958400	1.04396e+06	4.63683e+06	1.13636e+07	1.07747e+07
Aspartylglycosamine_C12 H21 N3 O8_335.13219_358.12139_15.156	2.9443e+06	3.52668e+06	9.48404e+06	7.85783e+06	1.13326e+07	8.57575e+06	4.32339e+06	1.51514e+06	2.86584e+06	7.56337e+06	514284	4.22337e+06
_C11 H18 N2 O3_226.13121_227.13847_11.353	3.80885e+06	2.66317e+06	1.20821e+06	3.68286e+06	7.70596e+06	7.69686e+06	3.03249e+06	3.57019e+06	2.61732e+06	5.48377e+06	1.13217e+07	6.86064e+06
_C15 H32 N O4 P_321.20444_322.21172_10.298	4.02232e+06	2.63268e+06	1.56674e+06	4.68626e+06	4.03399e+06	6.70531e+06	2.44239e+06	3.27642e+06	2.56321e+06	1.61329e+06	1.12903e+07	7.05549e+06
PE 38:4_C43 H78 N O8 P_767.54927_768.5521_3.623	5.91332e+06	3.33009e+06	4.65773e+06	7.5783e+06	4.6667e+06	3.1938e+06	2.18457e+06	4.47151e+06	1.12777e+07	1.01575e+07	364932	5.96922e+06
2-Phenylbutyric acid_C10 H12 O2_164.08349_165.09077_2.668	5.18446e+06	8.74662e+06	1.12513e+07	6.17435e+06	1.04997e+07	1.10305e+07	6.88191e+06	8.5448e+06	3.87729e+06	6.51608e+06	2.99378e+06	9.7128e+06
__227.11651_228.12386_3.519	5.73895e+06	2.15256e+06	728650	5.09606e+06	5.99329e+06	955803	4.28705e+06	1.18872e+06	174704	4.65275e+06	1.12511e+07	1.45461e+06
_C12 H18 N2 O7_302.11088_303.11816_14.317	6.18207e+06	4.3558e+06	2.53747e+06	5.88913e+06	7.49683e+06	6.75712e+06	5.28577e+06	5.83925e+06	4.21314e+06	6.62247e+06	1.12193e+07	6.7699e+06
_C8 H16 N2 O3_188.11584_189.12313_12.798	5.73981e+06	6.77188e+06	2.43696e+06	9.17596e+06	6.73811e+06	1.0524e+07	999147	1.9297e+06	3.68373e+06	1.1214e+07	6.35328e+06	1.02369e+07
_C27 H47 N O10_545.31981_546.32708_2.64	6.74451e+06	2.50355e+06	105611	1.39037e+06	5.78284e+06	3.04941e+06	4.64038e+06	1.0911e+06	2.81722e+06	7.31568e+06	1.12029e+07	6.96853e+06
_C15 H28 N P S_285.16936_286.17651_3.478	3.6694e+06	3.18541e+06	303285	5.159e+06	6.64701e+06	380418	2.09018e+06	2.58307e+06	811430	4.18269e+06	1.12019e+07	6.69083e+06
__611.55001_612.5553_2.225	4.71984e+06	1.12011e+07	4.57914e+06	4.43478e+06	3.77113e+06	5.66989e+06	6.15884e+06	6.45884e+06	4.74793e+06	7.85917e+06	6.41908e+06	7.54856e+06
_C5 H9 N_83.07331_84.08059_17.716	8.44294e+06	6.56419e+06	7.6967e+06	8.55643e+06	1.01799e+07	4.81144e+06	6.89959e+06	7.1122e+06	5.82211e+06	8.63192e+06	1.1199e+07	8.08683e+06
__742.53314_743.54031_3.623	9.62326e+06	4.99053e+06	5.48673e+06	1.11926e+07	6.76359e+06	83915	3.4879e+06	6.07737e+06	1.02691e+07	1.11571e+07	75714.3	9.28133e+06
Bicine_C6 H13 N O4_163.08429_146.08102_13.367	1.66806e+06	611314	486031	615174	1.3468e+06	1.14651e+06	1.12871e+06	2.76569e+06	820864	3.02673e+06	1.11671e+07	1.55063e+06
pregnenolone acetate isomer_C23 H34 O3_358.24997_359.25721_8.294	1.37211e+06	4.06367e+06	906977	559858	1.11662e+07	8.29128e+06	1.37316e+06	814485	1.1574e+06	2.15097e+06	1.97687e+06	2.21176e+06
_C9 H5 N O2_159.03182_160.0391_8.95	1.04786e+07	8.08188e+06	4.17297e+06	8.24945e+06	9.87054e+06	7.32694e+06	5.85531e+06	7.6611e+06	6.03758e+06	1.11454e+07	8.4944e+06	9.13441e+06
_C22 H25 N7 O3_435.20344_436.21096_3.624	1.96137e+06	2.1741e+06	4.00575e+06	3.01612e+06	2.4059e+06	1.11443e+07	1.28346e+06	1.51994e+06	972985	785344	73561.3	4.18078e+06
_C13 H33 N5 O9 S_435.20292_436.21013_3.574	1.1755e+06	1.89491e+06	376429	3.01612e+06	3.13225e+06	1.11443e+07	793542	1.06589e+06	52236	2.33827e+06	88475.7	3.19294e+06
N-Methylanthranilic acid isomer_C8 H9 N O2_151.06312_152.07041_10.443	4.4865e+06	3.16279e+06	1.45855e+06	4.50492e+06	6.64733e+06	7.30687e+06	3.76271e+06	3.90436e+06	2.75278e+06	5.73406e+06	1.11392e+07	6.11835e+06
_C17 H36 N3 O3 P S_393.21793_394.2252_2.819	5.84527e+06	7.52397e+06	4.82242e+06	5.70418e+06	1.03663e+07	7.58947e+06	8.12476e+06	1.11371e+07	2.61838e+06	1.47953e+06	1.8508e+06	1.01438e+07
_C39 H75 N5 O8_741.56552_742.5728_2.837	1.94882e+06	1.32105e+06	1.2654e+06	1.10995e+07	2.89256e+06	2.82797e+06	443261	4.45392e+06	3.9529e+06	4.91791e+06	86473	2.92317e+06
_C13 H16 O_188.11984_189.12712_2.345	3.34703e+06	6.00696e+06	3.54197e+06	5.88367e+06	1.10889e+07	5.06135e+06	3.61427e+06	1.9781e+06	5.41429e+06	3.46019e+06	1.81049e+06	4.10617e+06
_C9 H11 N O_149.08385_150.09113_9.833	2.64378e+06	1.09622e+06	698298	2.09596e+06	4.47128e+06	2.80818e+06	2.01883e+06	1.87291e+06	1.19303e+06	2.73019e+06	1.108e+07	2.33588e+06
_C11 H15 N O3_209.10481_210.11209_6.239	4.35817e+06	2.67837e+06	5.85591e+06	5.56242e+06	4.00138e+06	1.10539e+07	168532	5.22393e+06	6.24074e+06	6.33934e+06	1.02114e+06	5.02279e+06
_C9 H18 O8_254.09969_277.08891_13.089	1.62919e+06	931198	378844	1.30049e+06	2.58967e+06	1.61631e+06	5.88726e+06	7.33851e+06	889495	1.10423e+07	5.74841e+06	3.96886e+06
_C6 H16 N2 O10_276.08161_277.08889_13.076	1.62919e+06	931198	378844	1.30049e+06	2.58967e+06	1.61631e+06	310289	7.33851e+06	889495	1.10423e+07	5.74841e+06	65404
PE 36:4_C41 H74 N O8 P_739.51332_740.52067_2.808	3.94894e+06	3.13226e+06	3.66822e+06	7.89913e+06	3.94035e+06	6.9512e+06	2.1269e+06	2.18752e+06	5.14482e+06	1.10285e+07	917865	4.87835e+06
_C24 H56 N6 S5_588.31761_589.32488_9.415	2.68972e+06	3.42889e+06	15350	263731	86650.4	202580	271860	543908	723478	1.10275e+07	7.53481e+06	134659
_C10 H25 N2 O6 P_300.14275_301.15004_13.168	6.9101e+06	4.38322e+06	3.24511e+06	8.81073e+06	5.85759e+06	1.06215e+07	2.99359e+06	6.15881e+06	3.26754e+06	1.10249e+07	9.73809e+06	1.03652e+07
_C14 H26 N6 O_294.21896_295.22617_8.26	4.87694e+06	5.04023e+06	6.24768e+06	6.95536e+06	1.10005e+07	1.09742e+07	4.77878e+06	5.22983e+06	3.21745e+06	7.53295e+06	8.49015e+06	8.68258e+06
_C5 H5 O8 P3 S_317.89192_340.88115_14.533	4.94216e+06	6.65549e+06	5.51422e+06	6.0335e+06	7.30819e+06	1.09916e+07	2.88535e+06	5.7637e+06	5.73457e+06	1.15883e+06	4.33447e+06	5.0696e+06
_C18 H37 N O12_459.23538_460.2427_2.747	2.78053e+06	563698	299888	1.60601e+06	4.29015e+06	1.77444e+06	1.61386e+06	4.09859e+06	777007	4.65229e+06	1.09752e+07	4.69572e+06
Citrulline_C6 H13 N3 O3_175.09549_176.10277_14.363	9131.08	7802.5	897710	346250	394084	997317	15253.4	111413	8326.29	1.06713e+06	1.097e+07	723825
Linderanolide isomer_C21 H36 O3_336.26569_337.27295_1.983	3.58344e+06	4.25829e+06	2.54968e+06	4.99598e+06	1.09634e+07	7.93772e+06	2.37943e+06	3.11308e+06	3.10316e+06	5.57772e+06	1.47662e+06	6.58393e+06
_C15 H34 N6 S2_362.23095_363.23822_3.859	1.1188e+06	657863	1.0956e+07	3.70283e+06	2.84471e+06	8.73706e+06	1.94992e+06	277349	2.45972e+06	1.93451e+06	71009.5	2.47074e+06
_C5 H13 O4 P3 S_261.97356_262.98084_11.361	7.46809e+06	1.0937e+07	8.0515e+06	6.40601e+06	6.10489e+06	5.61116e+06	7.44422e+06	7.24706e+06	7.74662e+06	5.52377e+06	4.13163e+06	7.48917e+06
_C12 H29 N4 O P_276.20843_277.21566_8.261	5.5471e+06	4.78876e+06	5.64539e+06	2.16927e+06	1.09307e+07	1.06733e+07	5.01444e+06	5.55749e+06	3.62874e+06	9.88044e+06	6.0077e+06	9.66801e+06
Hexadecenoyl carnitine C16:1_C23 H43 N O4_397.31853_398.32579_3.636	1.12855e+06	3.21356e+06	9.8115e+06	2.19363e+06	4.43645e+06	1.08892e+07	2.87592e+06	1.83605e+06	2.34803e+06	3.56526e+06	259776	3.97789e+06
_C9 H14 O_138.10428_121.10098_2.276	7.32811e+06	4.73269e+06	6.276e+06	6.99068e+06	1.08827e+07	7.8844e+06	2.18808e+06	4.59613e+06	4.29759e+06	7.24372e+06	4.87695e+06	5.897e+06
_C9 H12_120.09369_121.10097_2.269	7.32811e+06	4.73269e+06	6.276e+06	6.99068e+06	1.08827e+07	503245	3.90134e+06	4.59613e+06	4.29759e+06	7.24372e+06	4.87695e+06	7.93079e+06
_C6 H15 N O2_133.11009_134.11737_10.971	9.47924e+06	9.61568e+06	9.96688e+06	1.08818e+07	8.91958e+06	3.15674e+06	9.25875e+06	9.06054e+06	1.00448e+07	1.03299e+07	6.4806e+06	1.05588e+07
__72.0704_73.07768_11.561	1.01671e+07	9.89885e+06	9.53996e+06	1.0291e+07	9.37984e+06	1.08786e+07	1.02664e+07	1.05946e+07	9.9305e+06	1.04572e+07	8.25642e+06	9.45832e+06
_C11 H18 N2 O3_226.13124_227.13852_11.056	4.48085e+06	2.90232e+06	1.61214e+06	4.83948e+06	8.72091e+06	9.36274e+06	3.34803e+06	3.68923e+06	3.54896e+06	6.32981e+06	1.08715e+07	6.09427e+06
_C16 H39 N7 O2 P2 S_455.23891_456.24659_3.546	4.77768e+06	87324.4	3.4577e+06	7.92778e+06	559053	972001	7.17232e+06	5.49299e+06	1.08563e+07	4.46564e+06	130243	604083
_C5 H5 N_79.04203_80.04931_1.028	611119	756628	1.00177e+06	533131	611646	834454	592499	1.08551e+07	641741	513000	1.8493e+06	801347
_C10 H14 O_150.10428_133.101_2.279	7.31807e+06	8.31141e+06	7.47273e+06	7.84978e+06	1.08493e+07	1.03517e+07	5.71005e+06	5.37666e+06	4.93353e+06	9.79637e+06	1.97499e+06	9.56545e+06
_C12 H12 O3_204.07837_205.08565_2.258	4.7449e+06	3.95004e+06	6.86014e+06	4.13492e+06	3.42551e+06	1.08429e+07	3.71657e+06	3.6898e+06	4.4634e+06	4.67232e+06	1.59583e+06	6.00086e+06
Beta-Nicotinamide Adenine Dinucleotide_C21 H27 N7 O14 P2_663.10794_664.11528_14.868	7.40892e+06	4.56089e+06	9.1441e+06	8.29915e+06	7.21411e+06	1.02997e+07	4.49695e+06	3.20484e+06	8.50401e+06	1.08313e+07	8.52375e+06	1.02723e+07
_C14 H29 P S_260.17406_261.18143_3.466	2.94354e+06	995828	296421	4.42096e+06	3.92584e+06	334771	555133	2.28442e+06	810162	49346.8	1.08257e+07	6.34491e+06
__582.4058_583.41302_2.24	4.33142e+06	5.02565e+06	2.22911e+06	2.96068e+06	4.96008e+06	1.08187e+07	3.98698e+06	1.95624e+06	4.02702e+06	4.11306e+06	744274	4.85344e+06
_C43 H88 N O2 P S2_745.59744_746.60472_3.612	827927	4.498e+06	2.70137e+06	9.77327e+06	7.43528e+06	3.72809e+06	1.90204e+06	4.00555e+06	7.93725e+06	1.08098e+07	257995	4.64205e+06
_C12 H27 O P S_250.15357_251.16079_3.471	2.06616e+06	1.50664e+06	347798	3.41618e+06	3.60374e+06	436251	411201	2.02698e+06	700865	3.79633e+06	1.07856e+07	5.49522e+06
_C22 H26 N2 O3_366.19235_408.22554_2.618	832727	1.07586e+06	9.61995e+06	1.65547e+06	1.49105e+06	1.07739e+07	963736	570556	1.22725e+06	1.02645e+06	66876.8	1.3387e+06
Gamma-Linolenate_C18 H30 O2_278.22408_279.23136_2.062	5.31086e+06	2.57476e+06	4.02448e+06	7.462e+06	5.0625e+06	1.07724e+07	2.33522e+06	3.61582e+06	2.44502e+06	7.96644e+06	1.63256e+06	4.03862e+06
6-(2-{8,8-dimethyl-2-oxo-2H,8H-pyrano[2,3-f]chromen-3-yl}-5-methoxyphenoxy)-3,4,5-trihydroxyoxane-2-carboxylic acid_C27 H26 O11_526.1497_527.15698_15.4	2.95852e+06	1.38183e+06	427069	1.39642e+06	3.1827e+06	1.47303e+06	3.78685e+06	4.04582e+06	1.30393e+06	1.07723e+07	6.35433e+06	7.57456e+06
2-oxophytanate isomer_C20 H38 O3_326.28149_327.28865_2.187	5.31944e+06	1.20148e+06	3.1405e+06	1.07497e+07	2.24326e+06	5.38489e+06	1.68257e+06	1.68349e+06	3.76989e+06	5.56785e+06	286698	3.80886e+06
_C17 H36 N O4 P_349.23552_350.2428_9.479	367189	588886	44346.4	97219	591496	738821	308515	376737	102137	3.33435e+06	1.07326e+07	289662
_C21 H37 N_303.29178_304.29906_3.958	2.43353e+06	2.60907e+06	5.45146e+06	2.90959e+06	1.80897e+06	1.07286e+07	2.71928e+06	2.70124e+06	3.40548e+06	3.59386e+06	650082	2.25012e+06
_C23 H41 N_331.32312_332.3304_3.904	1.93594e+06	1.84934e+06	3.69475e+06	2.72438e+06	2.38193e+06	1.07168e+07	1.64768e+06	1.42569e+06	2.8141e+06	2.83268e+06	923827	1.99061e+06
Caproylcholine_C11 H23 N O2_201.17248_202.17976_4.938	9.31623e+06	8.21321e+06	1.07064e+07	8.74989e+06	6.59344e+06	3.11862e+06	8.5644e+06	9.83066e+06	1.06271e+07	8.67919e+06	4.2935e+06	6.52362e+06
_C27 H58 N9 P S_571.42765_572.43493_14.429	3.26322e+06	3.59507e+06	3.17337e+06	3.20778e+06	2.6137e+06	1.99029e+06	4.71218e+06	4.13834e+06	1.07057e+07	2.84418e+06	1.03398e+07	6.82182e+06
Meprobamate_C9 H18 N2 O4_218.12626_219.13355_15.498	2.9001e+06	2.47078e+06	5.48994e+06	1.06874e+07	4.08762e+06	4.48959e+06	1.8142e+06	2.48739e+06	3.38777e+06	1.03386e+07	2.97432e+06	4.55048e+06
_C13 H33 N7 O_303.27648_304.28375_7.87	7.44882e+06	6.74309e+06	1.06727e+07	6.05615e+06	4.04557e+06	6.53962e+06	7.00485e+06	6.49452e+06	6.79468e+06	8.98696e+06	2.57734e+06	6.84213e+06
_C4 H4 N5 O4 P_217.00216_218.00927_11.878	7.56767e+06	8.6413e+06	9.18073e+06	3.6513e+06	2.05907e+06	1.06533e+07	7.04121e+06	4.13625e+06	3.61846e+06	9.13518e+06	7.55169e+06	9.48854e+06
_C17 H37 N4 O4 P3 S_486.17983_504.21356_2.087	648274	3.19356e+06	1.06461e+07	3.46012e+06	6.45547e+06	7.91792e+06	1.89494e+06	2.14968e+06	2.18443e+06	9.14997e+06	114378	1.76447e+06
_C18 H36 N9 P3 S_503.20615_504.21343_2.091	648274	3.19356e+06	1.06461e+07	3.46012e+06	6.45547e+06	7.91792e+06	1.89494e+06	2.14968e+06	2.18443e+06	103501	114378	1.76447e+06
_C24 H61 N10 O P_536.4793_537.48658_2.171	5.4221e+06	4.85112e+06	7.48539e+06	8.21449e+06	8.33899e+06	1.06333e+07	3.97779e+06	2.86165e+06	5.28179e+06	142459	1.15521e+06	9.28268e+06
__651.54247_652.55081_2.189	3.194e+06	6.17683e+06	2.39594e+06	4.09052e+06	6.93061e+06	7.06839e+06	3.21849e+06	1.98244e+06	3.06341e+06	1.06222e+07	2.59102e+06	9.09203e+06
_C19 H33 N5 O P2_409.21244_410.21972_8.3	5.0889e+06	4.14608e+06	5.4048e+06	6.42642e+06	1.06073e+07	1.05429e+07	3.99456e+06	5.33429e+06	3.65232e+06	7.194e+06	8.41559e+06	8.96286e+06
_C28 H57 N O5_487.42535_488.43262_2.203	5299114	6.30073e+06	6.00611e+06	4.52682e+06	1.05976e+07	9.46423e+06	3.54827e+06	5.73186e+06	3.94556e+06	4.9784e+06	1.68393e+06	6.58799e+06
_C22 H50 N3 O P3_465.32099_466.32826_3.642	3.36613e+06	6.71237e+06	1.04843e+07	4.36333e+06	7.28236e+06	1.05935e+07	3.49804e+06	4.56499e+06	4.67757e+06	6.45095e+06	562683	5.7469e+06
__71.07167_72.07895_3.575	1.49108e+06	1.86145e+06	7.82187e+06	3.62031e+06	3.09163e+06	1.05908e+07	2.57715e+06	1.57226e+06	3.8658e+06	3.82062e+06	136853	3.06436e+06
_C9 H20 N2 O3_204.14698_205.15426_17.069	4.59572e+06	2.48849e+06	1.05899e+07	1.00326e+07	5.60719e+06	9.02277e+06	2.56221e+06	2.34793e+06	3.24736e+06	6.3563e+06	1.35265e+06	6.40306e+06
_C37 H69 N5_583.55259_584.55987_2.308	8.32081e+06	7.04295e+06	1.05761e+07	9.18946e+06	8.18196e+06	3.84754e+06	5.09698e+06	2.71153e+06	5.13342e+06	3.81605e+06	271794	7.07575e+06
_C16 H41 N4 O2 P3_414.2455_432.27931_3.893	1.87122e+06	1.88005e+06	5.44046e+06	3.46145e+06	1.0567e+07	6.9227e+06	1.79432e+06	1.72306e+06	2.05928e+06	2.8251e+06	2.02479e+06	4.52456e+06
_C14 H37 N7 O8_431.272_432.27928_3.889	1.87122e+06	1.88005e+06	5.44046e+06	3.46145e+06	1.0567e+07	6.9227e+06	1.79432e+06	1.72306e+06	462491	2.8251e+06	2.02479e+06	4.52456e+06
_C6 H17 N4 P_176.1199_177.12715_3.615	578303	571037	367455	8.51584e+06	1.0563e+07	283651	672411	3.89657e+06	2.86958e+06	5.96752e+06	261880	1.05652e+07
_C30 H63 N7 O_537.51109_538.51808_2.284	8.3089e+06	9.04072e+06	6.54198e+06	7.13502e+06	9.32249e+06	9.15986e+06	5.56458e+06	5.91349e+06	7.02518e+06	1.05617e+07	1.70188e+06	8.01045e+06
_C6 H11 N O5 S_209.03553_210.0428_12.438	5.79249e+06	3.83178e+06	1.67137e+06	5.08877e+06	7.67671e+06	6.28377e+06	4.82045e+06	5.22487e+06	3.26163e+06	5.85227e+06	1.05574e+07	6.00977e+06
_C21 H28 O3_328.20306_329.21034_8.179	629527	403487	1.05267e+07	4.48564e+06	1.57775e+06	3.17962e+06	720782	443897	2.05237e+06	853980	67359.4	2.36451e+06
PC (38:3)_C46 H86 N O8 P_811.60634_812.61342_3.342	406310	810682	1.48126e+06	1.05207e+07	1.09232e+06	2.29357e+06	550044	253395	7.11237e+06	5.2992e+06	300897	641349
_C7 H12 N4 O5 S3_327.99874_329.00602_14.484	1.7452e+06	1.74419e+06	1.13505e+06	1.16216e+06	2.02573e+06	1.11655e+06	1.4971e+06	1.3183e+06	1.11453e+06	994264	1.04972e+07	1.11695e+06
_C3 H5 O13 P_279.94625_280.95353_11.647	9.40454e+06	8.41303e+06	9.98359e+06	9.27785e+06	7.2354e+06	2.96453e+06	8.62516e+06	4.99848e+06	1.04902e+07	8.4508e+06	3.47414e+06	5.60398e+06
N-Acetylmannosamine_C8 H15 N O6_221.09064_222.09794_3.465	2.54945e+06	3.02674e+06	894648	2.42082e+06	4.28617e+06	821498	1.62231e+06	1.8269e+06	1.42256e+06	2.65855e+06	1.04819e+07	4.6841e+06
_C12 H15 N5_229.13221_230.13966_3.155	4.50686e+06	4.16356e+06	169379	2.63506e+06	1.04801e+07	711861	6.51134e+06	2.42999e+06	2.65172e+06	4.37981e+06	6.05188e+06	3.36592e+06
_C6 H14 N2 O_130.11038_113.10708_1.03	1.1534e+06	4.85439e+06	2.0174e+06	1.19576e+06	2.38906e+06	3.86984e+06	811593	1.12848e+06	3.82448e+06	1.12073e+06	1.04739e+07	4.11544e+06
_C5 H13 N4 P_160.08871_161.09597_2.243	1.94125e+06	3.05545e+06	369982	2.47185e+06	1.01165e+06	530565	3.97227e+06	2.27211e+06	2.30645e+06	1.69458e+06	1.04424e+07	5.00868e+06
_C18 H32 O_264.24525_265.25205_2.28	1.12542e+06	4.63572e+06	1.95265e+06	3.22805e+06	1.04321e+07	4.25394e+06	979440	699165	1.47165e+06	1.13208e+06	1.37275e+06	4.29443e+06
_C20 H39 N O2 P2_387.2474_388.25467_14.995	112050	1.41202e+06	156952	3.27611e+06	1.04245e+07	5.84069e+06	95685.1	81602.7	467736	303312	714262	1.40779e+06
_C2 H5 N5 P2_161.00116_179.03497_11.094	1.04233e+07	7.47563e+06	8.69738e+06	9.85213e+06	2.10282e+06	9.76438e+06	8.69717e+06	9.46596e+06	7.27922e+06	9.05839e+06	3.73642e+06	8.83371e+06
_C2 H6 N6 O2 S_178.02767_179.03495_11.038	1.04233e+07	7.47563e+06	3.18618e+06	9.85213e+06	5.89948e+06	9.76438e+06	8.69717e+06	9.46596e+06	1.97589e+06	9.05839e+06	3.73642e+06	8.83371e+06
Choline_C5 H13 N O_103.09948_86.0962_3.625	2.90501e+06	2.49466e+06	1.73482e+06	3.18756e+06	4.45505e+06	2.95588e+06	2.04625e+06	2.2321e+06	3.58118e+06	4.73646e+06	1.04083e+07	2.87354e+06
Choline_C5 H13 N O_103.09951_86.09624_2.842	1.20278e+06	1.18069e+06	451374	1.33759e+06	1.91838e+06	1.42752e+06	808943	880087	1.03996e+06	1.61246e+06	1.04083e+07	2.37701e+06
_C9 H17 N2 O P3_262.05617_263.06345_12.725	8.1021e+06	6.93259e+06	3.07524e+06	8.75518e+06	7.26392e+06	1.03192e+07	5.168e+06	3.51712e+06	5.34428e+06	3.79338e+06	6.16558e+06	9.08941e+06
_C5 H11 N O_101.08384_102.09112_1.036	1.01254e+06	1.27354e+06	7.77423e+06	4.74137e+06	4.5779e+06	7.27791e+06	1.13237e+06	5.42438e+06	7.41885e+06	6.50764e+06	1.0314e+07	7.97784e+06
_C35 H58 N4_534.46371_535.47097_2.171	5.74879e+06	4.85112e+06	7.84986e+06	7.57368e+06	8.33899e+06	1.02994e+07	853734	2.86165e+06	1.28003e+06	9.98937e+06	769368	9.28268e+06
_C10 H17 N3 O4_243.12244_244.12976_3.497	6.04915e+06	2.84789e+06	949443	8.3523e+06	9.52481e+06	1.24543e+06	1.99224e+06	4.51646e+06	1.14774e+06	6.32522e+06	8.12608e+06	1.029e+07
_C5 H17 N6 O3 P_240.11156_241.11886_3.515	3.83647e+06	3.28937e+06	1.17693e+06	7.59495e+06	8.37617e+06	1.01961e+06	2.09901e+06	4.77026e+06	366964	5.05275e+06	9.01931e+06	1.029e+07
_C25 H44 O9_488.29842_489.30571_3.163	1.72764e+06	1.52336e+06	72034.9	528684	1.51151e+06	3.56557e+06	324344	834414	720063	5.24826e+06	1.02882e+07	5.67425e+06
4,7-Dioxoheptanoic acid_C7 H10 O4_158.05881_159.06629_3.5	3.38949e+06	3.39302e+06	1.27114e+06	3.39368e+06	8.78353e+06	1.67223e+06	4.01594e+06	3.93591e+06	1.23273e+06	4.5548e+06	1.02879e+07	8.17794e+06
Bis(2-Ethylhexyl)Phthalate_C24 H38 O4_390.27625_391.28356_2.842	1.3917e+06	1.89729e+06	1.72045e+06	2.54157e+06	3.96734e+06	3.1777e+06	1.53566e+06	1.07057e+06	1.02399e+07	1.60208e+06	120805	1.69393e+06
_C16 H39 N6 O P_362.29212_363.2994_6.008	3.35649e+06	1.63202e+06	2.94874e+06	4.78093e+06	6.88828e+06	1.02353e+07	1.84754e+06	3.09893e+06	2.22037e+06	6.29321e+06	2.32822e+06	4.33901e+06
neotigogenin acetate isomer_C29 H46 O4_458.33875_459.34602_2.2	3.36108e+06	5.44967e+06	127604	9.51618e+06	9.79905e+06	1.0235e+07	3.49468e+06	1.49702e+06	4.42524e+06	8.44702e+06	835321	8.30708e+06
Glutamate_C5 H9 N O4_147.05311_148.06039_14.824	5.13005e+06	4.10619e+06	7.57642e+06	6.53568e+06	1.01149e+07	1.02231e+07	3.95687e+06	3.14429e+06	5.60427e+06	5.74185e+06	5.18074e+06	6.06839e+06
_C6 H18 N5 O4 P S_287.07951_288.08679_12.432	1.01948e+07	6.59826e+06	9.26848e+06	3.80535e+06	2.74195e+06	4.18325e+06	2.68266e+06	1.01548e+07	3.21811e+06	4.46895e+06	835434	1.10139e+06
PC (38:6)_C46 H80 N O8 P_805.55975_806.56702_3.622	2.65664e+06	3.80913e+06	5.22015e+06	6.62624e+06	6.50822e+06	4.27089e+06	2.97035e+06	3.0561e+06	6.34071e+06	1.01797e+07	386070	6.05843e+06
n-methyltryptamine_C11 H14 N2_174.1154_175.1227_8.733	4.80134e+06	3.74108e+06	1.84122e+06	2.01774e+06	8.46806e+06	1.01556e+07	3.96633e+06	4.15991e+06	3.96761e+06	8.94007e+06	7.19601e+06	6.49729e+06
_C7 H15 N7 O2_229.13092_230.1382_10.376	3.51063e+06	2.39801e+06	1.76006e+06	5.27192e+06	8.90201e+06	9.23202e+06	3.07811e+06	3.80058e+06	2.57042e+06	6.03016e+06	1.01538e+07	5.96123e+06
PG(16:0/16:1(9Z))_C38 H73 O10 P_720.49759_721.50504_2.173	3.01871e+06	5.53571e+06	1.01395e+07	2.63612e+06	2.85976e+06	5.46922e+06	3.50978e+06	4.8119e+06	7.64253e+06	9.83175e+06	293606	2.46748e+06
_C6 H21 N8 O3 P_284.14922_285.1563_3.484	536744	1.82181e+06	154950	64863.2	5.54235e+06	212850	794840	733350	96607.2	2.52021e+06	1.01361e+07	5.64786e+06
_C20 H39 N7 O_393.32356_394.33084_2.18	810534	1.01106e+07	1.26369e+06	741923	5.10073e+06	3.6731e+06	1.93618e+06	1.21889e+06	470442	1.9488e+06	8.78761e+06	1.86005e+06
_C25 H47 N O S2_441.30788_442.31515_8.147	317640	1.26704e+06	1.02566e+06	281748	1.01023e+07	1.38485e+06	820577	357796	442547	378591	4.52561e+06	4.3056e+06
_C4 H14 N6 O13_354.06193_355.0692_2.187	1.00717e+07	5.7949e+06	9.49364e+06	3.27924e+06	1.91855e+06	1.49518e+06	6.58494e+06	8.19276e+06	6.425e+06	9.01677e+06	981531	1.64111e+06
_C17 H36 N O7 P_397.22045_398.22773_13.541	2.20689e+06	2.26556e+06	8.31309e+06	7.67384e+06	9.46255e+06	1.00666e+07	2.16377e+06	2.66545e+06	2.72392e+06	6.59583e+06	3.07832e+06	6.41632e+06
_C22 H27 N7 O3_437.21919_438.22647_8.296	555686	733423	5.34351e+06	857248	1.93741e+06	1.00572e+07	642566	1.01452e+06	855161	811275	79825.6	1.47761e+06
13-OxoODE_C18 H30 O3_294.21896_295.22625_2.225	5.14838e+06	8.40094e+06	3.22358e+06	5.52492e+06	1.00156e+07	7.28871e+06	4.97746e+06	3.77525e+06	2.60669e+06	8.72706e+06	4.57953e+06	8.28436e+06
D-Alanyl-D-alanine_C6 H12 N2 O3_160.08464_161.09192_12.908	4.5414e+06	5.33933e+06	8.77202e+06	7.79131e+06	7.40755e+06	1.00129e+07	3.88851e+06	2.66149e+06	3.93277e+06	6.26624e+06	7.80606e+06	6.83674e+06
Allothreonine_C4 H9 N O3_119.05809_161.09191_12.91	4.5414e+06	5.33933e+06	8.77202e+06	7.79131e+06	7.40755e+06	1.00129e+07	3.88851e+06	2.66149e+06	3.93277e+06	6.26624e+06	7.80606e+06	6.83674e+06
_C26 H63 N9 O5_581.5007_582.50787_2.195	1.30735e+06	9.57186e+06	3.42768e+06	1.73032e+06	1.03108e+06	5.5248e+06	1.82236e+06	4.53349e+06	1.9682e+06	4.49362e+06	1.00002e+07	4.4851e+06
Homostachydrine_C8 H15 N O2_157.11011_158.11739_8.136	3.44338e+06	2.44538e+06	1.04643e+06	943046	3.17607e+06	2.69447e+06	1.42927e+06	5.08064e+06	3.05785e+06	9.99086e+06	6.1942e+06	3.24447e+06
_C25 H47 N8 P3 S_584.28345_585.29072_2.833	5.85532e+06	3.76443e+06	523157	4.74291e+06	9.14445e+06	9.40209e+06	3.19435e+06	5.19265e+06	3.52491e+06	7.09019e+06	9.94001e+06	7.93213e+06
_C20 H33 N2 O P3_410.18314_411.19054_3.594	4.21263e+06	633098	214675	477584	1.1999e+06	248755	9.93218e+06	7.70812e+06	557676	3.20714e+06	1.82943e+06	3.17541e+06
_C22 H32 N2 S2_388.20088_411.19039_3.617	4.21263e+06	633098	214675	503433	1.1999e+06	248755	9.93218e+06	7.70812e+06	557676	3.20714e+06	2.21862e+06	3.17541e+06
_C23 H38 N O P3_437.21934_420.216_2.833	1.63769e+06	2.21088e+06	5.02726e+06	2.32821e+06	4.30604e+06	9.92663e+06	1.59291e+06	1.59707e+06	1.61671e+06	1.36172e+06	71649.3	3.44328e+06
_C22 H25 N7 O2_419.209_420.21628_2.837	1.63769e+06	2.21088e+06	5.02726e+06	2.32821e+06	4.30604e+06	9.92663e+06	1.59291e+06	1.59707e+06	1.61671e+06	1.36172e+06	80761.3	3.44328e+06
Kynuramine isomer_C9 H12 N2 O_164.09472_165.10199_10.613	3.6599e+06	2.57606e+06	346751	2.34807e+06	2.97901e+06	2.6876e+06	2.71174e+06	3.09682e+06	2.29708e+06	3.72283e+06	9.91681e+06	3.43888e+06
_C15 H29 O4 P_304.17794_305.18523_9.312	1.75761e+06	2.56345e+06	9.9071e+06	5.93642e+06	7.05516e+06	8.27282e+06	4.01752e+06	2.44987e+06	4.42576e+06	5.0604e+06	270315	2.72636e+06
_C38 H56 O7_624.40101_642.43485_2.18	1.77559e+06	1.53923e+06	1.31914e+06	1.87934e+06	1.69246e+06	9.90693e+06	1.35194e+06	1.13598e+06	1.83539e+06	2.13578e+06	715856	1.99274e+06
_C44 H55 N3 O_641.42777_642.43506_2.179	1.77559e+06	1.53923e+06	1.31914e+06	1.87934e+06	1.69246e+06	9.90693e+06	1.35194e+06	374223	1.83539e+06	2.13578e+06	85983.4	1.99274e+06
Homoveratric acid_C10 H12 O4_196.07327_197.08055_2.208	1.784e+06	2.75789e+06	5.55064e+06	5.28203e+06	8.27724e+06	9.63986e+06	2.77754e+06	2.30131e+06	2.01045e+06	2.67918e+06	802980	9.88053e+06
_C4 H11 N4 O2 P_178.06269_179.06999_2.769	19286.8	1.22791e+06	531009	537415	1.1049e+06	379424	560371	530389	982226	1.19398e+06	9.87477e+06	1.45285e+06
_C24 H48 N2 O2_396.37472_397.382_2.268	5.65742e+06	4.11452e+06	4.8542e+06	7.32428e+06	5.82607e+06	9.87473e+06	3.89487e+06	3.87578e+06	5.14849e+06	8.36076e+06	3.17761e+06	7.80013e+06
_C2 H2 O5 P2_167.93841_168.94568_14.548	1.94521e+06	7.11706e+06	5.59348e+06	6.14775e+06	5.21073e+06	9.83563e+06	2.28848e+06	3.98255e+06	6.1096e+06	6.99586e+06	4.86462e+06	4.847e+06
_C6 H11 N O2_129.0788_130.08608_10.87	5.8267e+06	5.67622e+06	426207	2.83253e+06	2.36641e+06	5.7204e+06	4.49232e+06	5.20638e+06	1.92001e+06	9.82827e+06	9.62503e+06	4.19857e+06
L-saccharopinate(1-)_C11 H20 N2 O6_276.13176_277.13904_14.988	662128	592922	2.04364e+06	8.40045e+06	7.10435e+06	9.24676e+06	609839	485285	694375	1.32395e+06	2.55552e+06	9.8112e+06
_C29 H60 O14 P2_694.34956_695.35684_2.172	9.81116e+06	2.3293e+06	1.89129e+06	9.5257e+06	4.49016e+06	6.54446e+06	6.30664e+06	2.44677e+06	3.52257e+06	3.59829e+06	2.01083e+06	7.74408e+06
_C10 H2 N6 O11 S_413.94665_414.95392_14.501	4.63883e+06	3.03088e+06	5.415e+06	4.85179e+06	9.7989e+06	6.94382e+06	3.37652e+06	3.53003e+06	3.74279e+06	8.04945e+06	2.21207e+06	8.34316e+06
_C12 H18 O3_210.12528_211.13251_8.421	5.22608e+06	3.76883e+06	3.87048e+06	7.73889e+06	7.94468e+06	7.6922e+06	2.68384e+06	3.60149e+06	3.29093e+06	8.20388e+06	8.89983e+06	9.7887e+06
aminopentyl acetamide isomer_C7 H16 N2 O_144.12613_145.1334_11.326	694764	1.20769e+06	458409	1.89114e+06	1.11355e+06	857327	678412	743739	580911	2.15059e+06	9.76007e+06	1.14318e+06
_C9 H14_122.10933_123.11661_2.3	7.31468e+06	4.00353e+06	2.83854e+06	6.16092e+06	9.74845e+06	6.89632e+06	4.33127e+06	6.00218e+06	1.83447e+06	9.28563e+06	3.66698e+06	7.92096e+06
Netilmicin isomer_C21 H41 N5 O7_475.29804_476.30532_3.871	168961	1.34648e+06	1.81913e+06	2.49257e+06	9.74157e+06	219603	50630.5	1.05308e+06	1.12431e+06	2.01469e+06	1.56715e+06	3.39884e+06
_C24 H36 O8 S_484.21181_485.21908_8.228	216607	147184	9.71904e+06	3.98154e+06	336387	41596.1	35157.5	420177	475294	203136	103556	745408
Ricinoleic Acid methyl ester_C19 H36 O3_312.26564_313.27292_2.682	5.72491e+06	3.13001e+06	207023	6.38571e+06	7.0471e+06	7.91466e+06	4.42471e+06	3.09534e+06	4.12809e+06	9.70445e+06	4.0988e+06	6.22688e+06
Threonylleucine_C10 H20 N2 O4_232.14186_233.14915_12.233	3.81888e+06	2.06674e+06	691451	2.94276e+06	6.79811e+06	6.79111e+06	2.22228e+06	2.43536e+06	952127	5.21909e+06	9.68507e+06	5.52244e+06
_C13 H18_174.1406_175.14788_2.297	1.46327e+06	3.80051e+06	2.73042e+06	4.27483e+06	9.68409e+06	6.77515e+06	2.22731e+06	1.42512e+06	2.30456e+06	4.62982e+06	3.21766e+06	4.08646e+06
_C4 H11 N O11 S2_312.97499_313.98227_21.88	6.14896e+06	6.39583e+06	9.46484e+06	9.59169e+06	4.49455e+06	9.67404e+06	6.38358e+06	6.9047e+06	6.97746e+06	8.17529e+06	3.39079e+06	5.05694e+06
_C22 H42 N10 O P2_524.29826_525.30554_10.77	2.69121e+06	2.48661e+06	20322.3	590156	72283.1	220833	101164	937449	390094	1.7767e+06	9.66392e+06	492879
_C33 H61 N O14_695.41463_696.42191_2.182	1.5149e+06	1.71023e+06	9.65934e+06	4.09473e+06	2.68649e+06	8.00895e+06	688025	761459	1.77994e+06	2.05229e+06	83016.1	1.78125e+06
_C3 H4 N2 O5 P2 S2_273.90209_274.90937_14.419	9.65169e+06	728602	1.40136e+06	1.18184e+06	3.66314e+06	751868	9.57521e+06	5.61207e+06	1.00455e+06	2.6407e+06	8.83258e+06	755608
Homoveratric acid_C10 H12 O4_196.07327_197.08054_2.293	3.57917e+06	1.51427e+06	6.44477e+06	5.92085e+06	4.60818e+06	9.63986e+06	3.27127e+06	3.53326e+06	2.84513e+06	4.62945e+06	1.66478e+06	6.06214e+06
5-Methoxytryptophan_C12 H14 N2 O3_234.09997_235.10725_3.687	6.52338e+06	4.92069e+06	730500	5.12155e+06	9.63591e+06	6.24384e+06	5.03118e+06	4.21589e+06	4.83808e+06	1.26284e+06	2.21871e+06	6.89975e+06
6-Oxopiperidine-2-carboxylic acid_C6 H11 N3 O2_157.08496_158.09223_12.163	3.0055e+06	2.28272e+06	2.61008e+06	9.62369e+06	7.59346e+06	9.57391e+06	3.44368e+06	2.18078e+06	3.22586e+06	4.70807e+06	6.27608e+06	5.57543e+06
_C29 H50 N2 O8_554.35954_555.36684_2.112	381382	824510	9.59655e+06	1.79346e+06	2.69872e+06	7.63103e+06	659638	220112	1.49044e+06	2.67007e+06	35751.6	1.24453e+06
_C16 H30 O3_270.22069_293.21055_2.416	5.22586e+06	7.98492e+06	6.23598e+06	3.65778e+06	6.68925e+06	5.13417e+06	8.47581e+06	3.17891e+06	2.05834e+06	9.59101e+06	3.42868e+06	3.22807e+06
_C8 H13 N3 O3_199.09536_200.10264_12.203	4.51915e+06	2.81486e+06	2.81013e+06	6.40358e+06	7.3264e+06	9.59085e+06	3.23217e+06	4.15405e+06	2.18255e+06	7.54424e+06	6.73779e+06	639615
_C24 H47 N3 P2_439.32867_440.3359_3.652	298457	843089	9.58548e+06	1.37082e+06	1.15384e+06	1.61998e+06	1.54292e+06	656456	707751	2.52869e+06	82001.4	1.0056e+06
_C9 H5 N5_183.05622_184.0635_7.29	1.19829e+06	429977	959341	2.22901e+06	2.13883e+06	2.40355e+06	2.5048e+06	7.85324e+06	6.31706e+06	4.46299e+06	9.58294e+06	7.5803e+06
_C4 H10 N2 O6 S2_245.99606_247.00334_11.685	1.5814e+06	1.43847e+06	3.13733e+06	4.50273e+06	3.47077e+06	1.61018e+06	1.02867e+06	2.27187e+06	1.20215e+06	2.67174e+06	9.55173e+06	3.0831e+06
3-(2-hydroxyphenyl)propanoate_C9 H10 O3_166.06281_167.07007_2.246	2.91575e+06	3.14717e+06	3.72838e+06	4.43727e+06	9.53807e+06	3.39404e+06	1.84943e+06	821007	2.18748e+06	4.37724e+06	1.71535e+06	5.53007e+06
_C17 H39 N3 O2 P2 S_411.22822_412.23523_3.435	1.49063e+06	1.14766e+06	448614	286352	65524.9	319399	1.82636e+06	2.36086e+06	290658	246442	9.49801e+06	83019.2
_C25 H27 N O2 S_405.17544_406.18271_3.629	753505	337574	2.99043e+06	979961	1.50557e+06	9.48682e+06	802251	410484	596907	214969	99340.5	1.56948e+06
_C10 H17 N5 O_223.14307_224.15013_3.077	1.67673e+06	1.79488e+06	65876.6	498038	8.66742e+06	64675.1	1.29241e+06	3.0223e+06	2.20676e+06	2.14983e+06	9.48219e+06	9.18109e+06
_C13 H30 N9 O3 P_391.22329_392.23056_2.845	220601	297531	9.47227e+06	3.83684e+06	5.10289e+06	5.5907e+06	425778	502764	2.23814e+06	3.09421e+06	125771	1.16698e+06
_C5 H5 N O_95.03692_96.0442_1.297	2.12355e+06	2.12512e+06	1.52047e+06	1.71955e+06	1.46889e+06	1.59689e+06	3.69788e+06	2.50729e+06	1.13572e+06	1.9434e+06	9.46231e+06	1.30905e+06
_C15 H25 O P S_284.13651_285.14379_4.379	5.1066e+06	3.40673e+06	1.59714e+06	3.91003e+06	5.99867e+06	6.84067e+06	4.42376e+06	5.60274e+06	3.52578e+06	5.30442e+06	9.45939e+06	5.08523e+06
_C7 H6_90.04676_91.05403_1.036	6.43867e+06	3.75633e+06	4.06189e+06	9.32885e+06	6.03845e+06	7.17372e+06	5.72392e+06	8.5125e+06	5.16417e+06	9.44423e+06	7.1707e+06	6.05303e+06
Fructose 6-Phosphate_C6 H13 O9 P_260.02921_283.01839_15.245	5.86752e+06	2.36084e+06	5.88681e+06	6.86815e+06	2.72949e+06	5.10749e+06	3.50077e+06	3.0835e+06	6.11928e+06	9.43853e+06	2.51806e+06	4.51382e+06
_C10 H21 N O S2_235.10614_236.11346_3.486	2.58636e+06	1.07958e+06	290708	2.55463e+06	1.9169e+06	364642	843631	1.48103e+06	175286	2.82258e+06	9.43131e+06	1.75438e+06
L-saccharopinate(1-)_C11 H20 N2 O6_276.13171_277.13905_14.824	1.25111e+06	748638	1.96127e+06	8.3093e+06	392497	9.41334e+06	954237	949592	514547	905060	4.40984e+06	24915
_C26 H47 N2 O9 P_562.30125_585.29061_3.358	5.85532e+06	859470	389992	736519	6.39991e+06	9.40209e+06	890484	6.69785e+06	293178	7.62027e+06	393753	7.86408e+06
_C31 H36 N8 O4_584.28292_585.2902_2.762	3.13358e+06	859470	140988	2.35114e+06	4.02336e+06	9.40209e+06	1.40603e+06	5.19265e+06	1.32272e+06	4.10801e+06	6.9701e+06	4.14195e+06
_C16 H35 N7_325.29737_367.33118_2.201	1.65695e+06	6.4295e+06	179512	2.37366e+06	9.39189e+06	1.95477e+06	4.56409e+06	576548	429246	3.01597e+06	6.53361e+06	6.52645e+06
_C22 H42 N2 O2_366.32384_367.33111_2.211	1.65695e+06	6.4295e+06	179512	2.37366e+06	9.39189e+06	1.95477e+06	4.56409e+06	576548	429246	3.01597e+06	6.53361e+06	1.66155e+06
Midodrine_C12 H18 N2 O4_254.126_255.13328_10.322	2.39328e+06	1.35029e+06	365352	1.41312e+06	3.009e+06	2.25813e+06	1.25153e+06	2.04826e+06	996627	2.57353e+06	9.38486e+06	2.72215e+06
c19:3_C19 H32 O2_292.23946_293.24674_1.994	2.96587e+06	838996	1.01395e+06	7.93162e+06	3.7127e+06	3.02909e+06	1.44945e+06	2.95984e+06	426264	515433	9.38031e+06	843510
_C13 H31 N4 O6 P_370.19554_371.20282_13.636	259722	72110.1	121606	17177.5	135534	13559.6	61833	437359	24098	274961	9.37857e+06	264235
__462.21412_463.22139_2.612	573539	754064	2.93725e+06	2.07878e+06	1.75891e+06	9.37318e+06	396914	627007	192574	805699	50784.9	1.30857e+06
_C5 H6 O_82.04174_83.04902_6.881	3.11877e+06	1.26697e+06	3.41397e+06	2.12986e+06	3.91309e+06	4.16031e+06	3.96736e+06	3.67393e+06	3.47998e+06	3.87654e+06	9.35427e+06	4.6044e+06
__411.29733_412.30461_3.812	3.56108e+06	373578	25759.4	2.67808e+06	218581	9.3534e+06	1.16931e+06	3.34214e+06	2.68317e+06	534275	81923.1	2.36543e+06
_C24 H46 O6 P2_492.27237_493.27964_9.743	1.7491e+06	633533	80784.6	1.5637e+06	737074	1.41711e+06	3.86784e+06	1.01341e+06	783725	5.04374e+06	2.8638e+06	9.35305e+06
_C13 H26 N5 O P S2_363.13415_364.14137_8.132	2.4724e+06	9.3467e+06	2.41393e+06	1.62904e+06	1.45776e+06	1.1177e+06	3.2381e+06	2.47017e+06	2.23754e+06	1.65097e+06	821785	1.38512e+06
_C7 H6_90.04678_91.05406_3.639	9.19041e+06	8.17626e+06	6.87128e+06	6.98796e+06	5.86011e+06	5.87219e+06	8.67692e+06	9.34451e+06	7.59113e+06	7.96463e+06	2.32094e+06	6.90705e+06
_C21 H40 N10 O P2 S_542.25316_543.26044_8.571	1.50182e+06	1.37075e+06	9.33832e+06	3.32257e+06	3.40679e+06	5.65532e+06	1.37625e+06	1.77754e+06	3.66607e+06	3.71494e+06	28711.3	1.48114e+06
_C23 H48 N2 O12_544.32497_545.33213_2.815	5.18068e+06	5.33396e+06	50800.3	3.46751e+06	6.62676e+06	6.2464e+06	2.9949e+06	5.47217e+06	3.15293e+06	9.30245e+06	5.92094e+06	8.48143e+06
Gamma-Linolenate_C18 H30 O2_278.22402_279.2313_8.258	3.4232e+06	3.03649e+06	4.64724e+06	5.4518e+06	6.69924e+06	9.30125e+06	2.89746e+06	4.15862e+06	2.19153e+06	5.19121e+06	5.35956e+06	6.31167e+06
_C39 H77 N9 O2 P2_765.56535_766.57262_3.572	2.92791e+06	3.31035e+06	3.76903e+06	7.20327e+06	3.96484e+06	3.04447e+06	1.61556e+06	2.76834e+06	7.72715e+06	9.29871e+06	99310	4.1054e+06
Leu Leu_C12 H24 N2 O3_244.17828_245.18549_3.624	5.21402e+06	4.73161e+06	7.19191e+06	3.82896e+06	4.50961e+06	6.5013e+06	4.64591e+06	886380	6.04191e+06	9.29697e+06	562679	3.79786e+06
arg thr arg asn isomer_C31 H39 N5 O4_545.30114_546.30842_3.637	3.06869e+06	1.28019e+06	9.29287e+06	4.87508e+06	931849	3.92863e+06	387774	2.80876e+06	938534	2.53343e+06	84572.7	819781
_C22 H46 N3 O2 P3_477.28466_478.29192_2.845	4.38753e+06	2.65579e+06	315450	2.7802e+06	4.53476e+06	2.42574e+06	2.78361e+06	3.10922e+06	2.05368e+06	9.26201e+06	5.02342e+06	3.2184e+06
__495.94949_496.95676_14.5	3.58468e+06	2.38446e+06	4.74649e+06	4.04649e+06	9.26078e+06	5.86574e+06	2.41613e+06	2.79627e+06	2.9348e+06	7.67013e+06	1.58864e+06	8.00572e+06
Indole-3-carboxaldehyde_C9 H7 N O_145.05266_146.05994_2.525	928608	348037	414938	353523	595993	799523	9.24236e+06	1.00994e+06	848930	3.17621e+06	1.75637e+06	750270
_C42 H71 N5 O_661.56311_662.57015_2.224	2.64624e+06	3.1565e+06	9.23016e+06	3.54269e+06	912236	2.454e+06	1.50167e+06	2.35287e+06	5.81236e+06	6.45147e+06	676027	6.26334e+06
_C10 H9 N_143.07329_144.08057_8.862	1.68147e+06	1.3868e+06	167833	1.42456e+06	1.99485e+06	1.95531e+06	1.62615e+06	1.58217e+06	822334	3.16529e+06	9.21923e+06	1.12381e+06
_C9 H11 N O3_181.07379_182.08107_14.304	3.81776e+06	2.72097e+06	2.68943e+06	5.81487e+06	7.52843e+06	8.25491e+06	3.27435e+06	2.73719e+06	2.10341e+06	6.13432e+06	9.20219e+06	6.09004e+06
_C18 H45 N7 O P2_437.31353_438.32051_3.648	535157	856221	9.20062e+06	1.78885e+06	566640	2.58708e+06	723955	966061	1.40002e+06	2.627e+06	64814.3	690247
_C6 H11 N4 O3 P S_250.02862_251.03592_11.522	5.28016e+06	3.65565e+06	2.5674e+06	6.9993e+06	9.19348e+06	4.61921e+06	2.35055e+06	4.65647e+06	5.9147e+06	5.83703e+06	112467	3.57178e+06
_C15 H37 N4 O7 P_416.23747_417.24474_12.864	5.89816e+06	1.67478e+06	2.54718e+06	9.17972e+06	3.7568e+06	4.01507e+06	2.3711e+06	4.19462e+06	2.95301e+06	8.4897e+06	1.37929e+06	4.05241e+06
Oleyl carnitine C18:1_C25 H47 N O4_425.35004_426.35671_2.873	46453.3	3.15002e+06	251071	3.48652e+06	600528	9.17313e+06	111193	106633	3.29338e+06	5.73366e+06	215679	221518
_C6 H10 N4_138.09034_139.09762_15.989	4.81937e+06	5.59155e+06	4.41274e+06	6.97492e+06	7.40225e+06	1.89069e+06	7.01058e+06	3.98767e+06	5.10159e+06	4.33529e+06	6.89913e+06	9.17306e+06
_C8 H13 N3 O2_183.10053_184.1078_12.225	3.792e+06	3.59412e+06	1.53517e+06	5.14378e+06	8.62744e+06	1.96907e+06	3.91803e+06	2.71295e+06	3.86191e+06	4.47933e+06	9.16679e+06	7.28635e+06
_C4 H7 N9 O_197.07722_198.0845_14.51	3.06692e+06	2.55137e+06	2.08331e+06	2.11365e+06	3.18621e+06	1.88223e+06	2.28588e+06	3.87758e+06	2.18599e+06	2.86099e+06	9.16587e+06	2.12072e+06
_C27 H38 N P S4_535.15717_536.16445_2.174	4.04106e+06	3.28578e+06	6.25056e+06	1.69808e+06	5.19788e+06	9.15643e+06	2.34063e+06	3.6245e+06	4.16334e+06	7.65172e+06	2.06499e+06	6.0266e+06
2,4-Dimethylbenzaldehyde_C9 H10 O_134.07298_135.08025_2.376	3.51975e+06	4.56674e+06	74574.9	5.49088e+06	9.14122e+06	497634	4.06736e+06	3.39083e+06	3.20007e+06	4.58683e+06	5.65937e+06	5.17874e+06
3-Methylcrotonylglycine_C7 H11 N O3_157.07371_175.10753_13.285	4.18301e+06	3.0169e+06	1.43849e+06	5.65244e+06	5.15659e+06	6.26649e+06	2.8828e+06	3.12545e+06	2.00656e+06	9.13326e+06	6.75197e+06	6.00854e+06
_C7 H15 N O6_209.09077_210.0981_3.213	1.82803e+06	1.32924e+06	71004.3	1.57092e+06	2.83655e+06	129706	237751	528116	840626	122179	9.12691e+06	4.41878e+06
_C7 H11 N O2_141.07881_142.08608_15.704	1.92433e+06	1.76917e+06	3.14762e+06	3.86478e+06	1.6572e+06	3.24738e+06	9.11007e+06	2.20856e+06	1.60943e+06	3.12038e+06	3.32552e+06	2.30642e+06
_C16 H35 N5 O7 S_441.22371_442.23075_3.61	1.4958e+06	1.89819e+06	421985	9.10884e+06	90613.1	5.11115e+06	1.7802e+06	1.53237e+06	8.20771e+06	2.46305e+06	145531	1.92572e+06
_C6 H12 O8_212.05183_213.05911_13.505	4.44154e+06	2.52262e+06	9.1043e+06	7.86636e+06	4.51056e+06	8.95717e+06	2.13546e+06	2.12645e+06	4.4211e+06	3.32664e+06	71741	4.82528e+06
_C4 H13 N2 O7 P_232.04662_233.05389_9.929	1.36672e+06	949213	9.10136e+06	2.54005e+06	2.50643e+06	3.43365e+06	1.82651e+06	2.14866e+06	5.02776e+06	1.08873e+06	192838	4.09291e+06
Allothreonine_C4 H9 N O3_119.05816_120.06545_13.944	5.10405e+06	4.08989e+06	7.66579e+06	6.79897e+06	9.08461e+06	7.69546e+06	4.07606e+06	4.41938e+06	1.77854e+06	6.83758e+06	5.62549e+06	7.83254e+06
_C2 H6 N6 O2 S_178.02766_179.03494_10.637	6.53947e+06	5.12888e+06	9.08059e+06	5.54348e+06	5.41982e+06	7.88498e+06	5.31167e+06	6.46871e+06	4.9877e+06	4.60393e+06	1.87916e+06	5.11504e+06
_C23 H38 N8 O P2 S_536.23308_537.24035_8.27	765569	1.94525e+06	3.30108e+06	1.31501e+06	2.57573e+06	9.07775e+06	413668	1.68849e+06	489598	1.91391e+06	78974	2.11787e+06
Dihydronepetalactone_C10 H16 O2_168.11474_169.122_2.268	299104	9.06518e+06	1.21364e+06	278274	7.79139e+06	1.54739e+06	1.74742e+06	1.3795e+06	799099	1.53249e+06	989777	1.35942e+06
1-[(5-Amino-5-carboxypentyl)amino]-1-deoxyfructose_C12 H24 N2 O7_308.15742_309.1647_17.327	1.97178e+06	1.80416e+06	2.03775e+06	2.77859e+06	2.98204e+06	2.24603e+06	4.52595e+06	2.3649e+06	3.5688e+06	4.78841e+06	9.06123e+06	1.64749e+06
_C24 H26 O3 S_394.15836_436.19279_2.775	517977	380683	3.60023e+06	989323	2.58698e+06	9.05935e+06	1.22933e+06	431172	789590	620461	95957.9	2.04289e+06
_C32 H63 N7 O_561.51077_562.51803_2.274	2.47749e+06	7.13041e+06	3.75541e+06	2.23713e+06	9.01408e+06	6.25478e+06	4.06077e+06	1.36839e+06	2.68307e+06	3.27877e+06	414948	4.11491e+06
_C25 H34 N7 O4 P S_559.21272_560.21999_3.623	1.22537e+06	1.51773e+06	3.16271e+06	769970	2.98051e+06	9.00581e+06	1.15166e+06	1.10066e+06	856962	2.53624e+06	89057.8	3.9182e+06
_C23 H41 N O3 S5_539.17293_540.18022_2.64	534963	1.09575e+06	8.9986e+06	4.42108e+06	898819	3.21679e+06	813529	498728	1.09685e+06	1.90679e+06	50196.6	1.04249e+06
_C25 H38 N6 O_438.31261_439.31979_2.248	4.82537e+06	3.81944e+06	5.79587e+06	5.08082e+06	7.61259e+06	8.99648e+06	2.77664e+06	2.0609e+06	2.23178e+06	7.29699e+06	2.18898e+06	8.68338e+06
_C17 H28 O P2_310.16428_311.17154_3.54	3.15337e+06	1.47095e+06	1.32485e+06	977310	5.60174e+06	89640.6	2.25793e+06	2.17822e+06	779684	2.89237e+06	8.97088e+06	3.01175e+06
_C9 H12 O_136.08864_137.09594_2.238	5.04687e+06	5.32097e+06	5.99903e+06	7.51394e+06	5.51241e+06	7.90357e+06	4.45645e+06	890414	2.2889e+06	1.23194e+06	2.82038e+06	8.95795e+06
_C18 H28 O_260.21373_261.22088_2.249	2.69145e+06	4.55218e+06	978223	4.17214e+06	8.75495e+06	5.02415e+06	6.18678e+06	1.69944e+06	1.70042e+06	5.50385e+06	5.90656e+06	8.95696e+06
_C40 H65 N O5 S_671.46223_672.46982_3.627	108157	122611	8.94044e+06	2.97731e+06	2.53346e+06	4.50859e+06	95450.8	97738.4	2.11499e+06	1.78441e+06	83900.7	1.22355e+06
4-aminobenzoate_C7 H7 N O2_137.04756_138.05484_11.292	3.18024e+06	865056	721006	1.44821e+06	3.3697e+06	2.69522e+06	1.12507e+06	2.91051e+06	871823	2.89992e+06	8.93505e+06	4.4547e+06
_C32 H68 N9 O P_625.52705_626.53434_2.193	4.46492e+06	3.67138e+06	946822	5.13609e+06	6.25669e+06	5.46081e+06	4.4201e+06	2.05371e+06	1.65555e+06	8.92693e+06	188846	4.40391e+06
Acetylcholine_C7 H15 N O2_145.1101_146.11738_9.822	5.02389e+06	831642	3.45108e+06	8.92633e+06	7.39867e+06	7.38463e+06	3.73834e+06	6.23667e+06	3.32494e+06	2.31416e+06	1.61871e+06	5.84175e+06
PE 34:2_C39 H74 N O8 P_715.51391_716.52099_2.825	4.01989e+06	4.90177e+06	5.66551e+06	8.15471e+06	5.65799e+06	8.91991e+06	3.13099e+06	3.37524e+06	5.69612e+06	7.61192e+06	3.25055e+06	5.99916e+06
_C16 H39 N7 O P2 S_439.24433_440.2515_2.958	1.41021e+06	539038	8.87964e+06	3.7565e+06	2.28167e+06	6.42084e+06	1.46585e+06	928155	2.09415e+06	7.03778e+06	139060	2.42962e+06
_C14 H21 P S_252.11044_253.11771_8.565	1.36715e+06	923412	1.52916e+06	1.86068e+06	512617	1.97995e+06	1.30252e+06	1.5491e+06	1.21504e+06	2.17951e+06	8.87437e+06	2.14489e+06
_C14 H31 O6 P S_358.15529_359.16257_10.29	2.39471e+06	1.6394e+06	925706	3.32314e+06	8.01207e+06	7.27794e+06	1.51723e+06	1.9681e+06	1.28082e+06	4.17157e+06	8.83045e+06	4.17364e+06
LysoPC(18:1)_C26 H52 N O7 P_521.34727_522.35416_3.717	3.99957e+06	2.3835e+06	1.63067e+06	3.3272e+06	5.06812e+06	2.97646e+06	1.61644e+06	2.27772e+06	3.50496e+06	8.82399e+06	407285	2.47486e+06
_C20 H34 N O6 P_415.21367_416.22095_8.571	781706	1.35228e+06	4.96799e+06	903468	62661.5	8.8234e+06	623214	1.37505e+06	968820	1.25818e+06	39710	1.81137e+06
phosphonoacetaldehyde_C2 H5 O4 P_123.99234_142.02617_3.907	1.4179e+06	1.17415e+06	8.82116e+06	6.46318e+06	2.80048e+06	7.32918e+06	1.50323e+06	266227	3.4335e+06	4.59207e+06	243869	1.16701e+06
Valerenic acid_C15 H22 O2_234.16167_235.16894_2.249	3.07316e+06	478230	2.3254e+06	8.79058e+06	2.74745e+06	2.2352e+06	901984	1.39307e+06	1.30107e+06	2.09201e+06	893067	2.3771e+06
_C11 H30 N6 O S_294.21917_295.22622_3.636	5.10051e+06	5.29739e+06	4.32422e+06	5.42869e+06	8.78367e+06	5.53321e+06	4.01323e+06	4.54843e+06	2.76393e+06	6.76254e+06	2.35826e+06	6.3719e+06
_C27 H56 N2 O4 S_504.39145_505.39872_2.27	955937	1.01251e+06	8.75519e+06	2.88576e+06	2.18192e+06	6.70467e+06	689557	1.0085e+06	2.70541e+06	2.08986e+06	93998.8	2.31785e+06
Vitamin D2_C28 H44 O_396.33837_397.34566_2.21	97854.9	5.14925e+06	6.03791e+06	59197.1	136130	137102	4.46984e+06	4.84319e+06	4.91135e+06	8.75492e+06	200592	193113
_C10 H24 N2 O5 P2 S_346.08673_347.09401_9.907	602647	114870	65629.2	171639	396408	618100	363349	373339	616973	632089	8.75246e+06	366453
_C10 H14 N6 O8_346.08663_347.09391_10.686	641509	289896	75615.2	639757	565609	672620	513064	764020	613609	846843	8.75246e+06	894789
_C12 H29 O P3 S2_346.08661_347.09389_11.338	1.09821e+06	426442	142062	824065	1.08313e+06	937693	793229	709255	856422	1.2713e+06	8.75246e+06	1.01358e+06
_C7 H11 N9 O_237.11074_238.11802_6.911	1.61259e+06	4.2936e+06	2.69967e+06	2.41723e+06	8.744e+06	6.3607e+06	1.38251e+06	7.99344e+06	2.56127e+06	4.3699e+06	6.63306e+06	7.31054e+06
_C13 H29 N2 O8 P_372.16386_373.17118_14.943	418079	251666	290192	186577	929812	597652	516980	972719	139123	1.34872e+06	8.70894e+06	794351
_C3 H10 N O6 P3 S_280.94408_281.95136_11.67	4.12418e+06	8.70846e+06	5.62529e+06	6.92311e+06	3.80123e+06	5.73352e+06	3.68304e+06	7.05263e+06	4.84198e+06	4.4536e+06	3.4978e+06	3.83667e+06
_C20 H40 N2 O4_372.29921_373.30527_8.235	612544	3.15772e+06	4.49598e+06	1.47298e+06	8.70306e+06	3.6824e+06	1.05321e+06	1.7557e+06	1.56671e+06	2.86571e+06	257842	1.51628e+06
_C H3 N O6 S_156.96713_199.00095_2.891	1.91188e+06	1.89701e+06	1.76672e+06	1.29257e+06	1.68542e+06	5.94981e+06	1.53944e+06	1.70422e+06	8.69872e+06	2.30944e+06	4.89593e+06	3.75008e+06
_C9 H19 N3 O3_217.14227_218.14955_15.468	4.37737e+06	2.41641e+06	4.23493e+06	6.84935e+06	5.19252e+06	5.13217e+06	4.80361e+06	3.79098e+06	2.92238e+06	8.69511e+06	1.07812e+06	5.01523e+06
_C13 H35 N6 O P3_384.21118_385.21845_12.738	300820	240243	179686	155936	215519	466950	132118	995392	91870	472733	8.68964e+06	665067
_C19 H38 O2 S2_362.22934_385.21853_12.783	476548	21212.3	179686	310781	531227	466950	17754.2	636459	69828.8	472733	8.68964e+06	665067
_C16 H35 N O_257.27193_258.2786_3.623	214067	662081	1.91472e+06	942496	512682	8.68795e+06	769866	571750	754238	959798	74849.1	754809
_C29 H36 N4_440.2918_441.29907_2.259	4.85288e+06	5.20071e+06	2.22197e+06	5.37101e+06	7.19231e+06	8.65564e+06	953207	3.59863e+06	893077	6.01043e+06	3.094e+06	4.20899e+06
_C9 H20 N10 O2_300.17996_301.18724_3.401	919312	1.04622e+06	666938	1.56672e+06	3.07592e+06	46308.5	1.08319e+06	726138	168646	677234	8.65133e+06	1.11974e+06
_C10 H10 O2_162.06778_180.1016_3.643	4.623e+06	1.53517e+06	8.63956e+06	2.69079e+06	2.42043e+06	7.13234e+06	2.43916e+06	2.29352e+06	3.53087e+06	5.60881e+06	2.74876e+06	1.88576e+06
_C8 H15 N3 O_169.12118_170.12846_3.543	2.61574e+06	1.46692e+06	796086	1.39036e+06	8.63844e+06	921338	940776	3.47564e+06	303054	7.01314e+06	8.1595e+06	7.94277e+06
PC(15:0/18:1)_C41 H80 N O8 P_745.56203_746.56901_3.604	6.39143e+06	2.22853e+06	2.90594e+06	8.61464e+06	4.28429e+06	2.57889e+06	1.34197e+06	3.07473e+06	1.78244e+06	6.56228e+06	225920	3.90463e+06
_C40 H52 N4 O4_652.39293_653.4002_3.88	4.04441e+06	1.47058e+06	3.53733e+06	2.49789e+06	658308	5.90161e+06	3.10156e+06	2.34548e+06	4.45783e+06	8.60771e+06	675297	2.38706e+06
_C H2 N4 O14 P2_355.90499_356.91227_14.519	5.12959e+06	5.99985e+06	5.376e+06	5.62543e+06	7.72181e+06	8.60246e+06	4.79688e+06	5.59921e+06	5.69027e+06	6.97168e+06	3.68442e+06	6.49521e+06
_C14 H13 N10 O18 P3_701.96552_702.97279_14.5	1.92196e+06	388014	3.75629e+06	2.05603e+06	8.59283e+06	3.47145e+06	748363	842892	1.15185e+06	5.96195e+06	374540	7.17557e+06
Ser Ala_C6 H12 N2 O4_176.07947_177.08674_12.847	432402	416523	836458	1.66464e+06	8.57217e+06	788489	576460	527022	485403	1.06054e+06	1.28037e+06	4.28266e+06
PC(14:0/14:0)_C36 H72 N O8 P_677.49832_678.50543_3.623	6.81987e+06	5.3426e+06	8.53408e+06	8.39985e+06	3.60529e+06	4.93639e+06	4.82659e+06	3.11862e+06	7.02239e+06	6.76856e+06	1.01648e+06	5.65478e+06
_C32 H67 N7 O2_581.53706_582.54435_2.305	7.98821e+06	7.04295e+06	32673.4	8.4404e+06	8.52638e+06	3.22452e+06	4.96779e+06	1.88005e+06	5.03621e+06	2.21292e+06	959351	6.9083e+06
_C12 H18 N2 O_206.14161_207.14888_9.528	2.77452e+06	2.1269e+06	1.2281e+06	596288	5.7423e+06	8.51478e+06	2.22348e+06	2.35763e+06	2.47217e+06	3.50299e+06	3.84899e+06	3.53656e+06
_C9 H19 N O3_189.13629_190.14356_14.306	4.21897e+06	1.9992e+06	4.20038e+06	6.87594e+06	6.77005e+06	8.51344e+06	6.37898e+06	2.47474e+06	5.13341e+06	7.85541e+06	5.34673e+06	4.94557e+06
PE 34:1_C39 H76 N O8 P_717.53113_740.52062_2.727	3.47578e+06	3.13226e+06	3.08895e+06	1.15206e+06	4.79587e+06	6.9512e+06	2.0288e+06	826133	5.05367e+06	8.49874e+06	207582	3.9659e+06
_C3 H5 N5 O3_159.03816_160.04544_14.453	1.91588e+06	1.41435e+06	942565	1.17913e+06	2.49586e+06	573007	1.18759e+06	1.05748e+06	818951	644829	8.49827e+06	1.68687e+06
N1-Methyl-4-pyridone-3-carboxamide isomer 1_C7 H8 N2 O2_152.05839_153.06567_4.149	7.14131e+06	3.44629e+06	2.39039e+06	5.57834e+06	5.38892e+06	8.4969e+06	4.6567e+06	3.94878e+06	3.6282e+06	4.34192e+06	5.09261e+06	6.44177e+06
Guanine_C5 H5 N5 O_151.04925_152.05653_10.01	5.61511e+06	2.09829e+06	3.63256e+06	8.4929e+06	3.45467e+06	4.6728e+06	4.76401e+06	3.53712e+06	4.65781e+06	5.00627e+06	1.08125e+06	6.90372e+06
_C11 H13 N8 O15 P3 S_621.94189_644.93109_14.499	2.23132e+06	1.02341e+06	3.83419e+06	2.74722e+06	8.49036e+06	4.25849e+06	1.26428e+06	1.49066e+06	1.64776e+06	6.62124e+06	733713	7.54653e+06
_C17 H38 N4 O5_378.28742_379.2947_8.222	2.56215e+06	1.9855e+06	2.6065e+06	5.19996e+06	5.35115e+06	6.75304e+06	2.68287e+06	2.89153e+06	2.49505e+06	8.48982e+06	2.89435e+06	4.50708e+06
_C13 H11 N O2_213.07859_231.11242_8.39	5.42986e+06	3.36797e+06	2.25232e+06	6.32954e+06	8.01264e+06	8.48071e+06	4.36208e+06	4.40269e+06	3.76943e+06	8.46844e+06	8.28602e+06	5.84749e+06
_C12 H25 N4 O3 P_304.16689_305.17416_2.57	2.80484e+06	1.44717e+06	6.58123e+06	2.5303e+06	3.50646e+06	2.89536e+06	1.73126e+06	4.15249e+06	2.27799e+06	2.78688e+06	819195	8.47886e+06
PC(15:0/20:2)_C43 H82 N O8 P_771.57604_772.58316_3.595	5.16146e+06	2.76862e+06	2.5257e+06	8.47568e+06	4.54409e+06	3.07775e+06	1.54601e+06	2.93173e+06	5.32347e+06	7.28946e+06	91174	1.4424e+06
_C11 H26 N O4 P3_329.10759_330.11486_14.525	2.28929e+06	1.50282e+06	835963	2.4491e+06	404542	4.07207e+06	1.61553e+06	1.96259e+06	1.16374e+06	2.8899e+06	8.47075e+06	4.36235e+06
L-Dopa_C9 H11 N O4_197.06884_198.07612_7.475	137218	5.70999e+06	5.20121e+06	176748	3.89593e+06	8.46862e+06	42009.8	7.17951e+06	3.29557e+06	468593	4.60851e+06	530630
_C8 H14 O5_190.08494_191.09225_3.443	6.59526e+06	7.477e+06	412455	6.88311e+06	8.44495e+06	29637.7	2.97839e+06	5.25764e+06	2.81468e+06	6.58314e+06	5.09704e+06	3.72102e+06
_C14 H20 N4 O4_308.14825_309.15552_5.184	3.70579e+06	2.9627e+06	126861	3.28199e+06	2.17016e+06	2.01613e+06	3.41437e+06	1.81411e+06	1.00895e+06	2.72457e+06	8.43698e+06	5.33197e+06
_C8 H12_108.09373_109.101_2.836	1.60444e+06	2.75338e+06	2.20607e+06	2.10383e+06	3.68909e+06	1.44229e+06	2.51505e+06	2.90929e+06	1.91044e+06	7.54053e+06	1.42865e+06	8.42412e+06
ceramide d18:1/18:1_C36 H69 N O3_563.52668_564.53394_2.266	1.17371e+06	7.0732e+06	3.73293e+06	1.2735e+06	8.39705e+06	7.22772e+06	3.88568e+06	770850	2.52317e+06	3.64051e+06	200855	4.15457e+06
_C8 H7 N O_133.05256_134.05983_8.957	6.80633e+06	4.52606e+06	1.81689e+06	5.91411e+06	6.61427e+06	6.23222e+06	4.37214e+06	4.53232e+06	3.35623e+06	6.67416e+06	8.39332e+06	6.41258e+06
val lys isomer_C11 H23 N3 O3_245.17337_246.18065_19.304	2.0716e+06	1.96682e+06	2.20539e+06	3.35068e+06	2.74776e+06	5.50607e+06	1.22674e+06	2.01469e+06	1.10052e+06	4.3677e+06	8.39043e+06	3.15302e+06
_C16 H28 N7 O4 P_413.19399_414.20126_16.501	2.97805e+06	2.26307e+06	1.64784e+06	3.97005e+06	8.38886e+06	7.00688e+06	2.11128e+06	2.79602e+06	1.72214e+06	4.47108e+06	7.39146e+06	5.48942e+06
Midodrine_C12 H18 N2 O4_254.1262_255.13346_13.556	3.27124e+06	1.92963e+06	1.47546e+06	3.37303e+06	4.30374e+06	4.70131e+06	1.94244e+06	2.28884e+06	1.53787e+06	3.85211e+06	8.38138e+06	3.56793e+06
_C26 H46 N3 O5 P S_543.28508_544.29236_2.818	165546	730837	1.1301e+06	748760	5.65871e+06	2.8519e+06	1.80482e+06	251042	1.10765e+06	828272	598690	8.3741e+06
_C8 H16 N2 O4_204.11062_205.11794_15.674	1.66904e+06	2.03761e+06	6.22604e+06	8.33811e+06	1.60462e+06	2.25958e+06	606047	1.35818e+06	3.15004e+06	6.78127e+06	6.50413e+06	2.37241e+06
_C13 H31 N2 O2 P3_340.16279_341.17002_12.07	1.3454e+06	1.00569e+06	2.24608e+06	3.18464e+06	8.12291e+06	8.32547e+06	1.46338e+06	1.55149e+06	909259	2.00226e+06	966992	2.24079e+06
__764.53784_765.54512_2.147	3.95858e+06	2.54688e+06	2.80192e+06	5.41751e+06	5.39121e+06	4.84365e+06	2.37124e+06	2.03021e+06	3.44056e+06	8.31963e+06	1.27487e+06	582239
_C14 H14 N6 O4_330.10954_331.11683_2.739	3.34467e+06	2.02746e+06	4.25525e+06	8.28659e+06	5.81498e+06	3.11867e+06	2.17348e+06	1.90258e+06	2.43281e+06	3.15284e+06	52930.4	5.37134e+06
_C14 H23 N2 P S_282.1332_283.14048_3.446	2.70504e+06	3.69815e+06	167327	3.51322e+06	5.07563e+06	207873	1.94427e+06	2.30719e+06	363950	2.80708e+06	8.28589e+06	2.0779e+06
_C30 H50 O2_442.38009_443.38752_2.236	2.08861e+06	1.98606e+06	958849	97631.9	8.27678e+06	4.36884e+06	1.01099e+06	1.17227e+06	1.11322e+06	3.21546e+06	1.02137e+06	4.87436e+06
_C8 H15 N O_141.11512_159.14894_10.866	1.14433e+06	1.02115e+06	756495	2.89911e+06	8.27195e+06	1.6679e+06	636977	3.19074e+06	544328	951818	586562	963454
_C8 H18 N2 O_158.14168_159.14895_10.885	1.14433e+06	1.02115e+06	756495	2.89911e+06	8.27195e+06	1.6679e+06	636977	3.19074e+06	544328	951818	586562	963454
_C8 H12 N2 O_152.09474_135.09146_10.581	2.2894e+06	1.52753e+06	168259	1.82092e+06	3.1388e+06	2.92457e+06	1.68931e+06	1.7903e+06	1.15095e+06	4.67801e+06	8.26214e+06	2.34081e+06
_C7 H14 N3 O4 P_235.07006_236.07734_5.732	4.41162e+06	2.5017e+06	151522	3.70119e+06	3.66546e+06	6.10339e+06	3.44232e+06	3.47654e+06	2.94583e+06	4.52072e+06	8.23691e+06	4.91191e+06
3-amino-4-(propylamino)cyclobut-3-ene-1,2-dione isomer_C7 H10 N2 O2_154.07403_155.08129_11.002	2.5954e+06	1.49596e+06	3.22325e+06	2.32184e+06	1.75921e+06	8.18453e+06	823761	691614	4.36813e+06	1.15003e+06	1.01524e+06	1.38923e+06
_C12 H27 O3 P_250.16755_251.17482_10.333	3.02954e+06	2.5508e+06	1.31758e+06	4.27535e+06	8.18326e+06	7.94282e+06	2.80766e+06	2.93248e+06	1.44072e+06	5.79792e+06	4.70181e+06	5.27495e+06
_C30 H48 O2_440.36438_441.37161_2.257	2.779e+06	2.67678e+06	7.4056e+06	5.09612e+06	4.21677e+06	8.17562e+06	1.81947e+06	1.63018e+06	2.58279e+06	5.11581e+06	1.58207e+06	498723
_C4 H7 N2 O12 P3 S_399.89456_422.88375_14.521	1.86583e+06	4.97735e+06	5.0681e+06	5.22582e+06	7.86938e+06	8.16699e+06	4.02177e+06	4.76649e+06	4.7148e+06	6.75964e+06	3.2291e+06	6.54693e+06
_C2 H N8 O10 P3 S_421.87653_422.88381_14.512	2.52745e+06	4.97735e+06	5.0681e+06	5.22582e+06	7.86938e+06	8.16699e+06	4.02177e+06	4.76649e+06	4.7148e+06	6.75964e+06	3.2291e+06	6.54693e+06
_C16 H27 N3 O4_325.19925_326.20652_11.618	3.34981e+06	2.13163e+06	1.83022e+06	4.37466e+06	4.51334e+06	6.1401e+06	1.75782e+06	3.08622e+06	1.91217e+06	6.69656e+06	8.16487e+06	6.45381e+06
_C14 H22 O2_222.16151_223.16877_2.69	2.03014e+06	4.04443e+06	2.27967e+06	6.68184e+06	2.32183e+06	1.90364e+06	1.33142e+06	1.49263e+06	3.99445e+06	1.02158e+06	2.04222e+06	8.16425e+06
methyl farnesoate isomer_C16 H26 O2_250.19294_251.20011_2.834	2.17882e+06	2.3837e+06	96628.4	4.45104e+06	3.47195e+06	8.16197e+06	1.87243e+06	2.03267e+06	1.63866e+06	4.87051e+06	679380	5.15266e+06
_C15 H23 N5 O3_321.17912_322.1864_11.622	3.12955e+06	1.99864e+06	792628	4.38827e+06	4.51334e+06	6.05733e+06	740206	3.08244e+06	1.91681e+06	6.43401e+06	8.15277e+06	6.41232e+06
_C10 H11 N3_173.09484_174.10223_3.587	1.49325e+06	4.90175e+06	1.77734e+06	3.71781e+06	3.72431e+06	2.33814e+06	4.07151e+06	4.25023e+06	714640	2.98685e+06	8.14231e+06	3.77044e+06
_C30 H46 N2 O3_482.34991_483.35719_2.218	2.49177e+06	1.45061e+06	2.10756e+06	2.0723e+06	2.78949e+06	8.14015e+06	1.35553e+06	1.27726e+06	2.90488e+06	2.0039e+06	601962	2.92483e+06
_C7 H15 N3 O_157.12139_158.12867_12.71	3.36643e+06	2.00786e+06	2.28821e+06	2.86268e+06	4.29021e+06	6.33547e+06	2.43733e+06	2.00146e+06	2.14642e+06	1.98433e+06	8.1343e+06	3.65076e+06
_C10 H14 N6 O_234.12236_235.12963_3.461	5.13497e+06	3.93638e+06	546258	7.45732e+06	3.97147e+06	591614	3.03184e+06	3.72416e+06	1.07846e+06	5.82637e+06	8.13337e+06	6.87304e+06
_C18 H25 P3 S_366.08762_367.0949_3.595	6.48499e+06	4.50519e+06	1.60842e+06	4.42106e+06	8.12974e+06	5.63907e+06	7.1899e+06	6.69846e+06	3.13094e+06	5.00287e+06	1.85522e+06	38004.6
__522.35255_523.35827_2.853	3.80554e+06	366835	179301	2.92889e+06	5.43554e+06	3.31744e+06	268162	103636	196783	8.11968e+06	1.75189e+06	277440
C18:2, Linoleic acid_C18 H32 O2_280.23963_281.24686_2.769	2.78263e+06	5.22521e+06	1.55746e+06	1.66225e+06	8.08766e+06	6.59722e+06	4.99355e+06	1.48241e+06	1.28676e+06	1.6416e+06	98557.1	4.68591e+06
o-phospho-4-hydroxy-threonine isomer_C4 H10 N O7 P_215.02003_216.02731_10.492	6.85832e+06	5.60337e+06	8.07542e+06	5.90911e+06	1.51497e+06	2.8787e+06	1.07782e+06	1.23553e+06	8.0546e+06	1.59376e+06	3.45287e+06	6.72091e+06
helenalin isomer_C15 H18 O4_262.11996_263.12729_2.773	770904	181446	584010	373675	935233	125621	104820	666354	425254	657238	8.06093e+06	739510
Threonylleucine_C10 H20 N2 O4_232.14207_233.14932_8.825	1.95128e+06	2.5864e+06	3.01555e+06	3.61356e+06	3.24445e+06	3.44628e+06	4.52179e+06	2.00381e+06	2.05891e+06	5.93426e+06	8.05879e+06	4.37926e+06
_C21 H42 N2 O4_386.31361_387.32089_8.186	471899	1.82011e+06	3.16263e+06	1.16973e+06	8.05169e+06	3.22e+06	1.11178e+06	1.66582e+06	1.60062e+06	1.41061e+06	98139.3	1.16782e+06
_C32 H73 N9 O3 P2 S_725.49774_726.50502_2.805	2.20509e+06	514108	3.99647e+06	5.92276e+06	1.06936e+06	2.84253e+06	689247	820852	3.35015e+06	8.04299e+06	433882	2.16307e+06
__413.34945_414.35689_2.258	187834	2.05611e+06	7.14753e+06	2.0152e+06	1.11148e+06	8.02588e+06	200024	314896	1.89753e+06	1.98308e+06	908812	580824
_C10 H14_134.10938_135.11665_2.305	5.09538e+06	7.61295e+06	3.56696e+06	6.85853e+06	3.9176e+06	8.02458e+06	3.96164e+06	1.50605e+06	3.63414e+06	6.9506e+06	4.06019e+06	2.91393e+06
_C20 H44 N2 O P2 S_422.26568_423.27296_8.491	976979	1.85672e+06	7.98074e+06	3.79319e+06	4.22705e+06	7.31468e+06	2.11668e+06	1.34549e+06	3.06043e+06	5.37135e+06	1.14806e+06	3.62873e+06
_C24 H30 O S4_462.12238_463.1296_2.213	7.96334e+06	3.20357e+06	5.69388e+06	2.03173e+06	978835	918884	5.62834e+06	6.2376e+06	4.99305e+06	4.19984e+06	356430	1.05002e+06
__766.53277_767.54005_3.373	140633	49330.6	188791	7.96154e+06	278734	369232	2.19043e+06	4.5002e+06	4.78373e+06	6.79703e+06	78645.6	205995
_C20 H37 N7 O3_423.29737_424.30464_3.908	532544	6.23397e+06	7.59835e+06	7.03599e+06	4.19702e+06	5.48613e+06	1.49108e+06	4.27056e+06	2.94689e+06	1.19908e+06	4.90447e+06	7.95652e+06
_C8 H12 N8 O3_268.10569_269.113_14.78	52258.2	13140.6	167316	444062	1.04738e+06	826595	34966.4	65058.2	9725.14	4.6524e+06	7.94875e+06	68628
_C15 H27 O4 P_302.16248_303.16976_8.229	1.86022e+06	1.49475e+06	7.92938e+06	4.47069e+06	4.4298e+06	6.20712e+06	2.00803e+06	1.81951e+06	3.19187e+06	7.57633e+06	1.76832e+06	4.71166e+06
_C20 H43 N3 O7_437.31281_438.32009_3.75	281284	702620	7.92707e+06	1.78885e+06	573104	377387	819191	736029	669555	1.92924e+06	45987.8	666294
_C10 H13 N3_175.11046_176.1178_3.547	4.47405e+06	3.88048e+06	75630.6	3.80611e+06	5.68716e+06	1.34372e+06	885369	3.31325e+06	41447.6	3.23425e+06	7.91611e+06	4.40383e+06
_C12 H25 N O P2_261.14336_262.15063_15.045	3.87383e+06	2.34018e+06	3.8583e+06	6.66022e+06	3.96783e+06	3.73915e+06	3.41854e+06	3.56775e+06	2.94114e+06	7.91087e+06	2.77067e+06	5.96578e+06
_C11 H16 O_164.11992_147.11664_2.278	3.85016e+06	5.57099e+06	3.94039e+06	4.98428e+06	7.89475e+06	6.24054e+06	3.85841e+06	2.29572e+06	2.79445e+06	5.38678e+06	2.35261e+06	6.5499e+06
_C11 H14_146.10936_147.11664_2.263	3.85016e+06	5.57099e+06	3.94039e+06	4.98428e+06	7.89475e+06	6.24054e+06	3.85841e+06	2.29572e+06	2.79445e+06	5.38678e+06	1.09671e+06	6.5499e+06
Dihydrocarvone_C10 H16 O_152.11995_153.12724_2.26	906529	1.72105e+06	285797	433614	726754	1.1215e+06	7.88168e+06	617324	501100	605007	529336	1.33908e+06
_C25 H49 O2 P S_444.32306_445.3303_2.304	2.19409e+06	2.9892e+06	7.87738e+06	3.69912e+06	6.0991e+06	6.60488e+06	1.81099e+06	1.81773e+06	2.41431e+06	3.90323e+06	647564	4.10399e+06
_C25 H47 N8 P3 S_584.28332_585.2906_3.633	7.36609e+06	4.5318e+06	748008	4.5599e+06	6.39991e+06	4.74186e+06	3.89228e+06	6.69785e+06	3.86637e+06	7.62027e+06	7.36549e+06	7.86408e+06
__137.0355_138.04264_7.4	5.58538e+06	1.96101e+06	5.96004e+06	7.86131e+06	1.59492e+06	4.92736e+06	2.54611e+06	2.61399e+06	7.76338e+06	5.20753e+06	405508	1.76614e+06
_C13 H36 N7 O P_337.26902_338.27629_2.305	5.64414e+06	5.91896e+06	3.18249e+06	6.60975e+06	6.34202e+06	5.16916e+06	4.7114e+06	3.25232e+06	2.62465e+06	5.94565e+06	7.84883e+06	5.9234e+06
_C10 H24 N6 O11 S_436.11803_437.12531_12.881	277428	17968	11401.2	633503	240084	230653	1.08264e+06	965965	234524	350018	7.842e+06	372907
_C40 H83 N7 P2 S_755.58812_756.59539_2.388	5.40052e+06	2.98479e+06	604613	5.89679e+06	2.67915e+06	1.0168e+06	2.23121e+06	2.78291e+06	783278	7.83366e+06	1.52421e+06	220091
_C36 H60 N4_548.47954_549.48669_2.162	3.86488e+06	3.1958e+06	4.15741e+06	4.65299e+06	4.06495e+06	4.77646e+06	2.41746e+06	2.45594e+06	2.63366e+06	7.83359e+06	4.81964e+06	4.31384e+06
3-Hydroxymethylglutarate_C6 H10 O5_162.05379_163.06109_3.495	1.26141e+06	2.45771e+06	1.30059e+06	2.41636e+06	4.51957e+06	1.71097e+06	1.51733e+06	522056	703541	779138	7.80108e+06	4.23153e+06
LysoPC(18:0)_C26 H54 N O7 P_523.36262_524.36995_3.684	1.88788e+06	2.94028e+06	3.44847e+06	2.75966e+06	5.06812e+06	3.56677e+06	1.24491e+06	1.70296e+06	3.50496e+06	7.79106e+06	407285	2.36299e+06
_C18 H36 N8_364.30818_365.31546_2.222	1.34708e+06	3.85154e+06	243829	584483	5.11123e+06	544614	12391	750443	229517	2.58278e+06	7.78708e+06	2.56261e+06
_C11 H26 N6 S_274.19276_275.20003_2.788	4.1904e+06	3.74298e+06	4.41656e+06	4.42738e+06	7.78306e+06	5.81055e+06	3.0308e+06	3.15696e+06	2.17578e+06	7.42361e+06	4.27723e+06	5.93442e+06
13-OxoODE_C18 H30 O3_294.21887_295.22611_2.605	4.07925e+06	7.61368e+06	4.17944e+06	782373	7.75314e+06	6.15151e+06	7.05673e+06	2.34784e+06	817375	6.22923e+06	2.33706e+06	4.58494e+06
_C5 H5 N O_95.037_96.04427_14.303	1.08308e+06	7.73893e+06	5.287e+06	1.30214e+06	831059	1.22905e+06	1.13738e+06	1.14423e+06	1.18898e+06	1.12445e+06	1.19111e+06	1.02042e+06
_C8 H12 N2 O2_168.08964_169.09692_4.147	4.79741e+06	3.92852e+06	327040	3.55485e+06	5.41488e+06	7.72075e+06	1.60204e+06	2.11147e+06	2.89047e+06	3.60537e+06	1.34057e+06	3.79578e+06
_C5 H16 N5 P_177.11514_178.12241_9.2	3.61354e+06	3.65661e+06	4.0747e+06	3.91972e+06	7.70982e+06	3.75836e+06	3.47952e+06	3.38503e+06	3.68252e+06	3.92278e+06	4.57797e+06	3.24059e+06
__149.07794_150.08522_3.522	2.47747e+06	3.60133e+06	1.08568e+06	3.43041e+06	6.38838e+06	1.42825e+06	489881	2.64221e+06	587288	2.88761e+06	7.69358e+06	6.77878e+06
_C39 H75 N5 O8_741.56545_742.57266_3.496	1.94882e+06	4.73108e+06	5.27527e+06	2.74064e+06	7.68707e+06	4.42625e+06	2.02203e+06	1.18099e+06	1.67576e+06	5.75042e+06	274933	7.47018e+06
_C13 H23 O5 P_290.12611_291.13332_9.116	1.9499e+06	1.91559e+06	652559	7.68556e+06	1.75755e+06	3.67904e+06	2.93551e+06	1.74956e+06	1.90483e+06	1.82023e+06	889581	2.21368e+06
__270.15842_271.16566_3.507	4.54765e+06	2.40698e+06	3.02194e+06	5.3423e+06	3.17842e+06	286179	4.02364e+06	4.22251e+06	1.13589e+06	4.75664e+06	7.67622e+06	4.84771e+06
_C32 H69 N10 P_624.54268_625.54996_3.625	4.13744e+06	4.64787e+06	7.66441e+06	6.10698e+06	3.42822e+06	4.49122e+06	3.63211e+06	2.98213e+06	5.18235e+06	6.32661e+06	259452	4.1888e+06
_C14 H31 N2 O P3_336.16355_337.17084_16.072	4.49581e+06	2.73357e+06	3.61412e+06	5.02955e+06	6.59423e+06	6.17579e+06	1.68596e+06	1.95194e+06	2.71962e+06	5.39027e+06	7.62541e+06	5.43439e+06
_C13 H29 O3 P_264.18322_265.1905_10.096	3.44162e+06	2.62553e+06	1.0914e+06	4.25428e+06	7.56416e+06	7.62309e+06	3.0463e+06	3.12576e+06	2.67194e+06	5.0207e+06	7.58868e+06	5.94814e+06
_C24 H51 N6 O2 P3 S2_612.27382_613.28109_8.206	336608	187415	2.42143e+06	943045	77533.6	415886	2.34972e+06	2.00356e+06	785388	5.34529e+06	476992	7.60004e+06
_C35 H68 N2 O5_596.51136_597.51864_3.625	3.05181e+06	3.64042e+06	7.59921e+06	4.8522e+06	2.80539e+06	3.67884e+06	2.80104e+06	2.11889e+06	4.65929e+06	5.18244e+06	213488	3.06052e+06
Heterophylol isomer 1_C26 H32 O4_408.2306_409.23807_2.957	7.58533e+06	114547	1.33322e+06	947329	693227	2.10311e+06	2.58359e+06	4.72476e+06	677477	1.08853e+06	109354	130191
Gamma-Linolenate_C18 H30 O2_278.22437_279.23137_2.839	6.92919e+06	5.41906e+06	2.62416e+06	5.07896e+06	7.42418e+06	7.14522e+06	3.81259e+06	3.72106e+06	3.04955e+06	6.52447e+06	2.38656e+06	7.58144e+06
_C12 H25 N5 O3_287.19517_288.20245_13.012	3.31382e+06	1.90494e+06	3.14885e+06	5.64756e+06	4.6495e+06	5.0381e+06	3.99727e+06	3.89709e+06	2.26845e+06	7.5441e+06	2.68562e+06	4.1154e+06
_C5 H16 N5 O P_193.11009_194.11737_13.405	1.41048e+06	2.81865e+06	6.22289e+06	6.19227e+06	5.3484e+06	7.50449e+06	4.91313e+06	5.50138e+06	3.9566e+06	5.62771e+06	4.36312e+06	5.88555e+06
_C13 H32 N9 P S_377.22279_378.23006_2.727	2.00713e+06	2.10845e+06	4.00222e+06	4.511e+06	7.50168e+06	5.56973e+06	2.11248e+06	2.50151e+06	1.12534e+06	4.26153e+06	866941	5.2086e+06
_C14 H25 N3 O3_283.18919_284.19649_14.659	1.86968e+06	1.38564e+06	768211	2.7745e+06	6.81136e+06	6.05907e+06	1.40893e+06	1.51583e+06	1.03384e+06	3.79389e+06	7.49287e+06	4.407e+06
_C14 H27 N2 P S_286.16505_287.17183_3.488	2.19564e+06	62815.4	385242	2.38268e+06	2.662e+06	114263	114311	1.33958e+06	225283	2.32511e+06	7.48189e+06	4.11932e+06
_C23 H48 N2 O12_544.32428_545.33155_7.403	2.30924e+06	321031	1.61743e+06	2.01924e+06	318922	1.38367e+06	153278	894741	1.38794e+06	7.47607e+06	292843	2.16417e+06
_C18 H42 N3 P3 S_425.22883_426.23611_2.835	2.82804e+06	2.15798e+06	7.47388e+06	6.59499e+06	3.40128e+06	4.71027e+06	2.45899e+06	1.31126e+06	4.97633e+06	3.09146e+06	74061.1	2.146e+06
_C13 H22 N2 O3 S_286.13436_287.14164_10.438	2.41296e+06	1.61469e+06	785333	3.33523e+06	6.95833e+06	7.47151e+06	1.27018e+06	2.14452e+06	1.61447e+06	4.0662e+06	6.15953e+06	3.73564e+06
_C9 H17 N3 O_183.13681_184.14409_8.935	6.14339e+06	5.54277e+06	3.00463e+06	7.46167e+06	5.79197e+06	7.25295e+06	5.0663e+06	5.33717e+06	7.46581e+06	2.93002e+06	4.67786e+06	5.89475e+06
__444.3231_445.33038_2.154	1.04281e+06	2.12017e+06	4.75998e+06	1.32438e+06	2.8355e+06	7.45833e+06	1.24812e+06	530455	1.5249e+06	1.41993e+06	440780	2.14712e+06
_C12 H16_160.125_161.13228_2.291	1.01022e+06	4.80323e+06	4.26778e+06	1.99072e+06	7.44778e+06	5.0543e+06	4.41274e+06	979473	3.00216e+06	4.36128e+06	2.82565e+06	5.79562e+06
_C26 H50 O2 P2 S_488.29874_489.30601_3.631	6.95606e+06	4.50125e+06	140320	2.12963e+06	5.69333e+06	4.73859e+06	3.68795e+06	7.14279e+06	2.93822e+06	7.42297e+06	5.80905e+06	7.11362e+06
_C6 H12 N2 O2_144.0897_145.09697_15.477	3.92498e+06	3.95896e+06	3.36245e+06	5.29799e+06	7.41715e+06	2.0594e+06	4.15665e+06	3.28776e+06	2.44949e+06	3.35494e+06	5.25324e+06	7.05347e+06
phenol_C6 H6 O_94.04175_136.07558_11.155	3.67781e+06	3.48796e+06	4.86239e+06	5.20927e+06	4.60768e+06	6.00885e+06	3.61363e+06	3.25378e+06	3.71364e+06	7.14963e+06	7.41204e+06	4.68465e+06
_C10 H18 N4_194.15288_195.16016_11.921	2.93831e+06	2.01751e+06	1.11506e+06	2.36627e+06	7.39575e+06	4.05711e+06	2.45207e+06	2.46596e+06	2.24439e+06	5.3858e+06	6.6634e+06	4.78086e+06
_C7 H17 N5 O7_283.11449_284.12118_15.072	1.48142e+06	710736	124951	699582	1.64043e+06	794051	192647	930839	209274	2.81292e+06	7.39385e+06	601853
_C8 H11 N5_177.10102_178.10829_13.274	266878	7.3924e+06	4.60486e+06	245925	6.15111e+06	724660	1.8096e+06	72211.5	1.82133e+06	1.24453e+06	149529	272618
_C15 H23 N9 O2_361.19933_362.2066_12.046	1.81891e+06	1.15207e+06	1.08993e+06	3.26005e+06	4.55811e+06	7.3887e+06	1.2437e+06	1.75437e+06	1.26464e+06	3.62759e+06	2.97709e+06	3.40673e+06
_C29 H68 N6 P2_562.495_563.50234_2.161	3.56875e+06	4.47401e+06	3.20278e+06	4.29581e+06	7.38801e+06	5.41474e+06	2.79375e+06	2.16941e+06	2.57043e+06	6.00494e+06	1.93355e+06	5.79997e+06
_C21 H40 O3_340.29729_341.30439_2.256	3.65856e+06	3.99899e+06	5.6409e+06	6.15789e+06	3.09613e+06	3.65215e+06	2.69199e+06	2.84709e+06	4.39421e+06	7.3854e+06	979834	4.70511e+06
DG 36:3_C39 H70 O5_618.52166_619.52957_2.217	3.55005e+06	7.33587e+06	1.91661e+06	1.84376e+06	4.50296e+06	4.86787e+06	3.82141e+06	3.37918e+06	2.52877e+06	6.45066e+06	4.24588e+06	5.80819e+06
_C5 H16 N7 O3 P_253.10683_254.11414_3.475	3.01664e+06	2.37064e+06	905852	3.8719e+06	3.85729e+06	1.12272e+06	1.07167e+06	2.49206e+06	379990	2.33588e+06	7.32971e+06	1.56567e+06
_C9 H17 N5 O3_243.13259_244.13986_15.618	212661	114016	22614.6	150481	462173	498955	185151	308949	77281.3	802249	7.32845e+06	707221
_C6 H N2 O3 P_179.97072_180.97806_14.51	5.53697e+06	7.31913e+06	4.30764e+06	3.32014e+06	3.40576e+06	233654	5.2741e+06	4.92649e+06	6.56767e+06	752820	3.60319e+06	3.31721e+06
3-hydroxypalmitoleoylcarnitine isomer_C23 H43 N O5_413.31382_414.32065_2.835	241440	978048	6.16112e+06	4.73315e+06	6.4704e+06	7.30332e+06	1.15011e+06	1.70552e+06	4.25106e+06	4.1904e+06	152826	2.9144e+06
_C18 H45 N9 O P2_465.32048_466.32776_3.031	105032	222641	55670.6	77438.1	7.28236e+06	921491	172629	244642	46829.3	114938	31092.5	381732
3-amino-4-(propylamino)cyclobut-3-ene-1,2-dione isomer_C7 H10 N2 O2_154.07403_155.08129_10.586	2.40138e+06	1.68925e+06	3.20479e+06	1.96976e+06	1.55663e+06	7.28085e+06	809244	694232	3.81443e+06	1.01211e+06	1.42221e+06	1.13857e+06
Tetradecenoyl carnitine C14:1_C21 H39 N O4_369.28767_370.2945_3.459	992893	599846	7.27837e+06	470410	54090.4	1.52309e+06	514414	546703	1.34977e+06	2.89322e+06	132983	126552
Salsolinol_C10 H13 N O2_179.09432_180.1016_2.861	2.8062e+06	2.02698e+06	7.04068e+06	7.27679e+06	979215	5.88225e+06	979691	1.31916e+06	4.1308e+06	6.42761e+06	129378	1.21531e+06
Leucine_C6 H13 N O2_131.09437_132.10165_9.141	1.052e+06	768363	348306	437509	1.46555e+06	1.12224e+06	477702	881134	761679	2.12071e+06	7.27334e+06	1.36216e+06
_C17 H25 O4 P_324.14667_325.15394_2.675	6.44247e+06	2.49337e+06	846454	4.0889e+06	3.93984e+06	5.95061e+06	2.34955e+06	4.84451e+06	2.38046e+06	7.25535e+06	2.47013e+06	6.08521e+06
_C5 H9 N_83.07342_84.0807_12.062	1.91257e+06	931061	1.55824e+06	2.85807e+06	2.65435e+06	1.5586e+06	1.47808e+06	1.73875e+06	2.0832e+06	3.52196e+06	7.25158e+06	1.67175e+06
methylsynephrine isomer_C10 H15 N O2_181.10998_182.11726_10.437	3.71675e+06	2.80683e+06	1.43295e+06	4.79934e+06	7.24729e+06	6.22341e+06	2.1502e+06	2.50113e+06	2.08144e+06	5.39298e+06	4.77351e+06	4.49012e+06
_C11 H17 N3 O5_271.11643_272.12372_15.003	20745.6	2.00437e+06	1.36233e+06	4.30175e+06	6.31114e+06	7.24522e+06	185185	2.00034e+06	581240	4.62512e+06	4.26362e+06	1.12387e+06
16-Dehydroprogesterone_C21 H28 O2_312.20808_313.21536_8.791	800371	712377	7.2349e+06	3.28777e+06	1.6447e+06	2.04383e+06	882758	1.3256e+06	1.71097e+06	2.70924e+06	142750	1.90284e+06
_C18 H16 N6_316.1415_317.14878_10.12	2.55704e+06	1.54238e+06	1.33031e+06	3.66802e+06	7.22054e+06	7.23046e+06	1.50766e+06	1.42537e+06	1.39054e+06	2.40616e+06	2.42133e+06	3.47441e+06
_C9 H18 N3 O2 P S2_295.0578_296.06507_14.438	1.25812e+06	462049	2.62703e+06	7.22415e+06	5.2967e+06	3.17115e+06	288212	670981	3.99709e+06	6.28268e+06	238364	2.95012e+06
LysoPC(20:4(5Z,8Z,11Z,14Z)/0:0)_C28 H50 N O7 P_543.33144_544.33871_2.848	5.18068e+06	776001	527894	3.79105e+06	734417	7.21604e+06	759092	6.2246e+06	485155	2.24504e+06	472440	411854
kynurenate_C10 H7 N O3_189.04224_190.04952_3.963	5.222e+06	3.6316e+06	3.16191e+06	4.96617e+06	4.14641e+06	7.21555e+06	4.09427e+06	4.51534e+06	4.05607e+06	6.86092e+06	6.71622e+06	5.21951e+06
_C18 H34 N7 O3 P_427.24495_428.25224_3.853	1.29841e+06	695518	7.19784e+06	2.41773e+06	1.76501e+06	5.72358e+06	1.46784e+06	211038	1.79625e+06	2.25002e+06	67171.9	485990
_C10 H20 N6 O4_288.15409_289.16136_15.328	21540.7	738406	1.09543e+06	2.36658e+06	121565	593683	110874	35318.3	879389	2.68992e+06	7.17076e+06	2.1737e+06
_C6 H19 N9 P2 S3_375.04283_398.03205_11.522	5.27025e+06	2.54549e+06	2.78449e+06	6.83097e+06	7.16584e+06	4.71725e+06	2.4641e+06	5.07514e+06	6.14225e+06	3.76727e+06	49566.1	3.90913e+06
_C5 H9 N6 O3 P_232.04658_233.05385_11.105	2.27004e+06	1.45038e+06	7.16521e+06	3.28852e+06	2.35992e+06	3.3745e+06	1.78254e+06	2.09628e+06	4.52581e+06	1.44587e+06	386837	3.1113e+06
_C11 H28 N6 S_276.20846_277.21572_3.638	4.71009e+06	4.31529e+06	2.98261e+06	3.89312e+06	7.16147e+06	5.48567e+06	5.10586e+06	5.7459e+06	2.69706e+06	6.04336e+06	2.04307e+06	5.26845e+06
_C4 H5 N O_83.03704_84.04432_14.311	4.65345e+06	3.93675e+06	4.963e+06	5.29043e+06	5.81209e+06	4.30888e+06	3.58834e+06	4.26201e+06	4.51388e+06	7.1597e+06	3.16491e+06	4.94328e+06
_C21 H39 N4 O P_394.2823_395.2896_8.38	2.6097e+06	2.37553e+06	1.07095e+06	6.66531e+06	6.77962e+06	3.57787e+06	1.27467e+06	2.54764e+06	2.77528e+06	7.15831e+06	3.0033e+06	281820
_C18 H34 N P S2_359.1876_360.19488_3.616	606588	23353.1	1.34405e+06	394369	903880	7.15797e+06	458045	326280	495979	412209	89242.1	994441
_C13 H21 N8 P_320.16166_321.16894_2.752	3.05589e+06	1.42636e+06	6.65823e+06	3.1963e+06	2.19921e+06	3.00651e+06	1.51625e+06	3.02918e+06	2.30624e+06	3.88426e+06	384000	7.12567e+06
4-Pyridoxate_C8 H9 N O4_183.05296_184.06023_2.479	3.26097e+06	2.41064e+06	2.36128e+06	3.82348e+06	3.85924e+06	7.12338e+06	2.98512e+06	2.58662e+06	2.96586e+06	3.80055e+06	2.52253e+06	4.56834e+06
_C11 H19 O4 P_246.09996_247.10724_8.726	2.6481e+06	2.95558e+06	680411	2.83233e+06	3.21734e+06	3.41753e+06	3.21997e+06	3.62686e+06	3.17537e+06	7.11939e+06	6.09421e+06	4.07409e+06
_C11 H24 N5 O2 P_289.16453_290.17129_3.523	691093	1.13885e+06	634229	3.03531e+06	4.39164e+06	831947	372570	1.19317e+06	313451	2.24345e+06	7.11744e+06	1.90233e+06
_C13 H25 N O3_243.18317_244.19047_2.423	593150	475857	521850	453736	1.06557e+06	258852	7.11216e+06	504174	190811	448714	119457	372026
_C19 H46 N5 O5 P_455.32364_456.33092_8.489	778652	118965	7.11086e+06	3.4229e+06	941323	1.5647e+06	1.5192e+06	6.23696e+06	672481	4.76948e+06	2.65246e+06	2.88869e+06
__313.7794_314.78668_13.985	4.56626e+06	3.7277e+06	4.87628e+06	5.7235e+06	4.98293e+06	5.92186e+06	2.77944e+06	4.01282e+06	4.91319e+06	7.10277e+06	4.57481e+06	3.58979e+06
_C13 H12 N2 O2_228.08942_229.0967_8.767	3.5999e+06	2.46247e+06	1.75215e+06	3.99929e+06	6.61643e+06	7.09212e+06	2.84784e+06	3.00705e+06	2.44057e+06	5.69114e+06	4.45955e+06	4.70456e+06
_C11 H18 N4 O2 S_270.11437_271.12165_9.515	3.17012e+06	2.00162e+06	1.59159e+06	4.15198e+06	4.80411e+06	4.76405e+06	2.24099e+06	2.1732e+06	1.43547e+06	6.90818e+06	7.08598e+06	2.61943e+06
_C14 H21 O3 P3_330.07326_331.08053_2.561	3.75997e+06	3.26898e+06	2.20618e+06	1.61464e+06	1.2669e+06	2.83557e+06	7.08535e+06	5.6596e+06	735452	4.2234e+06	4.1893e+06	3.26384e+06
_C9 H9 N7 O3_263.07901_264.08608_3.71	4.49978e+06	4.66579e+06	28993	1.56679e+06	6.40898e+06	3.20054e+06	2.72706e+06	4.58692e+06	1.61029e+06	7.08257e+06	5.49574e+06	4.84577e+06
_C14 H11 N5 O2_281.08945_264.08617_3.721	4.49978e+06	4.66579e+06	31715	1.56679e+06	6.40898e+06	3.20054e+06	2.72706e+06	4.58692e+06	1.61029e+06	7.08257e+06	5.49574e+06	4.84577e+06
_C3 H2 N2 O3 P2 S2_239.89838_262.88751_14.861	1.0992e+06	1.06154e+06	7.07003e+06	1.5078e+06	432105	2.55742e+06	1.23464e+06	1.23806e+06	2.06851e+06	3.91441e+06	177931	1.24568e+06
_C13 H25 N O3_243.18299_244.19027_2.266	4.82537e+06	863665	774141	4.03568e+06	244335	147371	7.06456e+06	1.98511e+06	1.38001e+06	4.781e+06	140497	1.87375e+06
_C12 H25 N5 O3_287.1952_288.20248_13.204	2.88756e+06	1.81269e+06	2.62241e+06	4.3086e+06	3.41192e+06	4.76946e+06	3.22315e+06	2.19505e+06	1.77185e+06	7.05987e+06	2.41258e+06	3.68179e+06
_C43 H42 N4 O3 S_694.29809_695.30536_2.616	451546	417628	3.8898e+06	1.08088e+06	1.71486e+06	4.20304e+06	1.23064e+06	404431	2.39653e+06	7.05736e+06	419085	1.8185e+06
_C9 H7 N5_185.06954_186.07695_3.372	2.26379e+06	2.81855e+06	104925	195445	3.16854e+06	267950	375180	1.52801e+06	973319	1.36993e+06	7.05691e+06	3.4803e+06
neosolaspigenin isomer_C27 H44 O5_448.31817_449.32541_3.644	2.3691e+06	1.85516e+06	7.05667e+06	4.54408e+06	2.43581e+06	4.58928e+06	2.86105e+06	2.12787e+06	3.89375e+06	3.13164e+06	343047	2.70227e+06
_C13 H27 O6 P_310.15195_328.1858_17.65	2.25005e+06	2.05408e+06	996196	2.06389e+06	7.05059e+06	2.36945e+06	1.93747e+06	1.9005e+06	1.62371e+06	2.34686e+06	5.95043e+06	2.61004e+06
_C24 H47 P3_428.29154_429.29885_3.634	1.24785e+06	1.02015e+06	7.04524e+06	4.83165e+06	939907	1.48841e+06	927721	1.74578e+06	3.48076e+06	2.28394e+06	79378.1	2.17424e+06
_C7 H17 N O3_163.12061_164.12788_10.758	5.44884e+06	6.78821e+06	6.37864e+06	7.04371e+06	5.0664e+06	4.2253e+06	6.00623e+06	6.28616e+06	6.75903e+06	6.46509e+06	4.79291e+06	3.57321e+06
Glycodehydrocholic acid_C26 H37 N O6_459.26086_460.26819_2.378	231880	169457	240265	1.47961e+06	2.88576e+06	7.03943e+06	315515	459235	429603	334481	976901	3.11866e+06
_C8 H8_104.06243_105.0697_2.835	2.13598e+06	3.41837e+06	3.12485e+06	6.00579e+06	6.06019e+06	2.62278e+06	3.44844e+06	3.07802e+06	3.61044e+06	7.03617e+06	3.80224e+06	6.91533e+06
1-Phenylethanol_C8 H10 O_122.07299_105.06972_2.835	2.13598e+06	3.41837e+06	3.12485e+06	6.00579e+06	6.06019e+06	2.62278e+06	3.44844e+06	3.07802e+06	1.99512e+06	7.03617e+06	3.80224e+06	6.91533e+06
_C9 H3 N10 P3_343.97624_344.98351_14.496	7.03615e+06	6.30688e+06	6.08413e+06	4.40146e+06	5.24115e+06	5.3721e+06	6.08091e+06	6.03716e+06	5.23618e+06	4.77135e+06	4.90242e+06	5.318e+06
_C22 H40 N3 O2 P_409.28172_410.28899_3.826	1.48247e+06	1.31571e+06	7.03433e+06	3.44537e+06	1.1099e+06	3.83062e+06	2.77091e+06	6.90978e+06	215243	5.29664e+06	1.97336e+06	5.62047e+06
_C18 H36 N3 O6 P_421.23372_422.24099_8.572	1.14932e+06	1.26881e+06	7.02231e+06	2.58618e+06	2.82117e+06	3.45759e+06	866997	1.28199e+06	3.36548e+06	2.90629e+06	32283.1	1.21168e+06
Oleoyl-Glycerol_C21 H40 O4_356.29258_357.2992_2.303	2.91196e+06	3.00219e+06	1.78168e+06	3.95566e+06	7.01072e+06	1.02566e+06	1.85597e+06	2.44021e+06	1.058e+06	3.9695e+06	6.47512e+06	3.62539e+06
_C40 H50 O_546.39117_547.39839_2.185	1.4466e+06	2.65378e+06	2.9309e+06	2.25482e+06	2.31609e+06	7.00677e+06	1.47545e+06	1.48432e+06	2.05981e+06	2.10323e+06	364052	2.28135e+06
_C8 H19 N3 O_173.15256_174.15984_10.518	5.48173e+06	6.09645e+06	6.46432e+06	6.96532e+06	5.39465e+06	7.0027e+06	4.66234e+06	5.82487e+06	5.69428e+06	6.01151e+06	4.19578e+06	5.94551e+06
Arginyl-Glutamic acid_C11 H21 N5 O5_303.15381_304.16108_15.114	2.89879e+06	1.20904e+06	2.65042e+06	6.33641e+06	4.14205e+06	4.54351e+06	2.43833e+06	1.93749e+06	2.01686e+06	6.9781e+06	1.53712e+06	4.02183e+06
_C17 H28 N2 O S2_340.16254_341.16982_3.123	2.28155e+06	2.0161e+06	2.79091e+06	3.32215e+06	4.51287e+06	6.97789e+06	2.36426e+06	3.58735e+06	1.89928e+06	3.04594e+06	3.53856e+06	3.77485e+06
Glycylprolylhydroxyproline_C12 H19 N3 O5_285.1316_286.13888_9.501	108943	103431	264992	111372	1.82491e+06	1.47223e+06	761491	1.34926e+06	250490	264787	6.97123e+06	1.34841e+06
6-Acetyl-1,2,3,4-tetrahydropyridine_C7 H11 N O_125.08394_126.09121_12.2	3.56726e+06	2.04398e+06	6.97122e+06	5.78563e+06	1.58722e+06	3.4965e+06	1.72598e+06	1.64812e+06	3.24408e+06	3.17429e+06	2.36228e+06	2.00122e+06
Hydrocinnamic acid_C9 H10 O2_150.06778_151.07506_2.776	1.61454e+06	1.03207e+06	2.50158e+06	1.77261e+06	3.43335e+06	2.00932e+06	1.67793e+06	1.62474e+06	880118	6.96613e+06	921260	1.23649e+06
_C14 H27 N6 O4 P_374.18318_375.19045_16.749	1.99112e+06	1.52934e+06	1.33466e+06	3.28902e+06	6.96261e+06	6.46901e+06	1.4206e+06	2.02417e+06	1.31832e+06	2.83628e+06	5.71905e+06	4.69563e+06
_C20 H45 N3 O7_439.32887_440.33608_3.945	126752	727679	6.94871e+06	567009	1.62466e+06	3.01879e+06	1.52523e+06	730871	583085	1.26827e+06	61794.9	1.14632e+06
_C14 H22 N8 O_318.19352_319.2008_10.699	1.96833e+06	1.52633e+06	1.7597e+06	3.71724e+06	5.38674e+06	6.91913e+06	1.56797e+06	2.1444e+06	1.8752e+06	6.10173e+06	6.05862e+06	4.89882e+06
_C25 H52 N5 P3 S_547.31645_548.32373_2.534	2.43289e+06	3.72203e+06	772702	6.91553e+06	1.67106e+06	4.96887e+06	58057.3	29995.4	22799.7	40234.6	685022	105118
_C48 H33 N O P2_701.20465_702.21192_2.169	6.75286e+06	4.47524e+06	6.9085e+06	1.85993e+06	1.25795e+06	1.30052e+06	3.6445e+06	5.37802e+06	5.99565e+06	6.30869e+06	165254	1.04343e+06
_C22 H23 N7_385.20257_386.21007_3.616	96632.1	546175	3.6639e+06	611464	3.93498e+06	6.87363e+06	336587	294079	492384	163424	661426	37559.3
_C11 H11 N O4_221.06842_222.0757_2.716	955113	424752	310012	323550	763097	591444	567218	1.23048e+06	1.7959e+06	6.8707e+06	5.2714e+06	926433
Dihomo-gamma-linolenic acid_C20 H34 O2_306.25567_307.26251_2.244	518141	2.06978e+06	1.75111e+06	3.58128e+06	1.69883e+06	2.75714e+06	1.12872e+06	1.17687e+06	1.39045e+06	6.85782e+06	847105	2.42248e+06
_C22 H47 N O2_357.35959_358.36687_3.531	4.30126e+06	4.78728e+06	5.2038e+06	2.7334e+06	2.91798e+06	277302	3.90765e+06	5.39556e+06	6.85474e+06	3.70361e+06	1.84523e+06	3.33882e+06
_C4 H12 N2 O3 P2_198.03158_199.03883_14.296	4.4012e+06	4.14282e+06	3.18271e+06	2.7497e+06	3.76038e+06	6.8526e+06	4.36617e+06	4.13734e+06	3.1644e+06	2.36142e+06	6.05121e+06	1.87214e+06
_C3 H5 N8 O10 P3 S_437.90776_438.91504_14.508	3.77276e+06	3.94648e+06	4.46088e+06	4.44433e+06	6.8482e+06	6.38744e+06	3.35596e+06	3.76524e+06	3.95105e+06	6.10021e+06	2.44556e+06	5.68525e+06
Stearoyl carnitine C18_C25 H49 N O4_427.36534_428.37239_3.571	2.25719e+06	2.48026e+06	6.8422e+06	4.91299e+06	6.58596e+06	5.29732e+06	2.26171e+06	2.25857e+06	4.37361e+06	3.80704e+06	102023	3.77779e+06
_C16 H35 N2 O7 P_398.21754_399.22704_3.506	1.22161e+06	315006	181101	59844.6	1.27897e+06	122068	143037	383161	56603.6	6.8366e+06	632701	107142
_C16 H22 N2 O3_290.16231_291.16959_9.778	1.55009e+06	1.5609e+06	4.54693e+06	3.50242e+06	6.81273e+06	5.6159e+06	2.00645e+06	1.62865e+06	2.39532e+06	2.81513e+06	1.74875e+06	3.09341e+06
_C12 H22 O5_246.1463_269.13548_12.619	3.10703e+06	1.95881e+06	1.90793e+06	3.62476e+06	6.80894e+06	3.32922e+06	3.05025e+06	3.51477e+06	586974	3.37308e+06	1.83914e+06	3.82875e+06
_C27 H49 N2 O P_448.35428_449.36161_2.297	945131	2.2284e+06	6.80659e+06	3.55995e+06	4.35533e+06	5.63566e+06	1.87872e+06	1.13881e+06	1.38804e+06	1.0864e+06	296956	2.69625e+06
Irgafos 168_C42 H63 O3 P_646.44978_647.45705_2.204	2.98076e+06	5.0739e+06	6.7972e+06	635764	257930	1.0072e+06	3.61306e+06	4.72284e+06	5.34211e+06	4.94283e+06	494016	1.09673e+06
C18:2, Linoleic acid_C18 H32 O2_280.23963_281.24691_2.056	395634	2.11038e+06	348470	6.79611e+06	3.40976e+06	1.34536e+06	1.69862e+06	968053	489373	533308	175593	917711
_C8 H17 N5 O3_231.13267_232.13995_15.655	3.55009e+06	1.92466e+06	3.42549e+06	4.88733e+06	4.37464e+06	4.98446e+06	2.93507e+06	2.28628e+06	1.98442e+06	6.7808e+06	3.67803e+06	5.72217e+06
LPC 16:0_C24 H50 N O7 P_495.33107_496.33835_3.211	1.43126e+06	1.083e+06	1.09381e+06	1.46901e+06	6.78031e+06	1.89856e+06	3.05296e+06	1.41374e+06	1.01622e+06	3.96931e+06	1.65054e+06	2.59356e+06
_C9 H5 N3 O6_251.01649_252.02376_9.032	6.77089e+06	6.66313e+06	3.07189e+06	4.33059e+06	3.51739e+06	5.26474e+06	6.39145e+06	6.23158e+06	5.52301e+06	4.15058e+06	2.95451e+06	4.08937e+06
_C21 H47 N2 O2 P3 S_484.25952_485.2668_8.141	189973	443523	6.76918e+06	1.0932e+06	1.00594e+06	2.22172e+06	958197	282360	1.3247e+06	885007	31577.4	732842
Aspartate_C4 H7 N O4_133.03729_134.04457_14.576	6.75823e+06	4.82119e+06	4.57106e+06	5.9151e+06	5.69559e+06	6.2994e+06	5.14565e+06	3.69635e+06	6.0759e+06	5.05201e+06	3.37054e+06	4.60975e+06
_C19 H35 N O_293.27138_294.27866_2.356	4.63721e+06	1.65873e+06	3.44729e+06	6.04568e+06	4.90062e+06	6.75425e+06	1.76578e+06	2.20417e+06	2.30255e+06	4.17899e+06	1.90524e+06	5.28855e+06
_C19 H38 N2 O3_342.28752_343.2948_3.731	491463	591736	2.5452e+06	750030	756508	6.75035e+06	739126	579581	792198	1.31251e+06	178523	514184
3-Alpha,11-Beta,17,21-Tetrahydroxy- 5-Beta-Pregnan-20-One_C21 H34 O5_366.23984_367.2471_2.39	2.4524e+06	2.33696e+06	896656	3.71645e+06	3.32016e+06	1.55628e+06	6.73773e+06	2.51592e+06	590062	4.30497e+06	4.67555e+06	2.64567e+06
_C9 H12 N6_204.11061_205.11788_17.269	2.35469e+06	1.49568e+06	1.83822e+06	3.83575e+06	5.81729e+06	4.99064e+06	2.09688e+06	1.95647e+06	1.46244e+06	6.73151e+06	5.15599e+06	1.8117e+06
_C14 H32 N6 O5_364.24673_365.25399_3.719	1.37508e+06	697447	6.71784e+06	2.18911e+06	980850	3.67873e+06	1.02921e+06	386540	3.2562e+06	1.30871e+06	160980	870831
Cytosine_C4 H5 N3 O_111.04308_112.05036_8.681	3.0957e+06	2.44212e+06	1.88307e+06	3.07927e+06	3.8944e+06	3.52585e+06	4.10218e+06	2.5312e+06	3.04085e+06	6.71193e+06	5.55378e+06	5.36193e+06
_C24 H52 N5 O5 P S_553.34259_554.34988_2.034	970941	2.23536e+06	3.99888e+06	1.85346e+06	6.12854e+06	6.70886e+06	2.39733e+06	1.94521e+06	770791	2.19085e+06	860072	1.69436e+06
_C47 H81 N O8_787.5978_788.60508_3.471	1.84257e+06	40234.5	3.27038e+06	474581	3.25079e+06	4.26698e+06	22885.6	1.21293e+06	2.20929e+06	6.69475e+06	641249	2.40714e+06
Montecristin isomer_C37 H66 O4_574.49485_575.50211_2.827	2.36782e+06	1.87776e+06	631960	3.47419e+06	2.46167e+06	3.01975e+06	1.52491e+06	1.14231e+06	2.51117e+06	6.6946e+06	550306	2.99536e+06
_C17 H16 O S_268.09405_269.1013_2.624	2.86981e+06	3.19953e+06	3.99861e+06	2.81568e+06	3.57803e+06	6.68259e+06	2.2603e+06	2.68076e+06	2.70056e+06	2.34986e+06	1.19702e+06	2.72416e+06
Acetylcholine_C7 H15 N O2_145.11012_146.1174_9.255	2632917	600410	2.01352e+06	4.55942e+06	6.65928e+06	4.97904e+06	2.43627e+06	3.02538e+06	5.0058e+06	4.85257e+06	1.20746e+06	3.33435e+06
Artemether_C16 H26 O5_298.17945_321.16886_3.043	330626	58361.6	6.65823e+06	418018	204640	383213	1.33414e+06	176379	971588	693975	45808.3	1.32791e+06
_C27 H40 O3_412.29681_413.30409_3.636	2.46664e+06	1.38933e+06	6.65775e+06	3.3429e+06	2.38545e+06	4.04771e+06	1.67595e+06	1.76739e+06	2.30533e+06	1.81701e+06	172112	2.48539e+06
_C11 H25 N S2_235.14156_236.14886_13.061	562924	1.89804e+06	238714	421054	2.4465e+06	1.44251e+06	2.13454e+06	1.07338e+06	382024	1.18459e+06	4.264e+06	6.64442e+06
_C9 H14 N4 O2_210.11113_211.11844_3.35	3.46699e+06	3.7145e+06	152439	1.75798e+06	5.68675e+06	26239.9	767947	2.43697e+06	1.67117e+06	5.42774e+06	3.28771e+06	6.63927e+06
_C20 H30 N6 O_370.24994_371.2572_8.633	565777	652805	6.63537e+06	2.44557e+06	5.42554e+06	1.87568e+06	1.27379e+06	1.47945e+06	787368	3.33883e+06	2.95811e+06	3.29724e+06
__407.198_408.20421_3.195	202694	6.63399e+06	67962.4	486522	1.44727e+06	1.43696e+06	330703	1.10818e+06	198088	1.10969e+06	1.89354e+06	271919
__560.49843_561.50482_2.233	499730	6.57796e+06	1.95423e+06	380075	1.11066e+06	6.63327e+06	1.47433e+06	550694	1.9139e+06	4.51791e+06	901680	4.52193e+06
_C29 H63 N7 O2_541.50567_542.51295_2.307	4.96493e+06	5.71578e+06	5.52626e+06	6.38024e+06	6.61539e+06	5.14e+06	4.05052e+06	2.1218e+06	3.40318e+06	5.4919e+06	3.5352e+06	5.51718e+06
_C27 H45 N7 O3 S_547.33561_548.34284_2.88	6.58652e+06	1.49295e+06	141304	2.3749e+06	1.53856e+06	3.25066e+06	2.59084e+06	5.80744e+06	2.20907e+06	2.9226e+06	2.25012e+06	3.79764e+06
Diacetyl_C4 H6 O2_86.03654_87.04382_14.447	3.06617e+06	3.29656e+06	2.73131e+06	5.63905e+06	1.30308e+06	1.32389e+06	6.58633e+06	2.92216e+06	3.39545e+06	3.06477e+06	2.2807e+06	1.05133e+06
_C10 H16 O5_216.09983_217.10679_2.401	55201.5	145455	74223.7	176847	6.57871e+06	53757.5	168691	131679	1.08023e+06	440602	355638	79723.8
_C25 H52 N4 O7_520.38627_521.39356_2.314	1.22038e+06	1.57738e+06	6.57116e+06	2.26178e+06	1.98858e+06	3.54984e+06	1.31481e+06	1.35933e+06	2.11064e+06	1.76438e+06	156678	1.74215e+06
_C11 H18 N2 O5_258.1209_259.12824_14.524	358771	3.11974e+06	217583	1.95948e+06	3.17801e+06	2.33539e+06	4.79664e+06	4.87197e+06	1.30228e+06	2.93667e+06	6.5667e+06	2.33354e+06
_C6 H3 N2 O5 P_213.97607_214.98335_16.285	5.88691e+06	6.55615e+06	5.83372e+06	5.10832e+06	3.58499e+06	4.38909e+06	6.13534e+06	6.47182e+06	6.04537e+06	5.06622e+06	2.80362e+06	1.79732e+06
_C21 H43 N4 P_382.31864_383.32591_8.339	1.39506e+06	989318	1.03509e+06	3.613e+06	3.85146e+06	3.77463e+06	1.27598e+06	1.5013e+06	1.14661e+06	6.52027e+06	1.77201e+06	2.30817e+06
5-hydroxyisourate_C5 H4 N4 O4_184.0249_185.03219_14.313	1.01189e+06	701344	2.6899e+06	3.57524e+06	6.51705e+06	4.31328e+06	465866	612581	1.19697e+06	3.46499e+06	1.10377e+06	4.56133e+06
_C23 H51 N7 O8_553.38405_554.39132_3.937	1.69148e+06	1.88038e+06	1.47005e+06	1.83005e+06	6.51217e+06	1.79468e+06	1.54519e+06	2.18552e+06	2.14944e+06	5.57799e+06	437202	1.84941e+06
_C24 H31 N10 P S_522.21748_523.22476_9.284	560886	1.23877e+06	4.10417e+06	849256	2.42675e+06	6.50208e+06	558670	1.25947e+06	137048	1.54623e+06	41688.6	1.65846e+06
_C20 H34 O3_322.2505_323.2575_2.531	1.47529e+06	139772	521961	2.16373e+06	1.03727e+06	123278	563381	975927	78910.2	6.50208e+06	1.45561e+06	1.95439e+06
_C3 H3 N6 P S_185.98782_186.99509_11.808	3.55542e+06	3.33005e+06	4.97932e+06	3177030	3.5245e+06	4.97075e+06	6.49717e+06	3.19632e+06	3.52113e+06	3.22303e+06	2.12633e+06	3.94088e+06
_C22 H32 N O3 P S_421.18715_422.19443_8.171	3.98341e+06	4.33606e+06	6.4872e+06	3.54512e+06	2.00736e+06	2.9599e+06	4.69782e+06	5.54168e+06	4.64427e+06	3.17176e+06	3.34506e+06	2.95703e+06
_C10 H18 N8_250.1677_251.17494_8.533	1.94921e+06	2.25122e+06	1.80805e+06	4.39495e+06	6.46844e+06	5.30873e+06	2.20043e+06	2.5816e+06	2.3943e+06	5.5338e+06	4.04098e+06	3.14145e+06
_C24 H41 N O8 S_503.25384_504.26112_3.188	788397	481823	6.46568e+06	6.13221e+06	2.18667e+06	3.05491e+06	149383	426537	1.52174e+06	2.53802e+06	1.82662e+06	3.60267e+06
_C24 H32 O_336.24448_337.25174_8.782	665310	666298	6.44797e+06	2.96112e+06	1.31315e+06	59760.2	768893	1.19077e+06	37798.7	2.74396e+06	453274	1.66483e+06
_C17 H35 N2 O2 P S2_394.18744_395.19472_14.084	3.41516e+06	3.64107e+06	3.13037e+06	3.34554e+06	6.43779e+06	1.98478e+06	6.37116e+06	3.4588e+06	2.07385e+06	3.23723e+06	1.56689e+06	2.26965e+06
Eremopetasinorol_C13 H20 O2_208.14603_209.1533_2.273	5.35176e+06	3.65829e+06	1.77282e+06	4.75485e+06	1.01666e+06	2.7227e+06	6.43691e+06	3.01613e+06	2.6068e+06	5.62333e+06	3.33438e+06	2.81752e+06
_C45 H79 N3 O6_757.60361_758.61089_2.394	6.43629e+06	2.62717e+06	1.92011e+06	5.89679e+06	2.61726e+06	3.0295e+06	2.00564e+06	2.78291e+06	4.98022e+06	6.30402e+06	362442	2.60228e+06
_C14 H16 N6_268.14168_269.14895_11.089	3.43238e+06	2.24417e+06	1.43974e+06	3.56159e+06	6.07675e+06	6.43199e+06	2.28892e+06	3.06223e+06	2.49939e+06	5.12354e+06	6.34337e+06	4.74812e+06
_C13 H26 N3 O5 P_335.15851_336.16578_10.104	1.82347e+06	1.24703e+06	1.22642e+06	3.14609e+06	6.42762e+06	5.64401e+06	1.64465e+06	1.32247e+06	925714	2.96623e+06	2.91317e+06	3.50661e+06
_C37 H65 N5_579.52123_580.5285_2.283	1.77256e+06	2.63576e+06	1.61656e+06	1.90775e+06	6.42554e+06	2.95137e+06	2.38505e+06	1.04648e+06	1.13818e+06	2.25086e+06	1.03542e+06	2.97965e+06
_C10 H9 N O5_223.04777_224.05502_12.615	4.08972e+06	2.98534e+06	1.47699e+06	4.16866e+06	4.18292e+06	6.42367e+06	1.13225e+06	2.98148e+06	2.7032e+06	4.35651e+06	5.82656e+06	3.90675e+06
3-amino-4-(propylamino)cyclobut-3-ene-1,2-dione isomer_C7 H10 N2 O2_154.07396_155.08128_3.902	1.60966e+06	1.81234e+06	254727	1.13999e+06	1.83006e+06	1.24996e+06	1.13275e+06	1.26288e+06	923472	1.42269e+06	6.41956e+06	1.88248e+06
phenyl glucuronide isomer_C12 H14 O7_270.07346_271.08074_3.636	5.62073e+06	3.35784e+06	1.00416e+06	4.69922e+06	4.65092e+06	5.54259e+06	4.35054e+06	4.21513e+06	3.48346e+06	6.41407e+06	3.65382e+06	5.53357e+06
_C15 H21 N8 O15 P3 S_678.00441_679.01169_14.498	1.19297e+06	176887	2.90987e+06	1.34691e+06	6.41296e+06	1.98871e+06	417762	414400	767224	4.14024e+06	174362	5.99792e+06
_C18 H37 N O11_443.23941_444.24656_8.29	820870	843341	6.40387e+06	2.83712e+06	2.08965e+06	4.98942e+06	1.13328e+06	912452	3.1933e+06	2.20128e+06	91229.5	991583
__792.58429_793.59156_3.279	2.64628e+06	2.48295e+06	20031.2	5.5062e+06	4.55958e+06	2.98976e+06	685269	169546	5.81489e+06	6.40374e+06	49321.4	2.88034e+06
Oleoyl-Glycerol_C21 H40 O4_356.29265_357.29924_2.313	2.98841e+06	3.16015e+06	1.40465e+06	2.77627e+06	3.63923e+06	2.19087e+06	2.84182e+06	2.42988e+06	1.74905e+06	3.97906e+06	6.39178e+06	3.54778e+06
_C13 H31 N3 O12_421.18685_422.19413_13.712	2.07814e+06	4.82288e+06	4.83589e+06	6.38732e+06	1.24067e+06	595811	4.20189e+06	4.5026e+06	1.36521e+06	5.58564e+06	3.67942e+06	1.03236e+06
_C7 H8_92.06241_93.06969_2.296	1.01075e+06	1.93462e+06	4.76927e+06	1.5992e+06	2.0011e+06	5.79318e+06	2.27722e+06	3.93105e+06	3.96429e+06	6.37949e+06	1.72373e+06	2.31976e+06
_C23 H47 N4 O P3_488.29846_489.30577_3.434	3.90265e+06	1.42075e+06	32581.9	74455.6	57196.5	177785	2.55597e+06	6.37606e+06	271562	1.09839e+06	349708	195837
ethyl 2-[2-(2-thienylcarbonyl)hydrazino]-4-(trifluoromethyl)pyrimidine-5-carboxylate isomer_C13 H11 F3 N4 O3 S_360.05091_383.04014_14.463	1.32865e+06	727605	6.36205e+06	3.24947e+06	49123.9	75057.2	870816	461792	5.3606e+06	3.16859e+06	28332.8	105115
_C19 H31 N7 O2_389.2556_390.26291_13.544	175614	665554	554509	1.25704e+06	2.13071e+06	1.85856e+06	560731	437774	196927	1.27958e+06	6.36025e+06	1.15545e+06
_C25 H30 N3 O3 P S_483.17025_484.17753_2.519	110170	286060	2.32151e+06	170176	1.47345e+06	6.35919e+06	150004	261772	160486	499919	174480	554710
_C18 H25 N7 S_371.18817_372.19537_3.638	859364	1.13342e+06	3.16397e+06	1.09946e+06	1.9034e+06	6.35901e+06	678429	952658	422334	936430	85082.5	1.95264e+06
_C4 H4 N2 S4_207.92676_208.93402_16.362	4.71454e+06	5.63615e+06	6.35638e+06	5.85193e+06	4.40794e+06	2.89795e+06	3.03983e+06	5.14022e+06	5.77153e+06	3.02577e+06	2.39633e+06	4.36624e+06
_C11 H18 N2 O3_226.13129_227.13856_11.932	3.10592e+06	1.99629e+06	1.28091e+06	3.28615e+06	4.87592e+06	6.10888e+06	2.32725e+06	2.82593e+06	1.83913e+06	4.60533e+06	6.35073e+06	4.25137e+06
_C20 H37 N2 P3_398.21777_399.22694_2.763	6.21456e+06	3.44117e+06	116977	501140	1.27897e+06	678720	1.21281e+06	1.87696e+06	673551	6.34338e+06	664010	2.48938e+06
_C11 H16_148.12503_149.13232_2.271	4.5569e+06	1.99364e+06	2.81743e+06	5.84325e+06	6.34255e+06	2.48445e+06	3.59752e+06	1.95459e+06	875619	5.72323e+06	3.30224e+06	2.73939e+06
_C12 H11 N7_253.1098_254.11707_8.325	1.10943e+06	832593	3.4867e+06	2.28892e+06	2.29331e+06	6.33613e+06	791888	790833	1.49143e+06	2.56925e+06	360831	2.92825e+06
PC (38:4)_C46 H84 N O8 P_809.59058_810.59778_3.203	6.33301e+06	1.19647e+06	1.68885e+06	3.42498e+06	469766	3.34549e+06	185730	377705	2.78824e+06	5.10918e+06	1.14621e+06	2.17665e+06
_C33 H37 N7 P2_593.2611_594.26838_8.131	176877	22617.2	589385	167379	366049	4.57445e+06	1.70338e+06	1.7666e+06	155513	903203	47927.7	6.33201e+06
_C22 H40 N2 O3_380.30715_381.31442_2.678	506005	975702	6.31024e+06	2.64612e+06	2.6643e+06	2.44148e+06	1.55248e+06	1.33298e+06	1.40833e+06	2.17902e+06	76896.9	1.93861e+06
_C3 H5 N S_87.01409_88.02136_1.026	3.96562e+06	5.46223e+06	6.30877e+06	3.11592e+06	4.33564e+06	5.69235e+06	3.78855e+06	4.77281e+06	3.74896e+06	3.54908e+06	3.41244e+06	2.80792e+06
_C9 H21 O3 P_208.12083_209.12811_9.652	2.27114e+06	463660	567115	1.39598e+06	3.82877e+06	3.60674e+06	1.43076e+06	1.81631e+06	937625	2.47678e+06	6.30714e+06	2.35952e+06
_C10 H27 N2 O2 P3 S2_364.07219_365.07946_2.556	3.03322e+06	2.43937e+06	881998	2.53536e+06	1.29908e+06	6.30484e+06	2.52223e+06	2.62578e+06	2.22413e+06	5.20525e+06	2.53802e+06	1.8178e+06
__297.16933_298.17663_3.541	2.32484e+06	1.31457e+06	599410	2.95109e+06	51932.8	788543	593639	1.7724e+06	324245	1.7025e+06	6.30226e+06	143222
_C5 H9 N O2_115.06314_116.07041_10.724	1.91373e+06	1.22345e+06	589653	1.5222e+06	1.54667e+06	1.05457e+06	1.22311e+06	1.81504e+06	876379	1.98885e+06	6.30181e+06	1.98055e+06
_C13 H26 N10 O5 P2 S_496.12523_497.13264_12.68	543489	413487	88029.3	48575.1	66957	139142	445508	1.33865e+06	144905	699499	6.29932e+06	335542
_C H N7 O2 S_174.99143_217.02518_11.027	1.47121e+06	1.42632e+06	1.90396e+06	1.75946e+06	1.75136e+06	6.29029e+06	1.30951e+06	1.44307e+06	1.77524e+06	1.22445e+06	1.18163e+06	439385
_C5 H11 N_85.08897_86.09625_11.098	3.41113e+06	2.22121e+06	2.2485e+06	4.09824e+06	6.28594e+06	4.48668e+06	2.91891e+06	3.25235e+06	3.61862e+06	4.2447e+06	5.43686e+06	3.86395e+06
_C10 H18 N2 O6_262.11606_263.12337_15.071	220095	818230	66801.4	370176	1.1178e+06	568636	154158	151892	227812	1.30866e+06	6.2843e+06	940963
__197.99354_199.00082_1.044	3.51328e+06	2.7558e+06	4.23957e+06	1.38578e+06	2.64107e+06	6.28114e+06	2.20839e+06	2.2441e+06	2.89663e+06	2.23033e+06	1.39946e+06	3.23501e+06
_C22 H55 N7 P2_479.39622_480.40349_2.307	1.28107e+06	1.42172e+06	6.26068e+06	2.94117e+06	3.09426e+06	4.14921e+06	871150	1.00729e+06	1.93197e+06	2.15575e+06	258194	2.08266e+06
3-Alpha,11-Beta,17,21-Tetrahydroxy- 5-Beta-Pregnan-20-One_C21 H34 O5_366.24035_367.24708_2.399	3.4883e+06	2.49639e+06	896656	516709	3.32016e+06	968834	6.24229e+06	2.51592e+06	350434	4.30497e+06	4.14002e+06	1.33807e+06
__250.11705_251.12436_3.424	896130	699513	237587	1.61334e+06	3.27838e+06	295157	792127	2.0635e+06	399635	1.81475e+06	6.2399e+06	3.35306e+06
_C11 H22 N6 O4_302.16961_303.17689_15.148	2.45839e+06	1.19307e+06	1.83387e+06	4.2463e+06	6.08252e+06	2.64889e+06	1.7315e+06	2.09043e+06	1.53542e+06	4.28354e+06	696883	6.23909e+06
__792.585_793.59228_2.831	1.4435e+06	1.47817e+06	1.12254e+06	4.40122e+06	3.33545e+06	2.8912e+06	685269	1.27102e+06	3.80022e+06	6.23569e+06	78854.9	1.36898e+06
6-Deoxohomodolichosterone_C29 H50 O4_462.36993_463.37714_2.239	1.14008e+06	1.60552e+06	5.56861e+06	4.06461e+06	5.92978e+06	6.23459e+06	1.42649e+06	1.67448e+06	2.21214e+06	4.38039e+06	995540	2.83036e+06
_C11 H21 N2 O4 P3_338.06919_361.05842_14.444	604009	433870	6.21727e+06	3.20442e+06	96650	148564	201651	138493	5.12105e+06	2.74803e+06	29164.5	182825
_C10 H8 O3_176.04699_177.05426_2.806	3.06514e+06	1.13407e+06	1.52731e+06	316682	2.11473e+06	2.51673e+06	694768	5.09185e+06	1.3426e+06	6.20655e+06	1.17677e+06	5.81986e+06
_C23 H38 N O8 P_487.23065_488.23793_2.593	3.85966e+06	2.36741e+06	822966	3.53386e+06	4.59881e+06	6.20514e+06	1.54061e+06	1.69327e+06	1.83295e+06	3.49916e+06	350620	4.56229e+06
_C4 H9 N O_87.06821_88.07549_1.027	4.36768e+06	5.92024e+06	5.01739e+06	3.9771e+06	4.06394e+06	5.23763e+06	3.10555e+06	3.14143e+06	4.474e+06	6.20427e+06	1.71757e+06	3.75945e+06
_C12 H20 N2 O8_320.12135_321.12866_14.769	1.67326e+06	116717	329408	265240	417412	892330	429905	320911	185060	6.20131e+06	5.75364e+06	362781
_C33 H59 N O3_517.44947_518.45557_2.194	131287	252659	68138.6	868937	4.23646e+06	6.20018e+06	210166	56121.3	266976	153104	203971	5.26544e+06
_C24 H52 N O2 P S_449.34934_450.35662_3.526	6.19345e+06	2.02151e+06	1.92971e+06	3.37276e+06	86627.1	4.96291e+06	2.3124e+06	1.22572e+06	2.31356e+06	360626	195119	2.2724e+06
3-amino-4-hydroxybenzoate_C7 H7 N O3_153.04245_154.04973_13.381	2.43886e+06	1.51501e+06	1.43012e+06	3.92195e+06	4.88355e+06	6.19029e+06	1.61802e+06	1.74578e+06	1.05086e+06	3.95988e+06	1.8454e+06	3.56449e+06
_C9 H16 N4 O8_308.09777_309.10505_12.461	3.15524e+06	1.42966e+06	862271	2.10678e+06	5.15882e+06	5.21255e+06	2.00739e+06	2.53342e+06	1.06625e+06	1.9755e+06	6.18472e+06	2.91657e+06
_C4 H11 O6 P_186.02898_187.03631_10.323	1.3875e+06	795072	193205	6.17707e+06	1.51173e+06	369804	617171	1.10292e+06	557080	896091	52105.7	1.26788e+06
hexadecanedioic acid carnitine ester isomer_C23 H43 N O6_429.30783_430.3151_8.799	574410	393877	6.17705e+06	2.50872e+06	674746	1.62701e+06	1.60495e+06	5.91792e+06	119089	3.19609e+06	2.12337e+06	2.75243e+06
_C12 H20 N2 O8_320.12139_321.12868_14.937	1.40853e+06	1.28452e+06	268588	585000	278833	607691	1.28496e+06	1.37315e+06	889564	6.17363e+06	2.43074e+06	820492
_C19 H44 N9 O2 P_461.33559_462.34284_2.32	3.45577e+06	5.96871e+06	6.1716e+06	1.51422e+06	2.88943e+06	3.7169e+06	3.29497e+06	1.1808e+06	1.64408e+06	5.55356e+06	1.50579e+06	1.9984e+06
Indole_C8 H7 N_117.05767_118.06495_9.324	4.55068e+06	4.24326e+06	3.73961e+06	5.31006e+06	4.34292e+06	6.03342e+06	6.00513e+06	4.38356e+06	3.66721e+06	4.54077e+06	6.16242e+06	3.84556e+06
_C17 H32 N6 O3_368.25553_369.26272_2.365	2.77498e+06	2.80054e+06	1.07648e+06	5.30562e+06	2.69692e+06	1.25066e+06	4.6924e+06	2.39786e+06	1.45863e+06	6.15792e+06	3.84274e+06	834284
_C14 H14 N6_266.12613_267.13341_15.295	966826	525560	1.44566e+06	2.80645e+06	4.1033e+06	6.15099e+06	584093	580358	535106	3.41269e+06	1.69811e+06	2.52767e+06
Myristoyl carnitine C14_C21 H41 N O4_371.3038_372.31006_3.64	653542	1.47136e+06	6.15029e+06	1.57837e+06	1.88336e+06	3.35893e+06	1.49243e+06	1.15815e+06	1.44599e+06	2.85645e+06	108693	1.78991e+06
_C17 H36 N8 O9 S_528.23759_529.24487_9.269	748384	1.14248e+06	6.14926e+06	2.34274e+06	2.09987e+06	2.80879e+06	786335	1.18304e+06	2.77037e+06	3.6629e+06	49187.5	1.01277e+06
12-oxo-PDA_C18 H28 O3_292.20341_293.21054_2.241	2.75921e+06	2.89387e+06	1.96701e+06	3.5154e+06	3.8292e+06	4.10091e+06	2.86427e+06	1.94187e+06	1.50795e+06	6.1491e+06	1.92215e+06	4.17305e+06
__806.56353_807.5708_3.324	5.138e+06	166505	174439	645354	116591	491265	2.67276e+06	131833	211196	261963	69979.6	6.14595e+06
Elaidate_C18 H34 O2_282.25505_283.26231_3.458	507540	6.14124e+06	2.06904e+06	306912	5.98602e+06	3.21543e+06	3.82178e+06	570886	1.5973e+06	136571	182127	4.47048e+06
13(s)-hpotre isomer_C18 H30 O4_310.21397_311.22103_2.798	2.45767e+06	3.31483e+06	2.40552e+06	3.2091e+06	6.13973e+06	5.18752e+06	2.08633e+06	2.48962e+06	494113	4.47417e+06	3.12325e+06	4.6684e+06
_C30 H61 N7_519.50029_520.5075_2.291	5.03486e+06	5.41646e+06	3.22707e+06	4.08365e+06	5.30519e+06	4.64331e+06	3.22805e+06	3.24914e+06	3.7265e+06	6.13916e+06	295680	4.70671e+06
_C25 H43 N3 O5_465.32103_466.32841_2.846	1.7399e+06	4.21847e+06	5.36531e+06	2.66686e+06	4.01909e+06	6.13573e+06	1.90942e+06	2.59975e+06	2.57051e+06	4.98526e+06	372345	2.93908e+06
_C12 H23 N3 O3_257.17376_258.18103_14.975	1.79384e+06	789667	3.33097e+06	1.15567e+06	2.92187e+06	1.08842e+06	267762	2.08043e+06	840658	5.49758e+06	6.12436e+06	2.75697e+06
_C15 H35 N7_313.29732_314.30459_2.461	2.06774e+06	5.95084e+06	6.11272e+06	2.2171e+06	3.78148e+06	4.98418e+06	1.92589e+06	1.99439e+06	2.88836e+06	5.15585e+06	2.27531e+06	3.09265e+06
_C12 H30 N6 O7_370.21938_388.25325_3.874	2.06401e+06	1.43579e+06	3.10691e+06	3.30285e+06	6.11165e+06	4.04566e+06	2.04676e+06	1.75639e+06	2.36147e+06	2.2697e+06	1.61321e+06	2.81143e+06
_C16 H35 N7 P2_387.24587_388.25314_3.873	2.06401e+06	1.43579e+06	3.27227e+06	123315	6.11165e+06	4.04566e+06	2.04676e+06	1.75639e+06	2.36147e+06	2.2697e+06	1.61321e+06	2.81143e+06
_C8 H22 N8 O3 S_310.15215_311.15943_12.099	1.98443e+06	1.45994e+06	1.16048e+06	2.62931e+06	2.83412e+06	6.09904e+06	1.34528e+06	2.12058e+06	1.48417e+06	3.03666e+06	3.40271e+06	3.74034e+06
_C19 H43 N5 S_373.32081_396.31012_3.17	107330	218666	5154368	608334	578236	6.0776e+06	225205	540042	372575	3.21186e+06	286508	3.93262e+06
Hexadecadienoyl carnitine C16:2_C23 H41 N O4_395.30289_396.31017_3.642	967503	3.9545e+06	5.15404e+06	1.96057e+06	3.12886e+06	6.0776e+06	2.31411e+06	2.13014e+06	971302	2.30327e+06	286508	2.96368e+06
benzaldehyde_C7 H6 O_106.04163_107.04889_1.027	3.83421e+06	1.77522e+06	3.82449e+06	3.64986e+06	4.63805e+06	5.20182e+06	6.05518e+06	1.43933e+06	2.38785e+06	1.28308e+06	5.22754e+06	4.88968e+06
_C11 H14 N2_174.11541_175.12268_10.316	1.30792e+06	589256	16900.7	392750	1.40117e+06	739290	550845	1.15768e+06	356728	1.15838e+06	6.02999e+06	1.22035e+06
_C H3 O2 P S2_141.93123_164.92045_14.853	5.0875e+06	3.27603e+06	2.92142e+06	3.82943e+06	2.91524e+06	6.02389e+06	5.42831e+06	5.68618e+06	4.89522e+06	5.41073e+06	1.00559e+06	4.35773e+06
__167.14182_168.14911_3.501	400026	2.20869e+06	25620.9	1.93822e+06	3.19838e+06	544335	159313	1.13431e+06	495874	3.00116e+06	6.01785e+06	3.13797e+06
_C10 H22 O6_238.14114_239.14843_3.818	4.76654e+06	3.94154e+06	3.96595e+06	2.10111e+06	2.3402e+06	2.52494e+06	6.01772e+06	4.74056e+06	2.9428e+06	3.1718e+06	694991	2.27682e+06
_C21 H40 N7 P S_453.28472_454.29197_2.846	2.84681e+06	2.96807e+06	969856	3.06798e+06	4.34801e+06	3.91012e+06	2.44254e+06	2.74214e+06	1.40104e+06	6.0107e+06	3.1956e+06	2.60945e+06
_C32 H55 N O2 S_517.39658_518.40385_2.242	720431	5.23343e+06	1.09293e+06	1.2744e+06	1.95047e+06	3.77578e+06	1.06923e+06	2.60061e+06	3.50994e+06	6.0098e+06	865211	1.0514e+06
_C32 H57 N P2_517.39929_518.40657_2.13	165273	293419	1.09293e+06	459296	379753	784098	196994	170236	493303	6.0098e+06	37486.6	335073
_C11 H12_144.09373_145.101_2.242	3.29582e+06	3.02461e+06	4.16607e+06	5.03381e+06	5.88845e+06	6.00082e+06	3.23501e+06	2.86155e+06	2.5646e+06	5.45719e+06	2.66395e+06	5.96435e+06
_C11 H18 N2 O3_226.13136_227.13863_14.389	4.85265e+06	3.24929e+06	1.46688e+06	1.94771e+06	5.0091e+06	679200	5.04556e+06	2.16371e+06	2.80737e+06	2.73066e+06	2.34263e+06	6.00037e+06
c19:2_C19 H34 O2_294.25533_295.26261_2.237	1.76456e+06	2.77813e+06	754759	3.67479e+06	5.9642e+06	1.72704e+06	2.96534e+06	1.97921e+06	621887	79773.7	3.70528e+06	1.87157e+06
_C11 H25 O P S_236.13852_237.14617_3.518	355047	1.10333e+06	120726	465506	3.64296e+06	1.95014e+06	399463	506751	322819	3.52735e+06	5.96155e+06	3.52248e+06
_C5 H5 N O_95.03695_96.04423_9.096	2.35688e+06	5.96109e+06	661210	1.55783e+06	1.58626e+06	1.08793e+06	2.45762e+06	2.33811e+06	883183	2.49476e+06	3.07265e+06	931752
_C20 H39 N3 O S3_433.22392_434.23101_2.642	1.03538e+06	1.50702e+06	4.20047e+06	774768	2.82309e+06	5.95506e+06	766000	1.67388e+06	405098	1.68201e+06	59583.5	2.91988e+06
_C13 H18 N8 O2_318.1534_319.16067_14.975	229713	162949	160102	5.95464e+06	1.15195e+06	298675	23900.2	93610	96099.9	539078	1.24751e+06	727010
6-Oxopiperidine-2-carboxylic acid_C6 H11 N3 O2_157.08477_158.09215_17.672	1.6029e+06	1.10352e+06	2.76093e+06	2.47731e+06	5.95403e+06	2.30976e+06	1.49929e+06	1.11167e+06	2.41351e+06	2.0799e+06	1.91712e+06	5.32733e+06
_C19 H37 N7 O6_459.28151_460.28878_9.203	1.04387e+06	1.15232e+06	39883.8	55633.3	1.44041e+06	581617	1.14696e+06	986744	246089	1.83529e+06	5.93332e+06	2.23304e+06
_C5 H7 N4 O16 P3 S_503.87928_504.88655_14.5	1.40852e+06	2.79234e+06	3.30226e+06	3.33535e+06	5.93068e+06	4.98121e+06	2.41331e+06	2.70502e+06	2.88792e+06	5.19316e+06	1.7096e+06	4.99849e+06
_C18 H24 N2 S2_332.13618_333.14347_10.57	1.33495e+06	710330	147238	1.94167e+06	2.07746e+06	2.26967e+06	952157	1.45219e+06	773980	3.63394e+06	5.93047e+06	2.97624e+06
_C4 H14 N3 O P_151.08693_152.09452_3.448	1.50166e+06	542504	132642	1.32828e+06	874374	159739	1.17319e+06	1.13014e+06	201430	5.92996e+06	877295	1.09628e+06
_C23 H45 N4 O3 P_456.32252_457.32974_2.767	2.16158e+06	1.84731e+06	3.99079e+06	3.28638e+06	4.59744e+06	5.92377e+06	1.56727e+06	2.34638e+06	2.22068e+06	2.98968e+06	697410	2.75102e+06
PC (30:1)_C38 H74 N O8 P_703.51524_726.50519_3.237	2.20509e+06	540280	37907.6	5.92276e+06	676735	1.2512e+06	797602	962322	3.35015e+06	5.60245e+06	25605.9	2.16307e+06
_C11 H29 N4 O7 P_360.17519_361.18249_14.685	3.89743e+06	2.01965e+06	2.52082e+06	5.91145e+06	2.60669e+06	3.12066e+06	3.54024e+06	3.99404e+06	3.48283e+06	5.7767e+06	1.31967e+06	1.68794e+06
_C14 H25 N6 P S_340.16265_341.16992_2.788	4.68106e+06	3.73139e+06	2.91938e+06	4.96608e+06	5.6682e+06	5.90372e+06	2.04098e+06	3.67228e+06	2.00017e+06	2.85903e+06	2.05755e+06	5.33454e+06
_C33 H68 N O2 P S_573.47387_574.48115_2.317	2.11709e+06	165933	2.79827e+06	2.57423e+06	1.52536e+06	5.69132e+06	468291	559907	1.15201e+06	5.90018e+06	1.44147e+06	3.76043e+06
_C21 H43 N4 O3 P_430.30736_431.31468_3.779	756734	1.96034e+06	5.88997e+06	4.85772e+06	2.25022e+06	5.49037e+06	1.77621e+06	753667	2.79408e+06	3.61475e+06	110580	3.59833e+06
Gamma glutamyl ornithine_C10 H19 N3 O5_261.13189_262.13923_15.559	654751	177959	266333	790993	1.20119e+06	945618	841744	1.75734e+06	759369	2.35013e+06	5.88205e+06	1.26893e+06
__437.22864_438.23584_2.639	1.41682e+06	1.48418e+06	5.87806e+06	1.39172e+06	2.65485e+06	3.01357e+06	677293	1.48472e+06	837628	1.15032e+06	68224.5	1.61315e+06
_C8 H23 N6 P_234.17265_235.17993_9.008	2.77043e+06	2.21619e+06	1.02253e+06	292500	5.87025e+06	5.68377e+06	2.62188e+06	2.76652e+06	2.17247e+06	4.2575e+06	4.62277e+06	4.25199e+06
_C14 H33 N2 O P3 S_370.15537_371.16265_13.329	752335	825977	1.98418e+06	2.12978e+06	4.49215e+06	5.85669e+06	800540	927932	948480	2.76443e+06	495747	1.87929e+06
_C18 H40 N6 O S_388.29725_389.30423_2.274	1.40507e+06	1.65381e+06	5.84366e+06	3.3667e+06	3.8109e+06	4.55369e+06	940020	1.25268e+06	1.97352e+06	2.57737e+06	182521	3.08727e+06
_C29 H31 O4 P_474.19727_475.20355_3.618	874584	1.11028e+06	3.43445e+06	899241	1.61789e+06	5.82492e+06	802903	718957	515793	585607	138861	1.44695e+06
_C27 H44 O4_432.3232_433.33033_3.573	532252	2.37264e+06	5.82426e+06	4.55354e+06	1.41648e+06	1.60619e+06	3.27992e+06	2.05006e+06	1.67227e+06	5.37409e+06	265862	3.44506e+06
_C21 H50 N5 O4 P_467.36004_468.36733_2.443	915705	1.69085e+06	5.82145e+06	3.54071e+06	1.79462e+06	2.00812e+06	1.4589e+06	1.82289e+06	1.91072e+06	2.31248e+06	336127	2.15122e+06
_C7 H22 N7 O P_251.1626_252.16988_18.226	1.7752e+06	1.10491e+06	373921	1.45683e+06	2.61478e+06	2.75143e+06	1.11469e+06	1.48407e+06	709244	2.19443e+06	5.81036e+06	1.71089e+06
_C9 H15 N3 O_181.12124_182.12852_14.599	2.03562e+06	2.43939e+06	1.61406e+06	1.4232e+06	1.22366e+06	1.87575e+06	1.37778e+06	5.80751e+06	1.62548e+06	1.51845e+06	1.37452e+06	1.41308e+06
__473.19545_474.20271_3.624	837581	1.11028e+06	1.07337e+06	1.05111e+06	1.64146e+06	5.80627e+06	802903	440071	532337	597619	138861	1.08428e+06
Artabsinolide A_C15 H20 O5_280.13059_281.13786_2.379	1.98572e+06	1.38231e+06	2.00135e+06	4.43069e+06	5.80573e+06	5.33847e+06	2.55093e+06	2.23851e+06	2.14589e+06	2.56822e+06	46702.8	3.94335e+06
_C11 H18 N2 O2_210.13633_211.14361_11.577	2.942e+06	1.67189e+06	457932	2.26284e+06	3.28473e+06	4.0746e+06	2.00509e+06	2.18769e+06	1.33532e+06	3.53866e+06	5.7982e+06	3.39884e+06
_C26 H36 N3 O5 P_501.23806_502.24534_8.237	458923	245700	5.7964e+06	2.54007e+06	372964	391955	34299.5	118632	465780	476854	79317	638359
Anserine_C10 H16 N4 O3_240.12199_241.12927_14.8	358818	263010	60073.4	614555	761652	651134	185788	261628	147902	1.03605e+06	5.78101e+06	881029
_C13 H35 N8 O3 P_382.26027_383.26755_1.945	390430	267983	513722	226869	149140	1.58968e+06	1.37111e+06	2.04458e+06	394340	238375	312468	5.77846e+06
_C28 H57 N O6_503.42002_504.42731_2.245	1.63059e+06	1.54082e+06	5.76952e+06	2.9647e+06	2.01748e+06	4.29587e+06	865007	912575	3.0954e+06	2.01504e+06	106865	2.10424e+06
LysoPC P-16:0_C24 H50 N O6 P_479.33626_480.34355_3.717	1.26126e+06	2.10772e+06	5.76336e+06	2.25193e+06	2.60542e+06	3.12102e+06	752290	1.20214e+06	1.8243e+06	3.62369e+06	149533	1.52062e+06
_C26 H31 N7_441.26127_442.26855_8.918	396907	425682	91948.7	184019	97298.8	224919	541010	988949	191463	1.49802e+06	5.75597e+06	306817
_C33 H63 N2 O2 P3_612.41246_613.41974_2.11	175709	361107	5.75528e+06	621357	725326	2.77909e+06	258488	173915	978268	821878	25155.4	575768
_C25 H39 N2 O2 P S_462.25059_463.25787_3.605	25571.1	1.20853e+06	2.00323e+06	350866	2.75707e+06	5.75253e+06	1.45803e+06	193163	268846	685215	156205	1.58817e+06
N-Acetylhistidine_C8 H11 N3 O3_197.08155_198.08884_15.101	1.39384e+06	900837	525154	4.66204e+06	5.74112e+06	3.81315e+06	506939	810683	1.16889e+06	4.77724e+06	771468	3.70408e+06
_C8 H12 O_124.08861_125.09588_2.34	1.52624e+06	4.97597e+06	1.27319e+06	3.65935e+06	4.83138e+06	1.46663e+06	1.88241e+06	1.14621e+06	982871	5.73867e+06	2.57654e+06	2.02782e+06
__135.04052_136.0478_13.716	2.05599e+06	2.41549e+06	3.39592e+06	4.58246e+06	5.73474e+06	4.37563e+06	1.26394e+06	1.76287e+06	4.90365e+06	2.72923e+06	265627	4.02788e+06
3-(2-hydroxyphenyl)propanoate_C9 H10 O3_166.0628_167.07011_3.591	849415	406082	463825	398327	816044	825276	725156	5.72755e+06	485908	336044	1.14727e+06	775544
LPE 20:0_C25 H52 N O7 P_509.34696_510.35424_3.884	1.67662e+06	1.49702e+06	1.95507e+06	2.80277e+06	5.72568e+06	2.67811e+06	1.07654e+06	1.5723e+06	2.03416e+06	3.97618e+06	737185	2.01483e+06
_C6 H6 N3 O3 P_199.01557_200.02284_14.521	2.44533e+06	2.23763e+06	1.80887e+06	2.19986e+06	2.64895e+06	4.90707e+06	2.50159e+06	2.95783e+06	1.82357e+06	1.32117e+06	5.71021e+06	2.58108e+06
Palmitoylcarnitine_C23 H45 N O4_399.33426_400.34145_2.844	1.22264e+06	2.12375e+06	3.51573e+06	2.95664e+06	4.4167e+06	462074	1.80196e+06	1.52259e+06	2.692e+06	5.70605e+06	173720	2.44004e+06
_C29 H51 N2 O2 P_490.36453_491.37193_2.843	1.45471e+06	1.21019e+06	5.1023e+06	859594	1.45638e+06	5.70291e+06	538347	1.3382e+06	1.67792e+06	3.94088e+06	440072	3.37586e+06
__447.34311_448.35173_2.278	3.03923e+06	772277	611109	718609	5.69238e+06	5.33012e+06	3.53569e+06	151999	247638	1.72085e+06	784984	4.44964e+06
Dihydroactinidiolide_C11 H16 O2_180.11477_181.12205_2.256	4.02658e+06	5.0523e+06	3.11707e+06	4.03797e+06	5.62291e+06	4.11467e+06	3.84581e+06	979764	2.7236e+06	3.48326e+06	3.35588e+06	5.68271e+06
N-Acetylhistidine_C8 H11 N3 O3_197.07987_198.08715_10.218	2.82819e+06	1.90969e+06	1.18502e+06	4.20884e+06	5.41087e+06	5.67713e+06	2.10194e+06	2.4393e+06	1.90628e+06	5.10136e+06	3.26179e+06	4.46639e+06
_C27 H65 N9 O5_595.5163_596.52358_2.201	1.47605e+06	3.53258e+06	4.67918e+06	1.60664e+06	3.50902e+06	5.0201e+06	1.43965e+06	1.69293e+06	2.22212e+06	5.67154e+06	1.45986e+06	5.64421e+06
_C9 H22 N O6 P_271.11764_272.12494_13.134	1.74374e+06	1.21718e+06	1.04824e+06	3.11934e+06	5.66366e+06	3.43102e+06	682399	965917	897257	2.7335e+06	1.55434e+06	3.1332e+06
_C10 H16 N2 O4_228.11062_229.1179_8.475	3.65877e+06	2.66084e+06	746070	3.19583e+06	5.00211e+06	5.66286e+06	2.62293e+06	3.00196e+06	2.47062e+06	5.27093e+06	4.56446e+06	4.35405e+06
_C10 H24 N4 O2 S2_296.13679_297.14407_14.951	1.03061e+06	572306	1.15511e+06	2.51385e+06	5.66233e+06	5403867	818188	736666	637435	3.17266e+06	3.08141e+06	3.15191e+06
Methylgingerol_C18 H28 O4_308.19827_309.20548_2.831	1.5359e+06	2.86141e+06	2.58218e+06	2.36288e+06	5.65066e+06	2.58693e+06	2.37047e+06	2.03828e+06	1.07228e+06	3.34242e+06	1.85934e+06	3.609e+06
_C12 H18 O_178.13549_179.14274_2.3	2.46201e+06	5.04787e+06	1.54967e+06	3.11477e+06	5.63192e+06	3.45873e+06	4.57112e+06	1.50867e+06	1.206e+06	3.33022e+06	1.30089e+06	4.33121e+06
Val Tyr_C14 H20 N2 O4_280.14149_281.14877_11.569	1.67849e+06	1.26006e+06	218277	778707	3.4489e+06	1.93688e+06	1.27051e+06	2.08965e+06	715182	3.34331e+06	5.61619e+06	2.48652e+06
_C42 H67 N3 O7_725.49816_726.50507_3.622	2.29073e+06	540280	2.84887e+06	5.16412e+06	676735	1.2512e+06	797602	962322	3.44411e+06	5.60245e+06	290858	1.68385e+06
Proline betaine_C7 H13 N O2_143.09439_144.10167_10.81	3.86016e+06	2.95523e+06	1.51835e+06	2.70584e+06	2.89171e+06	4.12496e+06	2.99848e+06	2.56335e+06	2.50926e+06	5.60107e+06	4.55659e+06	4.38385e+06
__447.34666_448.35394_2.305	3.03923e+06	5.09777e+06	365330	3.80434e+06	5.59899e+06	5.54263e+06	3.53569e+06	1.52776e+06	2.50642e+06	4.51825e+06	784984	4.07126e+06
PE 34:2_C39 H74 N O8 P_715.51334_716.52063_2.035	1.28317e+06	1.17688e+06	80147.6	1.04604e+06	5.59826e+06	1.07645e+06	1.06844e+06	1.00909e+06	373117	3.24564e+06	3.83674e+06	1.51143e+06
_C20 H46 N3 O7 P3 S_565.23279_566.24006_3.625	1.67402e+06	1.19534e+06	5.08584e+06	1.79879e+06	2.54264e+06	3.87646e+06	1.75457e+06	607059	2.7201e+06	5.59372e+06	96536.6	2.51728e+06
_C4 H5 N4 O2 P S_203.98759_204.99491_11.525	4.64852e+06	3.81807e+06	2.46789e+06	2.98114e+06	3.39417e+06	2.5295e+06	5.58741e+06	4.2567e+06	4.08547e+06	3.14099e+06	1.01411e+06	2.79165e+06
_C12 H30 N9 O5 P_411.21319_412.22043_4.043	1.72358e+06	1.1267e+06	5.58706e+06	4.67876e+06	2.27844e+06	5.53722e+06	328288	1.003e+06	4.34329e+06	760896	88250.9	25056.3
_C7 H13 N O_127.09955_128.10682_11.327	1.35272e+06	1.66752e+06	1.67881e+06	1.99298e+06	5.57614e+06	1.61166e+06	1.24041e+06	1.77259e+06	624478	1.71515e+06	4.58845e+06	1.32822e+06
Muramic acid_C9 H17 N O7_251.10033_252.10753_14.794	231238	13655.6	191081	380008	57484.3	429641	304621	24365.4	71404.4	806857	5.56842e+06	643445
_C8 H15 N3 O_169.12123_170.12851_10.85	5.32302e+06	5.0655e+06	5.55784e+06	4.86201e+06	3.90713e+06	5.32271e+06	4.87841e+06	4.87285e+06	4.38301e+06	5.22614e+06	4.71719e+06	5.33542e+06
_C19 H39 N7 O_381.32375_382.33084_2.178	1.00133e+06	2.96581e+06	2.53285e+06	839147	5.55493e+06	5.39952e+06	1.45491e+06	913067	1.04544e+06	1.30306e+06	86392.4	2.582e+06
_C6 H15 N O2_133.11012_134.1174_11.877	1.53172e+06	2.20212e+06	4.59178e+06	3.22854e+06	2.82275e+06	5.54814e+06	2.27762e+06	3.14533e+06	2.57179e+06	4.79394e+06	2.96264e+06	3.12757e+06
_C13 H26 N2 O11_386.15435_387.16163_15.01	1.03245e+06	581257	12785.3	643963	1.55424e+06	976456	513884	1.03458e+06	418730	2.40627e+06	5.53037e+06	2.11628e+06
C18:1, Oleic acid_C18 H34 O2_282.25562_283.26261_2.226	1.37245e+06	3.20716e+06	1.35969e+06	1.3439e+06	5.51026e+06	3.21307e+06	2.30703e+06	918044	980873	2.63461e+06	1.52606e+06	3.05981e+06
__334.27078_335.27813_3.544	3.72308e+06	2.78211e+06	2.93028e+06	3.20075e+06	4.18507e+06	4.03763e+06	2.86721e+06	2.69291e+06	5.49006e+06	534710	469266	2.86968e+06
_C7 H10 O_110.07304_111.08029_2.437	1.63717e+06	2.7056e+06	2.01943e+06	1.66254e+06	5.4852e+06	611160	2.13004e+06	2.43812e+06	898445	1.84531e+06	1.29034e+06	1.46876e+06
__646.51578_647.52354_2.206	88963	84877.6	263128	5.46669e+06	318183	404098	80633.9	56641.1	53060.9	130699	1.56438e+06	502030
_C11 H26 N6 O S_290.1877_291.19502_2.834	2.96599e+06	3.39527e+06	3.64581e+06	2.85766e+06	5.46565e+06	4.51532e+06	2.28263e+06	2.23451e+06	1.39687e+06	5.21079e+06	3.43451e+06	3.88116e+06
_C17 H34 N6 O2_354.27651_372.31014_3.23	653542	407565	21514.2	8153.93	104467	38577.3	470511	360038	5.46521e+06	2.85645e+06	69842.5	1.78991e+06
_C10 H16 N2 O3_212.11589_213.12316_14.891	1.68577e+06	1.34023e+06	944896	2.54717e+06	5.01676e+06	5.45827e+06	1.20239e+06	1.45922e+06	1.1679e+06	2.91481e+06	4.93399e+06	4.37858e+06
_C21 H41 O2 P S_388.26027_389.26755_9.159	1.09841e+06	1.02707e+06	2.78949e+06	1.54192e+06	5.45773e+06	3.92062e+06	1.00224e+06	554522	1.04714e+06	1.05733e+06	1.22858e+06	2.2827e+06
_C7 H14 N8 O3_258.12103_259.12831_13.551	1.16817e+06	1.20398e+06	479041	379768	215190	2.42587e+06	1.11799e+06	1.71748e+06	697590	2.19368e+06	5.45079e+06	1.92675e+06
_C12 H22 N2 S2_258.12139_259.1285_14.221	358771	244557	217583	39382.4	1.55641e+06	624257	268063	297146	158458	490649	5.45079e+06	1.04133e+06
_C17 H20 N2 O9 P2_458.06891_459.0762_9.009	5.44676e+06	4.16474e+06	1.13261e+06	3.53625e+06	1.55e+06	4.52153e+06	3.85548e+06	3.58779e+06	2.9353e+06	3.09296e+06	2.83396e+06	3.70638e+06
corey pg-lactone diol isomer_C15 H24 O4_268.16697_269.17422_2.317	1.80989e+06	1.51843e+06	1.60573e+06	2.12287e+06	2.18277e+06	534600	1.98017e+06	934407	1.4115e+06	2.11755e+06	5.44423e+06	2.7396e+06
_C9 H16 N8 O_252.14675_253.15397_14.68	783560	314001	2.09746e+06	461876	611604	5.44261e+06	146004	250044	927613	42809.1	496826	679500
_C9 H17 N3_167.142_168.14928_10.979	1.2648e+06	1.44682e+06	1.39861e+06	1.20329e+06	1.00928e+06	1.48444e+06	1.29606e+06	1.28051e+06	1.37441e+06	1.36974e+06	5.44249e+06	1.2083e+06
_C14 H33 N7 O3_347.26681_348.27382_3.639	3.64378e+06	2.8014e+06	920652	2.41901e+06	5.43373e+06	2.60914e+06	2.00182e+06	1.92529e+06	1.68055e+06	4.19062e+06	1.02069e+06	3.65551e+06
_C14 H30 N6 O3_330.24012_348.2738_3.613	3.30023e+06	2.8014e+06	920652	2.41901e+06	5.43373e+06	2.60914e+06	2.00182e+06	1.37379e+06	1.68055e+06	4.19062e+06	599428	3.65551e+06
_C20 H46 N6 O3 S_450.33349_468.36712_3.829	1.3392e+06	471210	5.42997e+06	2.3388e+06	1.42661e+06	3.06522e+06	473827	944657	537738	636799	67112.1	914013
_C18 H43 N10 O P_446.33806_447.34522_2.648	3.14022e+06	597186	1.09838e+06	774556	1.95853e+06	1.96248e+06	595656	494472	5.42975e+06	674748	784984	864782
_C19 H32 N O8 P_433.18763_434.19521_3.62	989625	3.53542e+06	2.65354e+06	1.17475e+06	1.73923e+06	5.40711e+06	826161	137775	865640	1.35267e+06	120167	2.26564e+06
S-ADENOSYLMETHIONINE_C15 H22 N6 O5 S_398.13612_399.1434_16.313	2.15119e+06	1.83528e+06	3.72097e+06	3.35712e+06	4.11418e+06	4.0396e+06	1.63942e+06	2.21575e+06	1.96166e+06	3.62461e+06	5.40177e+06	796993
_C10 H28 N10 O5 S_400.19769_401.20644_3.63	5.3879e+06	1.67263e+06	182630	465241	682475	803154	1.38998e+06	2.7951e+06	785211	4.54125e+06	61642.8	2.80136e+06
_C18 H23 N7_337.19912_338.2064_17.465	1.82914e+06	1.92011e+06	1.30818e+06	2.3181e+06	5.3819e+06	1.14027e+06	1.8938e+06	1.67768e+06	1.18966e+06	3.32647e+06	5.15917e+06	1.04951e+06
_C8 H14 N8 O4_286.11595_287.12318_12.477	2.25624e+06	1.15326e+06	851162	1.49036e+06	3.70758e+06	3.14001e+06	1.47648e+06	1.70229e+06	884171	1.24403e+06	5.38179e+06	1.93261e+06
_C7 H12_96.09372_97.101_2.304	638979	3.37271e+06	578074	829156	5.38062e+06	2.50772e+06	3.12842e+06	805565	738482	508410	921385	3.86813e+06
PE 36:2_C41 H78 N O8 P_743.54504_744.55233_2.809	141670	1.52973e+06	1.53035e+06	4.80798e+06	3.20333e+06	141415	78888.8	98570	4.4823e+06	5.35664e+06	401575	4.00594e+06
__245.16336_246.17077_3.444	1.44258e+06	210550	143998	386657	3.51115e+06	149637	37998.6	60308.7	72260.9	2.68603e+06	5.35389e+06	483247
_C42 H75 N9 O4_769.59775_770.60441_3.589	3.01702e+06	2.55523e+06	548328	5.35211e+06	4.30354e+06	1.84713e+06	207775	1.97719e+06	3.90254e+06	5.21105e+06	118488	1.26587e+06
__177.12613_178.13344_3.548	878340	2.64657e+06	140354	3.20515e+06	4.71982e+06	1.55894e+06	509578	2.12624e+06	697397	3.97692e+06	5.34945e+06	4.86198e+06
decyloxybenzene-sulfonic acid isomer_C16 H26 O4 S_314.15828_315.16556_13.018	2.81141e+06	1.56241e+06	1.6044e+06	4.10101e+06	2.56913e+06	5.3488e+06	1.1605e+06	2.80001e+06	1.04083e+06	5.02123e+06	4.09402e+06	4.12099e+06
_C4 H11 N O_89.08396_90.09124_12.93	1.47516e+06	984996	701788	678489	1.17994e+06	1.70111e+06	920197	1.38751e+06	464271	1.90382e+06	5.3482e+06	1.31631e+06
_C12 H14 O_174.10426_175.11152_2.263	2.5129e+06	2.50886e+06	4.31818e+06	3.85428e+06	2.56379e+06	4.61948e+06	1.98629e+06	2.01977e+06	2.11378e+06	3.39623e+06	1.63838e+06	5.33743e+06
DG 34:4_C37 H64 O5_588.47423_589.48135_2.181	2.39437e+06	1.65364e+06	1.50851e+06	3.75249e+06	2.1907e+06	4.98204e+06	4.10053e+06	28413.4	2.02215e+06	5.32921e+06	2.24148e+06	2.04859e+06
_C13 H28 N2 P2 S_306.1423_307.1496_14.93	2.25547e+06	643613	1.31083e+06	2.61902e+06	4.31333e+06	3.5742e+06	1.25267e+06	845374	933797	3.99568e+06	5.32502e+06	2.7884e+06
_C18 H30 N P S_323.18373_324.19097_16.826	1.82072e+06	1.53365e+06	579952	2.31961e+06	3.21526e+06	3.61672e+06	1.07709e+06	1.4623e+06	1.08032e+06	2.70915e+06	5.32124e+06	3.35343e+06
__176.11991_159.11665_2.322	3.21474e+06	1.68469e+06	3.95886e+06	4.58982e+06	5.30795e+06	4.44156e+06	1.62619e+06	452111	2.36784e+06	4.53441e+06	2.28045e+06	3.94743e+06
_C24 H47 N4 O7 P_534.31521_535.32249_8.26	1.6912e+06	1.40126e+06	102391	843604	2.10929e+06	2.0793e+06	1.20518e+06	2.12859e+06	731370	2.1166e+06	5.30618e+06	3.59067e+06
_C5 H2 N4 O5 S3_293.9214_294.92867_13.971	4.57446e+06	3.33328e+06	4.61259e+06	3.80082e+06	3.05655e+06	3.67319e+06	2.88251e+06	3.39069e+06	3.79719e+06	3.55719e+06	5.30468e+06	3.11265e+06
_C12 H11 N_169.08888_170.09616_1.032	5.23201e+06	2.81661e+06	5.27484e+06	3.58579e+06	4.97394e+06	3.18545e+06	3.82241e+06	4.97497e+06	4.4898e+06	4.05211e+06	4.23482e+06	3.2012e+06
_C10 H16 N2 O3_212.11573_213.12301_15.315	1.98518e+06	1.5731e+06	931134	2.64089e+06	4.22026e+06	5.27006e+06	1.41962e+06	1.55135e+06	1.23206e+06	3.36509e+06	4.24261e+06	4.24197e+06
_C42 H61 N3 O4_671.46276_672.47015_2.843	54980.5	57946.6	5.26792e+06	2.05441e+06	1.86671e+06	4.67348e+06	39934.7	49929	1.31305e+06	1.48788e+06	66284.7	864090
Guanosine_C10 H13 N5 O5_283.09099_284.09831_10.007	3.35311e+06	977035	2.38189e+06	5.26629e+06	1.93573e+06	2.75015e+06	2.89807e+06	2.0311e+06	2.62463e+06	2.77223e+06	236382	4.18174e+06
_C4 H4 O6 P2_209.94875_210.95603_14.494	1.35483e+06	2.69186e+06	2.98614e+06	3.06544e+06	5.16193e+06	5.25525e+06	2.60023e+06	2.75865e+06	2.74323e+06	4.57834e+06	2.31657e+06	4.36535e+06
_C21 H41 N4 O3 P_428.29178_429.2993_2.835	1.10321e+06	702078	5.2547e+06	3.00521e+06	1.57787e+06	1.04181e+06	860630	687687	1.07591e+06	1.8722e+06	66886.2	866687
_C14 H10 N2 O5_286.06169_287.06897_4.022	2.85763e+06	1.88565e+06	1.3467e+06	2.70848e+06	4.02829e+06	4.34837e+06	2.53059e+06	3.00003e+06	1.8936e+06	3.27574e+06	5.25351e+06	3.74462e+06
_C25 H51 P S_414.34873_415.35598_2.666	1.21354e+06	1.42843e+06	3.92753e+06	1.80842e+06	4.04382e+06	5.24364e+06	1.95161e+06	1.92664e+06	1.25548e+06	1.90117e+06	618427	3.34596e+06
Aminoadipate_C6 H11 N O4_161.06872_162.07599_14.804	466916	726274	417254	627395	999109	1.74232e+06	1.24253e+06	1.01346e+06	242633	938597	5.23722e+06	1.18191e+06
_C35 H70 N4 O2 P2_640.5005_641.50778_3.535	2.85053e+06	894343	1.90741e+06	5.00763e+06	1.67425e+06	4.20747e+06	1.77296e+06	1.54301e+06	3.25493e+06	5.237e+06	385431	1.72807e+06
_C28 H66 N10 O2 S2_638.48718_639.49432_2.202	2.43769e+06	5.23519e+06	1.74619e+06	2.70685e+06	2.01758e+06	4.36296e+06	3.49131e+06	2.54176e+06	2.42353e+06	3.08996e+06	961384	3.25819e+06
_C7 H10_94.07807_95.08535_2.803	3.0707e+06	1.71617e+06	3.39768e+06	3.17991e+06	2.81119e+06	2.46013e+06	5.22913e+06	1.32798e+06	37614.8	3.17714e+06	1.82296e+06	3.46595e+06
_C32 H60 O4_508.44814_509.45542_2.184	3.38486e+06	2.73281e+06	4.55105e+06	3.99047e+06	3.63954e+06	5.22872e+06	1.65809e+06	1.49869e+06	2.12137e+06	4.65609e+06	678073	3.87262e+06
_C41 H80 N7 O3 P3_811.55503_812.5623_3.873	2.59141e+06	1.27481e+06	2.60261e+06	5.2234e+06	1.50046e+06	1.6216e+06	1.24018e+06	796306	2.22915e+06	2.67849e+06	167862	1.91035e+06
_C27 H37 N3 O11_579.24545_580.25273_8.452	264506	76576.6	431267	123194	185148	3.83423e+06	2.46207e+06	2.11863e+06	215684	1.47166e+06	30860.6	5.21625e+06
_C25 H59 N8 O3 P S_582.41632_583.42359_1.879	2.11197e+06	2.3797e+06	5.21422e+06	2.69251e+06	2.28242e+06	3.62826e+06	2.00477e+06	2.5066e+06	2.79099e+06	2.03382e+06	212522	2.28984e+06
corosolic acid isomer_C30 H48 O4_472.35414_473.36139_2.817	2.01689e+06	1.80037e+06	4.53596e+06	748145	2.73274e+06	5.21172e+06	418729	1.59726e+06	1.79601e+06	4.07856e+06	536380	3.48536e+06
_C16 H24 N2 O2_276.18322_277.1905_10.029	1.9459e+06	757572	244507	4.33145e+06	2.52083e+06	3.75517e+06	1.12198e+06	1.03113e+06	3.09596e+06	5.21066e+06	392598	3.87321e+06
_C4 H4 O2_84.02085_102.05467_14.437	2.136e+06	1.29446e+06	4.4301e+06	5.20395e+06	1.30886e+06	2.18197e+06	1.18687e+06	958025	3.64086e+06	3.06422e+06	552869	1.32408e+06
_C12 H15 N10 P_330.12485_331.13212_3.81	648151	1.14538e+06	2.57996e+06	574828	2.04619e+06	5.20382e+06	511331	427821	464739	898011	68604.7	1.44338e+06
_C5 H10 N P3_177.00098_178.00829_14.532	4.04717e+06	3.08348e+06	4.59703e+06	5.15229e+06	5.10509e+06	2.73457e+06	2.73701e+06	2.50106e+06	4.3159e+06	5.203e+06	2.57075e+06	4.73866e+06
_C12 H31 N2 P3 S_328.14489_329.15216_16.918	1.11175e+06	821768	915648	2.36783e+06	4.39593e+06	5.19864e+06	856627	1.12719e+06	715453	2.72548e+06	3.79954e+06	771516
3-hydroxyoctadecanoylcarnitine isomer_C25 H49 N O5_443.36043_444.36731_3.859	410676	971697	5.19589e+06	1.34536e+06	2.68385e+06	3.76055e+06	909783	614628	837087	1.39594e+06	82628.6	1.08907e+06
_C30 H46_406.35912_407.3664_2.241	1.50624e+06	1.31553e+06	4.24301e+06	3.75196e+06	3.94425e+06	5.19545e+06	1.65258e+06	1.3779e+06	1.64007e+06	3.6726e+06	901088	3.14328e+06
_C9 H6_114.04677_115.05404_2.235	3.84694e+06	1.79926e+06	1.67042e+06	4.12692e+06	2.79008e+06	4.84894e+06	3.18106e+06	2.63443e+06	2.83359e+06	5.19114e+06	2.89037e+06	4.97075e+06
Aprobarbital_C10 H14 N2 O3_210.10008_211.10735_9.936	2.02109e+06	1.17948e+06	1.58909e+06	2.96012e+06	5.17882e+06	5.13935e+06	1.51398e+06	1.66409e+06	1.27471e+06	2.98907e+06	3.0147e+06	2.51164e+06
_C34 H44 N7 P_581.33406_582.34134_2.831	2.53231e+06	2.85009e+06	28237.6	3.05327e+06	3.26272e+06	4.31717e+06	2.08433e+06	2.82977e+06	2.16438e+06	5.17757e+06	804642	4.18339e+06
_C19 H45 N2 O2 P3 S_458.24387_459.25115_8.243	29157	264633	5.17394e+06	537758	439609	1.46379e+06	502329	128124	664594	885044	30826.3	473258
_C14 H20 O2_220.14598_221.15323_2.838	1.86069e+06	1.9086e+06	3.4229e+06	2.99339e+06	2.01902e+06	4.75207e+06	1.21948e+06	1.67914e+06	1.72775e+06	5.16504e+06	773073	2.86357e+06
_C13 H20 N2 O2_236.15209_237.15936_9.941	3.83673e+06	1.99427e+06	68322.9	608195	2.69837e+06	1.19507e+06	656359	1.1202e+06	403807	5.16222e+06	1.02051e+06	1.98942e+06
__770.5682_771.5726_3.353	5.16146e+06	941399	98197.1	2.80463e+06	812821	712669	244769	145860	73840.8	54341.7	64561.1	79651.8
_C5 H10 N P_115.05458_116.06185_1.036	2.63238e+06	2.29341e+06	5.15534e+06	3.28998e+06	4.5707e+06	2.91153e+06	3.17342e+06	2.58239e+06	2.65197e+06	4.8984e+06	1.90085e+06	2.68405e+06
__266.16241_267.16968_3.952	1.66555e+06	71757.1	1.49405e+06	2.0483e+06	3.23384e+06	5.14826e+06	9869.35	1.21464e+06	1.04945e+06	1.99e+06	1.77235e+06	1.72053e+06
Choline_C5 H13 N O_103.09946_104.10672_3.892	2.26885e+06	1.53483e+06	981961	5.03725e+06	4.50271e+06	3.02463e+06	2.08623e+06	2.18512e+06	3.79557e+06	5.14774e+06	1.65292e+06	1.82269e+06
_C24 H50 N8 O2 S2_546.35166_547.35894_3.797	3.58444e+06	2.35938e+06	199781	465583	1.10213e+06	3.04639e+06	2.18088e+06	5.14684e+06	245051	71418.3	2.55916e+06	2.88102e+06
_C7 H14 N2 O_142.11052_143.11781_8.669	4.28011e+06	3.35043e+06	4.09943e+06	5.14481e+06	3.31084e+06	3.35154e+06	3.29717e+06	140015	3.64279e+06	3.19595e+06	3.72832e+06	3.31322e+06
_C26 H43 N2 O P_430.30748_431.31488_3.634	2.6892e+06	1.96516e+06	5.14172e+06	4.71069e+06	2.1616e+06	4.09704e+06	2.3905e+06	1.78394e+06	3.81005e+06	3.61475e+06	79961	3.44506e+06
_C21 H51 N5 P2 S_467.33644_468.34372_3.915	1.46492e+06	1.86498e+06	2.75324e+06	2.16253e+06	5.13907e+06	3.7327e+06	1.4292e+06	1.41661e+06	2.69001e+06	4.84195e+06	1.02888e+06	1.98574e+06
_C14 H19 O3 P_266.10488_267.11216_9.093	2.93766e+06	2.22796e+06	756013	2.2337e+06	4.63618e+06	5.13456e+06	2.07313e+06	2.32993e+06	2.49267e+06	3.87789e+06	2.54114e+06	3.88605e+06
Phenylbutazone_C19 H20 N2 O2_308.15179_309.15908_2.478	5.13328e+06	2.24363e+06	246410	2.10851e+06	3.10722e+06	2.66433e+06	1.87116e+06	3.95749e+06	1.45127e+06	4.80474e+06	2.33597e+06	4.05013e+06
_C20 H52 N7 O3 P3 S_563.31107_564.31834_8.587	396787	187414	5.13127e+06	450990	418872	1.10902e+06	152892	423963	520056	253835	63030.6	619365
_C30 H63 N7 O2_553.50707_554.51284_2.315	2.25244e+06	2.20437e+06	5.12968e+06	3.92322e+06	4.81964e+06	3.51215e+06	1.94896e+06	1.10961e+06	2.215e+06	3.26463e+06	128649	2.84978e+06
phenylethanolamine_C8 H11 N O_137.08391_120.08062_8.159	2.69226e+06	2.00896e+06	4.47561e+06	2.61972e+06	3.23263e+06	5.00807e+06	2.9783e+06	2.72452e+06	2.82511e+06	5.12472e+06	3.14974e+06	4.25421e+06
2,4-Dimethylbenzaldehyde_C9 H10 O_134.07296_117.06967_2.233	3.22875e+06	3.62664e+06	3.6714e+06	4.46219e+06	4.79969e+06	4.04589e+06	3.51609e+06	2.6244e+06	2.67685e+06	5.0014e+06	2.69212e+06	5.12225e+06
_C9 H8_116.06238_117.06965_2.234	3.22875e+06	3.62664e+06	3.6714e+06	4.46219e+06	4.79969e+06	4.04589e+06	3.51609e+06	2.6244e+06	2.67685e+06	5.0014e+06	2.69212e+06	5.12225e+06
_C14 H22 N2 O9_362.13299_363.14029_13.307	3.09381e+06	2.03993e+06	1.22228e+06	2.3789e+06	2.66729e+06	3.5724e+06	1.56996e+06	2.59116e+06	2.37293e+06	5.11779e+06	1.45987e+06	3.13962e+06
_C23 H47 N3 O8_493.33902_494.3463_3.836	3.16093e+06	3.71383e+06	1.19464e+06	2.95029e+06	113481	63108.8	2.24913e+06	4.68839e+06	1.63203e+06	5.11393e+06	2.68588e+06	4.62112e+06
_C24 H36 O2_356.27091_357.27819_3.641	2.42883e+06	3.69283e+06	3.02351e+06	3.24061e+06	5.10691e+06	2.03712e+06	3.18229e+06	1.41682e+06	2.14198e+06	2.14333e+06	117684	4.04297e+06
_C11 H25 N O10_331.14865_332.15588_14.829	1.01931e+06	92333.5	370090	123187	10936.6	640437	343569	836376	549039	5.10484e+06	2.14699e+06	2.90125e+06
sphingosylphosphorylcholine_C23 H50 N2 O5 P_465.34447_466.35163_3.067	2.99753e+06	1.89322e+06	1.76816e+06	994161	5.10135e+06	4.1362e+06	274433	4.66522e+06	2.5397e+06	532289	104916	1.83322e+06
_C4 H11 N O3_121.07379_122.08107_14.329	4.65953e+06	4.65857e+06	3.91765e+06	3.71354e+06	2.06893e+06	3.036e+06	5.09212e+06	4.79125e+06	3.50174e+06	3.74478e+06	2.38382e+06	2.14238e+06
1-adamantyl(1,4-thiazinan-4-yl)methanone isomer_C15 H23 N O S_265.15205_266.15933_15.152	77949	26950.4	20280.6	135527	280227	133985	135136	299341	89833.6	755170	5.09111e+06	378534
3-hydroxypalmitoleoylcarnitine isomer_C23 H43 N O5_413.31696_414.32065_2.279	797894	2.10844e+06	5.07227e+06	571822	1.66532e+06	4.37055e+06	278663	103282	2.01423e+06	1.09649e+06	1.41772e+06	2.96296e+06
_C4 H11 N O2_105.07885_106.08613_12.617	3.83235e+06	3.85022e+06	4.43564e+06	3.97317e+06	3.54174e+06	2.18608e+06	4.96509e+06	4.92613e+06	2.88257e+06	5.07114e+06	2.1579e+06	4.02271e+06
_C4 H6 N7 O P S_231.00887_253.99808_14.494	5.06841e+06	3.51791e+06	4.06906e+06	2.90059e+06	618551	736008	3.3809e+06	2.85208e+06	3.81497e+06	4.21797e+06	272783	231342
_C12 H16 O2_192.11467_193.12195_1.044	4.96866e+06	2.75503e+06	1.85762e+06	4.56165e+06	4.47553e+06	1.35793e+06	5.06104e+06	2.96349e+06	2.71287e+06	3.99165e+06	2.74747e+06	4.05517e+06
__97.97676_98.98403_14.882	3.13562e+06	2.42014e+06	4.61244e+06	4.68956e+06	3.27459e+06	3.60792e+06	1.65846e+06	1.43369e+06	3.43041e+06	5.04472e+06	888993	3.78598e+06
_C29 H34 N2 O3_458.25907_459.26635_14.955	508122	662356	170554	1.28703e+06	5.04381e+06	2.68361e+06	2.27741e+06	811085	242204	125982	237196	4.30459e+06
_C6 H12 N P S_161.04248_162.04975_14.474	2.60407e+06	726772	1.4398e+06	658373	130134	125412	2.03964e+06	5.03355e+06	860643	2.41935e+06	1.41374e+06	332221
_C20 H43 N3 O S2_405.28698_406.29424_8.187	1.90099e+06	785812	5.02267e+06	3.5096e+06	498071	1.88838e+06	523095	2.38621e+06	1.52548e+06	1.75535e+06	179281	1.66136e+06
__431.20846_432.21576_2.646	353683	673582	1.08717e+06	410880	1.12886e+06	5.01922e+06	374980	540661	178070	295107	57272.7	1.09865e+06
_C17 H40 N3 O6 P_413.2652_414.27245_3.616	1.38421e+06	1.02964e+06	5.01861e+06	2.98411e+06	1.69557e+06	4.69028e+06	2.21413e+06	465854	1.44226e+06	1.68286e+06	62142.1	1.39759e+06
_C17 H39 N2 O6 P_398.25174_399.25902_12.675	852613	361008	16670.7	202698	500609	479459	316689	940959	185240	668981	5.0148e+06	1.25192e+06
Glutamylalanine_C8 H14 N2 O5_218.09089_219.09824_3.522	2.25072e+06	1.36207e+06	955931	2.63287e+06	4.97315e+06	1.25756e+06	2.07483e+06	1.89554e+06	178822	2.39582e+06	2.39701e+06	5.01387e+06
_C27 H40_364.31222_365.31949_1.912	1.21274e+06	59321.2	5.00336e+06	2.72908e+06	130177	3.25106e+06	234534	742929	37815.1	1.33367e+06	139741	338971
_C27 H66 N10 O5_610.52709_611.53436_3.625	2.58868e+06	2.14859e+06	5.00159e+06	3.51646e+06	2.16278e+06	2.72062e+06	2.35977e+06	1.78837e+06	3.27993e+06	3.24337e+06	170503	2.29277e+06
_C18 H37 N O2_299.28205_300.2891_2.37	1.20787e+06	1.2407e+06	2.53529e+06	3.07018e+06	4.99439e+06	2.89151e+06	1.69754e+06	1.16238e+06	2.20081e+06	3.64344e+06	660785	1.81831e+06
_C7 H19 N2 O3 P_210.11133_211.11861_13.334	1.95511e+06	1.39863e+06	1.45234e+06	3.9145e+06	3.6223e+06	4.98567e+06	1.46333e+06	1.20801e+06	813243	4.37822e+06	2.77419e+06	3.19213e+06
PYROGLUTAMATE_C5 H7 N O3_129.0426_130.04988_14.799	4.31515e+06	3.07038e+06	2.93384e+06	3.25117e+06	4.9835e+06	3.82672e+06	3.5201e+06	2.93397e+06	2.44348e+06	3.56373e+06	3.79855e+06	3.79746e+06
_C19 H14 N6 O2_358.11631_359.12359_8.83	4.43973e+06	4.22073e+06	1.89918e+06	1.73551e+06	1.27655e+06	1.41569e+06	3.98459e+06	4.98261e+06	2.5622e+06	1.75422e+06	1.7685e+06	1.57136e+06
4-(1,1,3,3-Tetramethylbutyl)-phenol_C14 H22 O_206.16675_189.16349_2.302	1.75925e+06	2.69184e+06	2.2837e+06	2.46048e+06	4.97055e+06	4.49852e+06	1.86028e+06	353215	1.41815e+06	1.08093e+06	392170	2.50469e+06
_C28 H64 N5 O P S3_613.39662_614.40392_2.18	815977	680908	1.09394e+06	993770	842259	4.96263e+06	662295	806146	995594	1.16206e+06	406094	1.22113e+06
_C9 H14 O_138.10427_121.10097_2.826	899311	986186	3.56756e+06	2.42342e+06	2.5014e+06	4.06153e+06	1.42402e+06	1.23491e+06	2.0398e+06	4.34063e+06	2.23577e+06	4.96249e+06
_C27 H56 N2 O15_648.36197_649.36925_8.347	548110	2.12031e+06	831848	452116	2.99938e+06	565182	606771	3.79927e+06	2.09902e+06	2.26727e+06	149237	4.96152e+06
_C H2 N6 O P2_175.9758_176.98308_14.722	3.19335e+06	4.96148e+06	1.79874e+06	2.79651e+06	2.34532e+06	2.32831e+06	2.40561e+06	2.82562e+06	3.60593e+06	2.59936e+06	2.34544e+06	2.50403e+06
_C16 H12 N2 O3_280.08406_281.09134_3.591	4.95262e+06	2.15699e+06	653330	3.01658e+06	1.9594e+06	3.26673e+06	2.6013e+06	3.1879e+06	1.97547e+06	4.15231e+06	1.27943e+06	2.53133e+06
_C37 H74 N9 P3_737.52424_738.53111_2.099	282077	211987	4.94976e+06	3.40897e+06	1.67776e+06	2.76733e+06	795284	123035	1.54071e+06	2.40484e+06	99640.6	1.87066e+06
_C3 H N7 O S_182.99545_184.00275_11.513	2.37717e+06	3.9277e+06	3.34827e+06	1.83129e+06	885402	1.56779e+06	4.9487e+06	2.36434e+06	3.91411e+06	998757	1.89844e+06	819237
_C39 H81 N5 S4_747.53182_748.53909_3.43	1.22958e+06	576703	533710	3.24438e+06	3.31837e+06	4.94812e+06	1.41575e+06	3.43459e+06	1.70468e+06	2.3091e+06	897622	3.30417e+06
_C16 H27 N3 O4_325.19924_326.20652_17.686	2.17837e+06	1.57003e+06	847726	2.43764e+06	4.94415e+06	2.65593e+06	1.92677e+06	2.02705e+06	1.31149e+06	2.19645e+06	4.29557e+06	477700
16-epidesacetylfusidic acid isomer_C29 H46 O5_474.3336_475.34087_2.801	620045	660087	4.93983e+06	2.2837e+06	3.59565e+06	1.32668e+06	472025	1.26069e+06	907647	3.7939e+06	107703	901550
ethylmethylmaleimide isomer_C7 H9 N O2_139.06313_140.07043_11.688	2.46269e+06	1.48922e+06	808695	2.72596e+06	4.43753e+06	4.88053e+06	1.81232e+06	2.33715e+06	1.62611e+06	2.24909e+06	4.93751e+06	3.82309e+06
_C14 H31 N O_229.24011_230.24739_2.843	196956	559568	2.70129e+06	650527	333546	4.93228e+06	565496	457082	730736	1.32461e+06	160587	820687
_C17 H20 N2 S2_316.10514_317.11242_3.836	3.74113e+06	2.03372e+06	1.75041e+06	3.86828e+06	3.13611e+06	4.93206e+06	1.74212e+06	2.52306e+06	2.07654e+06	4.73204e+06	2.54008e+06	3.26582e+06
_C22 H33 N3 O3 P2_449.20109_450.20836_3.429	3.26674e+06	62508.5	316531	3.1871e+06	387385	3.45395e+06	1.69306e+06	698377	2.96143e+06	4.92581e+06	189676	1.25215e+06
_C34 H60 N3 O10 P_701.3985_702.40579_2.84	1.36893e+06	1.541e+06	1.02948e+06	2.44591e+06	2.85047e+06	4.92153e+06	895239	1.17929e+06	1.10111e+06	2.04516e+06	278557	2.50012e+06
_C6 H12 S2_148.03738_149.0447_2.233	4.91894e+06	2.36493e+06	4.0153e+06	1.67117e+06	526857	393567	3.61937e+06	3.85959e+06	3.33234e+06	3.23109e+06	219697	804438
_C15 H15 N8 O17 P3 S_703.94457_726.93373_14.502	1.14403e+06	401511	2.16043e+06	1.33358e+06	4.91328e+06	2.19867e+06	524342	649522	777426	3.56162e+06	323679	4.31688e+06
_C19 H43 N4 O2 P S_422.28135_423.28864_2.207	1.14159e+06	2.95253e+06	2.17182e+06	3.11816e+06	4.44147e+06	4.64213e+06	2.00173e+06	3.01304e+06	724476	4.16521e+06	1.67397e+06	4.90988e+06
_C13 H36 N9 O7 P_461.25105_462.25875_3.628	377373	43469	2.00323e+06	337734	2.4627e+06	4.90478e+06	407535	1.63728e+06	347719	685215	851866	1.59805e+06
_C23 H14_290.10809_291.11557_3.642	2.45211e+06	1.43363e+06	1.02799e+06	3.27419e+06	4.77984e+06	4.90311e+06	2.06425e+06	2.81764e+06	1.93968e+06	3.35666e+06	2.27347e+06	2.24047e+06
_C H2 N6 O P2_175.97571_176.98299_14.177	3.5951e+06	4.10211e+06	4.59589e+06	4.23362e+06	4.899e+06	1.77066e+06	3.55503e+06	3.73969e+06	4.01809e+06	3.37126e+06	2.07852e+06	4.46744e+06
_C2 H N2 O2 P_115.97855_116.98582_14.235	3.46922e+06	4.04147e+06	3.27302e+06	2.75415e+06	1.94696e+06	1.04742e+06	3.44578e+06	3.14058e+06	4.89172e+06	2.51016e+06	3.18349e+06	2.47946e+06
Montecristin_C37 H66 O4_574.4949_575.50218_3.635	2.99032e+06	1.65806e+06	692006	3.20454e+06	1.96181e+06	1.94297e+06	1.81352e+06	1.19768e+06	2.07802e+06	4.88657e+06	437564	2.61359e+06
_C23 H44 N3 O P3_471.27195_472.27925_9.172	1.13839e+06	89421.1	10338.2	294135	117028	502308	1.537e+06	1.92285e+06	279453	2.25522e+06	4.8824e+06	1.46649e+06
dihydroxycholesterol_C27 H46 O3_418.34476_419.35122_2.262	1.33847e+06	1.57077e+06	3.52411e+06	3.39575e+06	4.27699e+06	4.87363e+06	1.30442e+06	1.07187e+06	826680	2.49553e+06	185465	2.26895e+06
_C23 H46 N2 O2_382.35929_383.36652_2.24	1.82358e+06	2.56179e+06	2.3523e+06	3.01719e+06	3.2083e+06	4.87065e+06	1.95954e+06	1.84737e+06	2.53634e+06	4.22462e+06	627936	4.02861e+06
_C11 H18 N8 O3 S2_374.09043_375.09771_14.182	4.1129e+06	2.14891e+06	3.63088e+06	4.86555e+06	2.93517e+06	2.64545e+06	3.52372e+06	3.88463e+06	104905	4.22562e+06	2.89123e+06	3.11708e+06
_C15 H25 N3 O2_279.19395_280.20123_17.438	1.60292e+06	998277	1.01416e+06	2.50881e+06	3.2971e+06	2.23119e+06	1.5183e+06	1.57802e+06	730647	2.24999e+06	4.86449e+06	2.11882e+06
PE 38:1_C43 H84 N O8 P_773.59281_774.59979_3.53	369703	859428	1.2575e+06	4.85734e+06	1.87351e+06	1.21288e+06	544381	1.22001e+06	2.9372e+06	3.21624e+06	84548.7	2.09311e+06
Meprobamate_C9 H18 N2 O4_218.12624_219.13352_9.449	2.36896e+06	1.84022e+06	2.11537e+06	2.82688e+06	3.47713e+06	2.04544e+06	1.89932e+06	1.49237e+06	1.35527e+06	4.30099e+06	4.85701e+06	4.06747e+06
_C12 H26 N O3 P_263.16275_264.17006_9.3	3.17691e+06	1.55447e+06	2.48445e+06	1.10122e+06	2.37272e+06	1.70757e+06	407342	1.74024e+06	2.63026e+06	4.85299e+06	3.12393e+06	2.2679e+06
_C14 H32 N O5 P3_387.15183_388.15911_17.224	359221	332309	319655	2.35345e+06	3.38946e+06	4.10643e+06	500138	394861	276276	4.84979e+06	1.14279e+06	802391
_C21 H34 N6 O8_498.24661_499.25388_2.8	1.35631e+06	504377	660401	488712	264208	1.13048e+06	3.2064e+06	2.98109e+06	618893	1.09515e+06	4.84957e+06	1.34675e+06
_C24 H44 N2 O2 S2_456.28663_457.2939_2.252	2.8963e+06	1.30709e+06	3.20795e+06	3.09485e+06	60437.1	4.84871e+06	1.14218e+06	1.82787e+06	1.66215e+06	2.33399e+06	175616	3.02854e+06
_C13 H26 O11_358.14805_359.15535_14.839	747112	290771	115769	416611	1.45121e+06	440334	501789	805575	331934	1.31644e+06	4.84483e+06	916267
_C9 H23 N4 P_218.16671_219.17398_2.189	3.42876e+06	3.1334e+06	2.42485e+06	4.28603e+06	4.37119e+06	4.84446e+06	532527	1.12319e+06	1.84093e+06	3.38294e+06	1.09605e+06	3.88407e+06
_C13 H20 O_192.1512_193.15846_2.294	2.30296e+06	532207	1.54538e+06	2.26954e+06	4.83798e+06	3.81919e+06	3.98544e+06	1.48114e+06	1.28405e+06	2.54807e+06	2.62498e+06	3.83902e+06
_C8 H8 O2_136.05231_137.05959_2.292	2.67561e+06	2.6916e+06	3.55487e+06	4.11985e+06	4.82923e+06	373072	2.17309e+06	2.00491e+06	1.92703e+06	3.26566e+06	4.07522e+06	3.86302e+06
_C15 H22_202.17181_203.17908_2.25	2.39017e+06	699851	2.79897e+06	2.76e+06	4.82589e+06	3.86129e+06	2.01764e+06	2.08052e+06	1.79381e+06	3.33447e+06	1.63444e+06	3.36922e+06
_C19 H42 N3 O P_359.30574_401.34016_2.634	423072	1.01451e+06	4.81852e+06	2.57595e+06	1.53599e+06	1.69565e+06	1.21859e+06	358577	998738	912786	60675.5	972432
PE 34:2_C39 H74 N O8 P_715.51341_716.52062_2.043	1.28317e+06	1.14743e+06	84672.7	1.15687e+06	4.8173e+06	1.07645e+06	1.20376e+06	1.00204e+06	321660	2.47607e+06	3.79817e+06	1.45776e+06
_C6 H12 O11 P2_321.98497_340.01881_15.09	1.59532e+06	1.45583e+06	31097.2	708992	939482	875019	1.25082e+06	1.23563e+06	912358	3.80832e+06	4.81137e+06	1.52537e+06
_C2 H2 O10 S_217.93553_218.9428_13.97	3.199e+06	1.28328e+06	4.81062e+06	4.15277e+06	2.79085e+06	2.5245e+06	1.70663e+06	2.09363e+06	2.03979e+06	3.25541e+06	2.42874e+06	2.97973e+06
1-(2,4,6-Trimethoxyphenyl)-1,3-butanedione_C13 H16 O5_252.09932_253.1066_2.478	1.32904e+06	1.78609e+06	2.07104e+06	1.61118e+06	2.13966e+06	4.81041e+06	1.60627e+06	1.83809e+06	1.57621e+06	1.48442e+06	692508	1.60318e+06
_C26 H25 N3 O2_411.19547_412.2028_3.631	684505	315530	4.46585e+06	2.42297e+06	1.1999e+06	4.8056e+06	1.07604e+06	303833	1.81525e+06	2.95747e+06	67647.5	756200
_C9 H12 N2_148.09988_149.10715_10.041	2.48772e+06	1.51846e+06	611904	2.00487e+06	2.45055e+06	2.57524e+06	2.28734e+06	1.96051e+06	1.65226e+06	2.91532e+06	4.80556e+06	1.96505e+06
_C14 H23 O5 P_302.12596_303.13324_4.276	2.26702e+06	1.48625e+06	692875	1.87068e+06	2.93903e+06	4.80337e+06	1.76576e+06	1.87407e+06	1.72613e+06	1.92321e+06	102393	3.66355e+06
_C8 H17 N3 O4_219.12212_220.12939_7.061	44114.4	80011.5	14654.7	618894	49001.9	34837	54024.8	30070.4	60169	666324	4.79995e+06	471555
_C27 H50 N6 P2 S_552.32971_553.337_2.842	2.27018e+06	2.16406e+06	802250	2.92636e+06	4.00433e+06	1.81811e+06	1.23952e+06	2.04288e+06	1.91861e+06	4.79929e+06	1.67292e+06	3.05957e+06
_C15 H18 N2 S_258.12109_259.12839_15.159	334305	219242	217583	370215	388274	624257	4.79664e+06	292061	136111	452033	615950	477856
_C8 H14_110.10934_111.11661_2.514	1.89475e+06	3.6013e+06	472701	328700	4.78245e+06	2.26884e+06	4.79571e+06	2.96731e+06	325248	271443	580675	3.13585e+06
_C8 H21 N6 P_232.157_233.16428_8.972	2.46387e+06	1.87105e+06	717361	2.93254e+06	4.504e+06	4.79434e+06	2.07932e+06	2.11645e+06	2.11536e+06	3.79336e+06	3.43452e+06	3.55177e+06
_C12 H29 N2 O P3 S2_374.09026_375.09753_13.828	1.64879e+06	4.7916e+06	1.71536e+06	1.36297e+06	984860	844800	2.09585e+06	1.76133e+06	3.3316e+06	1.85825e+06	1.03082e+06	1.10265e+06
_C39 H73 N O7_667.53758_668.54498_2.195	1.07334e+06	1.67666e+06	525562	1.40227e+06	1.73881e+06	955465	1.49474e+06	455207	265055	4.7901e+06	214685	1.72757e+06
_C12 H31 N6 O P3_368.18021_369.18749_14.645	485808	97909.5	15975.4	99208.2	133183	52065	99536.8	519425	59616.3	1.06022e+06	4.78545e+06	249514
_C34 H68 N O8 P_649.46673_650.47404_2.837	2.17471e+06	1.81891e+06	3.05925e+06	2.98324e+06	1.6726e+06	2.87601e+06	1.44871e+06	1.36035e+06	2.25927e+06	4.78422e+06	1.15937e+06	2.26882e+06
_C6 H3 N2 O5 P_213.97605_214.98332_1.26	2.07276e+06	2.1093e+06	966575	1.02253e+06	3.1996e+06	978286	4.17427e+06	4.77925e+06	3.87942e+06	150769	119500	1.95279e+06
_C38 H35 N3 O_549.28241_550.28968_2.78	2.03791e+06	1.28406e+06	64789.9	410568	1.59843e+06	92380.1	1.00883e+06	1.89843e+06	512633	4.7743e+06	2.40679e+06	1.97003e+06
Indole-3-carboxaldehyde_C9 H7 N O_145.0526_146.05988_2.833	2.40384e+06	2.63176e+06	760061	3.07222e+06	3.60975e+06	4.23541e+06	3.87285e+06	3.37157e+06	1.94369e+06	4.51924e+06	1.71198e+06	4.77159e+06
_C14 H24 O2 S_256.1492_274.18302_4.162	305886	490566	4.76572e+06	1.41078e+06	990042	3.03962e+06	981931	435135	1.53046e+06	1.39906e+06	79154.9	1.28834e+06
mg(22:4) isomer_C25 H42 O4_406.30758_407.31497_2.249	307834	1.1385e+06	1.37521e+06	1.40894e+06	1.97875e+06	1.10987e+06	562239	268859	701710	1.92251e+06	4.75781e+06	1.83722e+06
_C20 H24 N2 O S_340.16267_341.16991_3.63	3.03697e+06	3.36328e+06	1.94753e+06	2.8221e+06	4.74325e+06	4.24296e+06	3.18908e+06	4.04387e+06	1.83543e+06	2.13144e+06	1.11509e+06	3.77485e+06
_C23 H48 N2 O S2_432.32314_433.33038_2.275	2.3294e+06	548041	1.52885e+06	3.54565e+06	3.75853e+06	4.74222e+06	1.62901e+06	726421	2.02456e+06	3.69859e+06	1.35802e+06	3.13549e+06
_C19 H34 N7 O3 P_439.24578_440.25308_9.106	866082	249464	325437	882355	586396	729970	3.68183e+06	2.27842e+06	371380	1.42106e+06	2.09317e+06	4.74127e+06
_C3 H8 O14_267.99048_268.99776_11.646	2.15855e+06	2.002e+06	4.74036e+06	2.20225e+06	1.53976e+06	2.91114e+06	2.12645e+06	4.13123e+06	2.00708e+06	1.50505e+06	1.30412e+06	2.27869e+06
LPC 16:1_C24 H48 N O7 P_493.31547_494.32275_3.985	1.46402e+06	1.63075e+06	1.20025e+06	1.56486e+06	4.73259e+06	1.25578e+06	1.21463e+06	1.67776e+06	1.32319e+06	3.94541e+06	190860	1.91051e+06
_C23 H51 N3 O5 P2_511.32599_494.32271_3.978	1.46402e+06	1.63075e+06	1.20025e+06	1.56486e+06	4.73259e+06	1.25578e+06	126640	1.67776e+06	1.32319e+06	3.94541e+06	1.28584e+06	1.91051e+06
_C12 H25 N4 P S_288.1538_289.16107_15.838	895140	830098	54719	556304	802373	543616	693865	1.2988e+06	365259	2.00381e+06	4.73224e+06	1.63199e+06
_C16 H33 N2 O2 P3_378.17436_379.18167_14.629	453970	524558	4.73189e+06	2.59989e+06	881367	3.03813e+06	21890.3	360565	1.2236e+06	1.99111e+06	27743.7	1.85239e+06
_C29 H39 N9 O S_561.29603_562.30331_8.128	673517	297781	4.73174e+06	2.36061e+06	584903	864595	266527	972217	905341	464033	41058.4	373199
Noradrenaline_C8 H11 N O3_169.07364_170.08091_11.916	1.94158e+06	1.4167e+06	1.50636e+06	2.6449e+06	3.57318e+06	4.73046e+06	1.34902e+06	1.71571e+06	1.19203e+06	2.32866e+06	2.31802e+06	2.53932e+06
_C11 H19 N7 O_265.16737_266.17465_12.759	1.33835e+06	857301	1.37451e+06	2.25187e+06	3.92172e+06	4.72798e+06	929908	1.14479e+06	852959	3.24587e+06	2.87871e+06	2.49122e+06
_C7 H9 N3 O2_167.06918_168.07646_9.112	2.49748e+06	1.50025e+06	401730	2.7735e+06	2.59282e+06	2.66179e+06	2.15231e+06	2.2987e+06	1.67248e+06	4.12971e+06	4.72396e+06	2.70087e+06
_C21 H29 N4 O3 P_416.19554_417.20085_2.918	3.28842e+06	3.09839e+06	2.49983e+06	2.86943e+06	159445	4.716e+06	2.09505e+06	916139	2.43561e+06	553465	849283	1.05906e+06
[truncated: 3,883 more rows]
