# Supplementary material for: Variation in human gut microbiota impacts tamoxifen pharmacokinetics
Source: mBio. 2024 Nov 25;16(1):e01679-24. doi: 10.1128/mbio.01679-24 (PMC11708054; doi:10.1128/mbio.01679-24)
Supplement: Table S7 — Metabolomic analysis of tamoxifen-treated human gut bacterial cultures under anaerobic conditions related to Fig. 5. [file mbio.01679-24-s0008.xlsx]

## Sheet: Table S7
Compound	Vehicle	Vehicle	Vehicle	Vehicle	Vehicle	Vehicle	Vehicle	Vehicle	Vehicle	Vehicle	Vehicle	Vehicle	Vehicle	Vehicle	Vehicle	Vehicle	Vehicle	Vehicle	Tamoxifen	Tamoxifen	Tamoxifen	Tamoxifen	Tamoxifen	Tamoxifen	Tamoxifen	Tamoxifen	Tamoxifen	Tamoxifen	Tamoxifen	Tamoxifen	Tamoxifen	Tamoxifen	Tamoxifen	Tamoxifen	Tamoxifen	Tamoxifen
C20 H30 N2 O3 S	580230	503462	458866	233999	229911	281878	169814	155041	193738	181534	211502	153698	179677	163434	158516	212759	189998	188820	331015	306109	451658	78930.9	49584.2	78881.1	113279	153369	72791.4	47736.1	89433.7	56511.8	108750	76997.6	107190	107419	90120.8	94272.2
C11 H11 N O3	8.14407e+06	9.13052e+06	1.07848e+07	347597	117873	302412	181437	190251	114106	163182	171521	157906	268654	308894	295700	501669	1.11112e+06	1.00327e+06	1.14977e+07	11477845	1.40445e+07	3.92455e+06	5.08735e+06	3.71646e+06	2.59778e+06	1.49944e+06	7.71265e+06	5.95294e+06	5.71716e+06	3.1421e+06	207037	1.95703e+06	581938	5.54458e+06	89674.7	672551
C14 H31 N6 O P S	1.66245e+06	1.69615e+06	1.51528e+06	461750	453683	556230	14563.9	305942	382303	358222	417357	303293	1.4398e+06	1.29099e+06	782211	419836	374923	372599	1.22553e+06	921699	1.41414e+06	155754	97844.5	155656	223533	302642	143639	134651	176479	254975	214595	151939	211518	211969	177835	186027
C38 H42 N9 P	363879	635982	518043	361842	359537	396668	315878	315171	335203	274664	307539	333732	276012	323150	323956	389209	374220	349431	718513	588204	671587	111074	124401	111004	256716	266088	199174	124184	125854	116289	233373	205560	211238	188688	205798	200896
C11 H26 N3 O7 P S	119259	196831	86123.4	22692.1	28931.6	12421	24449.4	14395.6	12443.5	22844.7	13161.4	14026.9	26937.5	17232.4	13562	23791.2	15700.4	17045.4	304902	264611	230433	71941.9	99585.3	36594.2	75124.1	12817	90806	139795	172943	100568	14071.8	38774.8	10520	36330.3	34467.3	40833.8
C14 H28 O4	3.21796e+06	4.19064e+06	3.94005e+06	33093.3	42325.5	61472.5	290198	384791	318226	25335.6	13774	227402	27190	23933.1	22485.5	244624	305024	219101	5.3561e+06	4.09824e+06	5.15166e+06	2.50818e+06	3.02404e+06	2.1354e+06	1.95988e+06	1.99522e+06	2.04417e+06	2.80191e+06	3.49115e+06	1.90773e+06	1.44657e+06	1.71425e+06	1.17799e+06	1.2125e+06	1.30365e+06	1.34236e+06
C10 H18 N6 O2	1.96375e+06	2.96328e+06	2.71579e+06	980355	1.29582e+06	1.54e+06	1.80117e+06	1.62007e+06	1.34654e+06	1.27529e+06	1.69472e+06	1.71678e+06	1.17567e+06	1.21669e+06	1.29133e+06	1.14751e+06	1.51513e+06	1.76757e+06	2.91336e+06	2.96425e+06	3.39807e+06	2.18947e+06	2.29206e+06	2.02923e+06	1.59327e+06	1.39653e+06	2.17517e+06	2.16047e+06	2.37255e+06	2.0314e+06	1.57487e+06	1.5897e+06	1.36323e+06	1.09805e+06	1.38724e+06	1.63294e+06
C6 H20 N4 O2 P2	225445	225902	195115	147146	134866	113051	170249	152724	145856	142367	130841	134192	193731	183786	182067	164042	138349	135135	237247	203347	199452	146002	108752	104990	132907	103584	106010	141149	98868.2	90971.1	130721	119146	92838.9	153586	96198.1	122525
C12 H25 N3 O2	677936	543362	818655	45634.8	45045.9	54595.5	96125.7	94023.2	64158.8	68720.4	45359.5	64457.9	62032.3	47303.1	56033.6	58248.9	68842.5	64725.1	882009	1.05919e+06	1.3077e+06	1.09154e+06	333300	456068	157929	478916	352837	347400	375038	368500	71492.6	150787	89626	168113	197367	133163
C13 H20 N4	517112	727156	809451	113726	139633	121442	189432	197946	241344	37916.6	58121.9	84394.9	58710.9	63054.2	59771.2	102690	82109.6	53991.6	740999	787214	842315	407218	468742	269074	180185	235729	195340	395213	433369	104537	63347.6	529206	127195	288595	183396	931153
C13 H27 N4 O3 P	9.05735e+06	8.73107e+06	6.90796e+06	414937	439235	449910	274576	246560	329549	255587	166140	202159	4.70509e+06	4.83046e+06	2.28169e+06	773509	577251	589656	270427	3.42936e+06	4.3313e+06	164986	190030	247127	195903	186864	177886	188366	180292	146036	193049	391591	155733	238651	139624	150061
C14 H30 N6 O3	2.05186e+07	2.41966e+07	2.43334e+07	1.21871e+07	1.28537e+07	1.2342e+07	9.61835e+06	1.25941e+07	1.05024e+07	4.87348e+06	3.66705e+06	3.28822e+06	5.46549e+06	5.43506e+06	5.63102e+06	1.05217e+07	1.23588e+07	1.348e+07	3.30093e+07	2.34802e+07	3.3202e+07	1.73244e+07	2.20205e+07	1.48347e+07	1.87827e+07	1.69494e+07	1.88743e+07	1.93421e+07	2.28035e+07	1.39678e+07	1.31496e+07	1.45355e+07	1.29979e+07	1.15656e+07	1.19467e+07	1.30551e+07
C6 H20 N9 O P3	94883.9	115275	85177	27191.2	22409.7	23829.1	29799.2	35497.8	40652.6	34916.5	29005.7	24609.1	14666.5	10059.9	14724.5	14949.5	22179	23792.3	105257	82762.4	96592.5	63723.4	103336	72830	43866.7	29385.9	23942.2	18949.5	21274.8	12544.9	65733.8	70361.7	50079.6	68537.9	76256.5	51789.6
C10 H30 N8 P2	334744	397881	390413	143181	193653	98893.3	135980	174201	123910	315431	105277	125877	107930	63693.1	143550	83308	138736	70514	531605	246146	491605	275990	360400	261800	243533	231801	231186	263201	330618	226667	191364	199463	99249.7	198413	226565	193607
C19 H36 N3 O2 P S	432044	506145	423625	15819.6	26784.4	18590.5	166372	27301	38553	49615.7	32172.6	81409.1	16413.8	35258.5	32528.6	50011.4	43467.7	14853.5	494240	943754	1.01261e+06	128507	418422	341717	12396.7	88210.1	30179.7	635225	760157	190333	41841.3	121404	8150.12	146524	49710.3	188436
C8 H15 N2 O6 P3	878979	769538	711154	4.43549e+06	4.33414e+06	3.51819e+06	1.8411e+06	4.65383e+06	4.33256e+06	4.79317e+06	4.54663e+06	4.24328e+06	6.21899e+06	5.63048e+06	5.10378e+06	5.44234e+06	5.30344e+06	5.67085e+06	696027	509384	460070	2.57914e+06	1.92199e+06	1.69037e+06	3.75406e+06	2.91984e+06	2.93394e+06	3.58932e+06	1.94886e+06	1.68404e+06	5.1302e+06	3.82904e+06	2.14315e+06	6.15372e+06	3.62172e+06	4.29091e+06
C13 H29 N9 O2	1.21344e+06	2.0224e+06	2.57108e+06	25750.7	24479	18938.6	1.62531e+06	52362.1	107717	22984.6	21421.5	30539.3	21391.7	25936.5	22667	21442.2	24307.2	27241.7	2.3428e+06	3.00923e+06	4.20883e+06	814161	2.413e+06	586984	87691.5	994050	435571	1.92286e+06	2.91802e+06	1.50529e+06	20350.5	223197	49204.3	167525	152221	167443
C12 H22 N O4 P	4.13773e+07	4.56411e+07	3.88031e+07	249387	247758	263721	232666	29533.4	32751.7	279273	280411	439213	281662	351682	358565	228317	276102	333073	5.41908e+07	4.14857e+07	4.61178e+07	2.64808e+07	4.88976e+07	1.19828e+07	283651	177178	309258	4.69296e+07	5.04415e+07	2.94981e+07	347587	8.36209e+06	2.59496e+07	567037	351055	471625
C6 H9 N3 O12	1.32086e+06	361223	400243	2.82979e+06	2.83507e+06	2.27742e+06	1.22992e+06	3.06676e+06	2.73118e+06	3.14908e+06	2.84559e+06	2.8709e+06	4.02407e+06	3.65367e+06	3.3355e+06	3.4649e+06	3.42518e+06	3.7522e+06	366262	330561	359528	1.70643e+06	1.20232e+06	1.12374e+06	2.5367e+06	1.8547e+06	1.87907e+06	2.30593e+06	1.30369e+06	1.1243e+06	3.40772e+06	2.43329e+06	1.36375e+06	4.0703e+06	2.25541e+06	2.67555e+06
C6 H10 O6	3.64692e+07	2.3331e+07	1.45289e+07	188000	208023	300196	63854.8	262506	314284	175758	241530	279593	207608	290048	1.46992e+06	4.67148e+06	4.24903e+06	1.32405e+07	4.4383e+07	3.22812e+07	3.09488e+07	2.2444e+07	1.00382e+07	1.39083e+07	6.00223e+06	1.11707e+06	2.53191e+07	1.74702e+07	1.79163e+07	1.02786e+07	1.34529e+07	2.54669e+07	1.31452e+07	2.37226e+07	1.73094e+07	1.23715e+07
C13 H21 N3 O4	646595	831589	721513	306186	193064	327402	137027	459792	284655	349947	383347	423174	314778	322596	389351	290178	290329	272409	968483	818104	959313	224647	684975	494722	548007	670839	729936	764201	795453	593102	409828	484845	436513	174439	187662	245934
C23 H24 N2 O4	131799	170410	109512	11953.2	12439.3	10438.1	11134	8337.42	9871.05	13162.2	10345.1	7156.24	14444.8	9840.68	7147.98	10680.6	8506.81	6583.74	154280	149083	162606	96401.9	161411	100731	70795.7	53676.3	88983	108537	159973	112191	11785.5	7877	12236.1	36737.8	32608.7	37195.3
C20 H33 N O4 S	1.00819e+06	1.27649e+06	1.41686e+06	232721	244762	178136	519563	196140	174327	232359	181198	189835	286129	175556	42575.7	209337	191425	152633	1.21153e+06	3.38623e+06	2.41906e+06	289199	1.26764e+06	963874	194615	150463	176946	1.77282e+06	2.22591e+06	589901	186744	143396	161078	313590	137358	599536
C18 H26 N O5 P	745769	678670	771011	310137	340710	580717	412353	703391	497022	340191	559129	582757	429654	473419	571507	422597	422350	502158	2.09112e+06	2.03822e+06	915587	419649	869692	534701	609216	737650	764899	558868	788222	517147	703283	624236	614350	416079	457321	384770
C20 H39 O6 P3	7.57106e+06	1.3179e+07	1.02659e+07	314017	312017	344240	4.33562e+06	5.68207e+06	6.17343e+06	308492	266891	289622	239531	280439	281139	337767	324759	303246	1.5478e+07	1.59742e+07	2.188e+07	7.81257e+06	1.36734e+07	7.97518e+06	6.03926e+06	7.08402e+06	1.33866e+07	8.27473e+06	1.31447e+07	8.24915e+06	1.14988e+06	178391	382663	163749	178597	174344
C20 H36 O10 S	1.26082e+06	1.93601e+06	1.64178e+06	84323.1	67183.2	48387	446573	1.19879e+06	1.07653e+06	103134	108638	131196	72567.9	129399	116600	92015.7	128523	155306	2.61373e+06	2.48782e+06	2.95632e+06	1.16888e+06	1.62294e+06	1.34253e+06	1.46647e+06	1.20831e+06	1.90259e+06	1.62198e+06	2.17165e+06	1.17186e+06	370704	173774	46368.9	102138	73374.4	71849.7
C6 H7 N3 O3	293633	280805	297854	109209	130493	147241	110719	249443	110730	136171	203256	127086	45733.3	73358.9	132682	110798	56339.6	104798	289760	307716	349472	255054	280957	213022	199873	172222	195663	224869	331318	214884	207149	101087	122411	63144.3	161446	89967.7
C31 H75 N10 O13 P3	105173	113458	101555	361704	359401	396517	315758	315051	335075	274560	307422	333605	275907	323027	323833	389062	374078	349298	116141	108909	120456	300761	481713	253552	256618	265987	199099	124137	441845	116245	233285	205482	211157	188616	205720	200820
C10 H19 N O9	2.13909e+06	261416	2.89711e+06	168357	150391	141214	86193	111998	97724	91861.2	96830.9	91068.4	78516.4	81927	100053	126397	136225	170586	4.19101e+06	3.68412e+06	4.51162e+06	1.71588e+06	3.98475e+06	178583	364631	86306.9	48318.9	2.3788e+06	2.8965e+06	1.52513e+06	74570.7	116645	751394	46376.2	82000.8	46830.1
Nicotinate	1.12962e+06	1.1669e+06	1.09926e+06	56419.8	84437.9	112880	479264	183241	70402.5	52484.9	86064.6	57580	307006	322257	61387.6	212493	54955.4	363669	1.33458e+06	1.30772e+06	1.3884e+06	839004	1.06042e+06	780399	773577	429099	699775	1.12411e+06	1.2961e+06	891693	583258	655548	693046	568529	823556	610862
C10 H8 N2 O2	1.183e+06	1.65425e+06	1.49434e+06	547206	650762	701268	579722	810073	849375	795324	798185	1.09214e+06	784729	931488	809059	735151	823885	960922	1.83882e+06	1.53071e+06	1.61691e+06	965727	1.38399e+06	1.03175e+06	1.23767e+06	1.40353e+06	1.55744e+06	1.2829e+06	1.60075e+06	1.00272e+06	891508	1.18024e+06	1.0404e+06	953044	767358	867231
C9 H13 N3 O S	840907	945819	972890	206739	203839	172377	283593	533717	196739	198123	292071	334332	463301	476954	613674	480680	581074	575138	1.28805e+06	987564	1.08436e+06	664852	727383	643763	857083	844643	1.10111e+06	507501	769587	570591	391991	329281	287381	803250	696946	698538
C18 H39 N4 O3 P3 S	249930	371023	329847	56569.7	55051.9	49503.8	42770.1	179824	69622.1	59954.7	66775.8	109403	57040.3	49171.4	70605	53359.7	63069.8	75023.2	597029	468402	873198	255949	538039	327961	124700	199494	363799	85372.3	548435	302176	136146	145298	58290.6	66291.6	44526.2	59943
C13 H19 N3 O2	4.30667e+06	4.33886e+06	2.38358e+06	95922.2	240605	83330.7	748783	177943	92417.2	134095	155317	405541	82146.4	99691.2	165324	85053.4	100065	118871	5.35317e+06	8.99427e+06	4.80795e+06	3.61576e+06	5.86526e+06	3.67171e+06	104764	482471	550230	5.30115e+06	5.04892e+06	3.08721e+06	91598.9	96712.8	91943.1	319275	334145	1.30356e+06
C29 H39 N3 O2	141852	139402	118975	103378	91895.8	79782.9	109862	101753	106934	96624.4	90749.1	89137.5	137688	127019	116466	110746	94108.4	86822	148540	120212	117469	90478.6	65972.9	62790.9	85789.6	67119.4	67292.3	92218.4	62398.6	61496.6	93588.2	75671.1	58150	110441	66848	82677.1
C8 H20 N5 O3 P S	5.59014e+06	1.01186e+07	9.18504e+06	3.40165e+06	3.54814e+06	4.84458e+06	4.22746e+06	6.2637e+06	5.59276e+06	2.31118e+06	3.16848e+06	3.86668e+06	4.36843e+06	367317	6.34537e+06	3.7845e+06	4.80942e+06	330975	1.27381e+07	1.1321e+07	1.37058e+07	5.86196e+06	8.03445e+06	7.53787e+06	6.06217e+06	7.36033e+06	8.31034e+06	6.2909e+06	1.03365e+07	6.09758e+06	557327	3.39178e+06	8.08792e+06	6.63961e+06	5.72025e+06	7.33603e+06
C17 H35 N2 P S	1.03882e+06	1.08818e+06	1.09481e+06	446358	443516	423941	727858	388786	413497	338818	379371	569920	340480	398629	102184	480118	109328	158087	1.34741e+06	1.33901e+06	1.52543e+06	106123	1.44255e+06	886813	316678	328238	1.16141e+06	1.10141e+06	1.25947e+06	936388	287883	105475	260577	255648	710755	704120
C16 H16 N2 O4	5.61638e+06	1.01304e+07	9.17346e+06	3.40165e+06	3.71212e+06	4.84458e+06	4.30177e+06	6.2637e+06	5.66725e+06	2.32827e+06	3.16848e+06	4.10512e+06	4.51684e+06	5.51726e+06	6.35185e+06	3.7845e+06	4.80942e+06	7.55478e+06	1.27381e+07	1.1321e+07	1.37058e+07	5.86196e+06	8.03021e+06	7.53787e+06	6.21183e+06	7.40965e+06	8.4761e+06	6.32308e+06	1.03677e+07	6153045	6.70769e+06	8.5179e+06	8.11712e+06	6.66456e+06	5.75218e+06	385506
C10 H10 N8 O	1.74044e+06	2.21457e+06	2.66077e+06	951563	911958	980140	1.66876e+06	1.2314e+06	1.4252e+06	1.11676e+06	1.24347e+06	1.60178e+06	1.23254e+06	1.22216e+06	1.62324e+06	1.0867e+06	1.24749e+06	1.05125e+06	2.54407e+06	2.12186e+06	2.3411e+06	2.06715e+06	2.1533e+06	2.32552e+06	1.57665e+06	1.53949e+06	1.75467e+06	1.95814e+06	2.18751e+06	1.7764e+06	1.24407e+06	1.57724e+06	1.66888e+06	1.42433e+06	1.37672e+06	1.39446e+06
C22 H42 N2 O3	115882	125011	111896	398536	395998	436894	347911	347132	369196	302518	338726	367576	304002	355920	356809	428679	412170	384867	127967	119999	132721	122338	437559	417574	282749	293072	228013	136778	198381	128082	257040	226406	232659	207823	226668	221269
C25 H44 N6 O4 S	2561.92	2771.68	3052.62	29901.7	47216.8	41003.5	26616.3	74827.3	41493.3	25868.4	43859.5	50773.1	13499.7	31897.2	15468.8	37622.3	58299.5	60706.6	2327.09	2386.8	3839.46	49418.4	64681.6	62958.6	124610	100933	108090	114300	127377	82330.2	55113.1	74929.7	51195.2	83666.8	75271.5	88101.3
C6 H12 N5 O P	380647	611625	415140	439213	311081	387816	324069	275181	258785	428196	345756	559693	216661	248785	451269	191076	258780	360337	586448	446459	460960	165707	212420	170446	285179	217978	175514	183551	339117	178864	197377	211119	176306	111930	211716	163306
C11 H32 N8 O8 P2	905328	1.25714e+06	1.241e+06	476212	473179	522046	666498	837485	554961	361479	404745	439217	363253	425290	426352	512230	492503	459878	1.49397e+06	1.63436e+06	2.79638e+06	851890	1.47874e+06	1.22213e+06	928198	719585	1.42565e+06	1.12802e+06	1.61269e+06	1.04184e+06	307137	433037	312281	248328	270846	264395
C13 H24 O3	3.1541e+06	3.36271e+06	2.52682e+06	3.00569e+06	3.60734e+06	4.41712e+06	3.25263e+06	4.96748e+06	4.36716e+06	4.72954e+06	4.58708e+06	4.03886e+06	3.48307e+06	3.3911e+06	3.55196e+06	3.51232e+06	4.02769e+06	4.90658e+06	759096	1.10513e+06	2.2138e+06	2.60265e+06	2.52526e+06	2.72581e+06	3.43097e+06	3.49393e+06	4.02626e+06	3.8419e+06	2.78734e+06	4.40375e+06	4.71432e+06	3.67672e+06	4.51963e+06	2.89953e+06	4.27148e+06	3.2908e+06
C14 H25 N3 O2	64557.5	30329.8	93051.1	16273.2	22630.1	3316.89	13790.2	26588.1	7228.08	8877.43	12994	4495.24	10046.5	15279.4	17142	46234.5	4313.55	12338.7	40989.5	17606.3	6376.73	4501.02	17429.2	9568.92	3958.57	9794.18	3335.57	12891.8	3278.76	3054.29	3366.08	3576.33	6922.72	28178.3	8152.18	4160.8
C3 H N3 O3 P2	154152	164345	359362	2502.37	2205.14	2390.29	6825.14	2309.06	2278.6	2306.7	2353.6	2460.86	2433.3	2442.83	4515.75	29786	157920	225271	501575	330864	804003	111807	127350	73340.9	79887.5	7166.69	250092	201349	298672	124991	257193	406692	40409.7	232898	200742	271376
C5 H12 N7 O P	533778	722674	1.90353e+06	455200	452301	738300	397376	396487	421687	345529	386886	419837	347225	406525	75100.1	489628	470772	495025	1.37741e+06	2.61953e+06	3.13424e+06	573771	713547	305198	2.11882e+06	632031	2.295e+06	612195	586637	480786	835519	559705	448238	352493	258895	259480
C18 H28 O12	67408.3	12383.8	51979.1	5529.72	6050.62	2247.14	5280.44	7322.07	2788.11	5435.17	2565.12	3045.1	5514.37	2313.45	2372.84	5248.78	2418.31	2831.75	74286	27756.5	85917.8	40649.3	43871	48157.3	3337.12	2352.14	37978.5	57551.3	61096.5	33800.4	2409.98	3124.33	2126.26	3578.22	3311.94	2182.43
C20 H36 O3	100930	108880	97457.6	347112	344902	380520	303019	295280	321557	263483	295019	289275	264776	309995	302953	373366	358986	335206	111455	104515	115596	106552	110593	106485	235135	255256	176688	260305	354030	125906	214679	166124	198285	181007	178014	192718
C7 H6 N4 O2	1.48315e+06	2.54097e+06	4.7464e+06	211041	164773	234656	103635	240254	231011	181866	204554	228441	196873	176863	190505	442917	378633	746662	5.47407e+06	1.74669e+06	4.87171e+06	3.29847e+06	2.3236e+06	1.79494e+06	506324	536022	3.68666e+06	1.3437e+06	1.18752e+06	2.82629e+06	890995	1.14923e+06	1.8496e+06	3.91723e+06	2.0498e+06	1.59633e+06
C19 H17 P S	2.89246e+06	3.32791e+06	3.09526e+06	2.42763e+06	2.36844e+06	2.69664e+06	2.75589e+06	3.50065e+06	3.023e+06	2.37232e+06	2.70206e+06	2.92563e+06	1.86698e+06	2.57554e+06	3.28019e+06	1.40328e+06	2.85406e+06	3.249e+06	4.32829e+06	3.05763e+06	4.38594e+06	1.79723e+06	2.47298e+06	1.30124e+06	1.31423e+06	1.90795e+06	1.86522e+06	1.66787e+06	2.37126e+06	1.61026e+06	2.08169e+06	1.68503e+06	1.62003e+06	722092	1.71119e+06	772197
C3 H6 N10 O	5785.21	4624.74	4636.87	7265.1	7715.84	5434.13	7956.74	6514.11	6368.84	7444.37	5706.35	5564.27	7350.52	5112.85	7701.76	7225.14	5933.25	7280.24	4835.54	4708.84	6884.15	7732.93	7885	7482.15	9207.88	8983.7	8525.2	7853.56	7614.89	6996.06	9535.67	8510.39	5968.17	7168.06	6813.22	8199.6
C18 H26 O2	16055	13197.3	13739.2	26475.8	27157.1	16505.7	22829.8	24124.3	22001.7	28394.1	18956.2	18729	27942.5	15221.8	27606.4	26239.8	20548.1	23019.1	14596	14628.7	25283	34990.6	30363.7	30628.8	37033	35417.5	30539.6	33485.4	30093.9	30820.8	33727.4	28665.9	20128.2	23272.9	23853.6	32930.3
C22 H44 N4 O3 S2	154529	166702	149213	531447	574418	582597	463938	462900	492322	876276	541169	490161	405386	474619	475803	571643	549628	513219	170644	160018	176984	414067	121466	537276	377046	390810	292533	396313	184845	170797	342762	301911	310250	277131	302261	295062
C6 H15 N P2	238073	348969	260872	2.78495e+06	2.04962e+06	2.16211e+06	751462	1.27008e+06	1.24348e+06	1.60039e+06	1.79896e+06	2.12954e+06	1.54652e+06	2.62015e+06	2.44592e+06	1.62027e+06	1.65784e+06	1.92196e+06	303112	120781	153967	885449	531698	409916	1.0416e+06	618186	564076	1.47302e+06	800833	530388	1.51886e+06	1.40904e+06	663345	1.94963e+06	564212	1.20643e+06
C18 H39 N2 P	18349.8	16945.2	12567.5	88707.7	114422	84779.8	111811	145290	208746	101117	108511	114292	43717	44214.6	30544.8	202529	228913	236521	12353.7	13216.9	20206.6	142523	189462	167194	518255	227208	273131	206834	270126	147736	201696	240507	203094	211205	163150	209842
C23 H54 N3 O2 P3	147890	159540	147825	508614	505375	557567	444006	443012	471170	386075	432284	469102	387969	454228	455361	547083	526014	491169	163312	153143	169380	156129	174862	156030	360846	374020	279965	174557	176904	532178	328036	288940	296921	265225	289275	282385
C3 H6 O4	2.61669e+07	1.50863e+07	1.08685e+07	187070	140560	87566.3	362367	60997.6	186120	89224.2	63424.4	64485.1	222088	240881	1.09762e+06	9.01031e+06	2.37965e+06	9.54816e+06	2.29599e+07	1.39129e+07	1.1888e+07	1.46523e+07	1.48084e+07	1.08531e+07	5.43042e+06	1.84996e+06	1.24201e+07	1.32758e+07	1.16181e+07	1.30774e+07	7.69879e+06	1.30695e+07	1.28233e+07	1.12292e+07	5.75705e+06	1.06851e+07
C9 H11 N	145178	176232	223385	701434	341306	486879	644055	477391	721433	594430	504753	419439	110884	629452	613274	720099	302371	735942	260185	406918	483710	669771	750718	569667	836425	513691	491420	840870	720941	613430	889499	897390	969765	1.08476e+06	833474	750273
C10 H10 N2 O	2.62114e+06	3.31187e+06	2.81156e+06	7.22029e+06	4.08422e+06	1.15554e+07	1.66158e+07	1.15668e+07	9.93128e+06	5.69498e+06	1.11664e+07	1.3261e+07	5.4625e+06	1.07176e+07	1.21327e+07	6.27672e+06	1.14147e+07	1.30807e+07	2.95152e+06	3.81536e+06	3.83104e+06	6.95104e+06	1.6008e+07	1.6114e+07	8.36608e+06	1.74169e+07	1.87483e+07	8.49388e+06	1.72881e+07	1.55668e+07	9.90703e+06	2.90119e+07	2.20358e+07	9.38946e+06	1.01428e+07	1.31946e+07
C23 H47 N O8 S	2.30051e+06	1.2453e+06	1.05674e+06	1.56986e+06	1.31608e+06	508454	1.35021e+06	633929	295391	978663	575639	778711	986491	1.65915e+06	644831	584912	445606	650418	2.03264e+06	942145	885217	459953	523592	222157	138665	510155	648218	440970	449962	165935	258782	90725.3	125059	197044	484816	103664
C7 H16 N8 O4	166540	6.11081e+06	5.19627e+06	12909.8	13454.4	10240.4	30515.1	20087.5	21908.4	14944.5	9695.03	27982.9	18598.2	28642	19107.7	12430.8	11258.2	15917.8	7.44181e+06	5.4588e+06	6.34224e+06	3.27126e+06	6.54765e+06	1.42409e+06	13287.1	9461.27	22830.9	6.6087e+06	6.9932e+06	3.83333e+06	18563	948874	3.30788e+06	51649.5	34195.1	9780.42
C9 H21 N9 O	429412	373974	127608	26182.6	69536.3	76416.7	70055.8	106780	195458	49339.2	51422.4	108915	72094.2	77427.6	197254	163389	106835	246552	103346	522745	595481	171079	349825	303643	57504.1	123588	118225	284326	184826	208240	138230	303203	250020	188194	116102	265325
C7 H9 N2 P	411465	280106	248464	1.03313e+06	1.29574e+06	838495	1.00213e+06	1.80181e+06	1.86657e+06	1.90603e+06	1.60311e+06	1.46741e+06	2.53868e+06	2.4483e+06	1.43068e+06	1.48137e+06	1.60082e+06	1.97868e+06	282970	256329	278792	1.01963e+06	597079	487956	888665	669092	689824	1.09539e+06	632488	440325	1.38399e+06	1.24007e+06	550244	1.89812e+06	652034	915738
C31 H52 N O5 P	77458.1	73814.1	57988.3	266390	264693	253011	232550	232030	246778	202209	226411	245695	203201	237904	238498	286538	275503	257252	78912.6	80209.5	88713.7	63334.8	91584.7	71824.2	188995	195895	146633	91425	84397.4	85612.3	171810	151334	155514	138913	151509	147901
C20 H19 P S	88446.7	84285.8	66214.9	304181	302244	288905	265541	264947	281787	230895	258531	280550	232028	271655	272333	327187	314587	293748	90107.6	91588.4	101299	72319.9	104577	82013.6	215807	223686	167435	104395	96370.5	97757.8	196184	172803	177576	158620	173003	168883
C22 H35 P3	134588	145190	129958	462868	459921	507418	404071	403167	428792	351351	393404	426910	353074	413373	414405	497877	478703	446992	148624	139369	154146	165592	159134	141996	328391	340380	254784	158857	160992	148757	298531	262952	270215	241370	263257	256987
C34 H48 O2 S	94951.2	102431	91684.7	326551	324471	357980	285070	277789	302510	247876	277544	272140	249092	291632	285008	351249	337722	315350	104853	98323.9	108749	100241	104042	100178	221207	240136	166222	211163	113579	104947	201963	156284	186540	170285	167470	181303
C47 H61 N O4	85146.3	91853.7	82217.1	292830	290966	321014	255633	296570	271272	222279	248884	244038	223370	261518	255577	314978	302848	292620	94025.6	88170.8	97519	89889.7	93298.3	89833	198365	215339	209156	91270.5	101851	94109.9	428958	140146	270445	265194	301646	162581
C25 H46 N P S	2.31617e+06	1.78001e+06	1.88585e+06	4.67219e+06	4.20961e+06	4.18464e+06	2.1772e+06	5.28259e+06	5.35209e+06	5.55021e+06	4.51714e+06	5.15132e+06	5.46288e+06	6.13075e+06	5.51944e+06	4.42845e+06	5.57928e+06	5.29616e+06	695549	565068	633067	5.20252e+06	3.36425e+06	4.13096e+06	5.67664e+06	3.58605e+06	2.74624e+06	3815230	1.87801e+06	396981	6.57303e+06	2.2373e+06	508574	8.3462e+06	1.84057e+06	3.11419e+06
C11 H26 N O3 P S	3.74432e+06	1.62523e+06	731429	1.13367e+06	1.11386e+06	1.36563e+06	822709	751136	720499	1.81034e+06	1.02468e+06	744630	2.34786e+06	791796	767972	1.03076e+06	920493	914789	1.43908e+06	1.28047e+06	1.94348e+06	382401	1.02135e+06	382160	12784.9	239746	352656	364050	489451	504944	636844	373035	519310	520417	558396	456726
C16 H19 N O2 S2	219912	185856	191839	756308	751492	829100	660236	658758	700628	574093	642806	697554	576909	675436	677121	813511	782181	730367	206961	206326	208343	232163	260019	232016	536578	556167	416307	65783.8	263055	243063	487788	429653	441521	394389	430151	419906
C15 H31 N4 O P	1.22756e+06	1.85946e+06	578108	125102	477616	511465	2.12728e+06	623488	430305	108976	22811.6	172562	1.0587e+06	524402	440348	404470	31296.4	119673	1.66126e+06	449843	687480	172856	25790.7	21785	55771.5	102975	26738.5	331980	343626	96731.7	156985	26926.5	23932.4	25745.5	217437	125472
C13 H13 N5 O	123592	133328	119341	425052	422345	465962	371058	370228	393760	322645	361263	392032	324228	379601	380548	457201	439593	410473	136481	127983	141552	130478	151155	130395	301562	312571	233968	145878	147839	136603	274141	241469	248139	221650	241749	235991
C22 H24 N3 O3 P S3	93072.4	100404	89870.6	320090	318051	350897	279429	278804	296524	242971	272052	295223	244163	285862	286576	344299	331040	309111	102778	96378.5	106597	98257.5	110047	98195.5	227094	235384	176192	109855	111332	102870	206445	181841	186863	166916	182051	177715
C18 H21 N O	161016	173700	155476	553756	550230	607053	483413	482332	512988	420341	470652	510737	422403	494543	495777	595639	572700	534763	177807	166735	184413	169986	190381	169879	392873	407216	304813	190049	192605	177966	357150	314585	323274	288765	314949	307448
C14 H17 N3 O	96836.7	104465	93505.4	333036	330915	365089	290731	318068	421044	252798	283055	307163	254038	375501	333600	358224	344428	421978	106935	100276	52795.8	102231	114498	102167	236279	244904	183318	114298	115835	107031	162524	189195	194421	402246	248999	489210
C7 H13 N O2 S2	40105.6	52327	40685.4	1.58581e+06	2.06631e+06	1.91761e+06	856042	1.21024e+06	623165	866323	1.12337e+06	903631	237103	398820	201980	1.13462e+06	1.50271e+06	1.46116e+06	48266.6	46869.4	61643.8	1.3535e+06	956927	977614	106227	347947	428548	637411	906052	522002	457146	501232	382900	535779	532541	595605
C29 H59 N7 O4	105408	113712	101782	362515	360206	397406	316465	315757	335826	275175	308111	334352	276525	323751	324559	389933	374916	350081	116401	109153	120726	111281	124633	111210	257193	266583	199545	124415	126088	116505	233807	205942	212813	486859	206180	201270
C14 H24 O3 S2	28610.8	41590.7	56553.6	215015	57319.4	74617.1	92520.8	168601	117098	173250	268696	361693	81432.4	123257	306566	139435	148114	261116	51082.7	47904.8	72285.2	63224.2	305653	250614	426373	280175	292981	230654	448433	478095	407579	396719	386626	156485	337049	358193
Trimethylamine N-oxide	1.25517e+06	195751	194335	3.79043e+07	4.78194e+07	4.51056e+07	3.75688e+07	2.80834e+07	2.77188e+07	4.3374e+07	4.72225e+07	4.64694e+07	2.62916e+07	2.24172e+07	3.58372e+07	3.06251e+07	3.09657e+07	4.25497e+07	390245	961647	370267	6.4359e+06	4.04322e+06	4.95215e+06	1.2634e+07	1.36203e+07	8.33294e+06	258839	696434	5.13413e+06	1.64682e+07	2.06214e+07	1.48236e+07	2.20727e+07	24690402	1.7704e+07
Tridecanoic Acid	4.30807e+06	3.66268e+06	3.5261e+06	2.26294e+07	2.99449e+07	2.889e+07	1.73483e+07	2.10475e+07	2.71469e+07	2.05327e+07	2.26135e+07	3.34458e+07	1.03731e+07	9.47634e+06	2.24565e+07	2.45231e+07	2.6865e+07	3.39371e+07	3.97776e+06	3.49672e+06	5.68566e+06	7.02037e+06	9.79358e+06	9.70338e+06	2.01621e+07	2.2358e+07	2.32376e+07	6.57711e+06	7.68105e+06	8.36197e+06	1.36014e+07	8.27781e+06	1.09951e+07	7.77712e+06	1.18656e+07	8.98509e+06
C8 H10 N2 O3	831952	1.02332e+06	898558	669259	543431	541163	962907	661519	744612	590870	435770	721706	499092	703926	677187	495707	531543	684147	1.08652e+06	978301	1.07866e+06	685347	913860	671244	900417	914505	1.23126e+06	804756	755674	635159	882395	607347	851247	635428	392717	670107
C30 H35 N O4	101253	109229	97769.6	348223	346006	381739	303989	296226	322587	264327	295964	290201	265624	310988	303924	374561	360136	336279	111812	104850	115966	106894	110947	106826	235888	256073	177254	108536	446330	111912	215366	166656	198920	181586	178584	193335
C15 H25 N3 O	109711	104199	88930.1	82246.4	74574.8	60820.9	91290.4	85884.4	93620.9	77053	68863.4	70885.5	111092	99738.3	91851.1	88817.1	71715.9	67228.3	111029	89855.1	87804.5	67630	50445.9	46934.4	64125.2	50386.1	51060.3	70397.1	47243.1	46617.2	71240.3	56815.8	43465.4	85995.5	55422.6	64639.3
C5 H17 N4 P	217694	187449	167784	597590	593785	655106	521679	520512	553595	453614	507907	551166	455840	533689	535021	642788	618033	577093	191882	179933	199011	183441	205451	183326	423972	439450	328941	205093	207851	192054	385421	339487	348864	311622	339880	331785
C17 H37 N9 O4	356720	208586	196739	86782	75083	82462.4	226421	95967.6	83161.8	159053	210142	266017	126327	93080.3	105569	81369.2	98901.9	106379	212910	139744	93321.4	84312.2	92976.3	76585.5	103954	106423	108675	77115.4	109654	84175.9	98217.5	109572	98529.2	87015.6	61822.3	109369
C4 H3 N3	2.37078e+07	2.37021e+07	1.92599e+07	1.5302e+06	1.22563e+06	1.54602e+06	3.42652e+06	1.19402e+06	1.71781e+06	1.41395e+06	1.13354e+06	1.43902e+06	1.26776e+06	1.11904e+06	1.18012e+06	1.62146e+06	1.58877e+06	1.49078e+06	2.79571e+07	2.21946e+07	1.98265e+07	3.96471e+07	2.36825e+07	1.8827e+07	1.04423e+06	924444	1.03408e+06	2.41919e+07	2.14858e+07	3.02149e+07	995936	1.18352e+06	1.13934e+06	779505	867045	1.15341e+06
C17 H35 N7 S2	2.60884e+06	1.74228e+06	1.68195e+06	1.98309e+06	1.7441e+06	433808	974258	1.02095e+06	618438	1.74874e+06	283716	170986	2.63515e+06	10886.7	1.23177e+06	1.951e+06	635327	606571	1.62204e+06	2.01426e+06	1.42443e+06	1.31473e+06	286076	365049	286655	1.51566e+06	428249	165637	634523	283116	386822	299524	337796	471716	509762	386346
Riboflavin	193240	79468.1	271024	5260.12	5763.35	2299.69	11263.3	30282.7	13282.7	5069.82	2625.11	3116.31	5140.32	2367.55	2428.33	4833.29	2389.43	2719.87	114773	154511	288972	234424	200653	170610	37332.1	21111.6	191496	211774	201363	114644	2466.34	2779.04	15588.3	3036.51	3389.39	2233.47
C16 H22 N2 O3	626711	297481	383490	118996	69526.8	61327	50949.5	77803.1	43132	188185	296819	57519.3	45100.2	46873.1	58184.6	42117.1	62260.2	43025.3	62257.3	31018.3	43736.6	51293	37430.9	42987.3	100875	50183.8	74992.2	70336.3	40053.6	81359.9	46211	59106.2	37363.5	46449.3	31123	44363.4
C16 H33 N9 O3	259212	128664	246327	108236	114161	32380.5	231044	102630	56654.5	219755	28345.3	21055.1	198647	86694.3	17896.7	164499	70243.2	137716	169360	129969	140593	76373.5	35102.4	33189	30939.3	132529	65344.2	34687	19377.6	37248	36049.5	108378	40642.9	31280.7	41818	40054.3
C13 H27 N3 S2	170519	162497	127658	586440	582705	556988	511945	510800	543266	445150	370067	540882	447334	523731	525038	630795	606502	566325	173721	176576	195298	139428	201618	158117	416061	431250	322803	100470	185796	188470	378230	333152	342354	305808	333538	325594
C32 H37 N3 O	555365	517534	493029	355479	570078	262396	488182	224132	75561.5	402792	210958	257025	448774	587962	255085	195801	169871	221532	506601	335867	333479	121761	166387	85263.9	37698.3	193166	284250	142464	150359	32538.7	126904	116612	44538.9	100892	226918	120710
C10 H27 N10 O3 P	598209	859288	865927	209153	284157	316764	292941	662890	522085	481301	520525	472090	303010	303881	616696	272224	621340	570746	1.30783e+06	1.20951e+06	1.53449e+06	735550	1.0466e+06	652848	512808	620538	965689	1.14782e+06	1.40164e+06	822733	568147	723019	545850	482120	591006	658447
C20 H44 N5 O6 P	2.28671e+06	1.40561e+06	1.22169e+06	1.32749e+06	1.7097e+06	709540	1.82731e+06	778670	617756	1.27791e+06	684395	1.01416e+06	1.45629e+06	1.85219e+06	791557	765503	653852	910199	1.85656e+06	1.0764e+06	1.4011e+06	580808	689202	300052	191081	585076	794560	594221	645779	120745	359898	170229	251608	262986	569669	133606
C31 H51 N O7	74647.8	80528.2	72079.8	256725	255090	281434	224113	218390	237825	194873	218197	213949	195829	229273	224065	276142	265507	247919	88479.8	90603.8	122736	162239	86370.1	78756.7	173907	188788	130679	80017	89292.7	82506.3	158777	122866	146652	133873	187316	142535
C30 H42 N4 O3	105019	113292	101406	361175	358875	395937	315296	307244	334585	274158	306972	300995	275503	322555	315228	388493	373531	348787	115971	108749	120279	110870	115074	110800	244662	265598	183847	112573	125622	116075	223377	172855	206319	188340	185227	200526
C5 H17 N7 O P2	109806	118456	106028	377639	375234	413985	329668	321249	349837	286655	320965	314716	288062	337258	329597	406201	390558	364686	121257	113706	125762	115923	120319	115850	255815	277704	192227	117704	131348	121366	233559	180734	215723	196926	193670	209667
C26 H45 N7	137055	147852	132341	471354	468352	516720	411478	400970	436652	357792	400616	392815	359547	420951	411389	507004	487478	455186	151348	141924	156971	144691	150177	144599	319297	346619	239930	146913	163944	151484	291519	225585	269257	245795	241731	261698
C15 H29 N3 O2	105135	113417	101518	361573	359271	396373	315643	307582	334954	274460	307310	301327	275807	322910	315575	388920	373942	349171	116098	108869	120412	110992	115200	110922	244932	265890	184049	112697	125760	116202	223623	173045	206546	188548	185431	200747
C24 H40 N2 O8	172732	164606	129314	255254	590267	564216	518589	517428	550316	268613	504898	547901	453139	530528	531852	638981	614372	573674	175976	178868	197832	141237	204234	160168	421461	436847	326992	203878	188207	190916	383138	337476	346797	309776	337866	329820
C14 H36 N7 O5 P S	100731	108666	97265.6	346428	344222	379771	302422	301745	320924	262964	294438	319516	264254	309385	310157	256457	358280	113928	111236	104309	115368	106343	119102	106276	245780	254753	190690	118894	120493	111335	223432	196804	202240	180650	197031	192339
C21 H51 N9 O3 P2	108253	115500	103383	368216	365871	83947.4	321442	320722	341107	279502	312956	357560	280874	328842	329663	396065	380812	355586	118231	110869	122624	113031	126593	112959	261238	270775	202683	126372	128071	166039	237484	209181	214959	192012	209423	204435
C10 H29 N10 O P S	155095	132047	90650.6	72920	37869.7	7111.14	55564.6	42621	39826.7	43155.5	19178.3	69233.9	162873	27551	60168.4	99337.6	67443.5	66667.9	76523.8	83161.7	92039.5	6910.7	18277.9	8401.11	7876.1	50202.1	34422.7	144850	5743.05	4003.93	36078.3	39064.1	13592.7	25847.4	49003.5	49234.1
C21 H38 N4 S2	91075.2	98249.7	87942.1	313221	311226	343367	273433	266450	290161	237757	266214	261031	238924	279728	273374	336911	323936	302478	100573	94310.3	104310	96149	99794.9	96088.3	74202.9	230333	159437	97626	108943	294003	193718	149904	178925	163334	160634	173902
C26 H31 N4 P	111380	255932	185975	662380	1.02144e+06	726132	578239	576945	613616	955262	562974	610923	585605	591552	593028	712479	685040	639661	212685	199442	220587	203330	227726	203202	469939	487095	364605	375373	230386	212876	427209	376294	386687	345408	376729	367757
C25 H32 N O P S	112788	147995	161489	41977.9	40851.6	36734.6	144266	110717	51388.8	44489.8	43542.4	48659.8	42327.1	33371.6	52392.9	39595.9	46801.3	55671.4	256512	275990	250643	156316	134234	96811.8	143678	108816	331936	232421	215562	104708	48856.1	58928.4	43254.9	46395.9	33041	42381.3
C15:1	454369	458074	790752	3.44638e+06	3.42773e+06	4.65002e+06	3.00811e+06	4.03056e+06	5.73491e+06	4.44641e+06	4.58039e+06	7.83243e+06	1.55355e+06	1.74062e+06	2.99537e+06	3.77778e+06	4.28749e+06	4.92162e+06	522117	283347	458338	8.12078e+06	1.75898e+07	1.18632e+07	8.79659e+06	8.95031e+06	6.60137e+06	1.17217e+07	1.37545e+07	1.14106e+07	5.82499e+06	4.53275e+06	5.59621e+06	2.83353e+06	4.44367e+06	2.55807e+06
C10 H14 N2 O3	311346	759767	432808	74581.4	72667.5	112025	281004	177637	94928.8	62206.1	75896	96281.8	91676.3	99157.1	95172.3	91537.2	116129	101439	602886	649857	651640	636810	560639	591695	93891.8	240011	134500	773718	695250	499756	283276	275552	228418	259240	188142	204351
C14 H26 O3	842075	1.22367e+06	939229	2.23191e+06	3.37132e+06	2.87035e+06	3.5104e+06	3.2485e+06	3.61416e+06	5.31103e+06	3.81295e+06	5.60209e+06	3.90815e+06	3.47804e+06	3.84201e+06	2.21475e+06	2.34492e+06	2.60113e+06	686346	1.12031e+06	986548	1.01053e+06	1.26912e+06	1.97879e+06	3.13001e+06	3.26802e+06	2.02664e+06	1.27396e+06	1.50222e+06	949482	3.03431e+06	1.98724e+06	2.16151e+06	1.68802e+06	1.86964e+06	1.50776e+06
C15 H32 N3 O P	312325	297632	233819	1.07413e+06	1.06729e+06	1.02018e+06	937684	935586	995051	815342	912930	990685	819342	959272	961666	174673	1.11087e+06	1.03729e+06	318190	323419	357709	255377	369286	289608	762062	789883	591250	368642	340305	345204	692770	610205	627060	560121	610912	596362
C6 H5 N3	3.33155e+06	3.97317e+06	3.68e+06	1.17717e+06	2.14982e+06	1.87748e+06	1.91155e+06	2.01603e+06	1.10429e+06	1.20881e+06	1.62279e+06	2.02451e+06	1.50352e+06	1.48162e+06	859672	1.51637e+06	1.65589e+06	2.234e+06	4.82436e+06	4.74491e+06	4.29059e+06	3.72318e+06	5.38684e+06	4.97629e+06	1.73889e+06	2.52193e+06	2.83452e+06	3.68127e+06	4.48307e+06	4.61235e+06	2.39966e+06	2.75741e+06	2.29032e+06	1.54152e+06	2.42767e+06	1.25839e+06
C5 H8 O5	5.18141e+07	6.54744e+07	4.9312e+07	346674	405532	337765	315942	392680	347294	387272	390198	412904	369864	396398	394180	2.70531e+07	4.72507e+07	5.54454e+07	8.00214e+07	4.78865e+07	7.15299e+07	3.1877e+07	6.16761e+07	3.69179e+07	2.26867e+07	4.70457e+06	6.39589e+07	4.99498e+07	6.53689e+07	3.83575e+07	4.76266e+07	5.36336e+07	2.53001e+07	51132359	3.1089e+07	4.30921e+07
C24 H29 N O S	892524	355541	383275	693746	606343	228427	508896	195072	170196	368156	140061	325725	274511	327186	178902	197887	68935.7	188486	544096	310927	334896	163648	166225	52652	53063.9	135075	218063	147836	152456	93624.4	77079.6	81794	58883	65594.4	139075	93458.6
C5 H11 N P2	5.13933e+07	6.54388e+07	4.9312e+07	148481	144497	129935	124061	214182	166120	157366	154015	172116	260545	255417	185320	2.70346e+07	4.72507e+07	5.54454e+07	8.00214e+07	4.78865e+07	7.14914e+07	3.17665e+07	6.16761e+07	3.69179e+07	2.28426e+07	4.67978e+06	6.40498e+07	4.99263e+07	6.53133e+07	3.83575e+07	4.76266e+07	5.36336e+07	2.53001e+07	51132359	3.09095e+07	4.3073e+07
C33 H56 N P	1.49295e+06	1.054e+06	1.46341e+06	1.343e+06	1.27137e+06	756096	1.27374e+06	1.013e+06	912710	1.30844e+06	774517	642653	1.67171e+06	408510	901593	1.26072e+06	1.06249e+06	957553	1.54383e+06	1.43844e+06	1.208e+06	957581	532004	583122	394782	831934	828839	560471	378452	98772.2	976590	842713	502202	934219	908247	987326
C23 H50 N10 O3	3450.16	3564.15	3773.27	6848.81	6153.78	4990.24	6560.85	4249.9	4013.5	5663.8	5113.87	6085.36	4890.8	4731.34	4575.28	4141.71	4197.25	4493.06	3741.73	3068.1	3195.06	5056.87	3856.26	4727.43	5770.23	4021.37	3939.63	4462.26	4041.53	4277.46	4347.96	4551.42	3407.46	4449.99	3620.54	4139.19
C23 H32 O11	1.05326e+06	325946	199525	371024	368661	352391	323893	323169	273689	281634	315343	342201	283016	331350	332177	399086	383716	358298	1.39434e+06	1.69723e+06	3.02308e+06	613938	1.65198e+06	1.05953e+06	338100	272840	1.30994e+06	609699	1.14084e+06	960367	239295	210776	121359	193476	211020	205994
LPE 20:0	254499	274548	245744	875261	869687	386170	764077	762368	810823	664386	743906	129700	667646	781668	783619	941460	905203	845239	281039	263540	291481	268677	300915	268508	620971	643640	481784	300390	304429	1.01259e+06	564508	497229	510963	456418	497805	485949
C4 H13 N4 O2 P	223120	198383	177570	632445	628418	693316	552107	550871	585884	480072	537532	583313	482427	564817	566227	680280	654081	610753	343131	190428	210618	253820	217435	194018	448701	465081	348127	217056	219974	203255	407902	359288	369212	329798	359704	351137
C14 H17 O3 P	135584	274482	255184	374644	510948	414692	387119	644272	370048	513260	603432	609475	537409	826548	458797	802514	885028	897418	347644	236308	316400	247800	394537	341541	376865	346438	422857	351033	393372	318115	405376	561438	484534	632088	543669	590178
C26 H31 N5	169852	85208.3	61615	283050	281247	268835	247094	246541	262211	214855	240571	261061	215909	252783	253414	304458	292733	273341	83847.9	85225.9	94261.9	76076	97312.5	76316.2	200815	208146	155804	97142.8	89675.7	90966.6	182556	209816	165240	147601	160985	157151
C12 H17 N3 O2	346746	403968	344261	86336.7	92890.3	59523.6	99505.6	124643	101637	89449.5	107361	121277	91044.8	166621	212133	140431	120873	130011	2.33284e+06	3.23086e+06	405848	1.87591e+06	885799	99154.1	127047	123070	303617	565976	134014	474592	488515	147094	575651	169355	198926	278908
C12 H35 N9 O S2	295163	209937	456916	669280	665018	733696	584262	582955	620007	508032	568838	617286	510524	597713	599205	719901	692176	646324	214901	201519	222885	205448	230098	205318	474834	492169	368403	468520	232786	642268	431659	380213	390715	349006	380653	371588
C5 H15 N3 O	4106.16	3446.28	3429.5	225593	282211	281784	219657	149593	166705	242312	296146	236284	134554	118315	190589	170039	173090	232787	3397.32	3476.56	3435.6	33162.4	13820.1	18093.6	65744.4	69513.4	31983.6	3678.11	3492.55	28664.8	90521.2	100366	64190	124089	88637.7	90165.5
C5 H9 N O	1630586739	1854892668	1617687754	13121918306	11777893842	12446624645	9473581176	10189142752	10065399457	8102167028	9042091221	9781191004	7668435101	8031910188	9423143854	12186982885	12911877362	14310179505	1935130752	1840664159	1925002054	1685796133	2131150122	1825863162	6913907758	7386164845	4422483596	1829241356	1959063925	1771278314	6730315943	4490082353	5267045649	3643036419	4907582195	4493747399
C6 H4 N2 S	6.29621e+06	856950	6.43443e+06	6.17316e+06	6.32303e+06	6.47155e+06	5.92345e+06	6.22748e+06	6.56746e+06	6.26228e+06	6.45703e+06	6.19576e+06	6.29153e+06	6.20374e+06	6.34108e+06	6.34436e+06	6.31427e+06	6.24585e+06	6.2208e+06	4.68123e+06	5.60083e+06	9.06549e+06	8.4055e+06	7.59501e+06	6.37915e+06	6.30803e+06	6.16822e+06	7.63332e+06	7.93714e+06	6.29944e+06	6.50695e+06	6.11113e+06	6.43695e+06	8.53218e+06	6.62316e+06	6.39045e+06
C11 H18 N O5 P	82542.9	167031	125026	755786	884674	1.38407e+06	483401	1.1534e+06	1.05959e+06	992602	1.22559e+06	2.39348e+06	101927	696767	594229	1.09568e+06	1.4544e+06	2.13882e+06	110518	97911.2	162063	241349	643860	364230	331618	625193	477741	367210	317246	308140	986387	862682	717339	840137	1.00528e+06	918091
C24 H59 N10 O3 P	81702.5	77858.9	61165.9	280987	544223	324918	245293	244745	260300	434564	238818	363099	214336	250941	251567	302239	290599	271349	83236.8	84604.7	93574.9	97843.8	96603.3	75760	199352	206629	154668	110397	89022.1	219882	181225	159627	164036	146525	159811	156005
C17 H37 N O	282617	395909	142450	4.09011e+06	4.58795e+06	5.20593e+06	1.80155e+06	6.02024e+06	5.19695e+06	1.4742e+06	2.78334e+06	4.28572e+06	2.21247e+06	6.68177e+06	5.67229e+06	5.15405e+06	8.56084e+06	3.55329e+06	176042	140286	572598	189129	161760	133175	2.6818e+06	2.99002e+06	1.21111e+06	177053	162301	1.21726e+06	2.14748e+06	4.82257e+06	3.53715e+06	4.5917e+06	3.95917e+06	4.09515e+06
C8 H19 O3 P	1.79873e+06	2.80742e+06	2.5121e+06	974142	1.16848e+06	1.61049e+06	978458	2.517e+06	1.94192e+06	1.26526e+06	1.78028e+06	2.05631e+06	1.52636e+06	2.2434e+06	1.97903e+06	1.95564e+06	2.41543e+06	2.53396e+06	3.23463e+06	2.68179e+06	3.32302e+06	1.79828e+06	2.19871e+06	2.0218e+06	2.29385e+06	2.32151e+06	2.45612e+06	1.87776e+06	1.99168e+06	1.70549e+06	2.08951e+06	2.34032e+06	3.14241e+06	2.31783e+06	1.81244e+06	2.26838e+06
C8 H17 N O4	141507	88973.7	147645	7.98964e+06	5.56513e+06	6.99654e+06	4.69604e+06	6.68462e+06	6.6714e+06	6.17085e+06	5.17395e+06	6.81822e+06	5.06328e+06	4.70609e+06	6.03824e+06	6.9462e+06	8.16488e+06	8.86619e+06	180609	150316	218524	191676	147601	288341	2.29234e+06	1.95814e+06	1.4528e+06	250598	263374	475379	3.19675e+06	2.15919e+06	2.04267e+06	3.29652e+06	2.11611e+06	2.78322e+06
C15 H26 N6 O	12475	11112.7	15113.1	76816.1	87509.9	42272.6	56756.3	41056.9	32667.8	29343	29116.2	53867.1	22391.4	16090.6	30926.6	78423.7	71394.8	76009.8	10600.5	16741.3	17339	93147.2	151970	169488	202995	177661	197589	221086	241263	146040	99809	183467	136156	217724	134038	176390
C10 H17 N3 O3	5.65814e+07	6.77294e+07	53007171	2.58991e+06	4.80339e+06	3.31485e+06	8.86265e+06	2.25898e+07	1.78673e+07	2.86991e+07	3.16532e+07	3.77736e+07	3.65321e+07	4.56401e+07	5.07536e+07	2.74533e+07	3.52663e+07	3.49215e+07	8.36159e+07	6.36245e+07	7.91795e+07	4.83229e+07	6.66405e+07	4.40364e+07	6.37236e+07	2.66538e+07	6.71435e+07	6.33064e+07	6.36953e+07	5.35309e+07	5.17046e+07	5.72723e+07	4.12447e+07	6.50829e+07	4.60881e+07	4.65326e+07
C9 H6 N4 O3	1.98418e+07	2.12054e+07	2.01236e+07	1.06153e+06	536915	868928	2.22308e+06	813997	634161	645104	625868	689259	533033	687693	697921	1.05632e+06	1.34924e+06	730806	2.29916e+07	2.15215e+07	1.98666e+07	3.53215e+07	2.43865e+07	1.9678e+07	472581	500862	714912	2.79606e+07	2.31249e+07	3.14733e+07	193971	775296	713390	851458	283373	465333
C22 H50 N6 O P2 S	2370.92	2484.71	2889.69	20123.5	36324.7	19114.6	72799.4	56134.5	32352.3	27236	37767.6	57566.6	54394.9	76338.4	57910.1	49838.7	72266.5	65626	2195.97	2139.69	3441.94	26359	40245.4	39626.5	257181	140715	209548	129567	158616	88163.7	132720	188937	102310	83496	66316.1	92671.6
C26 H32 N P	149391	161159	144252	513777	32272.9	563226	448513	447509	475952	389994	436672	473864	391907	458838	459983	552636	531353	496155	164970	154697	171099	157713	176636	157614	364509	377816	282806	176328	178699	165118	331365	291873	299935	267917	292211	285252
C10 H9 N5 O	729765	1.47367e+06	945189	443529	440704	486217	553489	624723	410876	373553	376966	106524	348989	396102	387104	477075	836770	613064	878359	901751	1.13951e+06	801774	899709	892460	957581	524144	1.00163e+06	747291	1.01104e+06	613256	474538	1.01807e+06	828991	739976	821806	1.03104e+06
C19 H31 N O S2	142380	153596	137482	273140	486547	536794	427464	426507	453616	371691	416179	451625	373515	437305	438396	41340.9	506416	472870	157228	147437	163069	150312	168347	150217	347403	360085	269534	168053	170313	157369	315814	278175	285859	255343	278497	271865
C15 H36 N9 O2 P	86771.1	93606.5	83786	298418	296518	46465.8	260511	253858	276449	226521	253633	248695	227633	266508	260455	320989	308627	288183	95819.9	89853.3	99380	91605.1	95078.7	91547.3	202150	219448	151902	93012.2	103794	95905.8	184563	142820	170469	155615	153042	165683
C6 H10 N2 O2 S	1.11484e+06	2.00223e+06	1.80065e+06	2.86371e+06	3.51205e+06	4.07582e+06	4.53823e+06	4.59234e+06	4.13545e+06	2.65516e+06	3.46234e+06	4.29543e+06	1.29892e+06	2.3925e+06	2.91483e+06	2.15386e+06	3.46951e+06	3.6576e+06	2.65339e+06	2.79495e+06	2.98311e+06	2.98547e+06	4.87142e+06	4.17454e+06	4.06661e+06	5.30454e+06	5.40927e+06	3.47482e+06	4.85321e+06	3.99755e+06	3.40596e+06	4.52428e+06	6.08162e+06	2.25597e+06	3.36391e+06	2.75338e+06
C26 H28 N4 S	4493.05	4280.65	4248.94	7429.68	6881.78	5739.46	7740.91	5107.51	4518.95	6454.77	5547.59	6601.47	6239.23	5560.96	5378.31	5061.5	5083.98	5385.81	4498.99	3627.25	3817.69	5463.96	4183.32	4775.9	6259.62	4711.42	5800.29	4840.72	4384.31	4640.24	5169.81	4937.44	4298.04	5451.65	4099.64	4866.74
Carboxymethyl-glutamate isomer	1.53623e+06	1.8399e+06	1.4722e+06	59055.5	48537.8	25926.7	417176	24868.5	84502.5	33698.9	33939.3	26692.7	53408.3	33453	30695.1	44396.9	25511.9	28575	2.40732e+06	1.93639e+06	1.71173e+06	2.03281e+06	2.51852e+06	2.09055e+06	481907	146754	189659	2.31591e+06	2.40312e+06	1.91226e+06	25992.7	216246	24234.1	1.3627e+06	732229	1.24581e+06
C5 H10 O3	3.60664e+06	3.50543e+06	3.43938e+06	386896	72086.3	92725.9	3.69128e+06	144289	72922.9	195101	83042.4	108244	117795	46512.8	30199	590686	423930	547328	3.75926e+06	3.97261e+06	4.02931e+06	2.60386e+06	4.19172e+06	2.17707e+06	1.41214e+06	460731	7.00157e+06	2.73958e+06	3.89324e+06	2.3057e+06	119930	4.70847e+06	88895.5	124188	146222	53615.8
C32 H53 N O4 P2	120161	159813	71598.8	413249	696740	453023	395509	359948	382826	727610	796834	809070	315225	369060	369981	444505	427386	399075	132691	124429	137621	472640	254846	126775	293188	303891	227471	759468	411806	132810	238050	234764	241249	90527.8	235036	229438
C9 H22 N6 S	129462	199933	79481.2	76151.8	160815	78780.5	221020	75961.6	29445.7	140014	87501.9	82896.4	140724	101327	89935.3	132710	69353.9	83803.6	259719	283615	313082	185928	208757	189961	157424	149886	144249	175408	167618	143322	158221	129634	112217	142123	148449	157544
C5 H17 N10 P S3	772781	930347	802063	629620	687276	864049	867596	1.0553e+06	1.13967e+06	634855	626576	841147	548174	730625	989956	440952	892963	738771	1.18966e+06	951994	1.01656e+06	502246	785472	490445	480627	633565	496248	504051	642695	552472	468297	496172	508310	211837	434720	239016
C7 H4 N2 O4	212375	356098	228818	137543	153655	154469	170488	207963	169255	131940	160208	189075	153287	168992	244119	168254	201392	232128	263589	314682	260753	182722	202894	171922	181774	162641	239868	180794	220965	178434	239478	253225	244492	248156	374522	266488
C11 H24 N3 P3	102216695	1.02171e+08	9.74367e+07	1.64556e+06	5.04162e+06	2.47255e+06	618391	139809	251882	3.38887e+06	7.71196e+06	8.68904e+06	772611	720176	738001	685406	678880	881053	1.10617e+08	1.01477e+08	115298894	8.1942e+07	1.78304e+08	2.63297e+07	645718	392233	652372	1.69771e+08	1.83454e+08	9.77831e+07	1.04349e+06	1.42392e+07	8.66886e+07	659181	959700	870277
C9 H13 N3 O4	32354.6	44177.6	49422.2	2.9554e+06	2.02228e+06	3.38711e+06	2.30658e+06	2.40517e+06	2.60591e+06	1.85402e+06	2.515e+06	2.79273e+06	1.59946e+06	1.99289e+06	1.76292e+06	2.45961e+06	2.68642e+06	2.79876e+06	53405.1	54139	66887.1	65693.1	89912.4	129846	597451	729598	648499	48334.4	57564.6	156076	847321	527417	989723	965927	548395	796658
C14 H26 N6 O	1.79145e+06	2.25804e+06	5.58887e+06	2.75786e+06	1.91166e+06	2.58217e+06	854065	1.7173e+06	2.42071e+06	1.94785e+06	1.0479e+06	421729	748773	466176	2.79597e+06	761462	2.05194e+06	3.13594e+06	2.80548e+06	5.68735e+06	6.79996e+06	2.37931e+06	3.99454e+06	3.01531e+06	259575	3.834e+06	4.31616e+06	2.36131e+06	3.4254e+06	2.83535e+06	1.13622e+06	4.03587e+06	1.05162e+06	3.42907e+06	2.7944e+06	2.63672e+06
C10 H9 N9	499048	880142	841256	409280	447233	818861	389020	585540	674506	521885	782194	655203	377299	623551	585422	351137	504163	688552	1.12604e+06	1.01743e+06	1.10678e+06	661928	749796	1.01414e+06	684437	612812	732815	837040	1.08386e+06	717719	666316	739983	810834	608937	441986	740913
C20 H52 N9 O6 P	181027	195288	174878	116673	482414	682501	543494	542278	576745	472583	529146	574214	454892	556007	557394	669668	643878	601225	199906	295067	207333	191112	214043	190992	441701	457826	342696	213670	216542	200085	401539	353683	363452	324654	354093	345659
C21 H42 N6 O8	2169.48	2273.61	2644.18	20123.5	36324.7	19114.6	42298.3	57642.1	32352.3	27236	37767.6	57566.6	54394.9	73482.4	57910.1	49838.7	72266.5	58826.1	2009.4	1837.98	3149.51	26359	40245.4	38431.9	248457	136902	88752.7	35479.2	48465.6	85745.9	132720	185998	102310	33374	66316.1	87157.3
C27 H56 N6 O2	30745.3	25688.6	22081.3	40333.4	44863.4	23250.3	35450.7	37659.4	34232.6	41654.4	27521.4	31757.8	46291.3	28289.7	43838.9	41853.7	32579	39201.8	28312	25271.5	40708	49183.7	62233.6	49911.1	62767.7	60992.4	59530.4	62333.2	60285	50830.5	57339.1	49340.9	27378.5	42363.7	39537.6	47095.3
C11 H21 N O7	18567.5	27222.2	29986.9	135432	125867	143359	95803	90176.7	98947.6	80698.7	91139.5	84008.7	75596.5	72206.9	75732.9	112225	120011	132106	30965.9	23790.3	27722.3	29822.1	20668.2	26192.1	53411.2	67183	36673	29730.9	60789.4	134174	60391.9	36255.7	45096.1	40377.1	40233.2	36909.8
C7 H13 N7 O5	3.08685e+06	3.07252e+06	2.90181e+06	116118	129600	98924	175342	103748	95778.9	117697	108946	129146	146257	123347	120922	125865	109515	127664	3.28233e+06	3.04355e+06	3.46637e+06	2.36455e+06	5.36131e+06	823329	96300.8	84486.1	79335.6	5.2828e+06	5.6641e+06	2.8423e+06	117560	394268	2.61411e+06	140394	91802.4	101757
C15 H34 N9 O3 P	3.40423e+07	1.42227e+07	1.43887e+07	1.81359e+07	2.15064e+07	4.46047e+06	2.46301e+07	8.23023e+06	1.16079e+07	1.32842e+07	1.15722e+07	6.41323e+06	2.5706e+07	4.59416e+06	7.44116e+06	2.13071e+07	9.2312e+06	8.86728e+06	1.85809e+07	1.54129e+07	1.81512e+07	3.56591e+06	7.38797e+06	6.61946e+06	3.70349e+06	1.05523e+07	7.15423e+06	2.37767e+06	1.10224e+07	1.58575e+06	7.0118e+06	1.12776e+07	2.66128e+06	5.98787e+06	7.67759e+06	9.66651e+06
C7 H13 N O P2	33972.1	34481.9	34583.2	92645.7	320627	328863	107871	157641	222355	48381.4	170265	118013	52674.7	54745.3	81843	200218	354177	296917	43044.4	36227.8	37715.8	492268	588703	682259	494223	106598	317780	413040	675210	551511	431922	522554	986894	241917	338624	457519
glycocholate (gca)	1.74389e+06	1.31683e+06	995605	1.10969e+06	1.58057e+06	468894	1.89767e+06	635818	603131	1.12093e+06	624419	723126	1.22003e+06	1.56779e+06	819479	681247	567210	753360	1.51e+06	776421	1.24364e+06	530061	572440	339020	266880	434113	624653	456269	544578	114689	368533	332485	335744	319201	648703	145032
C14 H19 N5 O	8.06905e+06	6.10366e+06	5.1067e+06	5.96166e+06	7.65021e+06	2.1386e+06	6.38146e+06	3.95456e+06	4.35937e+06	7.86514e+06	2.93246e+06	3.60708e+06	4.58212e+06	3.35636e+06	2.17092e+06	7.08789e+06	2.94924e+06	3.41914e+06	6.14964e+06	5.42654e+06	6.54387e+06	4.43843e+06	4.50098e+06	4.31399e+06	2.99097e+06	4.67561e+06	4.45318e+06	3.11672e+06	3.82385e+06	1.09196e+06	2.81648e+06	1.64448e+06	104947	2.06175e+06	3.2021e+06	1.33202e+06
C16 H25 N2 P	61523.2	26301.8	23305.6	191569	174536	189150	39147.6	126688	110720	127363	46981.8	95471.9	129258	87316.3	135102	69680.4	96747.2	102641	14441.4	31255.5	30321	11383.8	25917.1	46944.4	44233.4	64144.4	72842.2	99257.3	73523	58838.1	82408	70727.5	76583.9	97350.3	41279.3	144603
C35 H64 N2 O4	190687	124311	97658.7	72653	445772	426098	391640	390764	415601	340542	381301	413777	342213	400657	401657	482561	463977	433241	132898	134082	149404	106663	154239	120960	318289	329908	127408	153970	142134	144181	289348	254863	261903	233945	255158	249081
C29 H26	204501	220611	197466	703310	698832	771001	613970	612596	651532	533863	597761	648673	536483	628105	629672	507151	727370	679187	74015.5	211766	234218	215894	241798	215758	498977	517193	387134	241376	244622	226030	453607	399546	50291.2	154025	79986	390481
C5 H5 N	1.751e+06	1.57561e+06	1.64519e+06	1.15528e+06	830939	1.08059e+06	724459	858575	129310	754342	746381	699598	692083	596744	882508	1.06027e+06	1.01279e+06	951905	241136	159160	1.61806e+06	370774	384872	370489	699335	724865	602807	378006	256844	272422	500159	608557	593903	415327	403590	411235
C27 H49 N O S2	403825	292830	230008	396225	495030	143076	199153	110135	26008.9	232290	95071	244469	159370	408221	125435	99562.1	80757.9	226414	468040	206542	241381	122864	149176	35764.1	34469.6	65945.3	155448	106815	141196	20639.2	30043.3	94965.8	27011	76157.5	100615	219490
C19 H34 N4 O4	126193	108956	97524.8	464194	798959	661133	1.15323e+06	864276	802760	263665	295223	320367	321896	310209	354514	373623	727823	335438	111532	104587	77934.8	106626	123493	443628	246435	255432	469399	547843	120814	319530	224028	254055	330766	360002	358806	248503
C8 H22 N8 O	2.23846e+06	1.5826e+06	1.186e+06	235650	369205	50465.4	895304	594249	501528	258443	61145.1	109119	949074	1.42709e+06	702666	488517	596894	1.64698e+06	293842	469194	752321	128587	203146	51904.6	108318	355555	356598	84637.2	313803	48880.6	507398	824164	599890	687225	309163	94855.9
C5 H13 N6 O2 P	1.00059e+06	1.32624e+06	1.5063e+06	729405	835675	1.22071e+06	741507	1.05874e+06	540181	878211	1.07328e+06	952778	401976	1.11787e+06	967949	897707	991600	1.10833e+06	1.47145e+06	1.38805e+06	1.39043e+06	1.2149e+06	825280	1.24668e+06	1.35711e+06	1.44804e+06	1.31299e+06	1.42828e+06	1.30037e+06	1.10555e+06	982935	1.09332e+06	1.09009e+06	902996	896852	1.02749e+06
C13 H27 N3 O2	110750	423878	123395	1.22976e+06	1.20828e+06	1.48139e+06	892445	814805	1.01817e+06	954038	1.11153e+06	807748	944279	858911	833067	1.11813e+06	998517	992330	433900	400956	155523	414814	260585	414553	595326	104756	382549	250873	470011	296993	571524	404654	563329	564529	473622	495440
C24 H40 N2 O3	271016	227770	169546	1.7887e+06	1.60451e+06	2.13124e+06	927919	1.10918e+06	545120	2.13098e+06	1.86444e+06	1.50784e+06	2.98201e+06	2.77615e+06	1.79934e+06	1.05394e+06	729935	1.17351e+06	235173	109391	195993	1.24862e+06	400972	320657	1.32048e+06	267165	419220	1.0462e+06	514408	177022	875965	1.28452e+06	212550	2.16624e+06	206631	634104
C17 H8 N4 O2	667810	726550	450587	73666.9	53975.5	36952.3	244014	212621	263826	79106.5	89381	105562	196614	197155	159714	60998.6	33934.5	37064.7	495715	728997	809300	358414	470172	643393	454783	663176	723167	651583	813593	404243	561525	613894	364110	731703	147209	257601
C4 H12 N9 O P	729765	1.47367e+06	945189	535844	517032	690572	553489	624723	405689	385803	470927	106524	372253	337391	346663	464255	836770	613064	878359	704589	1.13951e+06	801774	899709	892460	957581	524144	737731	747291	1.01104e+06	613256	474538	1.01807e+06	828991	739976	821806	1.03104e+06
C4 H9 N3	615063	415074	856454	4.2389e+06	2.76696e+06	1.99856e+06	3.3478e+06	2.69136e+06	2.269e+06	2.50058e+06	2.77111e+06	2.24666e+06	763054	666194	2.37535e+06	2.88911e+06	3.34394e+06	3.3084e+06	427995	632672	461517	411190	799014	862096	1.34188e+06	2.18219e+06	996083	530028	634898	596526	2.06955e+06	1.79641e+06	1.41814e+06	979448	1.66457e+06	1.42386e+06
C18 H39 N10 O P3	126237	261759	195888	434148	431383	412344	378999	378151	402186	329550	368994	400421	331167	387724	388692	466984	449000	419257	134806	144488	108516	103220	149260	117055	308015	319259	238975	149000	137547	139527	280008	246636	253449	226393	246922	241041
C11 H17 N O5	4.61122e+06	5.53199e+06	4.74051e+06	500620	554614	315991	1.18072e+06	243874	201978	748260	246857	242003	461124	58835.4	190864	128068	124745	210127	5.93454e+06	5.80063e+06	5.8227e+06	5.23899e+06	7.24904e+06	5.74927e+06	449924	1.28321e+06	7.55053e+06	6.73338e+06	7.46593e+06	5.94933e+06	1.25518e+06	3.46031e+06	2.36313e+06	1.40537e+06	355429	300479
C25 H59 N5 P2 S	322577	482152	362734	305641	393272	225019	417039	245659	250604	430054	254106	217508	473413	278274	287722	470353	259671	350792	521467	433335	265952	218295	267116	224494	242174	268138	238177	244291	242782	111005	252223	305991	136147	76254.8	217952	223069
C4 H10 O3 S	193890	224472	199115	1.15058e+06	1.12399e+06	921196	2.49608e+06	5.52811e+06	6.03666e+06	2.55152e+06	2.53882e+06	2.29376e+06	2.11521e+06	1.88374e+06	1.70171e+06	1.74945e+06	1.82968e+06	1.95448e+06	226767	205418	223419	1.34368e+06	2.70252e+06	1.84893e+06	1.79102e+06	976902	776454	993314	502373	552873	1.90724e+06	905501	495249	1.7731e+06	560802	884072
C10 H4 N4 O6 S	2.12506e+06	1.53982e+06	1.21661e+06	2.44e+06	2.42841e+06	1.93642e+06	1.15628e+06	2.42046e+06	2.33794e+06	2.70722e+06	2.49478e+06	2.29231e+06	3.71645e+06	3.1235e+06	2.81704e+06	3.06165e+06	2.86814e+06	3.11848e+06	1.51535e+06	468171	504393	1.85764e+06	1.21365e+06	1.10927e+06	2.10004e+06	1.47911e+06	1.49818e+06	2.1368e+06	1.23894e+06	1.03031e+06	3.06125e+06	2.04757e+06	1.14513e+06	3.53236e+06	1.94425e+06	2.51732e+06
C11 H28 N10 O2 S	188075	471859	332360	25277.5	24553.4	43871.2	32990.2	171266	35207.5	23191.2	21574.9	106980	31090.3	28110.5	36599.4	32050.6	34989.8	35506.2	354162	25293.1	395320	332265	317898	315543	185583	137594	282382	212954	292294	172139	279939	321604	151360	66819.9	23246.7	144855
Hypoxanthine	5.78341e+08	5.94714e+08	478481899	3.30349e+07	1.80638e+07	2.31797e+07	6.81241e+07	2.1436e+07	1.79147e+07	1.79809e+07	1.8792e+07	1.87309e+07	1.79413e+07	2.00043e+07	2.03634e+07	3.02392e+07	3.35598e+07	3.21349e+07	6.90877e+08	5.80784e+08	5.05966e+08	1172343198	7.03157e+08	5.56855e+08	1.55495e+07	1.6509e+07	1.95455e+07	7.09439e+08	6.30186e+08	8.82586e+08	7.73196e+06	2.26728e+07	1.90885e+07	2.3223e+07	8.7466e+06	1.42173e+07
C15 H35 N6 O5 P	383289	128641	370103	1.31819e+06	1.30979e+06	1.44506e+06	1.15074e+06	1.14816e+06	1.22114e+06	1.0006e+06	1.12036e+06	1.21578e+06	2.81242e+06	1.17723e+06	1.18017e+06	526159	1.36328e+06	1.27297e+06	423259	396904	438985	735698	461831	468644	935212	298352	725590	452402	458484	423639	850176	748852	769536	687388	749719	731863
C4 H12 N P S	3.13689e+07	3.2491e+07	2.57683e+07	1.71939e+06	930523	1.1902e+06	3.56443e+06	1.07741e+06	905111	883389	891646	960739	928894	1.01041e+06	1.01714e+06	1.58987e+06	1.71754e+06	1.64428e+06	3.77047e+07	3.12504e+07	2.7482e+07	6.38474e+07	3.82048e+07	3.02313e+07	794728	818921	989077	3.83709e+07	3.43739e+07	4.79853e+07	341333	1.14253e+06	1.0091e+06	1.17524e+06	436953	700989
C6 H7 N3 S	63052.1	75655	63871.4	576835	97584.6	486373	454285	925620	654289	730298	724092	764422	385157	376984	349402	42878.8	1.28528e+06	1.38054e+06	85793.4	79009	86442.4	235720	98389.2	111488	322307	305944	471148	288940	389773	309045	835771	625764	526903	148400	216887	281036
C34 H43 N5	243480	188757	108763	387378	384912	424662	338170	337414	358859	294048	329243	357285	295491	345956	346819	416677	400630	374091	124384	116639	129006	118913	133181	118838	274833	284866	213231	132948	134736	124496	273504	220067	226145	202004	220322	215074
C12 H17 N O4	730070	454208	582716	39345.9	2.91471e+06	3.11693e+06	2.09431e+06	1.84249e+06	1.6247e+06	2.46179e+06	2.35188e+06	2.91897e+06	456401	1.85825e+06	2.63871e+06	3.46362e+06	3.8632e+06	3.7752e+06	638923	565434	554188	988364	1.13178e+06	878949	1.46735e+06	1.38629e+06	91375.7	781315	1.31101e+06	680881	1.63727e+06	1.68495e+06	1.87054e+06	1.66209e+06	1.95373e+06	1.91265e+06
C9 H29 N8 P	3880.51	3891.5	3862.67	6754.27	6256.17	5217.7	7236.85	4603.79	3958.09	5585.61	5043.27	6001.35	4850.39	5055.42	4858.87	4137.19	4621.81	4557.37	3988.49	3297.51	3150.95	4987.06	3803.02	4662.17	5690.57	4098.51	4072.82	4400.66	3985.74	4218.41	4287.94	4488.59	3480.2	4956.05	3655.02	4316.2
C29 H53 N O6 S2	283163	150922	96760.4	444502	696740	422179	395509	387170	411778	801392	791947	809070	339065	396971	397962	478122	459709	429256	249315	133839	148029	462868	254846	119847	470874	326874	244675	755393	411806	142854	286686	252519	259494	231793	252811	246790
Dihydrouracil	1.09954e+07	6.38762e+06	7.07764e+06	3.98884e+07	3.23493e+07	3.47004e+07	2.43551e+07	3.83847e+07	3.41966e+07	3.52536e+07	4.27198e+07	3.98471e+07	3.45407e+07	3.16392e+07	3.67742e+07	2.6466e+07	4.22434e+07	4.7239e+07	1.62442e+07	1.36649e+07	8.83302e+06	1.18232e+07	1.47556e+07	1.27278e+07	1.99734e+07	9.85153e+06	1.75425e+07	6.73637e+06	1.27739e+07	9.66691e+06	1.81918e+07	2.59853e+07	2.11173e+07	7.85107e+06	1.83822e+07	1.72139e+07
C13 H31 N9 O3 P2	18476.8	27089.3	29840.6	134771	125253	142659	95335.5	89736.6	98464.7	80304.9	90694.7	83598.8	75227.6	71854.5	75363.4	111678	119426	131461	30814.8	23674.2	27587	29676.6	45255.6	26064.3	53150.6	66855.1	36494	217418	97958.4	29392.6	60097.2	36078.8	44876	40180	40036.9	36729.7
C18 H27 N5	1.5747e+06	398976	1.70981e+06	1.17335e+06	1.20191e+06	1.06548e+06	1.33472e+06	225046	176623	911340	250305	259570	1.79329e+06	215232	535550	370719	203933	172541	2.37576e+06	404898	361920	382156	284358	460090	136576	345770	204669	207628	221737	198545	187189	291945	72263.8	210111	135735	312096
C16 H29 N O2 S	3.22953e+06	6.50329e+06	8.09837e+06	2.42073e+06	2.46939e+06	3.99493e+06	2.59839e+06	5.0914e+06	2.58243e+06	3.51259e+06	3.18972e+06	1.99634e+06	2.40279e+06	3.95951e+06	3.51722e+06	2.689e+06	7.91255e+06	3.2176e+06	8.73841e+06	4.45313e+06	1.20842e+07	3.9877e+06	9.7361e+06	5.854e+06	3.40482e+06	4.92489e+06	3.33269e+06	6.79896e+06	7.32489e+06	3.40423e+06	1.72388e+06	7.85375e+06	5.90088e+06	2.41981e+06	2.25071e+06	5.60306e+06
C31 H46 S2	58098.4	2467.07	2869.17	10803.3	15578.4	6825.68	107995	130713	62133.2	76203.1	85940.8	118878	73833.1	14890.7	10678.1	104492	128949	114085	2180.38	1994.37	3417.5	79840.1	132063	114432	239342	283349	278120	216018	241536	142089	20130.6	36932.6	12123.7	182838	134595	155434
C21 H29 N3 O3	21168	22579.5	18920.8	27439.7	38446.4	30560.7	26726.3	16939.5	28625	24952.5	17851.2	19296.9	25530.5	29823.1	18707.6	24809.7	26849	38179.8	9.68587e+06	4.02152e+06	1.46476e+07	2.9944e+06	2.3292e+06	898746	4.48336e+06	1.42897e+06	2.55208e+06	1.13109e+06	4.62354e+06	1.8053e+06	1.15068e+06	5.19689e+06	1.97305e+06	1.02399e+06	1.37188e+06	1.25388e+06
C8 H14 N8 O	854434	602204	299105	2.10748e+06	1.35491e+06	3.00973e+06	3.87232e+06	5.01475e+06	6.38221e+06	2.20687e+06	3.00938e+06	3.67014e+06	1.8496e+06	1.90697e+06	2.97681e+06	4.64511e+06	5.58554e+06	7.38089e+06	148887	843085	78322.4	507263	820410	1.08289e+06	2.03261e+06	1.94873e+06	1.82446e+06	336659	97146.5	462134	1.77749e+06	1.69604e+06	1.67277e+06	3.03714e+06	4.26803e+06	3.12126e+06
C16 H38 N10 O2	250518	132139	429646	1.35774e+06	1.69016e+06	883280	2.00202e+06	512328	753131	1.42496e+06	1.04555e+06	1.60145e+06	1.6035e+06	1.62679e+06	913231	1.40168e+06	2.10065e+06	2.59323e+06	101891	152404	497805	483527	318749	185008	393126	990150	1.01899e+06	128285	489695	84248.9	1.14155e+06	2.5388e+06	478087	2.1965e+06	998135	572844
C29 H33 N O3	431989	197637	155263	68064.7	708714	677435	622652	621258	660745	541413	606214	657846	544069	636987	638576	767202	737656	688791	211288	214760	237530	169578	245217	192309	506033	524507	392609	244790	225973	229226	460021	405195	416388	371938	405665	396003
C30 H66 N O3 P3	3352.34	3128.07	3025.84	4873.05	5955.9	4063.13	5778.16	3645.74	3335.36	4933.68	4010.92	4363.63	4655.2	3848.23	4012.85	3724.42	3567.59	3973.64	3356.77	2546.53	2777.76	3893.79	3089.48	3397.18	3847.38	3456.63	3956.17	3591.31	3046.37	3182.67	3727.72	3552.46	3122.8	4057.37	3058.81	3562.99
C6 H15 N7 O2	1.77506e+07	7.0273e+06	5.51586e+06	7.02663e+06	7.83675e+06	1.76859e+06	7.78241e+06	3.19008e+06	3.09603e+06	7.34483e+06	233719	1.49141e+06	1.06772e+07	1.70174e+06	3.65975e+06	1.15488e+07	3.4345e+06	3.37337e+06	6.31953e+06	4.05435e+06	6.56162e+06	1.25358e+06	2.62048e+06	2.22311e+06	852592	2.62291e+06	3.73887e+06	1.56759e+06	2.21902e+06	2.94227e+06	2.54073e+06	3.27693e+06	1.99207e+06	1.80916e+06	3.53875e+06	4.38767e+06
C12 H21 N3 O2	105148	84442.2	156481	304745	302805	289441	409212	265439	282310	231324	259011	281071	232459	272159	272838	327795	315171	294293	149584	99725.7	128789	72454.1	104771	163988	216208	224101	182253	130740	96549.3	97939.2	196548	502183	193012	158914	173324	169196
C5 H17 N5 P2	1.0167e+06	1.37797e+06	990197	409486	308940	432312	1.15848e+06	101968	459087	66531.6	511482	376334	659046	664054	648620	436277	805058	826085	1.53701e+06	1.1093e+06	1.37512e+06	1.14192e+06	102543	1.13042e+06	1.08984e+06	1.01423e+06	1.17504e+06	1.15357e+06	1.46225e+06	1.10978e+06	969225	1.45836e+06	622535	929426	741316	847477
C6 H16 N5 O P	251957	167861	45870.3	2.40029e+06	1.34383e+06	2.1485e+06	3.5591e+06	4.32139e+06	3.90942e+06	2.84462e+06	3.25345e+06	3.45061e+06	1.33196e+06	1.58292e+06	1.63913e+06	1.66816e+06	1.87515e+06	1.92247e+06	344621	132138	124233	101828	244301	266345	1.68972e+06	1.90208e+06	1.55351e+06	696358	303990	368074	1.30075e+06	583915	594536	633775	650692	41883.4
Benzylideneacetone isomer	2.43094e+07	1.15425e+07	8.8763e+06	1.26987e+07	5.12969e+06	3.75499e+06	1.64983e+07	6.90698e+06	7.35584e+06	8.77913e+06	4.36976e+06	3.25969e+06	2.20615e+07	8.16867e+06	6.37503e+06	1.92779e+07	6.25643e+06	6.66418e+06	1.30454e+07	1.17868e+07	1.10035e+07	5.92142e+06	7.41679e+06	6.66727e+06	3.32524e+06	8.14833e+06	7.02761e+06	4.41258e+06	1.07694e+06	1.62308e+06	5.26648e+06	3.57298e+06	4.14414e+06	6.22785e+06	6.39099e+06	6.77337e+06
C9 H19 N O	2.21079e+07	3.42741e+07	3.56352e+07	3.12669e+07	3.00181e+07	4.3145e+07	2.90006e+07	5.83929e+07	4.72986e+07	2.65246e+07	4.48629e+07	4.75821e+07	3.5669e+07	5.27498e+07	5.83576e+07	3.64257e+07	5.46628e+07	5.98441e+07	3.26437e+07	4.14095e+07	4.20242e+07	3.47894e+07	4.84867e+07	4.19332e+07	5.33051e+07	5.70213e+07	6.12132e+07	4.10239e+07	5.58286e+07	5.99675e+07	5.71954e+07	6.56549e+07	6.937e+07	5.67492e+07	5.30683e+07	5.66196e+07
Podecdysone B isomer	1.73903e+06	1.31683e+06	880704	1.1691e+06	1.58057e+06	570816	1.0574e+06	624108	603131	1.12093e+06	574803	723126	1.23825e+06	1.56779e+06	756133	675121	567210	743884	1.51e+06	776421	658345	493834	572440	290308	266880	418648	624653	456269	544578	114689	368533	96920.7	297661	319201	623459	98191.8
C27 H54 N5 O P S	339958	163440	166538	172520	122717	11433.2	237495	29161.3	31387.1	84388.1	26055.5	86228.7	78923.5	160787	111369	119255	59701.8	164489	100791	63079.1	88104.8	49254.9	22051.5	9160.01	11459.5	66823	40746.5	36139.1	16391	6763.05	35135.5	127243	12491.9	45166.6	41698.5	10483.3
C4 H5 N O	1.38987e+06	1.47956e+06	1.34494e+06	69019.1	156635	1.12922e+06	595781	444579	365503	421019	516991	497042	761272	379626	1.20711e+06	109196	885600	288657	1.73621e+06	1.70699e+06	1.49428e+06	1.73584e+06	2.28947e+06	1.77021e+06	901116	428648	1.58077e+06	1.9812e+06	1.08276e+06	463994	682060	878170	985407	1.19501e+06	1.03833e+06	455115
C20 H20 N2 S	285586	345803	427828	175997	211158	279003	94988.3	159025	170272	156401	123653	84788.2	62383.2	68169	73177.4	201633	120260	156282	390895	293305	198159	385488	333818	339833	178193	210527	115113	462600	320683	272083	125923	301969	157600	187428	138973	264245
C13 H13 N5	838010	462522	349781	1.84208e+06	2.54793e+06	1.91702e+06	1.53266e+06	1.59043e+06	1.81369e+06	2.48589e+06	2.26148e+06	2.70409e+06	1.31529e+06	866052	1.10142e+06	3.2202e+06	2.51679e+06	2.76089e+06	822945	411166	480274	864626	962342	740218	751090	854949	310742	849915	585209	373024	1.34855e+06	1.18802e+06	927427	1.05286e+06	1.63117e+06	1.58338e+06
C31 H51 N O5 S	39278.6	37271.1	27768.9	47689.1	53613.5	28417.6	45358.2	48017.4	41785	55632.3	28189.1	38677.2	58177	44134.8	63000.9	51333.2	40785.7	50064.4	37645.8	35298.1	46865.3	51608.4	64771.5	55243.1	73740	70466	87665.4	67342.4	76505.2	58786.2	76123.1	58937.7	34717.5	55588.4	51076.5	49700.5
C15 H30 N4 O4	251575	265463	418962	91317.7	146747	73813.5	108080	268080	174512	210177	149789	219285	144274	189110	279939	170762	249827	274233	510985	610991	636891	432660	504772	270189	311507	316460	331925	546179	533968	370166	313789	423203	234278	325499	285611	419930
C4 H4 O4	5.51409e+06	6.98421e+06	5.29683e+06	537397	422614	153073	683281	66054.9	55414.3	320918	42989.9	43984.8	393699	107456	211286	3.58061e+06	5.17152e+06	9.04851e+06	4.2725e+06	7.83377e+06	1.20304e+07	2.50507e+06	4.27544e+06	4.05069e+06	1.6721e+06	471089	2.82808e+06	6.28672e+06	7.03709e+06	3.11489e+06	3.90484e+06	8.91214e+06	4.17769e+06	6.61008e+06	4.92663e+06	1.07912e+07
C9 H13 O3 P	2.93682e+06	1.80012e+06	1.37481e+06	3.20979e+06	3.23941e+06	2.20887e+06	2.49158e+06	2.97483e+06	2.68356e+06	3.75648e+06	3.0131e+06	3.08303e+06	5.39417e+06	3.94853e+06	3.48847e+06	3.94798e+06	3.72154e+06	4.58558e+06	1.8512e+06	889600	755097	3.00385e+06	1.69875e+06	1.38603e+06	2.57173e+06	1.53267e+06	1.72875e+06	3.29491e+06	1.70923e+06	1.25574e+06	4.24378e+06	2.7047e+06	1.19063e+06	5.16532e+06	2.23775e+06	3.15519e+06
C13 H21 N S2	56766.9	83227.3	91680	414059	384818	438295	292902	275700	302516	246723	278644	256843	231124	220760	231541	343110	366915	403891	94673.1	72734.8	84756.2	91176.1	63189.4	80077.9	163296	205401	112121	50926.2	89266.4	56597.9	184638	110846	137874	123446	123006	208243
C3 H10 N10 O5	1.82539e+06	1.51583e+06	1.64798e+06	2.49281e+06	1.64303e+06	1.98994e+06	1.84049e+06	1.84356e+06	2.10429e+06	2.25318e+06	2.03954e+06	1.7965e+06	1.86923e+06	1.77598e+06	1.96384e+06	1.8427e+06	1.80288e+06	1.78007e+06	1.31257e+06	1.13705e+06	383101	1.26729e+06	2.28464e+06	1.61624e+06	2.08512e+06	1.71129e+06	261622	1.66839e+06	1.68407e+06	1.73189e+06	1.53141e+06	1.882e+06	1.93407e+06	1.59768e+06	2.24986e+06	2.33018e+06
C9 H7 N O2	2.43524e+06	2.39979e+06	2.09331e+06	2.16972e+07	2.28973e+07	2.19121e+07	1.06782e+07	1.19851e+07	1.0783e+07	2.66342e+07	3.01697e+07	2.92702e+07	2.45195e+07	2.66543e+07	1.95179e+07	2.77991e+07	2.44588e+07	33033093	3.05107e+06	2.48043e+06	2.72645e+06	4.34896e+06	6.36451e+06	4.21767e+06	7.71757e+06	8.5735e+06	7.18501e+06	3.71863e+06	3.82468e+06	4.33673e+06	5.63611e+06	3.90121e+06	6.39481e+06	6.11803e+06	5.88935e+06	6.49468e+06
C10 H14 O3	720455	739614	694544	4.20367e+06	4.06449e+06	3.96333e+06	5.45643e+06	7.37343e+06	6.41892e+06	3.8778e+06	4.13066e+06	5.27196e+06	3.08215e+06	3.50058e+06	3.6564e+06	5.81991e+06	6.8993e+06	7.16198e+06	826405	720066	762322	877486	1.29677e+06	1.04851e+06	2.00774e+06	2.85963e+06	2.12237e+06	1.0273e+06	1.00629e+06	1.01139e+06	1.86824e+06	601365	1.60817e+06	1.12707e+06	2.30979e+06	696414
C16 H35 N9 O2	1.12203e+08	7.11954e+07	1.08995e+08	8.5415e+07	9.14024e+07	6.11059e+07	7.74546e+07	7.61178e+07	7.24957e+07	7.67494e+07	7.85927e+07	7.97589e+07	8.14039e+07	7.57992e+07	7.31614e+07	7.98018e+07	7.40256e+07	7.49053e+07	7.50734e+07	7.21438e+07	7.4516e+07	6.79631e+07	6.09302e+07	5.9669e+07	5.23443e+07	7.22934e+07	6.7415e+07	5.16648e+07	5.90572e+07	3.85715e+07	6.33631e+07	7.27815e+07	4.37094e+07	6.75362e+07	6.83483e+07	6.6943e+07
C19 H23 N3 O3	195507	368852	484039	283700	232794	191830	434952	232999	272820	70054.2	170655	180508	151831	146883	320507	77883	94664.4	321370	471756	368580	633784	245494	322006	421559	527713	181884	252963	342628	572210	121947	376513	331600	177655	170524	205903	337103
C13 H38 N8 O3 P2	1.44645e+06	1.10296e+06	916536	380585	378161	417215	332240	973308	352566	288892	323469	351019	1.13137e+06	339889	340737	409370	393604	367531	190026	276499	228746	116828	130845	116754	270013	279871	221351	130617	214320	122312	387001	216208	222180	211099	216458	350893
C12 H26 N4 O3 S	35699.1	40070.2	42523.4	173724	182932	150579	129959	112781	114273	98041.1	44084.5	120711	82637.3	88978.5	100226	130538	143017	172128	46865.5	37514	46148.3	35313.3	39095.6	42910	134615	81282.9	60051.8	36775.2	37814.1	130607	79790	52293.5	51721.2	48972.7	52344.7	87730.8
C11 H22 N4 O4 S	486171	594647	596682	991141	911047	1.29611e+06	1.03464e+06	1.2077e+06	1.15171e+06	967543	1.21341e+06	1.29409e+06	852285	1.11894e+06	1.46309e+06	955211	1.30661e+06	1.30445e+06	958857	805792	732119	576611	667597	658654	803355	852308	882096	620299	837377	599185	947845	1.29246e+06	1.33183e+06	913735	836899	890185
C15 H11 N7 O	2.21971e+06	1.94598e+06	2.33168e+06	786491	634936	662593	869108	512751	448070	625115	560365	615622	442951	557029	437393	913232	678046	651824	1.8679e+06	2.15185e+06	2.5333e+06	556009	3.08919e+06	825842	844104	628248	639401	3.06707e+06	3.15294e+06	1.78752e+06	460509	786696	4.27565e+06	480630	336923	386808
C3 H6 N4 O3	769707	1.55826e+06	1.40018e+06	873853	1.12582e+06	1.86315e+06	1.39626e+06	1.81401e+06	1.75424e+06	98196.3	181743	135789	411706	593499	424738	1.02265e+06	1.74206e+06	1.50459e+06	1.36619e+06	1.13749e+06	1.5282e+06	15932	19084.8	15187.4	17521	15519.7	19535.9	17607.8	19710.7	17624.3	16132.3	18771.8	16808.7	17948.5	14902.8	16495.6
C22 H30 N2 O S	357315	132047	165997	233963	181586	65526.9	130173	144993	119480	199268	53241.4	43458.2	342409	155677	154557	314500	155274	159971	210772	209332	243408	83703.9	63520.9	81681.9	57289.4	128126	124564	19703.5	59114.7	29262.6	110243	130888	79302.9	117947	124266	137003
C11 H20 N2 O P2	7749.39	7383.04	7328.35	13292.5	13767.9	9899.13	13357	13337.2	12618.4	11404.9	9792.37	11385.9	11207.1	10172.4	18269.6	9803.47	8768.59	20346.3	7759.63	6256.1	6584.55	9461.56	7665.92	8398.1	10796.3	8126.02	10004	8349.02	7561.83	8003.26	12647.6	8515.84	7413.04	18027.7	8346.52	8393.9
C10 H16 O3	1.06348e+07	6.25836e+06	6.50656e+06	7.2854e+06	7.4979e+06	2.6394e+06	7.45341e+06	4.84448e+06	3.86216e+06	9.40097e+06	5.4598e+06	4.10775e+06	8.51113e+06	5.69252e+06	3.85706e+06	7.68869e+06	4.83064e+06	4.77374e+06	6.0934e+06	7.29909e+06	7.26171e+06	5.21329e+06	5.66043e+06	3.99907e+06	3.48072e+06	6.48098e+06	5.90979e+06	3.24145e+06	5.18822e+06	2.48858e+06	4.50222e+06	5.45626e+06	2.36074e+06	3.49356e+06	5.25571e+06	4.22778e+06
C19 H21 N S	2.69974e+06	3.81786e+06	3.59053e+06	1.16015e+06	2.4811e+06	2.58242e+06	2.02523e+06	2.43302e+06	2.21407e+06	2.12142e+06	2.73149e+06	89986.4	530424	707889	2.39173e+06	831353	1.0167e+06	570548	3.89729e+06	3.71918e+06	4.27323e+06	2.32994e+06	4.37814e+06	2.66314e+06	3.55701e+06	3.58323e+06	4.81068e+06	3.21948e+06	4.77449e+06	2.71342e+06	2.85067e+06	1.02775e+06	2.43675e+06	920512	2.06358e+06	261354
C7 H10 N2 O	814482	976646	1.01803e+06	1.36884e+06	1.51987e+06	1.44495e+06	977372	1.4831e+06	1.16811e+06	1.19918e+06	1.28666e+06	1.53988e+06	1.55946e+06	1.38874e+06	1.86508e+06	1.47381e+06	1.54091e+06	1.705e+06	1.27407e+06	882091	1.15245e+06	918922	1.09086e+06	874930	1.24083e+06	1.33762e+06	1.48463e+06	892284	1.10005e+06	896771	1.18945e+06	1.4919e+06	1.43005e+06	1.22934e+06	1.31581e+06	1.39651e+06
C10 H15 N3 O3	6.09374e+06	6.0654e+06	5.11553e+06	113954	196851	152679	6.36919e+06	1.50056e+06	1.16266e+06	3.52477e+06	4.886e+06	5.11847e+06	1.18409e+06	2.04932e+06	2.26049e+06	143374	109874	92354.6	7.13282e+06	7.42434e+06	6.73282e+06	5.51566e+06	8.92518e+06	2.94645e+06	2.65365e+06	587263	2.55453e+06	7.49777e+06	8.51646e+06	7.78108e+06	2.029e+06	5.98982e+06	7.29062e+06	1.24719e+06	564190	373247
C13 H17 N3 O3	309897	815820	514785	171364	115541	178283	295701	223359	368102	236795	371323	293981	219581	344990	425330	49010.1	261520	347548	473714	577097	773553	245687	542165	419523	225016	384109	515793	323658	1.01167e+06	314714	627860	445341	574030	362336	278236	421355
C27 H41 O2 P	260586	401792	201884	3.32665e+06	2.3479e+06	2.97373e+06	149744	2.21936e+06	2.17445e+06	2.37775e+06	2.4263e+06	1.73704e+06	4.00321e+06	5.66996e+06	245688	3.22633e+06	3.08122e+06	3.98337e+06	624706	646839	681764	146259	580152	1.14599e+06	2.74951e+06	1.14168e+06	1.29645e+06	531711	589053	426148	1.72483e+06	1.76238e+06	1.20603e+06	3.56313e+06	791758	3.59335e+06
C23 H58 N10 O P2	839138	492565	2.27922e+06	1.31552e+06	1.70973e+06	3.90249e+06	1.32029e+06	3.04738e+06	4.17551e+06	1.23674e+06	940956	5.09814e+06	3.44277e+06	4.87324e+06	5.25685e+06	2.95009e+06	5.06945e+06	5.31984e+06	3.58114e+06	2.05536e+06	2.25296e+06	2.71589e+06	5.13452e+06	6.04842e+06	6.35089e+06	1.15857e+06	4.77965e+06	4.49455e+06	7.62107e+06	4.01329e+06	5.43261e+06	6.2366e+06	3.7913e+06	4.95413e+06	3.10629e+06	3.51613e+06
C7 H16 N4 O7 S	4.13245e+06	3.17331e+06	2.19464e+06	5.82072e+06	5.98792e+06	5.74993e+06	2.81657e+06	4.89796e+06	7.1878e+06	8.85136e+06	7.27433e+06	5.73467e+06	1.17897e+07	9.42821e+06	6.04805e+06	9.30574e+06	6.17676e+06	9.06838e+06	2.68917e+06	1.54176e+06	1.00341e+06	2.77264e+06	1.61193e+06	1.11454e+06	4.68128e+06	3.24923e+06	3.46421e+06	4.69097e+06	1.79862e+06	1.59892e+06	9.02885e+06	5.75782e+06	3.12152e+06	9.92232e+06	4.6803e+06	6.3056e+06
C11 H12 N2 O	151201	1.23779e+06	1.40803e+06	1.10873e+06	1.30356e+06	1.56019e+06	1.1068e+06	1.93331e+06	1.48289e+06	1.45618e+06	1.432e+06	1.61992e+06	1.33687e+06	1.68477e+06	1.96059e+06	1.4039e+06	2.07612e+06	2.31469e+06	1.55678e+06	1.27993e+06	1.79513e+06	1.44813e+06	1.99661e+06	1.61226e+06	1.93424e+06	2.30022e+06	2.46561e+06	1.48694e+06	1.84858e+06	1.34912e+06	1.95593e+06	2.18971e+06	2.38451e+06	2.01417e+06	1.58485e+06	1.88882e+06
C18 H34 N6 O3 S2	121944	155106	108777	387429	489731	317533	338214	337457	358906	294086	329286	357331	295529	346001	346864	416732	400682	374140	281179	152664	129022	118928	133198	118853	274869	284904	213259	132966	134753	124512	249876	220095	226175	202031	220350	215102
C11 H17 O2 P	2.22293e+06	3.39888e+06	2.76768e+06	2.77666e+06	3.17674e+06	4.27223e+06	3.86669e+06	5.6129e+06	4.31594e+06	2.58721e+06	4.54049e+06	4.2664e+06	3.41666e+06	4.41004e+06	5.18366e+06	4.61709e+06	5.96905e+06	5.83674e+06	2.59186e+06	2.26729e+06	1.22641e+06	1.80366e+06	2.99533e+06	2.49804e+06	3.56549e+06	3.48677e+06	3.30649e+06	1.70978e+06	2.09661e+06	2.41732e+06	3.70863e+06	3.9625e+06	3.88009e+06	3.23445e+06	3.49057e+06	3.98906e+06
C16 H28 N4 O P2	2.03166e+06	2.43669e+06	2.18421e+06	1.63985e+06	1.71954e+06	1.75303e+06	407316	533131	209567	584172	483211	628429	573442	381076	484176	1.1683e+06	1.54282e+06	1.642e+06	2.46391e+06	2.08587e+06	2.59934e+06	1.97835e+06	2.14415e+06	1.96562e+06	2.01593e+06	1.97048e+06	2.2704e+06	2.12677e+06	2.31357e+06	1.78721e+06	1.96988e+06	2.49359e+06	1.92084e+06	2.10523e+06	1.84714e+06	1.97956e+06
C49 H82 O3	244493	93062.2	31023.9	216175	162970	119188	237997	263961	215856	144612	122914	279506	175421	211170	271319	250675	301204	289213	42139.5	54715.2	75570.7	70074.5	104188	72816.2	215004	166384	166812	104006	66644.6	78237.4	195454	172160	176915	99079.4	172359	153523
C15 H34 N10 O2	914875	116734	2.74632e+06	650232	695092	65856.2	752808	32537.6	58382.9	648034	35976.2	33326	713283	55248.8	59517.3	362975	67569.8	64800	231438	385363	73272	137947	41149.3	28789.5	42421	75414.4	36075.4	40789	39040.7	42682.7	35935.4	35381.4	31972	35352.4	27178.7	667913
C20 H41 N3 O7	1.99381e+06	2.21331e+06	2.36485e+06	984925	1.10393e+06	1.21957e+06	1.18216e+06	1.36003e+06	1.50003e+06	1.48029e+06	1.37226e+06	1.80083e+06	1.27105e+06	1.59227e+06	601221	946045	1.589e+06	3.38485e+06	2.11011e+06	752087	2.18573e+06	505929	1.53126e+06	1.39949e+06	598694	1.6704e+06	1.20925e+06	213685	877384	403545	1.2733e+06	1.50955e+06	374119	890231	1.63007e+06	1.25165e+06
C6 H9 N	1.34302e+06	1.4476e+06	1.4793e+06	456284	402939	340562	1.22056e+06	752924	666306	878903	772215	914309	1.0582e+06	939327	1.2608e+06	922871	637882	1.26012e+06	1.53083e+06	1.32747e+06	1.56767e+06	311675	1.57179e+06	1.32486e+06	1.28018e+06	862579	1.5222e+06	1.28709e+06	1.50814e+06	1.16296e+06	1.25537e+06	1.54202e+06	1.24792e+06	1.30566e+06	1.15631e+06	1.33116e+06
C13 H27 O4 P S	28529.1	32022.3	33982.8	138832	146190	120336	103857	90129.3	91322	78350	87979.2	96466.7	66040	71107.5	80095.7	104320	114293	137557	37452.7	29979.5	36879.6	28220.8	31243.4	25846.4	60684	64957.5	47990.6	29389	30219.3	68577.3	63764.5	41790.6	41333.2	39136.8	41831.5	43218.8
C20 H40 N3 P	11902.8	10218.6	7434.65	60524.5	119456	63102.6	203778	142989	286193	120551	100905	195706	53093.2	66212.2	97221.4	75622.3	78748.2	94505.3	11277.4	18325.4	18700.3	124988	586708	206137	500703	578667	127998	141012	121989	243169	210346	135989	9154.17	51480.1	278405	187211
C15 H27 N S2	433862	239916	17870.1	465275	759983	838469	667696	666202	288092	851962	650069	225784	583428	683068	684772	822703	791019	738620	245589	230296	254713	234786	262957	234638	542641	302681	421011	262498	266028	245809	493300	77308.1	446510	398845	435011	424651
C5 H8 N2 O3	235617	259478	214010	6.6846e+06	5.42288e+06	5.4502e+06	6.50537e+06	4.47008e+06	3.95624e+06	4.89453e+06	6.17136e+06	7.77688e+06	5.17665e+06	7.07808e+06	5.10662e+06	6.02823e+06	5.80122e+06	7.71806e+06	280209	229713	245799	207714	273971	239204	1.10927e+06	870201	855543	348846	103707	259171	1.23056e+06	1.4979e+06	1.37814e+06	618016	978998	885952
C21 H44 N3 P	126709	25635.1	120022	731179	2.5918e+06	1.02245e+06	3.63508e+06	3.47018e+06	4.06275e+06	2.54298e+06	2.4596e+06	4.28942e+06	558252	699059	2.14561e+06	370553	181012	651748	25098.8	22164.5	22703.6	4.5711e+06	7.30068e+06	5.13236e+06	1.10955e+07	9.30677e+06	1.97229e+06	6.16862e+06	8.82095e+06	2.84674e+06	4.88062e+06	1.19129e+06	37351.5	210450	4.20854e+06	1.47463e+06
C17 H41 N10 P	334390	136320	309039	122288	1.304e+06	808504	464272	930126	402595	1.15011e+06	993506	1.80717e+06	656620	1.04068e+06	779423	871500	878795	1.36266e+06	395642	130854	144728	1.34895e+06	540980	133321	619186	319585	345373	504751	626844	389375	280293	535360	253707	1.43352e+06	247173	536801
C9 H21 O4 P	6.11307e+06	7.48036e+06	6.39259e+06	5.78472e+06	4.98349e+06	6.50588e+06	5.53513e+06	6.62463e+06	6.51164e+06	5.47958e+06	5.53688e+06	6.32e+06	5.29842e+06	5.09934e+06	6.165e+06	6.09373e+06	6.413e+06	6.62309e+06	7.62405e+06	7.17663e+06	8.29575e+06	5.50295e+06	6.71056e+06	4.88064e+06	7.41967e+06	6.83226e+06	7.1444e+06	5.88951e+06	6.77029e+06	5.49309e+06	7.56248e+06	7.14247e+06	7.99445e+06	5.98492e+06	5.83936e+06	6.63631e+06
C19 H42 N8	98916.7	106709	95513.8	340189	338023	372931	296975	289391	315144	532690	390299	810518	259495	303812	296911	365919	351827	328521	109232	102430	113291	104427	108387	104361	230446	250165	173164	106031	118323	109330	607128	178611	194330	177397	174464	188875
C36 H68 N2 O2	1.33978e+06	649047	548231	2.34236e+06	2.32744e+06	2.22472e+06	2.04481e+06	2.04024e+06	2.16991e+06	1.77802e+06	3.03531e+06	3.75888e+06	1.78674e+06	2.09189e+06	2.09711e+06	2.51952e+06	2.42249e+06	2.26202e+06	693878	705281	780058	556903	51995.2	631550	1.66183e+06	1.7225e+06	865788	803899	742105	752788	3.63166e+06	1.33068e+06	1.36743e+06	1.22146e+06	1.33222e+06	1.30049e+06
C25 H28 N2 O4	64978.4	95163.2	67082.2	12108.2	13176.8	8194.29	13682.2	29828.7	25602	10232.8	18873.5	37864.2	12614.3	9964.14	16274.6	9647.74	8338.42	9330.32	83468	80457.5	83998.8	67627.3	99134.7	87720.5	101534	41997.4	82023.1	76610.9	91430.5	59642.9	54492.1	66070.2	46657.8	70390.8	56875.3	73752.1
C13 H31 N2 O9 P	77386.7	111553	99849.9	323640	317986	389861	234868	214435	267956	251077	292526	212578	248509	226042	219241	294263	262783	261155	114191	105521	93960.8	109168	68579.1	109099	156674	212121	100677	66023.1	123694	78160.6	150410	106494	148253	148569	124645	130386
C19 H11 N8 O10 P	107687	155232	138946	450362	442493	542511	326830	298397	372874	349386	407064	295812	345813	314549	305085	409481	365675	363409	158902	146837	130751	151913	95431.2	151817	218019	295177	140096	91874.4	172127	108764	209303	148192	206301	206741	173449	181439
C4 H14 N9 P	28514.8	38895.4	34822.5	183586	163995	153988	120347	122128	106564	100171	105590	99306.1	85618.7	89337.8	109104	137830	148547	186017	45955.4	31757.1	49316.5	30366.8	51956.4	32457.2	75278.5	94113.9	52689.7	29424.9	36338.7	32276.3	81316.1	50744.8	57919.8	50571.2	52504.2	51066.2
C22 H21 N3 O	2118.13	1885.16	1946.31	2587.49	2927.11	2405.1	3407.42	2598.36	2109.73	2645.09	2130.95	2410.28	2426.62	2251.48	2286.69	2282.57	2136.53	2230.62	1942.69	2010.08	1994.44	2123.18	2052.08	2440.17	2209.04	2222.85	2199.18	2386.12	1925.65	2476.19	2051.42	2132.79	2027.48	2103.6	2004.02	2308.07
C21 H24 N P S	448216	630445	662073	393834	293410	485476	443731	561199	488807	344927	484405	512528	337449	520821	534521	203357	403414	473823	705132	633515	789222	449497	569087	477466	682658	687016	702553	449096	636666	491447	574583	561094	801129	501848	326314	328703
C9 H8 N2	212906	280447	268296	202917	84107.4	178299	86428.5	227681	177405	69735	92912.5	170848	126016	157091	189399	131119	174450	187379	234954	290505	310922	199386	306580	194643	192743	289895	348513	224888	379916	228694	121685	169065	173933	150607	115828	169141
C18:1, Oleic acid	8.10378e+07	7.04497e+07	7.01911e+07	1.09518e+08	4.79778e+08	5.84394e+07	1.57525e+08	1.70634e+08	1.45866e+08	1.12305e+08	8.29013e+07	1.14563e+08	136751768	1.41041e+08	1.54359e+08	1.53626e+08	1.5712e+08	1.79849e+08	8.73289e+07	6.83239e+07	1.08982e+08	1.42103e+08	1.91673e+08	1.36417e+08	3.50644e+08	3.63912e+08	3.11631e+08	1.20028e+08	1.3733e+08	100046819	3.94325e+08	3.98901e+08	1.72364e+08	3.29782e+08	2.71783e+08	2.93421e+08
C15 H33 P3	8.39085e+06	4.53592e+06	7.29719e+06	1.00575e+06	521102	3.07739e+06	6.06754e+06	2.02322e+06	3.83525e+06	9.66923e+06	2.82455e+06	377016	9.16871e+06	6.47832e+06	4.60862e+06	8.06364e+06	395876	351051	5.72724e+06	4.58399e+06	5.18582e+06	716319	597337	475183	447805	796663	3.20351e+06	577733	2.07311e+06	126293	2.15997e+06	4.65621e+06	330781	4.5405e+06	4.37961e+06	812573
C32 H50 N2 S	7.12958e+06	4.5826e+06	4.77353e+06	1.80517e+07	2.16763e+07	1.07184e+07	8.91067e+06	8.791e+06	6.7182e+06	1.84657e+07	9.44173e+06	1.20694e+07	1.53827e+07	9.38966e+06	9.12173e+06	1.05698e+07	8.02666e+06	8.89672e+06	7.05722e+06	4.06741e+06	5.02163e+06	1.03486e+07	8.50605e+06	9.31333e+06	9.20742e+06	8.47701e+06	7.38087e+06	9.84174e+06	1.02374e+07	3.46425e+06	9.78973e+06	1.29368e+07	3.49948e+06	7.5487e+06	4.86382e+06	6.0506e+06
C8 H17 O4 P	6.53937e+06	6.51523e+06	5.5564e+06	129472	276875	251940	7.10796e+06	1.64442e+06	1.27704e+06	4.06931e+06	5.32979e+06	5.54706e+06	1.16588e+06	2.17742e+06	2.66309e+06	142879	109494	92035.1	7.4393e+06	7.74784e+06	7.17085e+06	5.8126e+06	9.55581e+06	3.24634e+06	3.06547e+06	662176	2.74298e+06	7.94666e+06	9.08929e+06	8.59751e+06	2.22233e+06	6.74465e+06	7.80708e+06	773576	676469	421411
C2 H6 O5 S2	3.15549e+07	3.387e+07	2.84763e+07	3.06023e+07	3.32427e+07	5.33341e+07	2.32256e+07	4.99437e+07	5.22585e+07	2.70313e+07	6.49879e+07	5.81323e+07	3.22459e+07	6.24275e+07	5.36839e+07	3.64627e+07	4.22544e+07	5.94394e+07	6.14422e+07	3.10997e+07	2.91454e+07	4.88869e+07	5.93977e+07	5.33544e+07	4.54211e+07	6.73917e+07	5.97473e+07	5.87234e+07	5.30495e+07	6.32102e+07	3.96867e+07	5.70711e+07	5.13988e+07	5.10322e+07	5.48486e+07	6.16933e+07
C17 H29 N2 O5 P	299977	593606	338129	1.92032e+06	1.417e+06	1.7528e+06	879901	1.82368e+06	2.11819e+06	1.41454e+06	1.67825e+06	1.77759e+06	1.59411e+06	1.25717e+06	1.83726e+06	1.77511e+06	2.20143e+06	2.51311e+06	689083	492310	591538	375433	637938	225828	1.57334e+06	1.37467e+06	925714	399674	522607	412989	1.43919e+06	1.00896e+06	72684.7	1.02586e+06	1.00055e+06	72597.4
2-Methylbutanal	1.33512e+06	1.06334e+06	1.08334e+06	106209	99950	28442.4	330877	19706.1	26785.8	110401	45005.5	42518.5	298228	359822	50585.5	315771	272397	348698	1.43952e+06	1.13454e+06	1.27464e+06	1.17921e+06	1.41612e+06	1.04358e+06	282703	68413.1	1.37938e+06	1.66537e+06	2.18547e+06	1.71724e+06	208465	1.5045e+06	78019.7	224200	45282.7	219871
C4 H14 N5 P S	3.49982e+06	3.8241e+06	3.31038e+06	117765	102782	93622.1	3.26271e+06	801603	798040	1.46657e+06	2.33329e+06	2.30761e+06	311699	489930	871035	337185	88796.8	66617.1	5.02092e+06	4.8539e+06	4.03825e+06	3.7034e+06	5.55031e+06	1.14884e+06	3.67337e+06	2.76999e+06	4.66582e+06	4.56889e+06	4.97813e+06	4.28593e+06	2.64932e+06	4.64673e+06	4.19246e+06	517544	245891	192002
C5 H12 N6 O2 S	2.52303e+06	1.64726e+06	1.32111e+06	2.85212e+06	2.87437e+06	2.08048e+06	1.77681e+06	2.96772e+06	2.63719e+06	3.45748e+06	2.68567e+06	2.73911e+06	5.34122e+06	3.85186e+06	3.30805e+06	3.81584e+06	3.51768e+06	4.26373e+06	1.66619e+06	857301	317641	2.57057e+06	1.52115e+06	1.37525e+06	2.28316e+06	1.46726e+06	1.54365e+06	2.76332e+06	1.52585e+06	118059	3.7419e+06	2.38995e+06	1.13496e+06	4.66988e+06	1.97337e+06	2.71517e+06
C13 H15 N3 P2	23456.3	41693.1	48369.5	157633	159154	201116	105696	96532	123827	109835	133999	91377	105168	93051.7	86374.1	129627	127198	135357	47261.4	35548	31348.6	51209.6	21284.2	44792	61296.1	85575.4	39127.2	100545	47592.4	23558	61875.6	39992.7	49672.7	50252	43243.8	42900.5
C24 H57 N8 O3 P S	213059	604472	141791	235004	238363	128350	203504	143970	125122	211864	138184	141677	307240	165579	149262	220984	133222	150154	151493	231943	146579	146831	123171	113018	110669	142819	138628	121858	118785	68971.1	125538	155317	76663.6	134289	119175	145997
C6 H20 N5 O4 P	1.20372e+07	4.72815e+06	4.4088e+06	6.34312e+06	6.12691e+06	2.92665e+06	7.25e+06	4.22051e+06	2.87258e+06	8.56853e+06	3.2798e+06	3.42342e+06	1.70367e+06	3.72709e+06	3.29799e+06	7.85498e+06	3.38701e+06	3.9215e+06	4.95859e+06	4.85218e+06	6.69065e+06	3.26876e+06	4.66994e+06	4.4039e+06	2.40601e+06	4.84004e+06	4.39851e+06	2.84741e+06	2.10182e+06	291495	3.57119e+06	4.74281e+06	1.74136e+06	2.32653e+06	2.87753e+06	2.73277e+06
C20 H42 N4 O5	146457	94654	103906	1.49956e+06	1.304e+06	808504	263426	337739	298871	1.36728e+06	843349	798175	727784	575920	874660	324581	312081	291408	135809	90858.9	100492	1.34895e+06	540980	108200	339512	221904	153602	464129	626844	389375	263343	523996	172377	271661	154755	167538
C12 H24 N10 O4 S2	1.43812e+06	759157	303305	3.35557e+06	3.08947e+06	1.78268e+06	1.24652e+06	3.15897e+06	2.48112e+06	4.15147e+06	2.94628e+06	2.85359e+06	9.76584e+06	6.04271e+06	4.64547e+06	5.47956e+06	4.55696e+06	5.93394e+06	708706	195690	212839	1.84745e+06	710718	522624	2.34143e+06	915151	1.10641e+06	2.90087e+06	701747	397578	5.03845e+06	2.25639e+06	527567	8.48846e+06	1.5856e+06	3.13979e+06
C20 H45 N9 O S	3074.97	1814.68	1904.48	79546.8	68585.7	44498.2	4767.14	53457.3	62489.7	65972.6	6030.87	6576.97	62315.3	45213.6	77638.5	57997.2	66633	57285.4	2171.47	1602.25	2194.93	49857	3532.12	3603.58	69083.8	3003.76	2478.98	6226.97	4533.63	3212.78	61422	3849.94	2250.03	64016.3	2737.67	3232.19
C7 H5 N3 O6	688939	350938	632140	20180.5	156884	47731.6	151228	289445	249542	524659	66853.1	458577	358057	232900	534015	194835	412280	562896	1.02916e+06	305703	833529	494879	448896	571693	84443.1	409508	55363.4	687010	815250	579468	747183	512200	301015	57973.4	491038	497733
4-Aminohippuric acid	4.45055e+07	4.778e+07	4.00783e+07	1.03239e+06	884414	655457	4.1693e+07	1.0081e+07	1.05769e+07	1.97344e+07	2.99441e+07	2.9072e+07	4.03489e+06	6.9431e+06	1.1317e+07	1.71645e+06	1.59222e+06	1.2149e+06	5.89552e+07	5.75613e+07	4.8248e+07	4.4804e+07	6.59463e+07	1.5048e+07	4.47025e+07	3.55799e+07	5.57345e+07	5.46946e+07	5.99572e+07	5.30865e+07	3.38616e+07	5.49025e+07	5.07937e+07	6.65827e+06	3.30546e+06	2.47718e+06
C15 H20 N2 O2	5.09569e+07	5.98162e+07	5.06699e+07	6.97662e+06	3.31638e+07	4.39273e+07	2.56305e+07	3.21483e+07	3.39312e+07	3.47318e+07	5.51301e+07	5.55704e+07	15394105	1.32553e+07	2.67914e+07	1.67758e+07	1.58168e+07	2.21624e+07	7.16526e+07	6.36987e+07	6.12957e+07	5.4838e+07	7.21895e+07	4.77753e+07	6.01259e+07	4.83051e+07	7.33538e+07	6.72029e+07	7.35536e+07	5.98218e+07	3.25375e+07	1.71111e+07	2.90157e+07	1.37998e+07	2.09588e+07	1.38527e+07
C15 H40 N8 O5 S	3.01755e+06	3.04389e+06	2.38181e+06	1.0514e+06	654084	567528	1.80423e+06	1.5258e+06	1.23166e+06	482983	659214	1.09492e+06	3.34714e+06	2.77775e+06	2.36172e+06	2.00203e+06	2.48176e+06	2.66382e+06	2.31126e+06	1.19483e+06	1.77609e+06	555957	795150	970628	1.37764e+06	1.05876e+06	1.32882e+06	614021	291000	423229	1.2849e+06	1.47394e+06	1.23653e+06	2.38959e+06	1.32868e+06	1.51289e+06
C5 H3 N3 O2	381006	548209	505908	204276	224269	190729	377364	431423	360503	199626	191026	118957	38854.8	99430.3	85336.7	297385	277573	319763	554319	423344	598209	460916	505467	510760	443227	431576	465634	438548	503080	398457	386704	371420	349680	456759	545959	526268
C21 H44 N3 O4 P S	6732.58	86535.4	7080.73	9852.38	11535.5	8159.25	19969.8	8102.57	7765.6	137483	63290.3	43991.9	12037.4	11021.8	9549.73	9469.67	10905.4	11363.7	308332	223297	291415	59785.3	108962	6717.13	411578	7781.94	68943.4	7432.62	8060.24	5924.02	8630.98	149322	9862.32	40142.1	7830.63	130668
C11 H24 N7 P	4457.14	4218.13	4135.51	53870.8	65848.5	23664.9	21384.6	34990.6	29020.9	80007.9	89264.4	81572	149304	146579	122879	129732	138627	144827	4463.03	3385.77	3787.17	16146.6	6013.46	6234.04	7988.83	18195.5	7691.15	50871.1	25924.6	4523.51	44910.3	50695.4	32468.7	35118.4	22163.3	28483.5
C5 H13 N10 O2 P	221472	238919	213853	819262	756824	834983	368796	215624	705600	578166	305899	702503	581003	680228	681926	819283	547195	713455	244568	229339	253655	233810	261864	233663	219847	560113	419261	261407	264922	244787	1.04953e+06	554415	67243.4	397187	433203	353060
C15 H30 O4 S2	497034	597292	809458	1.26957e+06	1.09453e+06	1.12072e+06	1.97443e+06	2.43005e+06	2.0665e+06	3.80927e+06	1.12597e+06	1.15084e+06	3.14516e+06	2.86773e+06	3.93234e+06	4.59732e+06	4.9893e+06	4.57317e+06	535266	150154	172314	1.85911e+06	543202	466738	1.18821e+06	759051	855135	802781	483547	534882	3.24155e+06	917106	1.14599e+06	4.93995e+06	1.24969e+06	1.80438e+06
3-Oxododecanoic Acid	857829	1.10731e+06	992363	3.17281e+06	3.54897e+06	6.47554e+06	4.29013e+06	3.4179e+06	2.3173e+06	3.40247e+06	3.17406e+06	3.91616e+06	2.7446e+06	3.07851e+06	2.43437e+06	5.00695e+06	2.23139e+06	6.49636e+06	1.44737e+06	1.28138e+06	1.23853e+06	469936	2.18294e+06	1.1068e+06	2.5299e+06	2.33753e+06	1.98968e+06	1.37662e+06	1.40918e+06	861291	1.35734e+06	1.70323e+06	1.67657e+06	3.42974e+06	1.89144e+06	1.69477e+06
C23 H33 N O3 S	1.35884e+06	492830	182791	462324	198660	439105	403595	402692	428287	350937	392941	426408	911261	412887	413917	342489	478139	446466	412858	1.036e+06	153964	109919	158947	124652	328005	339979	254484	158670	146473	148582	298180	262643	269897	241086	262947	388770
C9 H28 N5 P3 S	2.07083e+06	2.14948e+06	1.58778e+06	63868.1	50766.4	47411.3	99767.1	46917.5	44531.8	54750	49410.2	50483.1	617999	121395	54714.9	211013	49553.7	57147.3	2.13272e+06	989872	1.15532e+06	1.32766e+06	876698	560472	864272	804251	975612	1.99008e+06	1.1149e+06	484627	1.35252e+06	1.18286e+06	360960	4.03922e+06	1.39124e+06	2.29011e+06
C15 H26 O	6592.78	5270.32	5284.14	14813.1	8792.91	9960.12	14537	10066.7	15667.8	8483.55	6502.91	6341	8376.6	5826.56	8776.87	60094.5	58475.4	83892.4	5510.54	5366.16	7845.12	194301	170350	183245	241798	165036	240382	168006	155015	104669	136712	154027	61469.8	107915	126907	138816
C5 H6 N8	21622.6	37262.3	26347.9	77821.6	68732.6	183436	246741	22945.3	136204	119701	41851.1	18562.3	139644	101735	116306	142167	49154.5	32843.2	22707.9	10744.2	12267.2	72655.9	46550.9	103486	68120.8	26375.2	57643.9	92526.9	29002.6	37273.5	29913.1	16585	91719	28488.1	72366.1	94500.8
C10 H5 N O2	769743	1.2814e+06	984016	193713	465212	513256	961733	407805	651628	355393	1.00161e+06	1.09047e+06	357137	581733	797696	503605	484211	1.09199e+06	1.41611e+06	1.1128e+06	1.38397e+06	426174	1.14622e+06	1.24891e+06	908542	1.15766e+06	1.28616e+06	943194	1.43061e+06	904059	636349	1.15527e+06	845780	980061	688193	656411
C12 H17 N O5	130495	57978.5	65926.7	403782	193532	149590	226286	279902	373080	486710	210770	318254	445846	286368	501657	382296	455270	456536	65748.1	60548.8	72562.1	52934.4	129232	87268.2	57140.4	129496	64226.4	61650.4	63839.6	48342.1	158355	98762.1	199533	89475.9	337110	376863
C11 H26 N O4 P	479582	582641	645999	1.1733e+06	1.24623e+06	1.41358e+06	2.16671e+06	741203	670465	1.55312e+06	1.82604e+06	2.62793e+06	1.7694e+06	2.17126e+06	2.42011e+06	816687	1.02989e+06	1.43427e+06	640117	531942	643512	629162	689295	593101	977006	683046	778260	687424	667422	468016	2.22161e+06	1.50847e+06	1.45889e+06	1.17886e+06	758857	823869
C15 H21 N7	2.58436e+06	686081	330338	179615	224712	678727	1.73174e+06	426939	468465	277378	431497	397737	299350	341862	358555	1.689e+06	568191	215947	557171	747689	682187	379724	176979	169240	252874	318076	119426	78862.5	390751	151987	285924	171652	213506	191164	384634	83131.3
C3 H10 N9 O P	5.22535e+07	3.30845e+07	2.7109e+07	6.09052e+07	6.1813e+07	4.4062e+07	3.89689e+07	54663.4	5.30827e+07	6.92536e+07	5.4753e+07	5.57461e+07	1.02876e+08	7.69431e+07	6.7141e+07	7.87003e+07	7.14056e+07	8.51184e+07	3.23756e+07	1.56895e+07	1.41961e+07	5.58568e+07	3.36837e+07	2.91138e+07	4.85426e+07	3.20197e+07	3.39889e+07	5.79344e+07	3.2141e+07	2.32577e+07	7.54407e+07	5.11573e+07	2.51226e+07	9.33249e+07	4.27988e+07	5.70765e+07
C6 H14 O5	2.61009e+06	3.08985e+06	2.56238e+06	966237	1.17799e+06	1.3874e+06	1.94729e+06	2.50167e+06	2.03923e+06	832448	1.09968e+06	923053	79131.5	233438	241551	846867	999188	1.1232e+06	3.66599e+06	3.46343e+06	3.17988e+06	3.33111e+06	4.45112e+06	4.02788e+06	2.06533e+06	2.55961e+06	2.58621e+06	3.49225e+06	3.69615e+06	3.16537e+06	1.12656e+06	2.809e+06	1.93323e+06	1.34901e+06	1.27769e+06	909781
C7 H15 N3 O P2	2.26564e+06	1.91068e+06	1.55014e+06	3.32159e+06	3.31749e+06	2.32038e+06	1.96391e+06	3.33867e+06	2.91065e+06	3.61464e+06	3.0124e+06	2.46691e+06	6.00846e+06	4.45826e+06	3.77324e+06	4.41867e+06	3.93597e+06	4.88155e+06	1.99253e+06	995190	953751	3.00932e+06	1.69904e+06	1.47312e+06	2.64718e+06	1.62947e+06	1.7968e+06	3.24388e+06	1.67412e+06	1.20051e+06	4.27886e+06	2.73954e+06	184016	5.51563e+06	2.22058e+06	3.15032e+06
C10 H15 O P	686233	986766	851367	406432	494862	804847	761435	747166	743068	697803	775518	876666	468296	615200	544150	523549	614702	631617	1.00546e+06	907677	1.03007e+06	773392	1.00488e+06	776221	961283	852716	1.02571e+06	979451	1.01534e+06	737078	846709	593705	643742	600942	605582	607861
C35 H55 N O2 S	2190.92	1992.34	2058.4	2974.59	3120.33	2418.89	3622.9	2334.26	2209.9	2683.3	2415.68	2511.6	2471.87	2258.97	2273.63	2282.98	2196.34	2291.03	1963.33	2015.37	2001.98	2202.8	2037.91	2524.7	2441.85	2202.25	2230.41	2403.46	2110.25	2989.83	2174.31	2295.2	2089.42	2129.02	2077.26	2296.08
C22 H44 P2	1.29076e+07	7.77356e+06	1.04984e+07	8.40746e+06	8.07817e+06	6.50274e+06	1.18435e+07	9.48958e+06	7.88481e+06	1.10214e+07	6.30427e+06	6.5168e+06	1.12287e+07	7.75564e+06	8.96354e+06	1.17242e+07	7.99822e+06	7.595e+06	1.10229e+07	9.17785e+06	8.78354e+06	7.98718e+06	6.57722e+06	6.63891e+06	5.24225e+06	9.03694e+06	6.50056e+06	5.45656e+06	5.75091e+06	3.69083e+06	8.16711e+06	8.35771e+06	4.65669e+06	8.21589e+06	7.87949e+06	8.4969e+06
C3 H3 N8 P	289677	661465	570338	368772	462777	832194	601754	744173	783740	14467.7	78152.1	23787.4	116252	246251	162463	328647	733586	584317	532366	427935	596324	12624.1	15122.3	12034.1	13883.2	12297.4	15479.7	13952	15618.3	13965.1	12782.9	14874.3	13318.8	14221.9	11808.6	13070.7
C27 H43 N O	98685.5	106459	95290.5	339394	337232	372059	296281	295618	314407	583613	970472	416046	786961	957337	760276	1.16844e+06	1.35512e+06	1.22811e+06	108977	102191	113026	104183	116684	104117	240789	249580	186818	2.90314e+06	3.03447e+06	1.93389e+06	2.17432e+06	1.43443e+06	1.76872e+06	1.85704e+06	2.32398e+06	2.45464e+06
C29 H58 N2 O3	748230	957912	1.22092e+06	401821	889280	407371	583198	412928	310164	608984	306940	1.13116e+06	297702	1.46983e+06	475520	270942	489571	899612	754983	899082	379191	445331	229148	98434.5	313414	517351	339069	501517	512388	193823	403428	625208	263909	867929	269273	121865
C8 H19 N2 O P	169135	275979	250214	581680	577976	637664	507790	506653	538856	441537	494385	536491	443703	519480	520777	625675	106165	561728	253907	233460	348892	178557	243143	178445	412684	427750	356951	199633	251297	269333	375160	522048	339576	303326	330831	322952
C14 H25 O4 P	111826	478710	589870	1.67091e+06	1.83748e+06	2.18901e+06	181653	2.21238e+06	177216	175934	110925	196795	246164	2.42062e+06	300570	2.05202e+06	167775	409364	609487	94819	145401	2.11049e+06	81370.6	1.99381e+06	2.98734e+06	2.67959e+06	329501	2.42424e+06	3.12675e+06	181093	2.47967e+06	2.67877e+06	2.59065e+06	2.28026e+06	1.99308e+06	2.1266e+06
C6 H10 N2 O	1.06674e+06	863750	666932	1.10999e+06	1.11776e+06	1.0467e+06	1.09269e+06	1.09643e+06	1.12867e+06	1.49665e+06	1.18908e+06	1.14009e+06	1.74658e+06	1.54912e+06	1.24652e+06	1.5627e+06	1.49143e+06	1.55152e+06	874205	532712	152868	910054	532956	393944	1.05087e+06	707771	749588	1.12944e+06	408655	525965	1.50906e+06	1.17274e+06	631972	1.50734e+06	1.01925e+06	1.08473e+06
Palythinol isomer	276346	117169	328670	96882.5	245195	67862.2	287836	122385	111698	222929	201695	54207.3	238100	62856.4	143016	50274.1	52137	98232.7	200975	192305	72327.2	200678	171499	117626	61016.7	49332.9	50385.5	151532	61343.9	46452.3	54426	82200.1	48186.2	51685.4	147756	47213.1
C11 H23 N4 P3	25651.2	30168.9	30093.6	3.43916e+06	3.8991e+06	4.24773e+06	61265.7	29959.1	31623.9	2.96203e+06	4.27229e+06	3.6332e+06	2.90576e+06	3.39307e+06	4.66679e+06	2.92168e+06	5.07347e+06	5.84034e+06	33700	26750.5	33786.1	33370.1	31829	27605.3	38256.2	31255.8	33380.4	54705.5	42606.9	33560.3	3.34431e+06	53426.5	4.72289e+06	3.86118e+06	791104	3.9671e+06
C33 H45 N O4	201352	529973	194425	692478	688068	759126	1.43787e+06	603160	641497	930507	705355	775350	528220	618430	582145	744853	716167	668726	222349	208504	230611	212569	238074	212435	491292	509227	381172	237659	240854	222549	446620	393392	404258	361103	393847	384467
C4 H5 N O2	7.94361e+06	9.64558e+06	8.68071e+06	2.91467e+06	6.3654e+06	2.51071e+06	8.63533e+06	8.63095e+06	7.15599e+06	503601	466544	409608	6.6414e+06	6.50309e+06	6.88413e+06	3.29415e+06	3.48122e+06	3.22387e+06	9.30784e+06	8.9858e+06	9.51328e+06	8.87662e+06	1.07423e+07	8.48438e+06	8.88592e+06	8.38591e+06	8.05804e+06	1.01342e+07	9.28684e+06	7.37967e+06	5.4872e+06	4.5373e+06	4.24984e+06	6.46927e+06	7.06489e+06	4.61948e+06
C18 H36 O3	3.72188e+06	6.77568e+06	6.09557e+06	1.11019e+07	1.06733e+07	9.52711e+06	1.65831e+07	1.62297e+07	3.77441e+07	5.25023e+06	6.00279e+06	7.45765e+06	1.16567e+07	1.31746e+07	1.48531e+07	4.60979e+07	4.88162e+07	5.82126e+07	6.78306e+06	5.6921e+06	4.54246e+06	1.85179e+07	2.0987e+07	2.34494e+07	5.67972e+07	5.81066e+07	3.37822e+07	1.05046e+07	1.26615e+07	14410664	4.35035e+07	3.265e+07	3.61849e+07	8.07755e+07	69788331	1.00247e+08
C8 H11 N O3 S	1.99936e+06	2.10419e+06	1.84616e+06	1.63772e+06	1.6883e+06	1.4124e+06	901403	2.00624e+06	1.75266e+06	1.62798e+06	1.90806e+06	1.98657e+06	1.60096e+06	1.66125e+06	2.34011e+06	1.6577e+06	1.84404e+06	2.21825e+06	2.64642e+06	2.45462e+06	2.41983e+06	1.60396e+06	2.02225e+06	1.69706e+06	2.06159e+06	1.85895e+06	2.16702e+06	2.0439e+06	2.25468e+06	1.65102e+06	2.08865e+06	2.74277e+06	1.77986e+06	2.24139e+06	1.81932e+06	1.98087e+06
C10 H29 N7 O2 S	2.60787e+06	1.33505e+06	1.35594e+06	700638	1.08614e+06	1.61172e+06	1.2556e+06	81736.6	803587	1.86555e+06	511873	565972	2.62636e+06	1.43013e+06	1.10014e+06	883773	691043	620320	1.50333e+06	520910	1.3743e+06	789293	679229	175001	396973	1.24742e+06	1.05198e+06	398616	61069.4	299727	459733	1.03849e+06	408847	515332	399630	522798
C33 H58 N2 O2 P2	2.09315e+06	137057	1.30612e+06	707538	778532	496812	83452.8	712876	77991.8	96274.8	29488.3	34174.1	2.13916e+06	575668	683352	1.59182e+06	331469	38899.7	1.24836e+06	905223	99676.2	30688.1	34474.9	27063	24720.4	755210	472564	24842.8	26788.7	72494.2	32275.8	614129	39079.8	31591.6	55936.1	114969
C18 H38 N2 O	2747.09	8961.93	14787.3	916281	1.30371e+06	1.86093e+06	584783	808872	683176	484179	829443	1.49711e+06	120935	219111	514920	1.05583e+06	1.08078e+06	903515	2745.34	4885.9	2906.78	58763.8	135205	95158	163702	183905	42667.3	207941	244129	237858	148035	155033	78481.3	167897	137240	180927
C11 H23 N9	99789.7	107651	96356.8	343191	341006	376222	299596	291945	317925	260507	291687	286008	261785	306494	299532	369148	354932	331420	236548	103334	219054	105349	109344	105283	232480	252373	174692	106967	119367	110295	212254	164248	196045	178962	176004	190542
C9 H15 N3 O2 S	3372.96	3771.02	3788.9	14113.7	13448	11003.9	224059	349176	357529	439020	297796	373132	742218	555202	514798	274571	247470	251872	3949.59	3811.03	3140.61	111992	2522.71	2645.08	235533	93992.1	74702.9	78094.2	22758.6	19205.1	291571	116601	64354.2	84883.7	50590.6	57635
C6 H4 N4 O	2.17152e+07	1.90163e+07	1.44941e+07	253131	156528	303075	120445	61982.2	105496	119799	81092.8	182286	152919	77667.4	474029	9.71269e+06	8.56899e+06	1.14158e+07	2.32046e+07	1.13301e+07	1.08033e+07	2.68356e+07	2.22824e+07	1.73104e+07	6.17085e+06	2.20682e+06	1.80922e+07	1.59039e+07	1.33317e+07	1.67896e+07	7.29139e+06	1.06775e+07	2.26335e+07	1.29456e+07	5.80239e+06	1.18549e+07
C11 H19 N3	277312	39896.6	6613.03	1.93811e+06	1.67276e+06	1.06031e+06	1.90964e+06	1.04667e+06	382929	956322	900044	135820	1.34379e+06	902640	1.02519e+06	700473	62462.6	70159.8	4094.28	5088.74	19892.2	886384	840860	678775	909671	745878	1.01622e+06	137796	164455	129000	7082.57	44361.7	11604.3	6608.5	4644.34	34506.5
C9 H14 O3 S	113236	68517.2	62892.7	146815	146557	110898	1.18684e+06	1.6437e+06	1.31328e+06	674039	1.12563e+06	1.02307e+06	719199	867789	1.02449e+06	626027	1.17331e+06	1.16883e+06	351843	328441	367965	388738	232154	228958	498239	226291	273881	367484	286054	320735	994806	748539	986338	374517	323842	357513
C14 H27 N4 O P	1.45582e+06	472626	1.43724e+06	5.83893e+06	2.41205e+06	3.30616e+06	2.94749e+06	2.91382e+06	3.02659e+06	5.04315e+06	2.8467e+06	2.96726e+06	3.30499e+06	4.05273e+06	3.82959e+06	5.70284e+06	3.7762e+06	3.52619e+06	2.06316e+06	611475	93999.8	2.61965e+06	572007	918668	1.58624e+06	1.71342e+06	789054	1.38054e+06	648481	347063	1.92824e+06	1.46381e+06	695251	2.60247e+06	1.27685e+06	2.70088e+06
C14 H21 O5 P	5.61638e+06	132915	9.17346e+06	3.40725e+06	3.59874e+06	4.84458e+06	4.15646e+06	6.21923e+06	5.66725e+06	2.32827e+06	3.16848e+06	3.84029e+06	4.36843e+06	5.41887e+06	6.35185e+06	3.7845e+06	4.80942e+06	7.33802e+06	1.27381e+07	1.12791e+07	1.37058e+07	5.86196e+06	8.03445e+06	7.53787e+06	6.12525e+06	7.36033e+06	8.4761e+06	6.32308e+06	1.03677e+07	6153045	6.65884e+06	8.5179e+06	8.11712e+06	6.66456e+06	5.75218e+06	385506
C19 H40 N6 O	8255.37	5640.69	5062.83	115378	397097	151617	528634	456110	667872	354279	342288	505267	49433.1	111393	41406.2	60613.2	44145.9	67403	6518.96	7790.62	5461.01	602526	1.29972e+06	814483	1.62878e+06	1.66264e+06	294281	919353	1.09029e+06	405320	733585	149159	2758.07	31345.6	651330	168293
C6 H14 N8 O	6.60591e+06	1.05897e+07	8.50698e+06	6.45983e+06	5.94218e+06	2.21769e+06	5.08612e+06	7.44771e+06	6.93355e+06	7.78568e+06	2.16774e+06	4.24261e+06	6.41583e+06	5.93052e+06	6.73927e+06	5.7287e+06	6.73529e+06	8.26215e+06	1.07906e+07	1.02021e+07	1.15986e+07	1.11109e+07	9.57615e+06	1.04908e+07	4.79433e+06	604494	1.00469e+07	9.82656e+06	1.02503e+07	8.98173e+06	6.67987e+06	8.65043e+06	3.98162e+06	8.9657e+06	6.95537e+06	9.25031e+06
C11 H20 N2 O2	1.29419e+07	1.63862e+07	1.28789e+07	5.45865e+06	9.59207e+06	1.14114e+07	7.35908e+06	9.51655e+06	9.70675e+06	8.52613e+06	1.42654e+07	1.38846e+07	4.36348e+06	2.9891e+06	9.80275e+06	1.72298e+06	4.83147e+06	2.86777e+06	1.73305e+07	1.61023e+07	1.35351e+07	1.28642e+07	1.77278e+07	1.44629e+07	1.58436e+07	1.32696e+07	1.62616e+07	1.62421e+07	1.75423e+07	1.48014e+07	9.54544e+06	3.71184e+06	8.20908e+06	4.19827e+06	8.56914e+06	2.15243e+06
C16 H22 N8 O	40419.6	55177.1	11172.1	193388	327014	182389	34433.6	93707.8	104137	251928	167160	222263	148398	174454	214230	146780	111899	165833	65524.5	32111.2	30514.1	101911	28704.3	20288.7	258501	52642.2	20584.9	126027	36512.8	87260.1	75315.6	45392.1	89535.1	35616.5	43340.5	87372.2
C10 H10 N2	346717	383169	424944	277650	178759	397482	91009.5	369472	365822	279243	334223	128997	179303	184065	228927	164171	213064	248243	383955	459728	475518	415914	485930	309904	404136	485461	502941	453203	429647	362467	178153	221979	228717	171368	177246	230193
C22 H43 N O3	10880.6	7571.87	782889	615971	1.99427e+06	795815	2.62433e+06	2.22778e+06	3.24835e+06	1.81044e+06	1.77692e+06	2.56347e+06	441635	559543	1.32105e+06	362463	242668	334924	8623.55	339717	25320.8	2.98961e+06	6.11751e+06	4.14048e+06	7.78654e+06	7.91884e+06	1.61647e+06	4.41059e+06	5.34942e+06	2.13764e+06	3.47953e+06	769593	25539.1	181483	3.18022e+06	967063
C10 H21 N O	261835	4.44287e+06	5.54766e+06	3.81837e+06	3.82782e+06	5.16283e+06	4.70449e+06	7.59166e+06	6.60365e+06	5.10664e+06	5.90728e+06	5.08092e+06	3.96497e+06	5.58023e+06	7.83999e+06	600449	7.36845e+06	8.11503e+06	3.78631e+06	5.43359e+06	5.58926e+06	5.26104e+06	5.7954e+06	6.016e+06	7.27904e+06	7.07484e+06	7.71725e+06	6.60916e+06	6.15991e+06	6.40282e+06	7.54659e+06	7.62132e+06	7.9114e+06	6.60147e+06	5.62167e+06	5.92254e+06
C20 H33 N5 O3	98045.7	82606.7	70000.3	5.21639e+06	3.82201e+06	2.66338e+06	82086.3	742169	462272	8.40137e+06	7.71756e+06	9.46977e+06	412994	665747	904620	195210	361283	437694	271640	265033	2.5614e+06	1.26253e+07	1.87828e+07	9.34936e+06	7.107e+06	4.58672e+06	645386	1.13383e+07	8.20682e+06	1.68562e+07	4.60101e+06	4.81733e+06	4.87352e+06	8.72975e+06	1.32931e+07	7.59983e+06
C35 H76 N O5 P3	23399.6	26968	27641.6	165308	433635	168372	127507	123858	125635	269966	201604	105959	86748.5	86164.9	91448	153740	160474	178808	30059.4	26440.3	31875	25368.6	27314.7	24232	80190.5	84915.6	47170.1	274738	28894.5	23305.4	117105	51802.6	57204.9	43192	49705.6	200406
C16 H39 N2 O3 P3	713714	466253	417338	1.60818e+06	2.0881e+06	1.62948e+06	1.40092e+06	1.2947e+06	1.37699e+06	997008	1.26335e+06	1.37095e+06	4.033e+06	1.32748e+06	1.33079e+06	1.78931e+06	1.53727e+06	1.43544e+06	477278	447559	495011	756869	511031	455997	1.05457e+06	1.09307e+06	818194	510140	516999	477706	958681	844425	867749	775116	845402	825268
C15 H12 O	40259.3	36924.2	25263.3	43172.3	52788.7	24404.3	42539.2	43476.6	47884.2	35790.2	21935.2	36534	57876.5	53638.9	65236.5	46505.6	41814.9	41896.9	37125.9	32470.3	38629.5	36458.3	55395.2	49743.8	75933.5	63993	88736.4	51633.8	69452.5	52158.1	77319.5	51760.6	32989.8	61368.4	53061.7	41604.6
C14 H12	31563.9	28949.1	19806.8	33847.7	41387.1	19133.3	33351.3	34086.3	37541.9	28060.1	17197.5	28643.1	45376	42053.7	51146.4	36461.1	32783.5	32847.8	29107.2	25457.2	30286.1	28583.9	43430.6	38999.9	59532.9	50171.4	69570.6	40481.7	54451.7	40892.7	60619.6	40581.1	25864.5	48113.7	41601.1	32618.6
C14 H16 O3	37269.9	34182.4	23387.4	39966.6	48869	22592.2	39380.5	40248.3	44328.6	33132.7	20306.4	33821.2	53579	49656	60392.5	43052.4	38710	38786	34369.2	30059.3	35761.1	33751.2	51281.9	46050.2	70295.1	59241.3	82147.4	47799.8	64295.4	48285.1	71578.2	47917.2	30540.2	56811.6	49121.7	38515.3
C30 H45 N7 O3 S	38592.3	35395.2	24217.2	41384.6	50602.8	23393.8	40777.7	41676.3	45901.4	34308.2	21026.9	35021.2	55480	51417.8	62535.2	44579.9	40083.5	40162.1	35588.6	31125.8	37029.9	34948.7	53101.4	47684	72789.2	61343.2	85062	49495.8	66576.6	49998.3	74117.8	49617.3	31623.8	58827.2	50864.5	39881.8
C9 H24 N3 O P	14431.4	1831.91	1947.41	104479	92363.9	48048.1	65264.9	50625.2	30479.5	59462	42383	8096.93	63151.2	57054.4	82155	35332.5	2549.77	3468.53	1970.46	1638.37	2244.41	38209.3	36693.5	33891.5	43638.7	48884.1	103128	7001.03	10169.7	8673.46	2838.61	3417.99	2160.55	2400.8	2332.47	2664.51
C4 H6 O S	141715802	164930645	1.45357e+08	9.74414e+07	9.38836e+07	1.13928e+08	5.95967e+07	7.35544e+07	7.22179e+07	1.03529e+08	1.11628e+08	1.25695e+08	8.8016e+07	9.84845e+07	1.15434e+08	3.18922e+07	4.28942e+07	3.73595e+07	1.78964e+08	1.66089e+08	1.81248e+08	1.43964e+08	1.74345e+08	1.51244e+08	1.64273e+08	1.57635e+08	1.55949e+08	1.64834e+08	1.75273e+08	1.48201e+08	1.3683e+08	1.68217e+08	1.46968e+08	1.49287e+08	1.43127e+08	1.47785e+08
C6 H9 N O S	141715802	164930645	1.45357e+08	9.74414e+07	9.38836e+07	1.13928e+08	5.95967e+07	7.35544e+07	7.22179e+07	1.03529e+08	1.11628e+08	1.25695e+08	8.8016e+07	9.84845e+07	1.15434e+08	3.18922e+07	4.28942e+07	3.73595e+07	1.78964e+08	1.66089e+08	1.81248e+08	1.43964e+08	1.74345e+08	1.51244e+08	1.64273e+08	1.57635e+08	1.55949e+08	1.64834e+08	1.75273e+08	1.48201e+08	1.3683e+08	1.68217e+08	1.46968e+08	1.49287e+08	1.43127e+08	1.47785e+08
C9 H15 N P2	18301.8	12546.7	12571.8	28631.7	144082	12881.9	362485	462738	408241	230438	360710	435125	167731	280587	272541	249771	299331	351613	15441.2	15711.7	36229.7	13027	10809.1	10924.3	77070.6	310834	47794.8	25038	11614.8	10598.1	225161	81952.6	197107	29382.7	24750	24435.6
C16 H21 N3	2735.43	2552.43	2469.01	3883.41	4187.36	3068.87	4714.84	2974.83	2721.58	3929.75	2997.99	3355.83	3798.53	3140.06	6036.75	3039.03	2911.07	3242.39	2739.04	2077.91	2266.58	3176.7	2520.94	2772.01	3090.72	2820.52	3228.14	2930.42	2485.77	2596.98	3041.73	2898.72	2548.13	3310.71	2495.92	2907.31
C12 H30 N4 O S3	14325.9	13895.3	12808.7	243666	270631	372744	40024.1	16229.9	16184.1	130922	38549.4	206401	268159	308326	131054	270579	286924	304802	15981	12875.6	13962.9	17901	14295.7	15712.1	17457.9	16023.7	15063.9	17326	18604.6	23607.9	33245.7	278725	229676	256545	73034.5	289250
C8 H24 N4 O P2	5.66025e+06	3.49068e+06	2.7435e+06	3.84988e+06	4.01309e+06	2.22189e+06	3.60317e+06	2.42475e+06	1.77195e+06	3.62785e+06	1.51525e+06	1.84195e+06	7.60564e+06	2.04625e+06	2.57705e+06	4.13129e+06	1.90539e+06	1.81582e+06	3.61529e+06	3.75567e+06	3.12494e+06	1.44835e+06	2.36913e+06	1.45776e+06	694442	2.45498e+06	1.7572e+06	875932	1.59105e+06	361890	1.3269e+06	2.31748e+06	603690	1.28871e+06	2.51376e+06	1.63002e+06
C29 H44 O S	91507	87202.2	279778	647912	721120	437928	274729	527170	428529	932755	814566	843354	240057	396054	770614	338509	581750	303912	296716	304561	104804	172824	108196	201077	642826	243624	173229	379060	409396	447089	202973	469358	312842	164108	459324	174726
C8 H19 N O2 P2 S	19579.9	17176.2	16812.3	645789	393219	662716	615371	761486	661309	480529	651621	625748	93950.3	250049	188182	552365	555538	707733	21995.2	17164.5	20753.7	77983	19823.6	16140.9	42640.5	35018.7	67880.5	21968.4	25411.1	37285.3	167534	95192.7	135635	66984.8	73562.8	50994.7
C11 H22 N7 O2 P	1.76159e+06	1.83684e+06	2.16173e+06	874827	1.25994e+06	1.51042e+06	1.35285e+06	1.76939e+06	1.53694e+06	1.39931e+06	1.87958e+06	1.79035e+06	1.04427e+06	1.43635e+06	1.33868e+06	1.54997e+06	1.49759e+06	1.49391e+06	2.15429e+06	2.02519e+06	2.50166e+06	1.90962e+06	2.27188e+06	1.62095e+06	2.18826e+06	1.93173e+06	2.66989e+06	2.34568e+06	2.32747e+06	1.80953e+06	1.36819e+06	1.4473e+06	1.89521e+06	1.39916e+06	1.16334e+06	1.30809e+06
C8 H22 N4 O2 P2	148138	21390.9	19967.4	468124	399672	569456	843674	88998.9	656810	518427	42092.6	632074	121863	484727	505922	418011	552462	63543.6	161483	21389.9	24648.4	146850	188360	18371.7	211988	346985	22202.9	208139	24840.3	17620.3	380411	277449	42543.1	113773	253713	242789
C24 H41 N O2 S	649023	614820	779015	755269	829966	160052	319767	399802	293426	916158	332278	457989	887948	542614	375882	561847	401905	300709	920480	744865	214838	430159	461968	311956	238892	253467	207734	400542	602063	51238.6	301708	389506	53151.2	578090	187264	401161
C17:1	1.58147e+06	1.54388e+06	2.23764e+06	3.19235e+07	5.45156e+07	3.20575e+07	6.76358e+06	8.91992e+06	1.13476e+07	3.58509e+07	3.38304e+07	5.9961e+07	8.70718e+06	1.14031e+07	1.30916e+07	9.44146e+06	1.15805e+07	1.18385e+07	1.94242e+06	1.46426e+06	2.01108e+06	4.19028e+08	4.57311e+08	4.24392e+08	4.64952e+08	4.34925e+08	4.76395e+08	5.80717e+08	6.81629e+08	4.89381e+08	275377273	3.36836e+08	1.29451e+08	3.70481e+08	3.08794e+08	3.80437e+08
C19 H41 N9 O P2	117279	111761	87799.6	969555	1.27207e+06	939394	352102	351314	373644	1.18575e+06	342807	372004	307665	360209	361108	433844	417136	389503	119481	121444	134321	1.01594e+06	131053	198082	135548	296603	222016	401154	127785	428948	260137	229133	235462	210327	229399	223935
C22 H33 N9	182203	196556	175935	626622	622631	739348	547023	533053	580489	475651	1.99237e+06	522212	477985	559616	546905	674015	648058	605129	201203	188675	208679	192353	255951	192232	424477	460799	318965	1.19928e+06	519370	175452	387548	299895	357953	326761	321359	347903
C13 H24 N8 O	288071	116715	297453	1.41648e+06	1.6127e+06	1.04184e+06	586398	418107	341910	1.3104e+06	523809	672420	485190	334488	429762	405660	477099	458105	157021	118623	125710	845466	241401	231906	823369	263548	52959.4	610423	271689	547368	309594	272697	280229	305791	273012	1.06271e+06
C4 H9 N4 P	71373	75248.5	89304.2	83737.6	89277.8	46253.3	64642.9	39951.7	38672.1	73593.3	41603.9	69915.7	76252.4	54636.2	42434.8	134026	42778	43869.9	105494	112528	118944	88658.8	79150.5	74035.2	85559.9	86114.3	98302.2	89347.4	116307	84856.4	58820.5	87095.2	54632	71495.9	57647	55224.8
C6 H13 N O2 S2	38559.7	35445	30945.6	517283	469485	724725	758550	878596	583872	502155	645678	602936	175485	225533	188634	608737	699704	656480	64168.6	52929.4	58444	140046	60073.4	58892.9	69677.3	84825.4	69846.1	89212.6	64280.8	52564.3	281571	119554	131647	51401.4	65396.6	40835
C8 H20 N4 O2 S	154227	132677	77702	632047	505722	475436	1.10729e+06	144426	227822	342246	325526	313435	543148	265624	227145	440297	151666	185211	58826.3	63602.4	52751.9	498379	330889	206779	131625	170131	179511	99270.7	87680.5	191842	117496	177260	324856	159888	152507	212367
C22 H46 N2 O	2269.12	1912.81	2406.13	351844	334408	517842	38283.6	73853.6	80222.4	157816	227755	437541	127016	213460	240519	366269	755750	325177	2696.12	1744.49	2319.7	7776.91	30568.1	21493.4	57494.7	47003.6	27739.7	6211.67	4223.23	3454.45	44685.2	56933.2	142755	262941	150612	274598
C4 H12 N8 S2	44728	58358	45374.6	1.1493e+06	278871	1.51517e+06	674454	1.01117e+06	1.15059e+06	647470	673894	1.19916e+06	342694	609065	511402	918838	1.4521e+06	1.32169e+06	53829.7	52271.5	68748.7	46418.8	60330.6	41271.5	503853	110785	193888	50602.7	51372.5	47337.8	226131	240648	345392	113684	92160.4	94845.3
C28 H48 N4 O2	17263.5	21885.3	21465.5	153344	328909	131766	94051	97138.5	92406.8	149990	164089	141628	66769.9	68616.4	65949.8	120268	122200	151410	22926.6	19589.1	24199.6	35481.4	20229.1	18834.9	59675.8	64831.4	36616.5	304965	31425.1	59304.1	62101.3	39579.5	44979.8	30672.4	39086.2	40483.6
C5 H12 O3 S	133295	155419	147112	1.74751e+06	1.33611e+06	1.61901e+06	2.69091e+07	4.93916e+07	6.25267e+07	3.41242e+07	3.40026e+07	3.87665e+07	5.64548e+07	5.00774e+07	4.91591e+07	3.57868e+07	3.34881e+07	3.05607e+07	147232	923996	116435	1.45921e+07	255851	177943	1.40738e+07	5.84651e+06	4.5432e+06	7.06052e+06	2.80419e+06	2.18512e+06	1.32231e+07	5.7118e+06	3.97272e+06	4.24923e+06	3.23596e+06	3.59691e+06
C13 H26 O3	46150.5	99085.1	80056.9	130631	109526	80319.3	154400	226325	228948	86787.4	119486	117905	66579.6	156993	137673	335711	401032	565252	55446	77600.9	50230.9	837948	1.91456e+06	1.19603e+06	1.3121e+06	569529	1.34594e+06	822101	1.22765e+06	862179	607227	682998	309197	763566	237745	418435
C14 H13 N O2 S	5855.21	7033.85	7335.29	77131.8	109393	91834.1	63634.2	86137	71919.7	111390	164478	111664	249794	289190	532275	113307	188490	230526	13142	7968.63	5784.03	10426.7	6569.09	12342.6	36831.4	45225.8	56756.2	15758	7132.44	16247.6	84015.7	70992.7	77023.7	135139	247757	149242
C24 H52 N8 S	431128	135450	111824	140259	135337	57546	132534	72356.3	110388	175663	59482.1	112884	200633	201192	84291.3	124383	74176.7	134296	84988.5	128418	91059.7	72007.9	52596.2	18359	56776.8	80665	60968.8	99999	91003.6	29839	67705.2	116241	31904.5	100422	43778.5	52873.5
C13 H28 N4 O2	405859	179943	294673	1.24854e+06	868099	1.18048e+06	635204	274627	491058	1.52366e+06	1.36889e+06	1.44089e+06	2.32455e+06	1.73246e+06	2.12795e+06	1.35311e+06	1.5323e+06	1.79167e+06	273260	336087	91854.9	216744	190766	232074	598165	288704	386565	94419.4	124502	118321	663799	1.04628e+06	513892	2.15009e+06	663576	2.80809e+06
C14 H14 O4	32015.7	30984.5	19649.2	31807.9	43612.2	25500.4	33826.5	33613	37035.6	27419.1	16630.2	27375.5	47797	49762.4	52186.7	38910.5	31773	30938.9	30336.3	26789.6	27441.2	25761.9	43344.1	36226.6	57334.1	50608	71199	38174.8	54597.2	39080.6	62182.8	39876.8	26942.9	50387.9	42940.3	31611.5
C13 H19 N O3	4.49944e+06	1.20994e+06	2.47394e+06	2.74557e+06	3.12906e+06	956842	1.66525e+06	1.69605e+06	1.16116e+06	3.07954e+06	1.37254e+06	1.03384e+06	3.75039e+06	1.74133e+06	1.3348e+06	3.18961e+06	1.30185e+06	1.43265e+06	2.91858e+06	1.50877e+06	2.69885e+06	1.79876e+06	1.09833e+06	1.03304e+06	1.04798e+06	2.00497e+06	2.28278e+06	849821	957601	433038	1.06287e+06	1.83038e+06	862092	1.45395e+06	1.05131e+06	1.53088e+06
C20:3	36983.7	35093.4	38125.7	54633.9	68446.9	51881.9	42708.1	99580.4	141491	6544.36	686249	1.1245e+06	152264	302572	87056.5	89019	210985	190742	35446.2	33235.7	44127.1	234937	255591	89729.4	417416	316887	373242	997355	1.22335e+06	837773	378043	361427	269632	511417	577182	572306
C32 H62 N3 O11 P	38758.3	32856.4	36119.8	40862.7	39185.7	36045.7	36615.6	32992.4	33045.2	34901.6	35543.1	33156.3	42663.9	38571.6	36311.6	36380.1	36107.6	29514.9	2.62373e+06	3.93556e+06	3.14323e+06	1.29704e+06	1.76942e+06	1.8633e+06	1.16266e+06	1.45105e+06	1.48138e+06	1.2585e+06	1.62566e+06	1.14504e+06	963151	685741	1.34019e+06	1.01919e+06	998397	1.18967e+06
C17 H36 N8 O2	1.11878e+08	1.08373e+08	1.08834e+08	8.26481e+07	9.10736e+07	5.60054e+07	146784	7.61178e+07	1.02604e+08	9.36949e+07	7.89153e+07	6.27762e+07	82990	5.38949e+07	9.99104e+07	8.35877e+07	1.05761e+08	7.49053e+07	7.47393e+07	6.92701e+07	7.26682e+07	4.87701e+07	6.09302e+07	5.86056e+07	2.67398e+06	7.10052e+07	6.67835e+07	5.16648e+07	5.90572e+07	2.32063e+06	4.57466e+07	7.27815e+07	4.37094e+07	6.75362e+07	6.81806e+07	6.62213e+07
C7 H13 O4 P	204446	322562	197777	1.10004e+06	1.22682e+06	1.12436e+06	871051	639239	953301	1.13516e+06	1.34905e+06	1.46155e+06	1.17695e+06	1.42941e+06	1.0941e+06	1.12999e+06	86342.8	1.37317e+06	311391	307237	235493	168126	356583	228687	485434	398507	536423	332597	351893	158606	470195	374714	187870	268934	302563	393943
C13 H21 N5 S2	42148.3	24378.6	22858.9	94858.2	44864	113578	1.05533e+06	1.39854e+06	1.21606e+06	458522	583317	739792	613981	725409	558490	824504	1.15276e+06	1.05026e+06	26189.2	52796.3	24107.8	50948.7	20826.9	62096.8	125772	46148.3	72423.5	18013.8	68303.1	58520.6	580286	501754	877819	195360	94031.3	82830.2
C25 H36 N7 P S	14168.7	14743.8	12969.3	260903	533469	251318	36927.3	16700.6	15395.6	300087	198218	267378	235011	304943	32374	216954	178285	295516	16567	14179.8	16022.7	125794	57463.2	63821.4	144151	18131.9	16992	54130.5	19408.4	22745.4	20623.2	122746	42151.3	134818	20122	112893
C18 H19 N O3	236529	286198	231916	1.82415e+07	7.40415e+06	3.98938e+06	6.03814e+06	3.69927e+06	3.68848e+06	2.46846e+06	2.57946e+06	3.58295e+06	1.63168e+07	1.82666e+07	2.10283e+07	9.39162e+06	7.63646e+06	1.02554e+07	279111	259962	274091	247399	312846	932235	1.3122e+06	1.99891e+06	291109	366373	419116	249446	5.7371e+06	5.38441e+06	7.46887e+06	5.58322e+06	6.75085e+06	4.35866e+06
C21 H39 N O3	33945.7	32210.8	23998.7	41214.3	75307	39831.1	201554	226110	465758	75174.7	200852	372387	50278.3	38142.6	101122	58355.2	231154	116649	32534.6	30505.7	40502.4	229890	643676	405348	977906	1.07626e+06	124373	447789	739959	461986	554015	194187	40147.8	71245.9	483714	318867
C11 H9 N	3160.05	2892.82	2933.74	4016.47	4213.26	5523.69	4921.94	3336.79	2983.95	5713.27	6750.89	3974.48	8202.86	6590.27	10562.8	3178.33	4220.68	4352.47	2833.36	2768.99	2756.22	2973.72	2700.22	4027.09	4722.88	3063.97	5668.69	3318.65	3462.88	3843.91	5204.87	5807.02	3947.47	3834.71	2833.58	3292.45
C5 H9 N9 O	93040.3	311806	89839.5	319979	317941	350776	279333	278707	296422	242887	271958	295121	244079	39561.3	286477	344180	330925	309004	102743	96345.2	106560	154111	110009	98161.6	227015	235303	427652	109817	111293	285365	206373	181778	186799	166858	181988	62347.6
C24 H57 N5 O4 P2	116559	111075	87260.8	400863	301540	380731	148091	349158	371351	1.21935e+06	810656	911959	305777	357998	774069	431181	414576	387113	118748	120699	133496	212434	137817	108081	284400	294782	220653	619529	158764	179421	68889.4	227727	234017	209036	227991	222561
C27 H49 N3 O2 S2	212717	133626	70281	1.6052e+06	1.79883e+06	1.22665e+06	77457.6	1.05289e+06	1.29443e+06	305613	133468	194177	3.01675e+06	1.86321e+06	1.3532e+06	2.58167e+06	1.77441e+06	1.81288e+06	247451	69262.4	76478.7	229579	97566.8	77066.2	164816	220211	345415	116742	84116.8	67422.1	1.47872e+06	747349	318822	2.0565e+06	1.14229e+06	1.68443e+06
C16 H39 N5 O6	1.18863e+06	707050	984692	486273	311146	624251	418994	683131	672044	421156	505535	29018.6	1.25906e+06	987689	814575	1.26967e+06	767608	699806	757151	946921	607890	223769	423056	258204	153915	748178	8583.37	40780.2	500217	370287	467655	689084	243866	655746	317081	1.02983e+06
C24 H58 N7 O3 P	1.83237e+06	1.26963e+06	1.34817e+06	2.9044e+06	2.9634e+06	2.41034e+06	1.85352e+06	1.72704e+06	1.92833e+06	3.04373e+06	2.20442e+06	1.95916e+06	2.57624e+06	1.99657e+06	1.97338e+06	2.35609e+06	1.65665e+06	1.89929e+06	1.61343e+06	1.73682e+06	1.42261e+06	2.44583e+06	1.77435e+06	1.46854e+06	2.05524e+06	1.90033e+06	1.56195e+06	1.9599e+06	1.58166e+06	2.47658e+06	2.12633e+06	1.65184e+06	747473	1.90763e+06	1.64079e+06	1.64858e+06
C24 H59 N10 O4 P	99473.2	107309	96051.1	543787	616283	669165	1.22626e+06	297978	316917	750516	290762	756826	260955	305521	306284	367977	353806	330369	109847	103007	113928	230415	117615	104949	242711	251572	188309	226192	118988	158813	220642	194346	199714	178395	194571	189937
C10 H20 N2 O2 S2	110862	93945.6	90400	2.16907e+06	901750	2.54534e+06	1.28469e+06	2.10461e+06	2.30549e+06	875722	1.12798e+06	1.00424e+06	760679	949533	1.06529e+06	2.22602e+06	3.95652e+06	3.89256e+06	121291	103001	114100	129042	110164	104914	949890	111561	270632	127026	119187	178936	726660	713394	1.15948e+06	950933	267538	358073
C18 H24 N O3 P	2.12072e+07	2.78824e+07	2.84397e+07	9.76566e+06	1.71783e+07	2.23934e+07	1.48338e+07	2.75671e+07	2.16884e+07	1.99717e+07	2.51333e+07	3.06453e+07	9.37893e+06	1.36971e+07	2.28279e+07	1.04779e+07	1.53633e+07	1.8076e+07	3.66439e+07	2.80084e+07	3.74089e+07	2.4837e+07	3.14201e+07	2.33646e+07	31860444	3.34904e+07	3.88315e+07	3.03256e+07	35426925	2.61956e+07	2.24805e+07	1.22956e+07	2.07333e+07	1.24289e+07	1.14542e+07	9.00644e+06
C18 H36 N2 O4	4.1415e+07	2.75364e+07	3.26349e+07	2.02158e+08	2.4979e+08	8.1845e+07	4.47501e+08	1.03312e+08	8.07832e+07	1.68436e+08	8.62498e+07	1.18711e+08	2.02825e+08	1.43849e+08	1.28314e+08	1.73702e+08	1.49723e+08	1.29376e+08	5.39181e+07	4.99673e+06	2.92611e+07	5.13385e+07	3.32926e+07	2.38803e+07	57183202	9.98521e+07	7.68439e+07	3.01258e+07	3.43581e+07	2.05881e+07	8.1845e+07	1.34429e+08	3.72968e+07	1.38804e+08	6.10855e+07	7.71947e+07
C12 H33 N6 O P	184732	256054	294491	1.9329e+06	2.7796e+06	827321	3.63657e+06	1.02119e+06	747100	1.58997e+06	1.00095e+06	696126	1.85555e+06	1.29852e+06	1.30402e+06	1.49763e+06	1.35736e+06	1.33177e+06	580676	166239	301760	558640	317952	125270	564198	1.14862e+06	734773	407038	217259	238497	860061	1.03626e+06	310860	846854	573452	296168
C7 H11 N3 S	198107	299044	304128	1.55503e+07	2.21134e+07	1.90123e+07	2.4959e+07	3.5406e+07	1.82582e+07	2.63235e+07	3.09596e+07	3.12341e+07	2.50085e+07	3.50112e+07	3.20784e+07	6.04017e+06	6.89556e+06	5.5809e+06	316997	346086	392625	410812	461231	575743	2.50655e+06	5.80834e+06	3.47179e+06	420486	685573	522818	4.1324e+06	4.45007e+06	6.80629e+06	815170	1.30333e+06	1.0782e+06
C9 H22 N8 O	318823	295164	228906	731015	1.21137e+06	893758	538435	491593	614290	988316	670616	487335	569708	518203	502611	674599	602431	598698	261783	134431	157158	250268	157218	250110	359176	486290	230802	151358	283570	179184	344815	244138	339871	340595	285748	298911
C10 H31 N7 P2	1.00399e+07	4.32196e+06	4.73984e+06	255770	7.08014e+06	2.29638e+06	6.02123e+06	3.33563e+06	2.19693e+06	3.89722e+06	3.34706e+06	4.08659e+06	9.92919e+06	4.76834e+06	3.24671e+06	8.10469e+06	3.58953e+06	3.72641e+06	7.19057e+06	3.83276e+06	4.55759e+06	2.79553e+06	2.79525e+06	2.51388e+06	1.83266e+06	4.92376e+06	4.11068e+06	1.75358e+06	2.80882e+06	1.0144e+06	3.10567e+06	4.02366e+06	1.29888e+06	2.99839e+06	2.85946e+06	3.97831e+06
C9 H15 N O7	194952	227867	224311	394796	281309	569838	3.03459e+07	2.09214e+07	1.56121e+07	7.39317e+06	8.8911e+06	1.03355e+07	4.74703e+06	4.77704e+06	6.69007e+06	1.44819e+07	1.60696e+07	1.73653e+07	226773	171608	271549	694117	504722	574433	5.49601e+06	7.29248e+06	4.2192e+06	769120	892166	1.03735e+06	4.71617e+06	2.44784e+06	3.30505e+06	5.2864e+06	8.04079e+06	8.03785e+06
C14 H32 N10 O2	4.93672e+06	3.83242e+06	5.50376e+06	3.69751e+06	3.72161e+06	2.59414e+06	4.5137e+06	4.67344e+06	3.9253e+06	4.78526e+06	2.69025e+06	3.17363e+06	5.34039e+06	4.07405e+06	4.38627e+06	5.1655e+06	4.4e+06	4.11641e+06	5.43373e+06	4.50426e+06	3.92075e+06	3.93714e+06	3.14192e+06	2.83476e+06	2.15717e+06	370724	3.8732e+06	2.43602e+06	2.53195e+06	1.57961e+06	4.07994e+06	4.47842e+06	2.25452e+06	4.50314e+06	3.86698e+06	398259
C8 H14 N9 O P	5826.2	4284.34	4079.66	11036.2	12494.6	7639.02	8365.17	5566.73	4096.87	8976.74	7579.78	8400.75	6691.6	5754.68	4941.38	5997.15	5082.26	5664.34	4736.13	3586.38	3952.4	6729.99	6816.66	5882.07	8500.72	4661.49	4385.96	5981.83	4868.13	4721.67	4972.27	5368.48	6270.6	4892.86	3847.81	4635.77
C41 H60 N2 O2	704910	1.49929e+06	570920	624862	874416	626680	281261	142516	134872	788494	188061	184933	662025	410580	414633	515956	233077	652824	411802	242854	467086	249878	226151	115650	156692	289842	138900	238834	340328	74269.1	243763	1.04774e+06	80398.6	158247	185524	228708
C20 H42 N2 O	2303.4	1455.93	1527.98	5.71509e+06	6.21507e+06	9.09164e+06	1.47192e+06	1.81326e+06	2.50719e+06	2.56832e+06	4.13234e+06	6.9349e+06	475402	1.13989e+06	1.8251e+06	6.14793e+06	1.02032e+07	7.20471e+06	1742.19	2117.01	10649	227074	914616	569021	1.32637e+06	1.10814e+06	462834	243194	263056	180434	484447	743207	706021	2.1237e+06	1.7729e+06	2.66019e+06
C7 H14 N O6 P	542932	717226	1.20123e+06	1.95615e+06	1.97398e+06	1.83507e+06	627119	1.43928e+06	1.50357e+06	1.27936e+06	2.2593e+06	1.34459e+06	1.07394e+06	1.47322e+06	1.58911e+06	914496	1.82503e+06	1.71362e+06	1.42857e+06	1.23405e+06	1.46003e+06	4.85075e+06	1.96346e+06	1.4217e+06	1.42642e+06	1.4538e+06	3.24854e+06	1.89745e+06	3.03093e+06	1.6582e+06	1.74933e+06	1.85059e+06	2.29291e+06	1.44998e+06	2.36258e+06	2.26085e+06
C9 H16 O	5.91807e+06	2.94935e+06	2.4692e+06	4.25602e+06	3.41555e+06	1.86953e+06	4.6182e+06	2.44549e+06	2.1635e+06	4.82871e+06	2.05781e+06	2.3953e+06	5.14242e+06	1.93814e+06	2.3152e+06	3.9315e+06	2.51418e+06	1.46117e+06	3.51779e+06	3.15465e+06	3.80943e+06	1.93533e+06	1.75575e+06	1.57402e+06	1.48788e+06	2.32695e+06	3.11966e+06	1.38281e+06	2.19778e+06	722306	1.82411e+06	3.3824e+06	1.23462e+06	1.62906e+06	2.10722e+06	2.15504e+06
C14 H22 N2	189345	53454.2	46752.7	299251	268921	631738	216527	314617	164037	389274	311227	315214	366578	298955	69868.9	52577.8	213815	319477	65495.6	56795	82288.3	213292	178192	138189	284661	158209	31824.2	330260	104918	190255	87631.4	19403.4	45645.4	50830.5	224947	87994.3
C17 H25 N3 O	2985.6	2676.69	2958.49	31057	23895.4	33400.8	42109	42075.9	32109.5	27395.9	28647.8	6610.56	40659.5	49770.7	56371.1	66497.9	85062.9	106279	2821.91	2844.66	2800.48	3179.1	6730.53	3310.46	20867.2	3096.75	3179.15	5614.33	8861.65	7596.44	4622.95	25054	4983.07	104764	4677.12	88396.5
C16 H25 N2 O P S	110118	27679	128162	412101	454222	244606	145216	573731	373899	692649	142622	413981	994914	1.13097e+06	752630	1.27035e+06	1.2788e+06	1.0087e+06	105285	15335.5	11716.4	505892	34813	48801.8	52087	80032	186112	106398	24460.9	20552.7	678783	139536	76529.8	1.34988e+06	299102	416315
C8 H23 N4 O2 P	721596	502352	485190	784903	834624	466469	729232	515216	484378	770596	469912	513412	788910	603407	511565	719676	513992	541726	504432	44531.1	63369.4	508127	487623	468000	447713	506148	527871	565560	452751	340020	472367	588301	333335	491780	474346	502817
C26 H50 O11	2965.42	2959.98	3029.83	24844.9	38485.8	29142.8	106220	207225	120070	22436.1	21642.4	47484.8	28209.6	46489.3	33982.6	51881.7	63679.2	60851.2	2371.17	2432.01	3684.57	28622.4	32167.6	44827.2	411329	372188	389618	167330	195255	126026	76149.3	100068	62290.4	80866.4	72573.9	90157.4
C22 H41 O4 P S	638735	165669	148288	528155	524792	578988	531957	460032	489272	450003	448893	487125	585605	471679	472856	568102	546223	510039	169587	159027	175887	162127	181580	162025	374710	388389	290721	375373	183700	169739	340639	300041	308329	275414	300388	293234
C9 H17 O6 P	23044.1	22301.8	14143	22894.4	31390.9	14468	24347.4	24193.7	26657.3	19735.5	11969.9	19704.1	34403	35817.7	37562.5	28006.7	22869.3	22269	21835.2	19282.4	19751.4	18542.7	31197.9	26074.9	41267.5	36426.3	51247.1	27477.2	39297.6	28129.1	44757.5	28702.2	19392.7	36267.8	30907.2	22753.1
C14 H18 N2 O2	7.92523e+07	101619729	7.77875e+07	3.88343e+07	6.60566e+07	8.18851e+07	5.86055e+07	7.09039e+07	7.22776e+07	5.31382e+07	8.86569e+07	9.20139e+07	2.55996e+07	1.09689e+07	6.40358e+07	3.17679e+07	3.36252e+07	4.90749e+07	1.11684e+08	1.00445e+08	9.34584e+07	8.71704e+07	1.11573e+08	9.02665e+07	9.40728e+07	8.66634e+07	1.05027e+08	1.00817e+08	1.14472e+08	9.0144e+07	6.88483e+07	3.26114e+07	6.48391e+07	3.04732e+07	6.12079e+07	2.26503e+07
C8 H19 N7 O3	5.05557e+06	1.85313e+06	1.75033e+06	2.79334e+06	3.78419e+06	504498	2.62477e+06	547985	702079	5.48497e+06	479267	238665	4.16356e+06	1.419e+06	998631	2.80813e+06	421802	984244	2.5543e+06	2.02502e+06	2.79287e+06	687498	1.29543e+06	538443	235373	1.43644e+06	1.85161e+06	226248	767522	179713	671204	695117	479051	466331	1.84987e+06	1.16862e+06
C32 H55 N O3 P2	114513	109126	85729.3	261913	505380	403353	343800	343031	364834	1.0005e+06	720660	707370	300410	351715	352593	423614	407300	380319	116664	118581	131153	96429.1	135398	79191.6	37548.4	289609	216781	177072	124772	126568	61415.1	223730	229910	205367	223990	218655
Mescaline isomer	1.72752e+07	8.76049e+06	7.56375e+06	9.55836e+06	1.55465e+07	5.49972e+06	1.13551e+07	6.344e+06	6.13369e+06	13309865	6.60853e+06	6.55244e+06	1.25198e+07	6.90881e+06	3.4736e+06	1.22052e+07	6.04081e+06	4.32023e+06	1.06865e+07	8.66127e+06	8.85561e+06	7.84003e+06	7.89003e+06	6.37612e+06	5.3385e+06	8.3221e+06	8.06555e+06	5.5796e+06	6.29648e+06	3.1027e+06	5.17525e+06	3.97824e+06	2.80222e+06	4.34335e+06	4.0618e+06	3.41893e+06
C22 H36 N2 S	238165	646879	667591	2.14645e+06	2.01421e+06	2.26074e+06	4.96948e+06	1.24347e+06	1.55383e+06	2.41495e+06	877027	1.2327e+06	3.04628e+06	1.30046e+06	1.49965e+06	2.54622e+06	1.67141e+06	1.78874e+06	920746	611898	487274	196297	719621	470625	908527	1.49606e+06	1.09104e+06	597521	708096	443384	1.22664e+06	1.84848e+06	859695	537809	1.29088e+06	1.83784e+06
C20 H43 N9 O5	3623.33	1576.75	1654.77	7104.8	9309.42	5040.39	4142.09	2155.78	1974.76	7224.87	5141.83	5714.62	3389.66	10851.6	4481.39	3335.97	2494.55	3711.13	1981.25	1589.5	2113.61	3619.05	2872.36	2757.33	5142.41	2713.56	2616.05	5410.51	3939.19	2759.01	2394.63	3345.14	1995.48	2933.96	2378.71	2808.39
C21 H44 N2 O	2093.01	1623.25	1535	2.91086e+06	3.04974e+06	4.38064e+06	99332.5	121235	158229	2.12835e+06	3.21987e+06	4.91164e+06	438118	875748	1.19201e+06	990185	1.76148e+06	1.08636e+06	1845.27	1480.41	1968.55	311670	1.27488e+06	764164	1.06407e+06	726290	290050	144505	133821	105974	352471	627642	402985	710717	609796	1.05775e+06
C12 H21 P S2	1.15102e+06	1.41703e+06	1.1728e+06	414163	411525	454024	792608	208460	890553	671704	788536	1.15401e+06	315922	761472	692289	565326	837979	916906	1.51978e+06	1.45206e+06	1.30437e+06	149837	1.65716e+06	1.13223e+06	1.05436e+06	1.40298e+06	1.81126e+06	1.68578e+06	1.32162e+06	1.32197e+06	125717	905104	1.22493e+06	922327	1.09e+06	1.43081e+06
C19:1	73405.5	185236	186407	5.82407e+06	1.00555e+07	4.23022e+06	2.41505e+06	2.2673e+06	2.06628e+06	8.69987e+06	7.52647e+06	1.39425e+07	1.27016e+06	1.82208e+06	2.6885e+06	2.48163e+06	3.11011e+06	2.4081e+06	237876	132671	241731	1.08076e+08	9.5943e+07	9.64921e+07	1.40941e+08	1.15473e+08	138743805	1.36384e+08	1.62535e+08	1.17218e+08	9.14146e+07	1.04398e+08	3.39104e+07	4.93566e+07	3.82215e+07	5.16676e+07
C11 H24 N8 S	84371.2	51462.6	50449.2	1.33768e+06	1.97248e+06	1.07469e+06	302957	351268	56378	2.28437e+06	1.41503e+06	1.86611e+06	325312	729154	214645	125103	610369	629841	57048.3	49932.3	59933.2	950120	88644.6	305668	691932	221777	52396.4	1.34488e+06	389743	177663	202242	222198	84072	759036	116606	282751
C20 H43 N7 O5 S	391777	220894	223317	9.35624e+06	7.32815e+06	1.04586e+06	3.58405e+06	1.01565e+06	900922	2.71019e+06	636910	819479	1.01571e+07	7.724e+06	7.50196e+06	7.89329e+06	5.76001e+06	7.60541e+06	572150	200831	261534	231756	250855	538469	319013	731371	327919	270026	266349	103115	2.17526e+06	6.93558e+06	3.95631e+06	4.95836e+06	1.71453e+06	4.3036e+06
C26 H62 N10 O4	41194.7	250612	147010	523603	536700	573998	457091	456068	485055	925613	445024	482926	1.00403e+06	467614	468781	715869	541515	505644	230317	358725	484011	262906	365182	180767	371480	385042	288215	369010	379189	168276	337703	297455	305671	273041	297800	257013
C10 H20 N5 O3 P	67701.5	175772	66158.6	102623	115428	968972	124742	56189	1.0238e+06	928147	73996.2	78305.4	97039.8	62859.8	1.29471e+06	798253	1.1351e+06	74225.2	159521	119017	116745	2.31984e+06	1.84495e+06	58829.5	1.16729e+06	1.28305e+06	531942	890384	1.39694e+06	67607.5	1.12e+06	1.54334e+06	52808.9	1.14559e+06	60027.6	1.12218e+06
5-Methyl-1-(1,3,5-trimethyl-1H-pyrazol-4-yl)-1H-1,2,3-triazole	2.8195e+07	7.09715e+06	8.53079e+06	4.36725e+06	2.77174e+07	2.63297e+06	2.45177e+07	833483	2.23796e+06	1.25555e+06	3.25747e+06	1.70104e+06	2.74322e+07	2.32984e+06	2.83891e+06	3.42367e+06	2.19524e+06	2.70678e+06	1.00535e+07	1.11553e+07	7.40464e+06	967719	2.56436e+06	95189.7	1.85048e+06	1.16848e+06	629328	713791	1.62078e+06	1.69964e+06	1.82605e+06	2.17959e+06	193252	2.31331e+06	1.62367e+06	2.41121e+06
C20 H38 N O15 P	254624	540656	442024	287377	250887	144881	223307	219928	233906	233115	214602	462778	319637	225496	242629	271593	267122	243835	404301	404083	453028	348583	415801	372871	179138	356957	546784	385738	380994	333964	557590	260412	412620	295214	456158	272999
C10 H6 N3 P	71418.7	92977	97044.8	100295	80593.8	148458	115230	257722	273823	231118	350236	312945	195417	212038	287863	332402	482757	520138	69062.8	100119	128547	125854	176422	100164	143533	147611	118675	124354	104962	128962	150754	204093	154259	55861.3	130035	166320
C18 H39 N5 O6	225969	138389	182092	3.21119e+06	1.54248e+06	2.61832e+06	474632	141577	1.49366e+06	1.99348e+06	2.00319e+06	3.14057e+06	1.28578e+06	1.44951e+06	134500	1.06332e+06	1.23104e+06	1.23255e+06	237341	444645	482896	719761	170647	298797	923889	786909	476748	336127	231857	234739	1.92967e+06	811814	205994	1.83983e+06	601981	447444
C15 H19 N3 O2	128643	69179.3	139490	253871	252255	278305	221622	221126	235181	192707	215772	234149	193652	226725	227290	273073	262556	245164	122893	98607.7	136292	77930.5	87280.9	77881.3	99567	186689	139742	87128.7	132301	81589.2	173141	144222	148206	87760.7	144389	140951
C9 H13 N3 O3	3.76079e+07	4.99058e+07	3.82733e+07	885249	796932	1.053e+06	2.96496e+07	8.76648e+06	7.50463e+06	1.39117e+07	2.26851e+07	3.43643e+07	3.16499e+06	8.06877e+06	8.39077e+06	947800	1.22946e+06	1.67951e+06	5.81656e+07	5.65707e+07	4.71051e+07	4.70876e+07	9.24872e+07	2.66354e+07	3.32673e+07	3.79754e+07	6.05147e+07	5.25864e+07	7.1492e+07	4.53978e+07	2.83268e+07	5.65444e+07	3.79302e+07	7.38192e+06	2.35419e+06	2.40122e+06
C11 H10 N8 O	397395	448739	768783	299625	389060	419350	176725	576863	228289	385169	458604	566482	329744	379134	202577	332719	352817	374801	761669	545696	716106	468649	687372	442001	598545	560485	841766	522465	837632	645075	489123	342736	282423	315462	275957	355677
C16 H24 O2	13936.8	25836	145676	3.46231e+06	3.14567e+06	4.02775e+06	401953	629685	744836	1.66541e+06	1.96132e+06	2.93321e+06	345625	185294	563003	756087	860851	923185	58183	102501	13460	172699	298613	217892	1.94401e+06	1.20855e+06	1.21238e+06	84378.7	140385	110008	1.57314e+06	174994	884137	112569	1.14246e+06	154056
C20 H40 N2 O4	212853	229620	205530	732031	727369	802486	639042	637612	678138	555665	622172	260023	558391	1.46346e+06	126478	787398	757073	706923	434652	90368.7	326262	224711	251672	224569	519354	538314	76762.6	251233	254611	235260	472130	571982	427348	383613	416343	406427
C7 H15 N O2 S	54482.5	66017.6	64077.1	191061	140983	65954.1	1.45206e+06	1.28672e+06	1.85243e+06	782440	1.26122e+06	1.63837e+06	432631	1.00493e+06	1.77868e+06	411575	610649	498839	78851.2	67877.1	82061.9	67372.8	76289.5	64830.4	1.943e+06	429139	361733	76814.7	87623.3	67263.9	617529	597317	993008	69533.1	134161	140384
C10 H23 N6 P S	3414.25	2747.41	2822.46	44308.4	45168.1	39997.9	41940.7	17989.7	21959.8	43297.3	69696.6	76928.5	8689.5	6168.53	7431.15	21594.2	20763	20532.2	2878.15	2819.22	2802.31	18993.1	5813.56	4919.07	18334.7	3046.8	3953.63	30262.1	10018.8	7670.98	14264.7	13370.8	2847.07	7079.24	2889.16	3605.28
C24 H52 N8 O2	261749	347161	352416	115830	298841	105831	198445	131213	107738	192126	70373.1	375824	97892.2	555416	105353	61149.5	160341	364361	197832	196296	249422	100451	69789.7	48910.5	84099.6	161914	167931	158609	261228	51196.5	52275.9	163142	118732	194159	132609	59713.9
C15 H21 N O3	3.50506e+06	3.86295e+06	2.80932e+06	5.39607e+07	2.1405e+07	1.3766e+07	4.63853e+07	2.52112e+07	2.49476e+07	1.90483e+07	1.8997e+07	2.53076e+07	8.82246e+07	1.1361e+08	6.48889e+07	3.9905e+07	4.11459e+07	6.17154e+07	3.92503e+06	4.09539e+06	4.15063e+06	4.99448e+06	4.99203e+06	3.729e+06	1.07844e+07	1.03636e+07	1.64297e+06	5.49698e+06	4.8706e+06	2.69983e+06	2.94792e+07	1.07621e+08	7.18749e+06	2.77522e+07	2.10042e+07	5.86632e+07
Creatinine	1.77026e+07	1.89264e+07	1.67725e+07	7.95855e+06	4.86784e+06	8.66377e+06	9.53738e+06	2.337e+06	1.74535e+06	1.98345e+06	1.6501e+06	1.65748e+06	1.34969e+07	2.79882e+06	3.84397e+06	5.46887e+06	3.60369e+06	2.90586e+06	1.46714e+07	1.87043e+07	1.7258e+07	1.7917e+07	2.02889e+07	1.64408e+07	1.09403e+07	1.29729e+07	1.30169e+07	2.07894e+07	2.27399e+07	1.57718e+07	1.21963e+07	1.28181e+07	1.11697e+07	5.70651e+06	2.43032e+07	2.52195e+07
melatonin	1.65129e+06	385900	818539	1.18778e+06	1.11059e+06	451834	633597	531997	226494	1.94465e+06	219298	348476	1.15251e+06	385867	132981	876719	202613	392607	1.09973e+06	840884	570673	302717	684795	353060	153040	85185.4	247167	331924	531003	39471.1	421170	357766	78608.1	267110	314369	348038
C7 H5 N O3 S2	125936	233217	236074	219915	232526	415412	274274	314650	190753	333015	342188	411538	132624	186377	237723	146120	371663	249516	258749	238401	242664	401880	287986	367551	367916	256678	253959	403572	329357	322242	304672	332362	340942	291355	250852	478483
C13 H24 O5 S2	1.68109e+06	2.10351e+06	1.94917e+06	647614	994291	1.32431e+06	1.06654e+06	1.40602e+06	1.32586e+06	883140	1.37706e+06	1.72478e+06	1.15299e+06	1.35734e+06	1.0767e+06	2.15751e+06	2.12055e+06	2.18406e+06	2.15591e+06	1.72345e+06	2.35432e+06	1.48195e+06	1.861e+06	1.64057e+06	2.05614e+06	1.25974e+06	1.77986e+06	1.69558e+06	1.8314e+06	1.43716e+06	1.58841e+06	2.06707e+06	2.30572e+06	1.6485e+06	1.28456e+06	2.40899e+06
C12 H28 N4 O6	1.29325e+06	625529	231069	822992	2.47451e+06	902202	1.38116e+06	1.43501e+06	1.54918e+06	624710	699482	759057	627775	883045	1.02232e+06	1.28962e+06	1.02075e+06	1.03942e+06	264256	247802	274075	1.07404e+06	306109	264151	583888	1.02915e+06	863482	282451	286249	825349	1.2644e+06	680121	658103	1.2433e+06	984692	1.18498e+06
C19 H37 N9 O	340551	309571	107788	8.34253e+06	9.3273e+06	7.21784e+06	2.93631e+06	2.11359e+06	3.49103e+06	1.33508e+07	1.57399e+07	1.75384e+07	4.7909e+06	1.98663e+06	1.66732e+06	4.27949e+06	1.20588e+06	1.4387e+06	211109	319352	216853	2.01733e+06	1.17518e+06	1.00386e+06	5.1918e+06	278409	376586	9.97956e+06	1.85638e+06	614927	4.04116e+06	720435	803576	2.96911e+06	3.2894e+06	4.81333e+06
C22 H45 N3 O7	638314	583337	370308	1.74002e+07	1.04874e+07	2.3601e+06	4.22428e+06	2.69864e+06	2.68563e+06	2.95067e+06	2.04695e+06	2.69892e+06	1.67025e+07	2.01263e+07	9.6314e+06	1.23332e+07	1.42682e+07	2.07584e+07	764986	427472	589046	301987	392458	1.22574e+06	754840	1.50984e+06	441614	428079	393356	160770	6.0414e+06	1.44212e+07	4.9053e+06	1.64155e+07	4.74482e+06	9.36709e+06
C29 H61 N O7 S	1755.73	1622.43	1691.89	2889.62	2365.86	1903.88	3153.59	1940.2	1826.7	2315.48	1913.3	2226.95	1982.62	1764.72	2097.75	1867.09	1814.74	1931.86	1675.76	1724.25	1697.47	1926.96	1652.08	2006.58	1961.99	1851.24	1911.58	1865.58	1703.57	2101.66	1810.46	1961.52	1698.64	1748.97	1698.89	2037.17
Palmitoleate	5.0634e+06	5.64557e+06	8.53234e+06	1.53706e+07	1.89017e+07	1.8001e+07	2.71979e+07	3.81668e+07	4.94009e+07	2.08178e+07	1.92637e+07	3.58627e+07	1.34658e+07	1.47053e+07	1.88859e+07	2.63157e+07	2.81531e+07	3.12881e+07	5.49735e+06	3.4926e+06	5.61022e+06	3.0928e+07	9.68432e+07	3.82463e+07	8.16378e+07	8.66412e+07	5.6672e+07	3.36409e+07	1.26299e+08	2.28034e+08	3.2227e+07	4.42526e+07	1.72192e+07	4.16158e+07	5.2441e+07	2.84249e+07
C5 H16 N8 O2	37147.5	18709.7	15052.1	194713	45293.4	628898	275965	58471.3	48486.1	151711	201391	259377	203702	369357	466412	169712	137255	95078.4	23681.4	20578.5	14586.3	26597.4	57645.5	103839	58007.9	82354.5	97414.2	78032.8	45416.7	34107.3	114640	45469.5	178795	81375.7	33400.9	103652
C29 H60 N6 O2	28858.3	27383.4	21383.5	66504.7	185484	41158.3	34540.2	35849.3	38378.3	50872.7	67878.3	127608	43257.8	31097.5	46287.3	40443.7	30119.9	38056	27658.7	25933.8	37539.6	1.18125e+06	1.32962e+06	1.25785e+06	1.33778e+06	1.21402e+06	1.58214e+06	1.66902e+06	1.93948e+06	1.20817e+06	712555	912627	209513	841431	830055	1.04152e+06
C28 H45 N3 O2	106835	115251	103160	1.11151e+06	1.55465e+06	859023	692162	320031	340372	935444	1.07357e+06	1.47585e+06	280268	328134	328952	395212	379992	354820	117976	110630	122360	308978	126320	112716	1.27378e+06	270191	202246	934479	150190	118082	236973	208730	214495	191598	208972	203995
C16 H23 O3 P	1.23111e+08	1.50472e+08	1.35739e+08	4.81037e+07	9.57436e+07	1.19385e+08	9.97581e+07	1.15296e+08	1.13563e+08	1.07688e+08	1.40317e+08	1.39598e+08	6.91691e+07	8.36648e+07	9.80111e+07	7.37106e+07	7.99585e+07	9.34815e+07	1.70188e+08	1.52507e+08	163556996	1.43274e+08	1.71105e+08	1.26852e+08	1.54855e+08	1.55267e+08	1.91442e+08	1.64151e+08	1.81605e+08	1.45162e+08	102072876	9.55406e+07	1.14902e+08	7.88466e+07	7.27463e+07	7.0247e+07
C13 H15 N2 O2 P	424935	582950	651167	243662	251377	352411	149303	252153	273281	149102	177775	147613	64671.9	80806.1	91648	348866	469975	79983.7	612219	545558	759913	519165	712722	625772	557588	467355	566805	592996	768253	432117	517165	619759	591485	618904	478661	641957
C13 H31 N9 O	343481	229047	187300	59848.5	159066	49420.1	196719	97635.3	96400.3	48080.4	42823.1	129992	99771.7	185165	48555.1	149261	119142	241938	66185.6	69439.8	40113.5	70384.7	47122	35502.1	44202.2	89911.3	38951.6	57536.8	62070.1	35297.1	95597.6	112651	44475.9	121077	52574.2	48044.1
C35 H68 O4	26753.9	25386.5	19824.2	33557.5	38317.3	20450.7	32021.5	33235.1	30136.5	32905.2	20714.2	27868.9	40103.4	30061.6	42912	37494.5	27923.5	35280.9	25641.7	24042.7	34802.1	457552	444684	438017	759339	637115	639769	501798	574365	443226	557116	338520	92813.6	540094	326062	538555
C11 H28 N10 O4	44923.2	42627.1	33287.3	56347.2	64339.4	34339.3	53768	55805.9	50602.9	57285	51512.7	105962	67338.5	50477.2	72054.5	62957.9	46887	59241.1	43055.7	40370.6	58437.1	1.11215e+06	1.17679e+06	991651	1.01915e+06	909152	615473	1.56651e+06	1.53134e+06	1.18373e+06	655803	896062	297132	1.03693e+06	719000	972869
C7 H2 N2 O5	1.65288e+06	1.70827e+06	1.72699e+06	68180.2	44931.3	39544.5	179722	52349	39603.9	43054.3	42075.6	39993.1	45138.1	43307.3	41524.9	43970.4	79833.4	42455.1	1.95142e+06	1.67283e+06	1.73503e+06	4.06445e+06	2.86425e+06	2.21345e+06	48808.7	40168.5	38760.4	2.83247e+06	2.55577e+06	3.24868e+06	43610.7	40543.1	39783.8	46667.4	39259.5	38278.1
C21 H40 O3 S	4.93672e+06	4.24982e+06	5.62357e+06	3.69751e+06	4.0209e+06	3.19185e+06	4.97785e+06	4.71564e+06	4.39732e+06	4.78526e+06	2.86044e+06	3.17363e+06	5.32174e+06	4.10652e+06	5.08725e+06	5.15003e+06	4.39563e+06	4.13287e+06	6.14887e+06	4.50426e+06	3.92075e+06	3.93714e+06	239209	2.83476e+06	2.15717e+06	370724	3.8732e+06	2.43602e+06	2.53195e+06	1.57961e+06	4.07994e+06	4.4916e+06	2.25452e+06	4.93319e+06	3.86698e+06	5.08856e+06
C:16:0, Palmitic acid	1170981390	1041294639	8.15963e+08	1499177264	1690982271	8.23e+08	1402398239	1339071624	1233597935	1475026957	8.49956e+08	1110453999	1709868530	1092358358	1589229653	1530009401	1053573160	1503033105	1080902063	9.86211e+08	1687394461	1453575759	1747269884	1624650160	1958191594	1768496281	2193293752	1638908568	1904286902	1510755852	1812709063	1608363971	8.67162e+08	1250317183	1281042040	1187609126
C21 H40 O2 P2 S	30663.2	56048.4	50434.8	29299.7	44480.7	18670.8	40985.6	44106.4	36346.9	37354.9	37278.3	46212.3	38058.6	48487.9	44161	23998	43802.8	41740.7	39958	81392.6	65779.5	35571.4	55003.7	39959	45561.4	43726.8	43382.1	46791.3	59547	41173.1	48144.4	69856.7	29045.5	48734.7	54023	43677
C17 H35 O5 P	29027.5	16168.2	23172.7	688438	1.29263e+06	400425	298531	18604.1	42402.5	901286	576331	560893	256601	309598	37612.8	271696	234375	300027	48737.4	16479.9	16267.3	494502	33100.7	143895	205246	29727.9	17251.4	313688	108128	586402	22068.9	182261	67129.6	192906	24029.4	179799
C8 H15 N O2 S2	42030.9	46865.1	47002.8	952459	678725	763188	2.72863e+07	2.8095e+07	2.00416e+07	9.83407e+06	1.20182e+07	1.19594e+07	3.82809e+06	4.62299e+06	2.68757e+06	5.97495e+06	8.26397e+06	8.38744e+06	58502.5	49237.9	51260.3	3.2906e+06	53688.6	57054.8	3.40051e+06	2.87674e+06	4.09276e+06	2.81864e+06	2.94547e+06	2.63029e+06	1.16971e+07	7.6462e+06	9.83332e+06	1.20615e+06	1.53955e+06	1.22979e+06
C24 H53 N10 O2 P	5.99208e+07	2.70645e+07	3.61822e+07	3.42587e+07	3.13594e+07	6.02011e+06	7.48013e+06	1.87609e+07	1.54826e+07	35942342	1.84013e+06	4.87274e+06	7.0583e+07	2.13065e+07	2.64308e+07	5.33018e+07	1.58839e+07	1.71886e+07	2.65344e+07	2.45858e+07	2.49695e+07	1.09746e+07	9.39328e+06	7.83112e+06	3.44082e+06	2.43233e+07	2.3638e+07	3.178e+06	5.55067e+06	8.777e+06	1.43481e+07	2.05641e+07	1.06711e+07	1.13658e+07	1.66728e+07	2.53154e+07
C24 H40 O10 S	6.67074e+06	1.48242e+07	1.12063e+07	3.76585e+06	3.15672e+06	6.85499e+06	1.00312e+07	7.55956e+06	7.29555e+06	3.62417e+06	5.9936e+06	8.57426e+06	4.41324e+06	7.10345e+06	9.4858e+06	4.7291e+06	8.98722e+06	9.93074e+06	1.44604e+07	1.37599e+07	1.86606e+07	1.02701e+07	1.61177e+07	9.77321e+06	1.1096e+07	1.16243e+07	1.61494e+07	1.03608e+07	1.71429e+07	1.15877e+07	9.64599e+06	1.2087e+07	1.59747e+07	10130375	1.08596e+07	1.23434e+07
C29 H60 N O P3 S2	31938.3	56769.7	65860.5	258371	314415	273842	143917	131439	168604	469439	399300	415765	143198	126700	117608	176501	173194	184304	64351.6	81195	42684.5	167762	35110.1	60989.2	176933	116520	53275.9	281338	66710.3	45497	84326	54454.5	67634.8	70004	58881.2	58413.7
C9 H16 N4 O	5676.85	5466.81	5350.04	5421.16	5346.54	4759.24	7310.42	4965.81	4699.8	5175.68	4711.84	5216.66	5380.51	4951.97	4701.62	4910.22	4943.33	4949.68	5593.81	5160.33	5213.78	4656.27	4296.8	5126.46	4615.32	4742.6	4620.45	4537.14	4440.75	4226.17	4860.95	4633.14	4315.35	4810.78	4643.58	5205.99
C11 H20 N2 O3 S	166432	75131.7	69668.4	194026	165462	152075	171531	143694	175254	159466	101155	119192	191612	165581	141037	158560	116147	103039	86510.9	75175.6	53285.4	98013.3	88654.2	71767.8	96273.6	92551.3	102617	96775.3	92483	108074	117797	98359.8	82126.8	130584	80454.3	86171.2
C27 H47 N O6	685968	459960	393050	1.37531e+07	7.39098e+06	1.95628e+06	3.49282e+06	2.16027e+06	2.10677e+06	2.82037e+06	1.70263e+06	1.9814e+06	1.3421e+07	1.43308e+07	4.49178e+06	1.01724e+07	9.51035e+06	1.11747e+07	797028	349624	447966	324040	281022	864220	439694	1.14457e+06	301028	374695	242341	117142	4.73885e+06	9.44051e+06	2.365e+06	1.21259e+07	2.90341e+06	7.73429e+06
C16 H40 N7 O P	194932	160352	129572	207341	488827	65232.9	583715	1.11291e+06	670966	495128	148946	409660	132059	182329	78364	624819	1.43011e+06	911679	109122	202301	262309	1.82867e+06	2.87069e+06	1.91102e+06	795536	1.97649e+06	2.21899e+06	3.37746e+06	3.6442e+06	2.13427e+06	344020	368595	248324	4.52284e+06	2.33321e+06	3.93186e+06
C14 H14 O2 P2	65048.1	39738.2	35949.8	64699.4	72094.4	30906.8	58880.6	45523.4	56207	68227.5	32240.1	81230.2	73413.2	53174.7	39316.7	62699.5	43878.9	75759.2	95607.2	110605	42220.3	36151.8	32351.8	29488.8	27302.1	39824.2	38179.8	27982.1	30671	15776.1	40588.4	48546.7	19083.1	40920.3	34211.4	37401
C30 H44 N O P	3533.32	2590.98	2751.49	7443.29	8426.9	5152.08	5090.09	3544.52	2763.1	6054.29	5112.12	5665.82	4023.16	3881.19	3491.72	3496.01	3044.86	3612.56	3087.53	2362.81	2653.33	4538.99	3560.32	3967.12	5733.24	3099.87	2839.84	4034.39	3283.27	3184.49	3304.03	3561	2767.06	2940.48	2496.41	3121.32
C22 H47 N3 O P2 S	860675	1.33455e+06	500281	1.1691e+06	1.58057e+06	229558	1.0574e+06	401055	612763	383723	133083	723126	376908	1.5823e+06	756133	219761	567210	440606	899119	817372	658345	207804	349449	290308	266880	222911	426101	456269	262702	114689	368533	286589	297661	319201	203683	145032
C8 H13 N O2 S	1.68693e+06	2.11296e+06	1.91622e+06	2.0307e+06	2.23943e+06	2.43007e+06	2.03132e+06	2.83642e+06	2.39922e+06	1.81608e+06	2.32393e+06	2.84739e+06	1.85476e+06	2.3402e+06	2.6413e+06	1.68576e+06	2.34312e+06	2.06544e+06	2.43166e+06	1.94334e+06	2.2324e+06	2.23602e+06	2.46417e+06	2.43061e+06	3.98329e+06	3.07806e+06	4.20853e+06	2.46333e+06	3.05358e+06	2.35346e+06	2.83324e+06	3.58648e+06	3.928e+06	2.97463e+06	2.84964e+06	2.51513e+06
C31 H60 N P S	3.63246e+06	3.17495e+06	3.33685e+06	6.03767e+06	6.96367e+06	5.20398e+06	3.93559e+06	4.02509e+06	3.92064e+06	6.30582e+06	4.87182e+06	4.46527e+06	5.57873e+06	5.14406e+06	3.74797e+06	5.26762e+06	4.09018e+06	4.23946e+06	3.71672e+06	3.65769e+06	3.72585e+06	4.99919e+06	3.52129e+06	3.73692e+06	4.081e+06	4.05656e+06	3.69992e+06	3.95749e+06	3.63993e+06	3.50431e+06	4.10674e+06	4.44235e+06	2.92197e+06	3.74799e+06	3.57575e+06	3.61903e+06
C13 H28 N5 O P S	9.5246e+06	4.39742e+06	6.04445e+06	311066	312964	326375	205513	207644	255964	221348	111748	175999	243738	211451	150182	278279	325325	320862	7.04379e+06	3.0947e+06	7.20777e+06	1.48405e+07	1.1376e+07	1.1515e+07	143084	146606	119208	6.12052e+06	1.02687e+07	8.39355e+06	154674	400163	649223	109407	109057	111809
C23 H49 N5 O2 S	64984.4	411394	352721	525947	570937	430878	590640	409956	435161	520219	362687	101539	649860	448987	96514.7	538084	449322	346227	1.20078e+06	1.35523e+06	1.13209e+06	221898	698271	1.07828e+06	446185	418543	441691	437559	1.1637e+06	363987	439703	461881	80911.9	405352	373914	504507
C9 H13 O P	1.50335e+06	1.93209e+06	1.66767e+06	583570	1.51331e+06	1.76211e+06	2.10565e+06	854734	1.03641e+06	955127	1.92666e+06	1.47654e+06	615205	816995	1.01961e+06	660244	924515	900489	2.03815e+06	2.18505e+06	2.11834e+06	1.83556e+06	2.06451e+06	1.85951e+06	2.0599e+06	2.17218e+06	2.14027e+06	2.15954e+06	2.22377e+06	1.98729e+06	948829	1.10304e+06	666945	737564	1.36092e+06	850892
C7 H18 N8	1.7205e+06	1.51665e+06	1.42605e+06	6.56182e+06	4.3922e+06	6.98016e+06	3.46348e+06	2.68882e+06	2.76292e+06	8.71315e+06	7.79707e+06	1.16566e+07	1.22295e+07	1.36225e+07	1.34324e+07	7.00617e+06	8.36535e+06	3.6036e+06	1.60152e+06	1.4657e+06	1.46333e+06	1.18331e+06	1.39835e+06	102602	4.73444e+06	2.92167e+06	2.77081e+06	1.11753e+06	1.22419e+06	1.052e+06	3.30737e+06	1.26812e+06	3.53124e+06	1.37594e+07	735735	1.36736e+07
C12 H29 N9	138510	204650	174367	331259	576218	416037	575828	78449.5	1.79362e+06	505218	446130	65936.9	1.48598e+06	1.78955e+06	269951	1.31438e+06	1.81479e+06	2.0035e+06	191822	102955	224702	404182	719743	475685	1.55226e+06	3.88403e+06	743885	245201	300051	314162	4.59564e+06	4.7016e+06	4.03668e+06	1.9337e+06	4.06619e+06	1.81647e+06
C13 H19 N6 O P	219353	300316	302778	506273	503119	532795	401550	612448	497002	459273	562330	749570	458184	537639	689130	466542	576717	579157	412591	312710	376935	304153	331440	275304	348674	475132	432706	301455	358419	278769	477801	908117	489286	351289	329065	112032
C16 H34 N2 O2 S2	353430	918798	1.18606e+06	638476	593387	675847	451652	425127	466477	380444	429666	396049	356391	340411	361477	889118	991332	622796	1.00744e+06	112156	170910	140593	97437.6	123480	251801	316726	172890	78527.8	137648	87273.5	284711	170923	212600	190353	189675	174007
C43 H67 N3 O	17351.1	20213.4	21189.2	116216	174892	226437	81763.5	77936.4	68734.5	179288	140393	342252	54135.8	56644.3	67707	90496.2	100086	119326	23005.4	19324	23593.7	19004.2	20938.6	16928.4	50483.1	57267.6	33762.6	287363	20195.1	179175	50556.2	33095	37681.4	30772.3	32950.6	33725.2
C4 H13 N7 O14	79398.4	78534.6	52319.4	121911	123088	155541	81744.1	74656.7	95766.4	84945.2	103633	70669.9	81335.7	91793.2	66800.7	112066	98373.7	104684	46371.7	46988.6	48075	39604.9	99030.7	106846	73858.9	66183	122173	82482.8	52518.6	140430	47853.8	30929.9	61080.3	94296.6	46555.1	49424.1
C14 H30 N8 O	168353	199067	222576	1.38016e+06	1.82747e+06	505003	2.54515e+06	627246	513003	1.10019e+06	597186	755982	1.15014e+06	680054	829417	496896	673041	831651	378412	81248.4	161281	430775	226620	69861.4	371899	658057	485480	130705	663555	225852	527825	396564	147908	292430	379741	347023
C6 H9 N3	384883	1.11737e+06	611166	798785	740028	721118	523942	535180	536916	708846	502537	456863	651397	505199	493975	422742	585942	368316	1.17161e+06	1.44416e+06	1.10986e+06	294641	1.33929e+06	437850	462061	615586	783211	1.95047e+06	671785	455630	561685	713739	746758	545406	943688	731942
C6 H10 N P3 S	1.40843e+06	1.30427e+06	1.01709e+06	53425.4	27363.4	23852.6	42788.5	24043.7	24638.2	26144.9	24710.3	23276.6	26895.3	25233.6	25833.3	26526.6	25054.1	25126	1.3783e+06	1.383e+06	1.01057e+06	3.23487e+06	1.97885e+06	1.65489e+06	23369.3	23144.2	23026.3	1.97078e+06	1.55825e+06	2.51855e+06	25421.4	24268.8	24258.6	25135.8	23289.3	21823.6
C9 H19 N O3 S	50477.9	54564.8	46151.8	62028.5	90161.2	85999.1	2.23922e+06	3.01333e+06	4.15374e+06	2.00452e+06	1.55497e+06	2.45227e+06	4.38596e+06	4.70747e+06	4.26718e+06	1.47315e+06	1.51055e+06	1.97404e+06	53524	44973.7	50673.4	41746.6	54806.6	38344.6	2.43001e+06	248201	244493	54326.7	50691	42118.1	2.2428e+06	752726	678991	344130	137657	161852
C12 H24 N8 O4	49709.8	64207.3	32109.9	292413	159184	19413.9	258887	435223	536267	466075	430550	350213	775022	492329	698074	356525	359741	385364	56031	42343.7	29935.4	24489.9	29996.4	22457.9	47636.7	52175.1	69407.7	68360.4	38887.9	41966.1	190424	58699.7	39943.2	162629	112021	100879
C12 H29 N6 O2 P	430628	65136.7	115019	606645	734337	917831	622325	165580	253030	571876	544387	744640	634219	147945	355946	582632	107434	143574	166951	130108	82949.7	162113	303470	465341	73188.4	360186	189375	548176	118315	317820	253148	133992	181622	343540	206464	358863
C8 H21 N8 O4 P	27027.6	47712.5	53424.2	168553	191540	182271	475287	293368	298777	203273	324436	413981	456214	458638	266901	1.49682e+06	773233	552364	48256.1	45254.1	68285.4	129771	90118.5	65841.8	302058	65766.7	61240	85377.1	59031.8	46551.9	333571	111695	112563	708303	244115	228531
C16 H31 O4 P	74796.3	39704.4	34925.7	3.53097e+06	4.98965e+06	2.46251e+06	218758	97260.3	214259	4.1256e+06	2.76131e+06	2.49573e+06	714219	821198	258485	720664	764195	811812	44614.1	39801.1	53964	2.45354e+06	843347	1.23479e+06	987866	226449	204058	974309	391167	419531	241887	727459	60975.5	635044	125928	770391
C22:2	34936.6	32042.4	21923.2	37464.5	45809.5	21177.8	122230	46695.2	41553.4	57310.8	88248.6	69783	50224.7	67864.5	65780	76165.7	116155	60547.8	32217.5	28177.4	33522.3	50981.1	53810.9	53439.6	298370	121296	137678	360524	408909	213466	103007	116728	41644.5	233677	123162	200512
C21 H45 N5 O6	3884.49	2100.46	2256.29	14972.2	11492.1	5511.08	15592.4	7613.41	3206.83	9172.86	6787.35	8776.44	5152.5	4441.79	7546.69	4517.09	4585.73	3213.19	2844.14	1933.93	2276.08	4877.64	3196.49	3449.78	12183.4	2931.81	2901.81	8907.01	4222.06	3180.36	4202.63	3098.61	2351.9	2324.46	2163.64	2435.3
Pyrazole	642305	48497.1	881839	771987	471756	846726	1.39796e+06	981131	828433	548684	575449	265512	1.18807e+06	1.18141e+06	638536	692692	379300	955106	455245	844477	765068	825237	1.23831e+06	1.63194e+06	748994	1.24557e+06	1.39182e+06	660855	991974	929759	1.08823e+06	1.35271e+06	1.76189e+06	1.06566e+06	942484	634055
C20 H20 N2 O3	95389.1	46148.6	54767	1.6292e+06	482644	524124	275089	224277	212298	402890	410771	336655	792514	853971	600289	1.09551e+06	1.8096e+06	1.84852e+06	71474.2	54811.3	68429.5	59862.9	47386.8	46853.7	149746	132576	72292.1	124001	50103.8	65998.2	222684	939527	426360	783082	120688	740593
C10 H24 N O4 P	118309	120033	114060	1.30826e+06	1.05504e+06	719487	2.46456e+06	1.60214e+06	1.46626e+06	2.52579e+06	3.15964e+06	4.8138e+06	2.52355e+06	3.04141e+06	3.03545e+06	173331	113932	222389	178126	57908.8	157116	238839	67146.2	412905	432025	806377	197286	153252	149822	295665	2.82009e+06	630345	959792	233603	421084	344867
C6 H8 O4	169210	184964	337521	969401	853935	716915	23735	1.2921e+06	581270	34509	55127.3	92151.8	11221.2	10592.8	106195	1.40784e+06	671219	425343	233826	249265	305341	652095	1.55228e+06	1.10915e+06	1.16859e+06	1.38336e+06	2.58536e+06	886261	2.30675e+06	101212	952396	1.94155e+06	473106	1.84587e+06	1.21044e+06	518678
C26 H52 N3 O2 P	5.1523e+06	3.97181e+06	4.3584e+06	3.92206e+06	7.46709e+06	3.51274e+06	4.26155e+06	2.65965e+06	3.65194e+06	4.78892e+06	2.5504e+06	2.01144e+06	1.31029e+06	4.16089e+06	2.90832e+06	4.78984e+06	2.33412e+06	3.72337e+06	3.44923e+06	4.3735e+06	3.31644e+06	2.90781e+06	2.34378e+06	1.90943e+06	1.78605e+06	1.80158e+06	2.92539e+06	2.51943e+06	828398	2.38129e+06	2.19298e+06	3.11354e+06	1.24034e+06	1.8125e+06	2.32343e+06	3.42001e+06
C19 H38 N8	151431	90295.1	80822	287862	331344	315567	251295	485984	266669	436433	238429	239897	308582	441580	251241	309634	297709	367838	217050	86674.7	146155	91891.9	91715.2	88308.7	644086	211685	148813	89721.9	100123	92513	212933	142416	164439	184445	154988	159822
C19 H23 N4 O P	521027	638295	413698	151625	326229	561257	397699	228507	377943	323523	667754	604027	231165	311629	160136	301341	157116	228638	770243	621831	610261	642277	669302	560460	637030	576700	701101	708450	816846	567110	136206	258577	342336	234026	181823	189907
C34 H55 N3 O S2	295001	423923	433663	257554	187613	324280	217168	472945	328050	219175	393260	369118	180719	299371	460968	218346	399599	457984	447013	465994	550101	413299	327768	328379	410008	308983	456816	289896	444575	373637	380561	448225	472102	389100	354977	413773
11Z-Eicosenoic Acid	491947	492479	653934	1.21829e+06	5.70967e+06	689671	3.60436e+06	2.53392e+06	2.52912e+06	1.6095e+06	1.18464e+06	2.10391e+06	1.27858e+06	1.51256e+06	1.74477e+06	4.85671e+06	6.10788e+06	4.69111e+06	484580	145690	681096	1.63205e+06	1.95681e+06	1.68058e+06	1.79935e+07	6.45314e+06	1.13428e+07	1.49074e+06	1.68492e+06	1.41323e+06	2.15741e+07	1.75162e+07	6.06981e+06	9.58999e+06	7.23103e+06	8.05696e+06
C11 H22 O6 P2	1.80284e+06	3.31163e+06	4.09136e+06	1.81908e+06	2.433e+06	4.85717e+06	8.29287e+06	4.61376e+06	4.28273e+06	1.65523e+06	4.8626e+06	4.73281e+06	2.4152e+06	3.98619e+06	3.7337e+06	2.92163e+06	3.76826e+06	2.39981e+06	2.40427e+06	2.21069e+06	3.12594e+06	7.90839e+06	7.24081e+06	8.67504e+06	4.38804e+06	6.65542e+06	6.64316e+06	4.83654e+06	4.24356e+06	5.48214e+06	3.57491e+06	4.0803e+06	1.04086e+07	3.25673e+06	2.99636e+06	3.98212e+06
C11 H20 O2	2.48877e+06	1.98433e+06	1.83879e+06	4.67655e+06	5.33894e+06	3.88578e+06	2.4816e+06	2.73497e+06	2.46741e+06	3.61684e+06	3.18589e+06	3.68621e+06	3.33234e+06	2.85731e+06	2.54295e+06	3.09149e+06	2.75924e+06	3.54134e+06	2.48987e+06	1.96329e+06	2.4506e+06	2.76523e+06	2.64762e+06	2.51573e+06	2.491e+06	2.97887e+06	2.63634e+06	2.56204e+06	2.19038e+06	1.31133e+06	2.65845e+06	3.34381e+06	1.98001e+06	2.4944e+06	2.12785e+06	2.1911e+06
C23 H38 N2 O3	690964	705910	568098	2.11995e+06	598795	1.02249e+06	1.61391e+06	1.49329e+06	1.23988e+06	2.10754e+06	1.54803e+06	1.35943e+06	5.51888e+06	5.91408e+06	2.76305e+06	2.13521e+06	1.9407e+06	2.08972e+06	816297	139308	378105	1.02298e+06	595557	479644	1.61337e+06	471760	923055	919369	886666	428150	1.56938e+06	1.85292e+06	580280	4.05134e+06	772855	1.85286e+06
C8 H19 N7 O2	328738	201259	131020	466652	463680	344071	407374	406462	432297	354223	396619	430400	355960	416752	417792	501947	482616	450646	149838	140508	155406	143247	160435	143157	998977	343162	256867	160155	162308	149973	300972	265102	25954.7	243343	265409	259088
C16 H37 N6 P S	558645	502222	675799	3.08273e+06	7.06545e+06	1.15841e+06	4.72489e+06	3.2835e+06	827089	4.90979e+06	2.73338e+06	3.34004e+06	3.1422e+06	2.76978e+06	1.29875e+06	2.06227e+06	1.54388e+06	3.32888e+06	1.50756e+06	306899	927065	1.06151e+06	583205	327926	1.09883e+06	2.62076e+06	1.22414e+06	858033	587366	374622	1.67942e+06	5.13044e+06	150644	4.37429e+06	96295.1	2.25178e+06
C23 H31 N S	8.63259e+06	4.76848e+06	6.68408e+06	3.20246e+06	5.34252e+06	3.85312e+06	7.2092e+06	5.28962e+06	4.94306e+06	1.66782e+06	369050	1.93355e+06	7.96444e+06	318455	4.66305e+06	8.28446e+06	1.28639e+06	3.85054e+06	6.19462e+06	277892	5.0064e+06	5.12276e+06	257805	705730	2.95608e+06	488240	4.13096e+06	2.9208e+06	2.39766e+06	575859	444303	702144	1.03414e+06	4.70745e+06	101371	1.3387e+06
C7 H16 O3 S	84533.8	71222.4	60353.3	75986.7	79692.8	52496.1	1.56248e+06	2.02576e+06	2.58331e+06	1.05572e+06	929425	1.14956e+06	2.2338e+06	2.41433e+06	2.32999e+06	1.66888e+06	1.69874e+06	1.21704e+06	68610.1	44062.8	47424.1	60179.5	46547.2	39684.3	961511	190168	252010	136615	47226.2	45105.9	697449	370485	284567	86599.2	46589.8	57446.8
C4 H7 N O	2.28466e+07	2.70442e+07	2.33436e+07	1.78177e+07	1.17135e+06	1.65206e+07	2.21325e+07	1.08216e+06	1.753e+07	1.83861e+07	1.84094e+07	2.20304e+07	2.00409e+07	1.82006e+07	1.83962e+07	1.14944e+06	1.19954e+06	159944	2.86156e+07	2.51184e+07	2.62164e+07	840932	2.86223e+07	2.33093e+07	343291	2.09567e+07	2.35991e+07	2.48647e+07	2.87506e+07	2.43238e+07	2.38882e+07	2.86067e+07	2.26548e+07	2.63698e+07	1.98926e+07	2.23912e+07
C16 H25 N3 O2	9295.4	8032.48	5391.56	107295	166620	80935	14751.4	4463.85	40058.8	170339	77114.1	86247.2	75160	29424.1	20322.1	41322.3	30914.4	16612.9	13317	8099.12	4387.92	11373.1	17957.2	7371.15	47741.2	15746.4	18260	111165	38059.7	19198.4	31711.4	22958.8	6954.7	25797.5	3342.85	61136.6
C23 H50 N5 P3	126075	120144	346339	1.70173e+06	2.2024e+06	1.92953e+06	2.21833e+06	377664	401668	2.36596e+06	2.54005e+06	2.49674e+06	330740	387225	189435	466383	448422	418717	128442	130553	144395	587086	529446	299124	913013	318848	238667	2.05444e+06	704719	910842	258886	246319	253122	226102	246604	240731
C29 H48 O4 S	4587.2	2480.44	2664.46	10773.7	13659.1	6102.34	6103.42	3403.6	2714.63	10308	7782.67	8403.38	6275.53	2871.15	3248.75	5802.87	5415.29	4059.14	3358.65	2283.78	2687.83	6186.21	4101.78	4558.75	7004.25	3462.18	3146.67	7748.08	5329.33	4375.96	3927.3	3659.16	2777.37	2744.96	2555.04	2875.86
C7 H18 N5 O2 P	102010	215407	120873	271576	820089	334152	375939	817579	2.12153e+06	1.20058e+06	2.3349e+06	1.98791e+06	167449	793153	494273	323394	754673	1.04762e+06	141842	201642	327680	594945	498790	319005	333008	323391	717837	187993	333932	381594	459709	301602	513099	216109	827375	294430
C17 H23 P3	269844	372660	570492	171185	216145	521776	843459	604158	541587	273660	408185	378423	359500	605560	696821	444190	659689	544070	447505	373396	483383	746271	812445	849125	570631	797757	951528	528653	780765	584662	552655	766136	1.04415e+06	614311	540132	656034
C12 H16 O2	407803	640888	650888	1.81004e+06	1.52382e+06	2.94535e+06	619041	878308	159086	3.27767e+06	4.25446e+06	5.4334e+06	1.01608e+06	1.48558e+06	2.00129e+06	2.83529e+06	4.24657e+06	3.82926e+06	279317	447334	339294	142231	1.19645e+06	482345	1.701e+06	2.11131e+06	1.599e+06	243610	462676	691770	1.41224e+06	444795	1.1963e+06	933153	611823	266491
C10 H17 N	1.16134e+06	617303	1.01492e+06	1.24367e+06	838054	186517	753779	269610	220476	1.40794e+06	125545	285488	1.375e+06	215690	277126	992349	307650	295403	733373	562913	478402	558177	121041	109184	219606	169945	170382	134152	93235.1	817850	199637	175845	180702	101200	176048	156809
LysoPE(22:0)	18979.1	16527.5	62004.4	95729.5	94633.5	88290.3	67301	66990.9	64060	53658.5	58177.3	58777.2	49800	50399.8	71708.5	81542.4	83763.2	107946	18285.4	15631.6	18136.9	20399.8	13904.5	13033.5	42623.3	56335.5	27490.8	11724.4	14349	11084.3	46795.2	26794.8	45736.8	23839.8	27795.8	26365.8
C18 H35 N3 O2	69765.8	8511.87	10270.8	143384	272763	55810.7	103406	48580.4	26008	133937	24379.7	40957.7	146180	45062.5	89832.9	139058	40847.8	65155	16691.5	5782.96	11834.4	38820.5	19397	24831.1	55900.2	45067.9	39215.2	27437.5	26569.5	106582	30272.5	58392.6	58502.3	44600.6	35224.5	50183.6
C10 H16 N2 O S	894643	1.25967e+06	1.14446e+06	505849	502628	505694	1.07147e+06	1.02131e+06	798074	625485	832145	919484	527708	804311	825816	544108	847039	622616	1.23737e+06	1.19222e+06	1.32461e+06	1.06424e+06	1.44575e+06	1.20701e+06	434277	1.11024e+06	1.57858e+06	1.28994e+06	1.44206e+06	1.21628e+06	480182	1.02103e+06	69776.4	980409	905160	983275
C24 H49 N7 O7	56826.6	57679.5	57849	400962	519984	593447	241343	492900	76219.2	506167	853689	1.20345e+06	88111.4	250946	364109	284401	246658	98638.1	72002.4	60599.9	63089	67406.8	66686.4	55386.6	78312.5	190138	142972	519587	162752	65253.2	86410.8	88158.6	153425	480673	60804.5	250653
C20 H46 N7 O P	284639	270338	230725	219340	233532	187508	236849	222823	242908	378616	178663	359369	295738	264523	238303	241867	186063	174420	288059	233125	227804	175463	130879	121769	168380	130724	132474	182642	122570	120946	192922	147406	112769	223111	143791	167704
C22 H44 N3 P	72900.1	27305.9	16126.9	216742	839081	335995	383333	905540	859904	607954	456111	1.09799e+06	118886	177522	377037	239556	228821	557756	27745.4	21987.4	54525.4	2.65952e+06	4.51421e+06	3.57099e+06	9.58577e+06	8.4596e+06	2.32578e+06	5.14777e+06	6.14289e+06	2.15608e+06	5.91841e+06	2.08424e+06	67065	453743	7.04158e+06	3.18555e+06
C27 H62 N6 O7 S	2977.78	1610.18	1729.63	6993.76	8866.79	3961.34	3962.03	2209.45	1762.2	6691.42	5052.13	5455.06	4073.76	1847.82	2108.93	3766.94	3515.34	2634.99	2180.27	1463.23	1744.81	4015.78	2662.67	2959.31	4546.81	2124.96	2042.66	5029.67	3459.54	2879.45	2288.45	2375.34	1802.93	1781.89	1658.61	1866.86
C7 H15 N O3 S	131381	106300	110950	298364	145158	194593	4.21137e+06	7.25021e+06	9.92831e+06	6.63157e+06	5.16784e+06	7.14261e+06	1.26464e+07	1.0874e+07	1.19458e+07	3.63878e+06	3.5006e+06	3.41911e+06	111988	111601	140582	196287	147950	168368	6.87753e+06	817898	820945	225201	126006	113921	4.08588e+06	1.49532e+06	1.07932e+06	664404	322039	426892
C12 H25 N7 O3	940999	397331	462737	481145	1.00155e+06	158212	471883	234699	194784	970622	206772	270330	661159	463203	275355	476149	431050	457908	646967	449346	451044	342075	396909	196465	183816	315141	195116	90939	264631	93224.2	116805	418734	345046	385412	185234	434545
C19 H40 N2 O	3563.78	1961.73	2085.42	2.14682e+06	2.68824e+06	3.50804e+06	378076	725448	1.65079e+06	1.0078e+06	1.41967e+06	2.54766e+06	208534	518357	1.16921e+06	2.27834e+06	5.53474e+06	1.92733e+06	2110.1	1754.47	2403.46	84050.6	258377	166217	225475	293974	86394.1	72509.6	83413.2	63186.3	183045	204505	284786	1.10225e+06	594263	856064
C15 H17 N3 S	4454.91	2477.9	2701.58	9228.13	10394.5	5759.19	5924.69	3400.12	2769	8637.9	5667.38	6186.75	5863.62	2999.85	3106.12	4962.28	3056.74	3790.57	3061.32	2341.11	2685.08	5213.59	3624.99	3807.95	5533.73	3458.64	3423.24	6035.58	3944.24	3462.91	3923.28	3515.53	4193.25	2741.15	2552.43	2716.61
C20 H39 N O9	7.15468e+06	1.66685e+06	2.38633e+06	3.26489e+06	3.68075e+06	868685	3.2443e+06	1.20474e+06	821828	4.60925e+06	1.21782e+06	1.44816e+06	4.86322e+06	1.26283e+06	1.21106e+06	4.06525e+06	1.75641e+06	1.1599e+06	1.57701e+06	3.12891e+06	2.32474e+06	1.0142e+06	1.09959e+06	1.04144e+06	329786	1.97989e+06	2.57455e+06	797894	1.12806e+06	462305	1.065e+06	2.35004e+06	413455	597053	1.48182e+06	1.15314e+06
C17 H26 O3	670394	710659	662093	910425	765770	766974	736276	1.00057e+06	742456	1.00199e+06	768590	978232	744594	903333	745644	803949	961986	1.16494e+06	819469	718988	921237	930571	1.05951e+06	833709	978649	1.88883e+06	1.07746e+06	1.04999e+06	1.02366e+06	703266	797424	1.34326e+06	962274	1.03479e+06	874533	926230
C22 H42 O3 S	2.95071e+06	1.97325e+06	2.64226e+06	2.15387e+06	2.47904e+06	1.09777e+06	1.87719e+06	1.69811e+06	1.50143e+06	2.87162e+06	971319	1.17835e+06	3.66761e+06	2.19099e+06	1.44273e+06	3.186e+06	1.8905e+06	2.25871e+06	2.7606e+06	1.86072e+06	1.98452e+06	2.07861e+06	1.31446e+06	1.34421e+06	1.14698e+06	2.00022e+06	1.4076e+06	895408	965768	879095	1.83621e+06	2.02187e+06	841472	1.65746e+06	1.67745e+06	2.05859e+06
C33 H35 N5 S	22535.4	37159.8	92023.8	68288.2	31393.6	136398	84348.8	195529	143786	82508.9	141190	187065	78169.6	118661	184518	115390	194717	204534	137312	145886	149136	90430.4	140059	125370	246649	214947	204437	118403	251156	124380	177892	268582	297058	180891	129097	112553
C24 H6 N P S	98231.7	58214.2	53730.2	116956	128267	62202.3	92091	53950.7	49489	105565	62232.8	64820.3	95697.7	82052.8	60760.6	94336.9	52769	61775.2	640484	3.38826e+06	3.79219e+06	1.62422e+06	1.07853e+06	2.16065e+06	914592	481982	1.29458e+06	895508	921312	718391	815071	786598	1.0704e+06	869984	1.09376e+06	789824
C13 H24 O	42468.9	13764.4	37116.8	39581.8	29547.8	22771.7	129591	116950	78241.6	39413.1	17367.1	24503.5	39531.9	22566	47197.2	218404	220309	261190	27250	18536.5	17655.6	682322	725637	824436	759279	563726	928461	140459	500476	175615	18632.9	22048.4	31171.2	766523	612616	467697
C19 H44 N8 O5 S	251465	137608	316711	229436	286088	140150	226570	135135	131176	249085	155665	147472	250348	180259	159994	236090	123380	149086	290161	528928	574429	371676	376186	355434	334487	333995	350698	424045	429009	72862.6	22588.9	307686	245041	334901	264873	269925
C18 H42 N4 O5	61504	53786.7	46441.7	837176	769062	303894	50945	446778	496027	365525	278670	258002	435897	400363	351644	1.02045e+06	813928	523847	69726.7	16343.4	27847.1	52137.7	19708.2	20963.3	219590	158329	94437.6	47125.8	18383.8	4479.97	152862	64180.9	43024.1	119748	81858.5	55439.4
C21 H45 O6 P	13392.2	60757.6	50758.5	505104	950799	441903	15445.5	485168	551148	379528	207083	283065	254003	403130	491086	768312	781502	750608	101407	49700.5	50334.4	46012.2	48275.6	37557.6	156798	137217	72169.1	96629.4	71722.6	45905.9	200503	54419.8	48233.4	77905.3	63611.3	62534.4
C48 H56 O	12340.4	9621.7	18289.9	1.13597e+06	476746	146337	164954	73751.6	76876.1	166041	66530.9	66632.4	857249	955520	612403	331072	320340	733370	18936.2	10131.7	9798.54	10062.4	10951.4	47821.3	9979.17	47374.9	9895.08	22876.4	9621.14	11565	267606	695590	169970	375696	208146	326168
C18 H36 N7 O2 P3 S	23106.9	20454.2	22544.4	102810	73658	104960	127916	327417	263343	43467	31272.7	92386.7	336765	334485	401614	214162	250977	187397	20634.7	35205.5	12586.9	18839.7	27355.1	28150.3	39478.5	63343.8	24525.4	26339.9	18812.9	25537.3	112604	58459	44798.3	24907.9	141754	32180.9
C10 H18 O	387585	125377	146463	278441	239262	73718.2	138627	103585	108600	274354	119015	117960	343783	222988	145001	215544	173110	164707	206626	248125	142771	32442.2	63106.5	41182.6	52389.2	165943	130157	108420	43258.6	32693.6	99602.7	121495	51771.4	146307	106729	137524
C21 H51 N7 O S	150258	113548	48299.5	54474.9	149538	39323.7	73874.5	62734.4	44708.4	126994	59432.3	48305.3	146459	81130.6	57149.6	115047	28126	95568.7	106917	67815.6	71597.6	39352.8	44398.9	49634.4	27101	82272.1	75328.4	22748.7	52963.1	16172.4	39030.2	37022.7	14438.4	50484.3	35650.5	42783.1
C37 H64 N6	2.37224e+06	3.5744e+07	71197.4	5.9298e+07	7.1377e+07	2.75642e+07	5.86515e+07	3.65947e+07	3.09172e+07	6.02262e+07	3.64169e+07	3.77158e+07	6.78509e+07	4.32244e+07	3.2204e+07	5.26798e+07	3.48279e+07	3.89716e+07	3.11133e+07	3.34576e+07	4.00446e+07	2.98961e+07	3.07763e+07	2.7484e+07	2.877e+07	3.23009e+07	3.25768e+07	3.14476e+07	2.94886e+07	8.87673e+06	2.90237e+07	4.2808e+07	1.52897e+07	3.6697e+07	2.70618e+07	2.97147e+07
C24 H48 N2 O	1988.77	1855.63	2340.84	10538.4	6678.36	10505	4036.42	3164.26	2254.81	17131.6	20782	43035.2	3314	2786.94	2240.25	2947.23	5277.4	2170.5	2622.96	1568.88	2552.88	5825.77	15886.5	6387.34	22659.6	34862.8	9789.25	14938.7	4256.66	3982.12	18898.4	25818.3	68359.8	39942.7	24724.6	50582.1
C10 H17 N O3 S	26701.2	30878.8	28892.2	104979	103791	91289.1	69255.4	64370.1	71857	62948.9	45002.6	76871.2	39226.7	57932.4	51270.1	75950.4	86810.4	103379	32829.4	26984.2	32792.6	25242.8	32013.1	22835.1	45186.1	44109.8	33364.8	25689.3	25621	21688	44863.2	29010.3	28212.6	27163.6	31423.5	28892.4
C10 H22 O6 P2	811824	1.17974e+06	1.74646e+06	752459	660010	1.25391e+06	2.31275e+06	1.77174e+06	1.7616e+06	939810	1.84536e+06	2.22907e+06	948641	1.54832e+06	1.52018e+06	1.01713e+06	1.29659e+06	1.03312e+06	1.15273e+06	1.07633e+06	1.2206e+06	2.37964e+06	1.83351e+06	2.30274e+06	1.79817e+06	2.05967e+06	2.92286e+06	1.79412e+06	2.20575e+06	2.2234e+06	1.45132e+06	1.55371e+06	2.25178e+06	1.53308e+06	1.38191e+06	1.50329e+06
C10 H19 N3 O2	254198	332783	320250	591228	480997	585684	2.41181e+06	791629	578910	472135	519072	650273	266654	337154	322218	413676	572039	532016	394066	389439	464605	1.46803e+06	1.31477e+06	3.75134e+06	3.8281e+06	2.69726e+06	4.60717e+06	1.37783e+06	1.48273e+06	1.80807e+06	1.06444e+06	2.77456e+06	1.49759e+06	676097	1.81665e+06	475010
