# Supplementary material for: Variation in human gut microbiota impacts tamoxifen pharmacokinetics
Source: mBio. 2024 Nov 25;16(1):e01679-24. doi: 10.1128/mbio.01679-24 (PMC11708054; doi:10.1128/mbio.01679-24)
Supplement: Table S8 — Metabolomic analysis of tamoxifen-treated human gut bacterial cultures under aerobic conditions related to Fig. S3. [file mbio.01679-24-s0009.xlsx]

## Sheet: Table S8
Compound	Vehicle	Vehicle	Vehicle	Vehicle	Vehicle	Vehicle	Vehicle	Vehicle	Vehicle	Vehicle	Vehicle	Vehicle	Vehicle	Vehicle	Vehicle	Vehicle	Vehicle	Vehicle	Tamoxifen	Tamoxifen	Tamoxifen	Tamoxifen	Tamoxifen	Tamoxifen	Tamoxifen	Tamoxifen	Tamoxifen	Tamoxifen	Tamoxifen	Tamoxifen	Tamoxifen	Tamoxifen	Tamoxifen	Tamoxifen	Tamoxifen	Tamoxifen
C12 H15 N O P2	6.89791e+06	6.36358e+06	6.5486e+06	101403	93328.8	123991	100394	126119	101724	136508	111265	242159	97105.6	95245.6	89080.6	92441.4	96165.8	124384	6.51996e+06	6.25265e+06	6.38098e+06	104020	93612	122777	131615	94656.3	139583	83057.2	119577	88140.2	92867.9	89821.8	94037.7	82174.8	135759	129097
C21 H50 N7 O8 P3 S	6.80154e+06	6.80239e+06	6.55159e+06	78480.1	72231	45911.8	77699.2	97608.4	78728.5	246233	196916	227311	75154	73714.5	80106.7	71544.2	74426.6	93387.8	6.21684e+06	6.3794e+06	6.85755e+06	78378.7	72450.1	89881.2	92696.9	73182.6	100604	265533	87443	68215.3	71874.3	81920.5	72779.6	63598.4	101001	94517.8
C11 H28 N7 O8 P3	6.99693e+06	6.38692e+06	6.34331e+06	93378.4	85942.9	114179	92449.2	116138	93673.9	93623.7	102460	157728	89420.8	87708	82030.9	85125.7	88555.3	114540	6.46893e+06	6.59961e+06	6.99021e+06	95788.5	86203.6	113061	116939	87165.3	124816	76484.2	110114	81164.9	85518.5	83490.1	86595.7	75671.6	123012	118860
C9 H21 N O P2 S	7.65613e+06	7.2037e+06	6.94055e+06	90447	83245	110594	89547	112492	90733.3	96630	99243.4	100472	86613.7	84954.7	79455.8	82453.5	85775.4	110945	6.74374e+06	6.65208e+06	6.90687e+06	92781.5	83497.5	109511	113268	84429	120898	74083.2	106657	78617	79904.1	98105.2	83877.3	73296.1	119150	115129
C10 H11 N5 O5	4.72233e+06	4.36633e+06	4.23043e+06	65341.6	60364.3	78014.2	64934.1	78953.4	62976.3	67207.3	78243.7	72856.4	62807.1	59166.8	57616.6	59790.3	62199.2	80450.5	4.03721e+06	4.1228e+06	4.15491e+06	67279.6	60547.4	79411.2	82135.3	61222.9	87668	53720.7	77341.2	57008.3	57186.3	56723.5	59457.9	53060.8	86400.7	83484.8
C8 H16 N3 O5 P	1.05313e+08	9.42071e+07	9.42634e+07	949601	2.0909e+06	2.91621e+06	823741	1.36072e+06	938443	3.29312e+06	3.34267e+06	3.51877e+06	1.995e+06	2.0364e+06	1.5503e+06	1.30612e+06	108983	549807	9.10595e+07	9.10783e+07	9.50302e+07	1.19861e+06	905332	1.20789e+06	490648	1.40551e+06	352241	2.55715e+06	135514	1.16388e+06	528673	2.37589e+06	1.04315e+06	523680	314797	528565
C8 H19 N3 O12	2.89905e+07	3.18947e+07	2.87011e+07	132055	450167	541162	90497.7	363483	155695	588629	790966	846962	416648	255176	376899	379470	42344.7	56043.7	2.80551e+07	2.74962e+07	2.71027e+07	141151	229115	103468	55706.1	46994.9	57987.8	579805	51966.5	323595	125296	403562	98795.5	40883	54974.6	51734.5
C8 H19 N4 O8 P	1.82729e+07	1.68882e+07	1.77061e+07	61041.9	164120	297030	55530.3	54657.2	64731.6	328784	357833	336575	79386.3	109119	94401.5	83035.6	55561.8	68908.1	1.62157e+07	1.64752e+07	1.92185e+07	143751	80355.2	68544.5	67761.2	55872.5	71014.5	385049	66443	191621	58674.3	209765	89091.9	53101.5	69405.2	62650.7
C8 H18 N3 O6 P	7.38548e+07	6.72951e+07	6.35206e+07	91402.2	953609	1.51882e+06	90832.2	617195	429439	1.471e+06	1.54458e+06	1.5619e+06	867014	1.02984e+06	761943	608860	87006.5	163236	6.34598e+07	6.08353e+07	6.57977e+07	917004	549006	545413	285395	942669	128193	1.28905e+06	108188	499665	663936	1.09629e+06	768936	236399	122828	117537
C10 H22 N3 O7 P	1468118380	1338735529	1280225435	9.82812e+06	1.42976e+07	1.3654e+07	5.4975e+06	1.09588e+07	6.66871e+06	3.31755e+07	3.28309e+07	2.97336e+07	1.68395e+07	1.61249e+07	1.38575e+07	1.16348e+07	962977	3.26386e+06	1328995073	1214845999	1221315375	8.27734e+06	8.20451e+06	6.7381e+06	2.78012e+06	9593539	2.59343e+06	2.61788e+07	1.28541e+06	1.09748e+07	9.64551e+06	1.87239e+07	1.00446e+07	5.18921e+06	3.22306e+06	3.38657e+06
Adenosine	6.11492e+08	5.52621e+08	536188407	4.07879e+06	5.6897e+06	1.89998e+06	2.35524e+06	4.36855e+06	2.75633e+06	1.25761e+07	1.22897e+07	1.11633e+07	6.46443e+06	6.41788e+06	5.64735e+06	4.68742e+06	403107	1.36338e+06	5.46472e+08	5.00242e+08	5.04558e+08	3.22106e+06	2.03516e+06	2.88853e+06	1.13298e+06	3.75002e+06	1.09546e+06	9.72055e+06	545083	4.40358e+06	4.0578e+06	7.08622e+06	4.12984e+06	2.23614e+06	1.30205e+06	1.4181e+06
C8 H15 N7 O2 P2	141499584	1.25697e+08	1.26863e+08	1.17684e+06	1.64679e+06	2.62327e+06	645866	1.17475e+06	984485	3.15109e+06	3.03369e+06	2.89808e+06	1.69239e+06	1.89294e+06	1.52303e+06	1.40332e+06	54927.4	459482	1.14936e+08	1.17057e+08	1.3041e+08	1.17983e+06	1.19251e+06	996567	409007	1.18372e+06	304611	2.77768e+06	108807	1.58988e+06	1.14847e+06	2.02134e+06	1.29098e+06	693338	447280	284460
C6 H18 N6 O2 P2	8.46883e+06	7.78269e+06	7.422e+06	42311.6	35774.9	112265	40455.5	37157	35538	85724.8	86718	128198	36106.4	38222.8	40932.9	36936.6	38009.4	51030.9	7.47508e+06	6.77828e+06	6.9733e+06	44918.1	37660.2	51323.4	51866.9	39401.5	52896.2	38064.5	47796.2	38568.1	42049	36993.8	42802.8	36697.4	51320.3	48345.4
C8 H19 N4 O5 P	4.22157e+06	3.80072e+06	3.58267e+06	61487.7	56803.9	73412.9	61104.3	74296.7	59261.9	111200	67720.8	68559.3	55638.1	55677.1	54218.3	56263.8	98315.1	99246.2	3.41381e+06	3.43611e+06	3.78519e+06	91642.3	56976.3	74727.4	85579.7	102263	84956	68389.9	72779.5	120379	53813.4	84232	55951	61484.1	82628.6	78573.7
C8 H17 N4 O4 P	8.99022e+06	7.6561e+06	7.46806e+06	81071.8	74896.2	127263	80566.3	98989.9	81633.6	251250	138660	241378	77927.1	81043	71487.1	74184.1	96262.9	99818	7.64068e+06	7.17435e+06	7.52558e+06	83476.3	75123.5	98528.4	101908	75961.5	108773	127050	110508	299073	70953.2	144565	73771.6	65945.2	107201	103583
C6 H19 N8 O2 P	2.09569e+06	1.95091e+06	1.78208e+06	33593.2	46082.9	24747.8	26620.4	46817.1	63238.7	51503.3	53811.9	47563.9	49408.7	35000.7	29516.1	39999.3	70379	22333.1	1.73953e+06	1.61524e+06	2.00247e+06	21341.3	36090.9	47778.6	24452	28993.7	34484.2	27174.1	24607	32834.2	28882.8	28806.6	30117.2	41888.3	25393	28866.4
C38 H38 N2 O S5	1.67194e+07	1.69113e+07	1.34146e+07	75839	70062	93080.2	75366	93785	76364.4	76323.5	83526.8	84561.1	72897.2	71500.9	66872.9	69395.8	72191.7	92731.1	1.44026e+07	1.28644e+07	1.60332e+07	77886.2	70274.5	91885.7	93404.5	70985	98470.7	62351.1	89766.2	66166.9	66373.5	67429.3	69010	61688.7	97968	96896.9
C12 H9 N2 O3 P S	97431.9	84958	98876.2	3427.86	4832.8	2794.22	2867.72	2563.64	2235.5	2416.22	2547.57	3670.52	2299.01	2349.17	2129.51	2431.65	2580.99	2245.72	76832.8	76921.9	84077	2340.09	2521.07	2659.52	2466.18	2836.82	2562.58	2541.94	2825.04	2588.95	2435.65	2288.54	2986.15	2327.08	2717.87	3121.48
Uridine	3.56005e+08	3.01503e+08	2.97414e+08	2.63619e+06	1.76105e+07	1.70369e+07	1.39295e+06	1.30916e+07	1.80979e+06	2.89497e+07	2.83334e+07	2.09757e+07	9.66177e+06	4.55632e+06	4.815e+06	2.54833e+07	2.25194e+06	2.20842e+06	2.93045e+08	2.68711e+08	2.84778e+08	4.01195e+06	2.60557e+07	2.04042e+07	2.76457e+06	3.76324e+06	2.20704e+06	2.21553e+07	956588	1.16036e+07	2.38427e+06	6.61393e+06	2.34794e+06	7.15358e+06	4.73e+06	4.30799e+06
Nicotinamide	2.40839e+06	2.46188e+06	2.12255e+06	125123	163103	142092	144625	119361	159878	147660	81128	136496	179528	243804	167426	196858	137855	189105	2.26554e+06	1.7997e+06	2.05836e+06	138640	201226	129608	202149	169922	184570	223741	234908	184002	195057	158904	222053	124810	168506	206436
C8 H11 N O5	6.62433e+06	5.68565e+06	5.62438e+06	50918	323807	363436	48794.8	286527	44297.3	620489	565316	429525	200798	163730	117917	505232	45901	66777.6	5.47876e+06	4.8887e+06	5.40692e+06	54617.1	530294	529160	105249	48137.6	95086.3	404157	59710	276652	47833.5	170560	53523.1	184703	93554.2	80418.6
C11 H20 S4	2.11602e+07	1.83082e+07	2.23075e+07	158910	1.31131e+06	1.14944e+06	650272	1.04884e+06	38616.2	758527	1.75181e+06	1.48265e+06	832471	695937	588656	1.91365e+06	983454	57249.5	1.67251e+07	1.72229e+07	1.99253e+07	228276	2.01571e+06	1.64689e+06	59453.1	228159	61093.2	1.4758e+06	54141.5	1.16472e+06	574271	560494	48002	549280	332192	57372.7
C11 H24 N3 O6 P S	1.52215e+07	1.81727e+07	1.25145e+07	12936	35043.5	18915.9	13854	11866.8	14829.9	14655.5	19186.7	14069.7	20277.4	31850.7	15215.7	25290.4	13708.9	18680.5	1.4489e+07	1.3184e+07	1.71487e+07	15260.3	22407.3	12355.1	21038.8	17157.9	16218.9	27349.2	28565.3	19378.8	16871.6	15039	21002	11197.3	15505.3	21851.7
C11 H28 N5 O5 P3	5.13943e+07	5.05e+07	3.79664e+07	59781.2	55889.7	1.0029e+06	60120.8	73100.9	57634.2	57450.2	66630.8	64177.7	54742.6	116232	112640	53478.2	57322.2	208240	4.19442e+07	3.5412e+07	4.67816e+07	745540	52543.9	1.00147e+06	466282	375725	333954	99439.8	95380.2	128440	52947.3	74128.5	55050.5	49127.5	495821	199934
C15 H34 N7 O3 P3 S	1.38517e+08	1.09116e+08	9.66999e+07	1.41545e+06	1.7098e+06	2.63911e+06	806178	1.72095e+06	1.25948e+06	3.55053e+06	3.66658e+06	3.18657e+06	2.01058e+06	1.90566e+06	1.42375e+06	1.4918e+06	109542	196860	1.04996e+08	9.32309e+07	1.03842e+08	948605	713026	1.30358e+06	283645	1.02634e+06	301378	2.65412e+06	125573	1.32961e+06	1.13914e+06	1.92061e+06	1.02332e+06	590261	510940	519461
C11 H27 N5 O7 P2	2.45518e+07	1.99561e+07	1.71736e+07	30558.4	25837.5	220676	27230.8	26116.7	25940.6	26809.8	38318.5	26428.4	26076.9	28140.8	47088	26676.5	27451.3	87668.9	1.89633e+07	1.68813e+07	1.67654e+07	273829	27199	287536	98942.3	265820	54065.5	26515.1	37076.8	33214.7	30368.8	26717.8	69816.6	26503.7	56233	132915
METHYLTHIOADENOSINE	8.52858e+06	9.30795e+06	6.76691e+06	774511	17027.2	145671	262462	220417	425036	230739	264440	241596	209089	208973	392691	428687	112381	139587	6.90645e+06	7.00973e+06	8.99489e+06	217480	309183	631870	155463	469025	372095	326782	204679	261085	217762	408072	323950	311743	401291	373107
C13 H8 O7 S	2.40162e+06	2.0477e+06	2.24749e+06	3654.52	5152.36	180024	10241	2733.15	20587	2535.06	2716.02	3913.23	2451.03	21092.1	22806	2592.44	3631.4	2394.21	1.87427e+06	1.69362e+06	1.75862e+06	299472	27542.9	91034.5	5573.02	4876.89	11296.4	2710.03	18749.6	2760.14	19653.8	2359.33	40855.3	8021.44	2897.59	3327.88
C20 H33 N9 O4	225575	219161	186146	30647.6	21159.2	15400.6	15574.6	15881.9	18948.1	15325.5	14629.4	36228.7	32078.9	15320.4	17694.2	14125.2	13656.3	12532	260391	204155	245737	12578	12521.6	28060.2	11481.7	11333.9	15193.4	12020.3	11069.3	15157.4	17595.9	19995.9	19962.3	44408.3	13367.3	11811.2
C13 H24 N4 O4 S	40500.6	45267	47827.6	2823.11	2757.13	2870.96	3074.89	2745.5	4524.26	2865.13	2514.17	3031.72	2755.07	2620.81	3538.33	2542.63	2629.22	2451.71	49291.3	35349.2	35365.4	7364.21	3314.87	2966.88	2533.46	2551.68	2825.69	2392.07	2779.68	2400.77	2796.64	2265.7	3348.82	2557.14	2612.9	2714.94
C15 H19 N O4	4.54382e+06	3.97957e+06	3.60679e+06	168856	285425	349761	225233	552002	150743	195393	288297	376646	94511.5	285744	236277	370071	91263	214744	3.79685e+06	3.21998e+06	3.80348e+06	70679.3	134146	624461	146734	113988	354378	202068	159822	346927	298187	77536.8	221225	843935	243237	351046
C14 H19 N O2	942954	798769	683219	54055.2	64122.4	68103.8	65218.5	77581.8	63860	53862.6	64104.5	70655.1	73033	52835.8	53892.5	63484.3	106831	36998.7	794778	671000	813192	82736.4	157030	68123.3	131723	133433	120603	65968.8	132574	91974	65101.8	58080	65509.6	108854	81329.3	54542.3
C33 H65 O12 P	1.2111e+06	1.278e+06	1.33163e+06	114482	79987.6	77370.3	83366	89668.9	98087.6	79719.4	80390.7	87182.2	76773.1	86422.4	101951	84120.4	102057	92540.6	1.00156e+06	873231	1.02022e+06	80441.2	94170.1	76128.7	81688.9	85307.7	113440	77974.3	79771.1	99431.5	102516	72597.6	112799	88877.9	106529	87775.3
C9 H20 N3 O5 P S	5.04214e+06	3.48198e+06	3.59036e+06	4270.69	5266.19	4849.61	4494.3	4359.33	4103.86	4391.35	4563.42	4238.78	4075.55	4227.72	4330.86	4316.63	4508.95	4094.72	3.79606e+06	3.10691e+06	3.46348e+06	3961.46	4477.37	4800.62	4218.32	4033.52	3859.16	3870.51	4739.16	5808.13	5574.56	4378.1	6280.42	4103.47	4026.77	4995.48
C3 H3 N8 P	534729	482762	548851	51290.9	15423.5	15275.9	15998.8	14762.9	15985.3	14958.8	14057.5	14039	13892.3	13409.7	66610.1	15115.8	13200.7	14183.1	434972	373380	461674	15047.2	15070.1	132012	15033.5	15245.5	16405.2	13445.6	14476.9	14440	13912.6	12705	18573.6	15027	14985.8	14361.5
C16 H25 O4 P	1.03448e+07	9.102e+06	1.11279e+07	1.97779e+06	1.62961e+06	1.25813e+06	1.8826e+06	1.42018e+06	1.83636e+06	1.67567e+06	1.55557e+06	1.90745e+06	1.55266e+06	1.16426e+06	1.30321e+06	951917	1.31324e+06	880080	8.09338e+06	7.76163e+06	8.64173e+06	1.30792e+06	1.23749e+06	1.32467e+06	1.3828e+06	1.82469e+06	1.72108e+06	1.18671e+06	1.29493e+06	1.51445e+06	1.34124e+06	899974	1.23387e+06	1.68592e+06	1.14597e+06	1.12436e+06
Isoleucyl-Tyrosine	1.66105e+07	1.40509e+07	1.62978e+07	87761	85244.8	49528.2	84357.2	166681	102023	89987.5	219172	79356	204026	76669.9	84636.4	86636.9	1.21163e+06	65649.9	1.23665e+07	1.02836e+07	1.28894e+07	76503.5	81701	809581	81754.4	77186.5	110163	76098.1	97998.2	318340	91829.1	68412.7	103376	2.00294e+06	83905	80609.8
C17 H32 N10 O6 P2	1.35882e+08	1.21281e+08	7.9214e+07	34276.5	28981.1	31711.2	30773.8	28807.8	28789.2	30314.6	32073.4	32736.7	29249.6	30964.1	33159.6	29922.2	30791.3	41339.9	114094317	9.72493e+07	9.00442e+07	36388	30508.3	39818.4	40507.1	31272	42166.3	30358.2	37811.5	31243.9	34063.7	29968.5	34674.4	29728.5	39975.2	37668.5
C11 H24 N3 O7 P S	4.3631e+06	2.90297e+06	2.97117e+06	3916.48	7518.48	3975.36	6060.75	4329.7	6325.05	3358.79	4262.21	3474.65	3340.85	7602.81	3550.13	3538.47	4926.15	3356.56	3.1548e+06	2.56541e+06	2.91588e+06	3247.33	6462.99	5444.07	4607.93	4406.63	3163.47	3586.25	3884.83	5145.52	8591.97	3588.86	5798.97	3363.73	3300.86	6760.97
Thymidine	5.30307e+06	4.77366e+06	4.75305e+06	819157	727517	403124	761956	1.71759e+06	1.01689e+06	644792	864691	799210	807924	609825	534182	1.19229e+06	765284	792972	4.32657e+06	4.0152e+06	4.64471e+06	473507	999924	581022	555044	1.11896e+06	740741	813345	496828	726473	493107	533303	617699	626509	922913	886089
C10 H12 O6 S	204449	163160	180354	5341.41	6124.5	19376.5	10794.1	3248.84	20358.5	2951.3	3228.47	4651.57	2913.48	5989.41	6975.78	3067.27	11610.5	2658.28	148745	142093	150342	40364.3	3885.48	31463.6	5295.47	6185.22	6103.47	3148.4	3526.69	3280.92	11822.8	9299.47	11225.4	7824.34	3444.29	3757.11
Ferulic acid 4-sulfate	76117.3	57937.1	67547.5	3905	5505.5	3183.16	8077.17	5547.08	11727.1	2752.55	2902.17	4181.44	2619.02	2676.16	2425.92	2770.12	6829.9	2558.31	59112.5	54190.9	54863.3	4721.6	3604.83	18063	2809.46	3231.7	2919.27	2895.77	3218.28	2949.32	2479.41	2607.09	3401.81	2651	3096.18	3555.97
C9 H23 N3 O3 S4	699683	445091	480552	3894.95	3738.71	4422.93	4098.88	3975.79	3742.8	3736.94	4161.92	3865.85	3716.98	3855.76	3949.82	3936.85	4112.25	3734.46	480080	419756	447632	3612.93	4083.45	4378.25	3847.19	3678.65	3519.63	3529.98	4322.2	3876.66	3960.2	3992.91	3998.03	3742.44	3672.49	4555.97
C14 H16 N8 O	8.55214e+06	9.89491e+06	9.73754e+06	1.51476e+06	1.24261e+06	1.14903e+06	991129	1.51996e+06	2.07182e+06	1.56757e+06	1.37054e+06	1.58108e+06	1.70069e+06	1.08127e+06	1.20036e+06	1.02126e+06	1.3036e+06	1.39222e+06	7.71751e+06	6.64227e+06	8.63643e+06	1.34873e+06	1.15975e+06	720883	415195	1.49353e+06	1.36715e+06	1.2464e+06	1.94916e+06	631542	573044	846370	871024	1.25016e+06	1.27375e+06	1.20518e+06
C32 H37 P	249435	177224	150636	14230.2	12033.8	13572	13730.5	14241.8	13004	15101.3	11647.5	31576.5	13163.5	13056.6	14756.9	12661.5	13672.3	8848.1	191523	166082	170603	12288.3	17513.6	17954.9	13229.6	13590.8	15382.7	12749.5	11277.8	13803	16048	11827.3	15624.7	21827	12867.3	13726.1
Leu Val isomer	9.16972e+06	7.49702e+06	8.66544e+06	89271.3	81986.3	75504.5	82353.7	81290.7	188610	124375	71211	68873.4	73475.1	73690.2	306647	89847.2	83444.6	60440.8	7.06279e+06	5.19756e+06	7.12414e+06	107503	206461	481419	99549.2	246601	185277	180173	254697	191164	90865.6	52152.7	103438	1.53438e+06	87014.1	72769
C6 H6 N6 P2	105185	81531.3	88385.8	3713.63	5235.69	2647.68	3106.79	2777.36	2558.15	2617.66	2759.95	3976.52	2490.67	2545.01	2307.04	2634.37	2796.16	2432.93	64106.1	61971.1	75023.1	4712.11	2731.25	2881.23	2671.78	3073.32	2776.21	2753.86	3060.56	2804.78	2397.61	2493.98	3235.1	2521.08	2944.45	3381.7
C11 H17 N3 O5 P2	1.18504e+07	1.4767e+07	1.73418e+07	17070.8	113464	19292.4	52567.9	29146.5	31112.1	61923.2	36762.7	24992.9	49293.5	32484.5	33600.2	29927.9	31965	19052.2	1.03505e+07	1.34885e+07	1.83396e+07	51241.3	27852.1	13800.4	49659.5	20221	154453	42071.3	53676.4	39844.3	41668.8	15338.2	45240	11420.1	15813.8	55582.2
C11 H14 N6 O3 P2	91056.2	71148.2	81963.6	3592.29	5064.63	8422.17	3013.02	2686.61	7215.77	2491.9	2669.77	3846.6	2409.29	7351.17	6626.65	2548.3	19230.2	2353.44	70834	60519.5	75138.1	6451.37	2611.63	4673	7523.74	11560.7	15261.5	2663.88	16380.8	2713.14	5957.72	2319.15	8275.98	4500.09	2848.25	3271.21
C29 H35 N O8 S	490323	384692	392303	27151.7	26534.8	17360.3	22141.4	18815.7	18216.3	28866.9	23971	26137.4	41304.1	23863.7	20668.3	31698.3	26792.3	20621.3	284244	302643	347465	15176.4	15522.8	26112.6	17607.8	18539.5	17676.9	14061.5	14837.8	13563.4	17644.4	29070.5	23106.1	19470.4	19114.9	17170.6
C12 H24 N2 O3	2.33059e+07	2.25065e+07	2.39727e+07	383199	395760	204485	268945	111067	435018	427454	167920	365755	230111	79427	857676	116907	139885	76890.8	1.64032e+07	1.43095e+07	1.82056e+07	304459	151565	1.0838e+06	456103	603511	567959	146552	558941	861438	77785.5	66657.1	1.34546e+06	3.04521e+06	87636.1	138191
C11 H22 N6 O5 P2	1.24914e+07	9.11581e+06	8.0494e+06	31160.8	25000.8	149525	26770.7	24903.6	26062.9	26160.2	27355.6	25146.7	24975.2	28499.6	26906.2	25042.7	27395	113865	8.41478e+06	7.43689e+06	7.71441e+06	180531	26361.5	1.28517e+06	163198	83965.6	128399	25353.7	36541.3	37344.7	29080.4	26042.1	30762.1	24191.6	50211.7	269230
C3 H6 N4 O3	1.36003e+06	1.22283e+06	1.40599e+06	126113	86488	52450.4	20190.9	18631.2	20173.9	18878.5	17741	17717.6	17532.4	16923.4	16737.5	19076.6	16659.6	17899.5	1.04228e+06	869712	1.13704e+06	18990	19018.9	360054	19178.4	19240.2	20703.8	16968.8	18270.3	18223.7	17573.6	16034.1	20344.6	18964.5	18912.5	18124.6
C10 H13 N7 O2	2.04339e+06	1.96871e+06	1.77642e+06	160056	528608	40269.6	170713	173418	52424.4	431898	262231	230229	196542	70531.3	225973	59619.4	92235	34220.2	1.99253e+06	1.47023e+06	1.68381e+06	76055.4	133365	71480.4	119852	131736	115528	61499.5	120432	466436	77075.5	52585.9	189026	101529	70836.5	46273.9
C30 H32 N4 S	878586	1.2651e+06	1.047e+06	196310	157090	165859	160955	155254	154880	174688	158706	163047	145254	138879	155896	137930	139920	118620	835531	831904	858977	124403	162349	230698	119082	116687	142222	123361	113502	162521	176097	132893	181814	141900	132474	124765
C13 H11 N2 O2 P S	180708	131342	146063	3811.8	5374.1	10746.2	3188.92	2850.78	2625.78	2686.86	2832.91	4081.64	2556.51	2612.29	3051.97	2704.01	10589.2	2497.25	111748	101240	112357	16832.4	2803.45	5124.16	2742.41	3154.57	2849.6	2826.66	4859.94	2878.93	3766.92	2559.91	3320.62	2587.73	3022.29	3471.1
C12 H25 N3 O2	930983	878332	944652	52369.6	49872.3	26317.9	50303.9	46830	49717	62868.9	48813.5	41953.3	48597.1	47461.6	47708.3	54798.3	53782.8	47375	650415	610803	576100	47803.5	46231	51452.1	50435.3	43491.1	48591.4	47566.7	50053.6	57206.6	45012	44569.9	48451.6	78521.9	50012	47397.1
C11 H23 N9 O S	501856	466581	466367	59855.7	36406.7	31102.4	37632.6	49692	65984.7	58513.8	45414.1	54874.7	63956.5	24639.6	44694.7	45717.2	40240.7	19157.4	342779	351242	419670	19294.9	25193	139686	20751.5	27714.9	90130.5	23793.8	17741.6	34075.6	27732.6	24665	31457.8	86576.6	21786.1	20805.1
C5 H17 N10 O3 P S	241872	181349	158291	11128	24302.3	13275.2	11329.9	8849.58	8217.9	35313	49059.1	43406.9	14812	8243.94	8957.9	8820.18	8266.9	8261.52	202436	155048	167849	8900.58	8870.76	10022.2	9984.97	8529.49	7595.89	8261.81	10443.9	7904.07	9649.32	10912.5	9273.31	7514.33	7649.9	8696.74
C40 H63 N2 O2 P3	1.14175e+06	1.41552e+06	1.20592e+06	103929	82855.4	121406	88121.7	105890	94032.4	89489.7	89004.8	97284.6	88323	87872.8	92811.7	81503.8	104959	94771.6	1.33057e+06	982037	1.18645e+06	401047	270908	152475	281122	284544	100313	86215.1	364971	96636	118283	156460	169129	213454	111219	92824.3
C12 H10 O6 S	246844	200528	246396	4959.79	6992.61	21705.9	5602.84	3709.34	10854.5	3496.05	3686.09	5310.9	3326.45	28893.2	24285.2	3518.37	26716.1	3249.34	173288	176182	193632	69514.8	8283.46	25501.4	7617.33	4894.51	7668.97	3677.95	8556.78	3745.97	23747.9	17546.5	32543.2	6249.1	3932.5	4516.48
C14 H20 N4 O3	2.79781e+07	1.81143e+07	2.89351e+07	562448	409919	395663	531802	332817	531288	299684	462865	342901	532047	77100.3	182155	65135.6	826484	2.82019e+06	1.77903e+07	1.87127e+07	2.06499e+07	303386	198706	1.0198e+06	157784	259485	336578	157480	227442	921005	91457.9	294963	136952	2.75163e+06	95038	78307.3
C15 H28 N O4 P	7.32594e+06	6.84109e+06	8.15528e+06	365784	146614	62118.2	54936.4	262248	246111	114163	220057	256993	47913.9	79595	347031	215195	435274	18407.7	4.87769e+06	5.29495e+06	6.07253e+06	42992.2	273191	1.44004e+06	120952	312407	152146	192539	59148.5	368359	48099.8	46674	34108.9	1.64698e+06	375370	326592
C18 H36 N O6 P	2.34281e+06	2.09187e+06	2.1401e+06	75594.6	62984	55656.8	64274.8	66608.8	71943.8	63951.8	60033.1	55569.9	57309.2	68508.9	73943.5	65411.2	73676	65726.9	1.43145e+06	1.49149e+06	1.84879e+06	61863.6	73242.8	572042	59203.2	62509.7	75759.1	59029.8	63137.6	89690.2	67093	57494.4	76764.9	390291	75589.5	62951.2
C12 H13 N O4	2.08659e+06	3.53948e+06	2.38677e+06	192651	171700	169575	181298	173664	176956	208123	140646	150383	162104	183844	208856	149030	201466	123629	2.81361e+06	3.10352e+06	2.97751e+06	175712	202177	1.10586e+06	164138	162245	179339	140199	163645	207821	201204	163561	221363	175842	172056	172900
C24 H31 N3 O5	978278	852826	1.05986e+06	37546	29710.3	34057.5	38547.2	52924.6	73788.7	55412	51688	34179	64996.1	37519.1	48112.9	50506.4	41714.3	29168.4	689001	612809	712511	28904.7	38999.8	225948	28757.2	28980	31251.8	31724.3	28200.3	34221.2	47009.8	33343.3	48123.5	36515.5	37662.7	33539.9
C15 H19 N O5	1.1593e+06	1.0731e+06	984422	122554	101234	102547	100903	100778	83181.6	109886	113135	188654	101376	331347	59181.6	38322.4	56896.3	66349.6	1.04713e+06	913867	691626	52353	57752.8	98456.5	45964.4	39644	49385.2	47519.6	52815.7	61777.3	71718.5	42122.4	223489	187835	87831.5	49466.4
C15 H33 N9 O8 S2	116845	140959	118886	15052	22606.6	22851.1	19494.2	14850.6	19623.8	20228.8	24118.1	17528.9	24280.5	41122.8	24204.4	30321.9	16617.2	25951.7	113912	88929.5	102032	19647.7	26774.6	24647.2	28035.6	22606.1	22335.2	34692.8	36300.8	26109	23757.7	20201.7	27727.6	26153.2	18770.4	29473
C14 H32 N6 P2 S2	29044.9	30154.1	42883.9	2513.79	2455.03	2556.4	2737.98	2444.68	2163.82	2551.2	2238.69	2699.54	2453.2	5278.68	3995.35	2264.04	3159.68	2183.08	35414.7	24448.1	26580.2	7677.94	2951.67	2641.81	2255.87	2272.09	2516.08	2129.98	2276.89	2137.72	2678.56	4445.91	2981.9	3315.48	2326.61	2417.47
C24 H6 N2 O	100045	71148.2	81963.6	3734.96	5265.77	8422.17	3124.64	2793.31	7215.77	2590.86	2775.8	3999.36	2504.98	7351.17	6626.65	2649.5	19230.2	2446.91	63899.6	60519.5	77233.3	6451.37	2715.35	4673	7523.74	11560.7	15498.5	2769.67	16504.4	2820.89	5957.72	2411.26	8275.98	4500.09	2961.36	3401.13
C16 H39 N10 O P S2	399003	281925	419333	75069	52450.1	50733.9	54665.4	58798.4	64318.8	52274.2	52714.4	57167.8	50342.3	56669.6	66852	55160.1	66921.6	60681.4	292712	263130	299299	52747.5	61750	49919.7	53565.7	55938.7	74385.4	51129.9	52308.1	65200	67222.5	47604.2	73965.6	58279.7	69853.9	57556.7
C29 H34 O8	171990	174131	218266	27718.8	31634.3	34557.7	31433.9	33017	26782.7	35162.5	28431.4	30724.3	32974.8	30530.1	27464	36013.6	34592.3	34635.1	162443	112584	181413	34102.8	33974.9	37442.4	29299	33207.8	33337.9	32683.8	33807.1	46033.4	27150.4	37909.3	26630.6	36312.2	29231.8	37261.9
C10 H6 N4 O2 S	474361	344276	372628	3990.55	5289.16	18477.3	7233.62	31627.6	15182.3	4600.34	2788.13	5237.66	2719.36	3436.24	4377.99	2648.91	5582.56	2295.71	326709	294271	361427	7356.83	24552.4	155920	6515.71	5416.6	9362.28	3278.62	3167.3	5468.43	7848.86	20898.8	8512.31	8997.77	2974.52	3244.67
C17 H36 N5 O P	894773	919724	1.01063e+06	29592.7	23416.8	26843.2	28394.1	41713.7	58158.2	43674.3	40739.1	26939	51228.2	29571.6	29778.3	39807.8	32878	22216.4	651336	610375	1.16186e+06	22400	28715.2	110074	22524.6	22537.2	24631.8	25949.4	20150.3	145969	33427	25906.3	36835.4	35661.3	25928.5	26435.2
C11 H10 N4 O5	1.65796e+06	1.83228e+06	1.89582e+06	132117	120087	19249	58046.2	349130	108502	87025.8	151740	82213.8	105743	46865.8	19300.5	331406	34712.8	427286	1.44266e+06	1.2844e+06	1.26459e+06	45730.5	180552	14995.2	53744.4	362927	114719	175311	62364.8	67803.4	25295.3	93358.6	51958.6	50413.5	241906	31425.3
C12 H27 N5 O3	6.64645e+06	4.75067e+06	4.19952e+06	80821.3	66387.3	70109	53684.1	62905.8	54929.1	66204.9	74611.7	215103	53427.8	68092.3	71244.9	362593	252949	1.05341e+06	4.94389e+06	5.70499e+06	6.10058e+06	1.09605e+06	205800	1.2798e+06	171543	239292	150661	116147	397711	137209	58297.8	259370	61207.4	133847	1.68312e+06	543469
C12 H24 O8	6.56362e+07	5.79125e+07	5.40466e+07	27281	27481.1	28746.6	27612.2	26166.4	27954.8	25587.6	23734.5	24964.1	23074.7	24129.7	24986.9	24710.3	24402.7	140088	5.14713e+07	4.92762e+07	5.1337e+07	1.06831e+07	1.02591e+07	1.02455e+07	1.03629e+07	1.03574e+07	1.14408e+07	7.87355e+06	8.57443e+06	1.07286e+07	1.01421e+07	7.52486e+06	1.12088e+07	8.01224e+06	9.69235e+06	7.15808e+06
C23 H38 N O P S	2.70193e+06	2.74764e+06	2.72002e+06	162578	132191	733902	123038	128036	380078	454627	137043	135730	115117	33077.4	123488	287143	344261	96878.8	1.85441e+06	1.89788e+06	1.97446e+06	93609.3	191758	141390	92432.5	92653	110216	96580.8	88738	121298	128319	101268	404193	111684	98202.6	98321.1
Tyrosol 4-Sulfate	338528	258453	310661	3603.44	5080.34	34130.4	30654.8	2694.95	48970.7	2499.62	2678.05	3858.53	2416.77	2469.49	9835.34	2556.2	5236.55	2360.74	237277	233756	245728	96671.4	14322.3	76364.5	9810.63	6692.36	7230.19	2672.14	26945.4	2721.56	5261.36	6246.75	3139.11	3761.69	2857.08	3281.36
C23 H29 N3 O5	642572	536731	724525	31325.9	73573.7	15741.5	14476.3	15772.4	17039.6	15664.7	14399.4	15920.2	32788.9	14961.5	16183.9	12515.1	12543.2	11951.4	433330	473908	530061	11412.8	12335.6	214727	11735.8	10768.4	14480	11225.5	10763.4	43742	17985.4	25998	20404.1	89404.9	12914.3	10873.3
C20 H40 N5 O2 P	1.77941e+06	1.16662e+06	1.30929e+06	52863	41000.2	50446.8	498589	56607.7	54445.1	50421.6	55296	43098.6	274702	50929.4	59929.8	47863.8	76903.3	49348.2	1.55876e+06	1.20609e+06	1.38684e+06	43260.4	58074.8	151545	44009	47125.6	48269.7	47275.6	37597.9	52517.8	335242	42975.5	68451.9	338675	50720.4	171980
C14 H16 O S3	70364.6	51971.1	62657.5	3992.87	5629.38	12814.6	3340.4	2986.2	2594.57	2769.77	2967.48	4275.53	2677.95	6891.79	5799.73	2832.46	7477.13	2615.87	52280.1	45935.5	52430.7	25433.1	10503	4895.72	2872.68	3304.41	3725.12	2960.93	3290.69	3015.68	8040.17	4295.39	5059.78	3627.36	3165.85	3635.98
C8 H14 N4 O10	1.42506e+07	1.3722e+07	1.51749e+07	51909	713538	535165	38207.3	582585	44661.5	1.35085e+06	1.22505e+06	823558	416075	199665	192210	1.17315e+06	41918	57658.9	1.34126e+07	6.10251e+06	1.26304e+07	67463.7	1.16807e+06	666736	59228.7	43152.9	61530.1	485132	52753.6	442796	44097.2	275364	48878.6	329640	61592	57783
C15 H35 N5 O5 P2	816158	1.11845e+06	958278	82323	65944.9	85346.9	65123.5	82600.5	70479.9	69482.4	70291.1	75444.9	62553.1	68992.2	65354.6	68347.1	73186	69899.8	619100	643212	927112	61020.9	69442.5	257714	66550.7	67350.9	66386.7	54784.4	64112.6	70351.5	79991.9	60930.1	96511.6	175879	66019.8	67399.5
C18 H38 N7 O4 P	893166	864802	684549	70221.7	55128.7	67211.7	74696.6	80985.3	71588.2	68581.8	63127.6	61834.1	66159.7	79714.8	79947.8	72224.5	72159.9	120243	728077	616044	1.06693e+06	66463	81889.7	78752.3	62678.5	61847.2	67678.2	62182	54920.4	72310.9	81864.4	60586.1	93817.8	83589.9	341269	68679.3
C9 H21 N4 O8 P S	2.01109e+06	1.15021e+06	1.12301e+06	3724.69	29647	40203.6	3919.71	3802	3579.19	3573.59	3980	3696.86	5748.37	3687.21	3777.17	3764.76	3932.49	83147.9	1.33931e+06	1.04826e+06	1.20439e+06	3455	3904.95	4186.87	3679.02	3517.84	3365.78	6445.31	58196.6	3792.58	3787.09	41470.9	3823.27	3578.85	3511.96	173278
C18 H32 N7 O3 P	923560	809474	616793	107885	92271.5	95773.3	89925.2	101736	85188.5	81311.6	88274.6	85353	72473	93536.4	113036	76193.7	106315	72685.2	525899	516194	677882	99896.5	106651	107889	93185.3	82400.5	100002	78109.8	94468.4	110652	110828	79889.6	129625	101976	101157	98620.6
C11 H11 N2 O2 P S	369826	270217	339656	3777.8	5326.17	59554.2	6763.34	2825.35	18136.6	2662.89	2807.64	4045.24	2533.71	43071.5	49680.1	2679.89	59500.2	2474.98	274241	239607	307713	101481	22236.8	40459.3	16325.1	13480.6	26233.9	2801.45	28374	2853.25	48496.1	18761	73099.4	11255	2995.33	3440.14
C9 H12 O3 P2	267360	199217	234764	3959.18	5581.89	18649.2	22603.9	2961	37763.7	2746.4	2942.44	4239.46	2934.52	11162.9	6985.51	28940.7	26377.2	2593.8	181620	153290	184807	57446.5	11026.9	51425	5327.97	3276.53	3935.34	2935.95	19369.4	2990.24	4099.54	3872.21	14057.4	9626.74	3139.14	3605.31
C25 H4 N2	27244.3	41913.5	33815	4529.6	6386.09	3692.3	3789.43	3387.61	2954	3192.81	3366.37	4850.25	3037.93	3104.2	2813.94	3213.2	3410.53	2967.5	31005.4	19122.1	35836.1	3557.51	4021.07	3514.3	3258.83	3748.6	3386.2	3358.94	3733.03	3421.05	2875.98	3024.09	3945.92	3075.02	3591.41	4124.74
C9 H12 O4 S	1.57817e+06	1.1894e+06	1.34202e+06	3649.16	5144.8	85771.7	45487.7	2729.14	93837.5	2572.21	2712.04	3907.49	2447.43	28692.4	23511.5	186187	23119	7126.93	1.09696e+06	1.01001e+06	1.11367e+06	244213	16741.2	130949	37810.4	22868.7	31772.2	2706.05	135393	536949	24136.9	2436.29	58031.7	10078	7301.72	3383.97
C10 H17 N4 O5 P	9.50268e+06	8.25384e+06	8.05836e+06	50225.6	390377	316870	43149.5	280723	42344.7	683925	665227	473336	218301	45936.2	96341.4	627644	45276.8	62279	7.93796e+06	3.39999e+06	7.68532e+06	53291.5	569414	462034	64676.2	47483	66460.4	535862	58898	259751	46956.3	120824	50223.6	66070.3	66527.2	62413.1
C28 H31 N3 S	1.14759e+06	1.235e+06	1.12192e+06	207984	181763	212063	187263	191697	178197	191462	207118	183729	171489	192240	188444	174259	172019	165594	754179	784995	852969	202755	271658	288459	207149	196911	253954	204132	204753	66981.6	266166	192931	268362	278308	204856	193892
C10 H8 O5 S2	1.31775e+06	1.06571e+06	1.19332e+06	3477.08	4902.19	126625	40779.3	2600.45	76039.5	2362.28	2584.14	3723.22	2332.02	274696	233404	2455.11	220881	4419.94	958222	926707	1.02078e+06	279342	60522.6	145731	78621.9	68708	113323	2520.05	43679.8	2626.12	293523	144253	348718	26752	2756.89	3007.28
C15 H13 N2 O2 P S	893147	646006	774107	3803.37	5362.21	57384.3	3721.12	2844.47	14244.5	2680.91	2826.64	4072.61	2550.86	61490.2	70105.1	2698.03	65124.9	2491.72	563668	451509	519615	79675.9	61599.6	78284.7	10137.5	9143.24	17314.9	2820.4	5422.11	3207.88	97076.3	34447	103021	13055.4	3015.6	3463.42
C23 H36 N6 O5 P2 S2	63287.2	123570	114576	5384.05	5942.94	5724.52	5889.59	5096.62	6045.87	5565.31	6286.48	5645.62	6435.98	10119.7	5436.33	7924.7	5290.22	6144.11	92248	82386.8	142859	5770.65	7596.22	4122.34	7207.99	6198.19	6163.65	7540.58	8613.63	6191.79	5590.04	5409.28	7236.51	4598.38	5372.6	7385.07
C19 H32 N5 O P	2.44787e+06	1.59835e+06	2.65817e+06	90697.2	82808.9	35117.4	46788.8	69189.9	139298	57136.4	53296.5	93022.8	53998.4	126495	138649	52078.1	128104	42050.2	1.68462e+06	1.6554e+06	2.11448e+06	35753.5	44802.4	865179	115170	79301.8	98889.7	33948	38572.9	80478.8	121733	63653.7	206200	259389	38834.7	52915.6
C11 H22 N2 O P2 S2	128394	91841.6	118162	4764.7	6717.55	12648.5	12841.6	9812.89	18466.3	3358.53	3541.09	5101.99	3195.6	12352.5	23853.1	3379.97	45558.5	3121.53	92220.1	86569.9	99620.5	13940.2	15272	26516.5	3669.72	12807.6	7191.77	3533.28	11635.2	5960.64	24984.1	9335.87	21155.3	7037.93	3777.81	4338.82
C22 H55 N9 O3 P2 S	5.17232e+06	4.14913e+06	5.49615e+06	127911	106826	148696	126752	134669	128282	121710	144339	182193	110308	119071	130225	86677.6	115711	95023.2	2.90919e+06	2.81709e+06	3.08456e+06	108493	97229.6	220465	97393.5	99425.7	122128	97799.5	85190.7	96410.9	124725	113288	141234	364166	117374	95379.7
C13 H15 N2 O2 P S	3.0775e+06	2.37728e+06	2.74295e+06	3710.25	6637.55	523824	100349	12820	179452	2615.28	2757.44	7695.17	2488.41	393861	375819	2631.98	702414	5759.64	2.19784e+06	1.93335e+06	2.21242e+06	844212	238774	359364	177496	165149	223439	3968.48	373865	40783.2	455633	308598	475025	150570	2941.77	3378.63
Equol sulfate	191812	140972	176240	4029.93	5681.63	45100.1	7950.28	3013.91	21540.9	2840.61	2995.02	4315.21	2702.81	23194.3	16240.7	2858.75	46978.4	2640.16	132383	128142	145158	56338.9	13443.3	35415.9	9880.77	8533.08	10610.4	2988.41	14248.8	3043.67	19602.5	14351.3	27260.2	12581.9	3195.24	3669.73
C9 H12 O5 S	4.49909e+06	3.54526e+06	3.93322e+06	3946.96	10703.5	613279	394234	4169.23	737640	10111.2	2810.03	4048.68	2535.87	107758	86806.4	2669.72	232055	6651.46	3.26919e+06	2.97602e+06	3.3899e+06	1.62929e+06	309789	1.24532e+06	162206	104056	177709	2740.33	522478	3895.68	152904	33152.7	266232	115377	10145.8	18158.2
C25 H51 N6 O3 P3	2.18928e+06	1.25272e+06	1.13822e+06	68023.5	139420	80700	142272	121790	102673	144547	118018	166650	177407	129094	85692.5	79883.8	80683	138335	1.35788e+06	1.16174e+06	1.21999e+06	45680.2	41170.9	137983	66959.3	117777	57499.9	58164.5	71293.8	49783.1	56877.9	160902	75491.5	101745	86453.6	97265.8
C8 H17 N5 O S3	367158	287061	331311	4004.66	5646.01	65343.8	11924.7	2995.02	25799	2822.8	2976.24	4288.16	2685.86	52663.2	47782.5	2840.82	87900.1	2623.6	258981	237026	276461	107242	24779.7	44029.9	27524.3	25813.6	24530	2969.67	55016.2	4420.54	66636	42274.4	63155.2	17081.2	3175.2	3646.72
C12 H25 N4 O P	1.66036e+06	1.39731e+06	1.2084e+06	102341	351461	85027.2	132500	106036	63688.2	51030.4	43356.9	41539.8	63554.7	29589.6	32881.7	49864.7	42687.4	35284.7	1.58316e+06	1.39443e+06	1.69769e+06	38922.5	69932.5	885247	36122.8	26322.9	59339.2	33981.9	45858.7	134726	33447.3	27470	36857.9	375582	25944.3	51359.2
C11 H25 N O2 S2	1.18503e+06	815240	616719	43818.5	10800.3	10546.6	9792.3	11690.9	10530.5	11635.6	11323.8	10702.9	9638.13	13335.7	13809.4	50776.4	12334.4	209333	819494	902791	888529	160086	14781.1	214211	13681.6	14368.5	14808.5	10319.5	12937.1	11073	13432.3	32899.3	16064.5	9989.15	362802	15063.4
C7 H18 N O10 P	4.7032e+06	4.32197e+06	2.28136e+06	25682.4	159417	56406.1	21102.5	55825.4	20647.7	415186	309503	42048.3	53239.2	32727.8	21862.4	336887	22578.8	31845.9	4.38722e+06	2.41556e+06	5.07454e+06	27745.2	450692	362405	32409	34070.6	33984	256368	28215.5	133078	22882.4	44272.7	25161.9	18385.6	33406.3	31721.4
C14 H26 O P2 S	85055.9	116523	119427	11266.6	11052.6	13264.3	13238.1	13144.4	65479.1	12314	11400.4	10937.3	12337.8	12366.5	12067.7	26178.1	12958.2	9596.12	116183	80874.3	102123	12232.8	15972.4	13758.7	12359	11801	11461.1	11309.7	11967.8	12740.2	13262.9	11180.6	13591.7	12012.6	12725.4	11828.7
C7 H20 N5 O9 P3	69966.3	165840	159673	6454.03	11243.8	6750.96	6498.98	5222.5	5759.81	14415.6	19843	17817.5	7413.71	5572.69	6168.08	6370.79	5733.76	5906.45	94763.8	159138	159548	6172.9	6317.85	7026.34	6589.16	6303.33	5333.85	5763.75	7658.24	5758.48	6382.28	6392.06	6304.51	5683.18	5830.63	6219.08
C11 H23 N6 P	1.66036e+06	1.39731e+06	1.19318e+06	102341	390180	85027.2	132500	106036	69018.5	326626	43356.9	137248	49296.2	28456.3	32881.7	113530	42687.4	35284.7	1.64891e+06	1.47456e+06	1.67165e+06	42352.2	76475.2	885247	36122.8	26322.9	59339.2	33981.9	50394.9	134726	32166.3	24929.3	35446.2	375582	49666.5	51359.2
C21 H38 N3 O2 P3	749236	711267	546509	103936	74947.5	129608	74466.9	82805.1	82902.5	76706.9	80524.3	84568.3	71432.5	103145	112246	78555.7	118866	84004.4	684587	317558	743741	98005	105106	59563.5	91694	88351.7	116657	85672.6	99303.3	99619	142334	84817.5	151665	76030	147941	105853
C11 H6 N10 S	1.16727e+06	895473	1.06802e+06	5674.36	8000.04	232932	61643.7	10853.5	105121	3999.73	4217.15	9028.74	3805.7	187693	172201	4025.27	344636	6197.87	809639	768007	829443	292036	107581	158326	58547.8	57600	83585.9	4207.84	93125	17225.9	186817	131884	217122	73681.6	4499.06	5167.18
C9 H18 N8 O	320849	519767	1.12297e+06	8.90753e+06	7.0159e+06	6.61149e+06	6.42765e+06	6.76862e+06	7.4442e+06	7.25982e+06	6.67426e+06	7.19463e+06	6.75169e+06	5.20788e+06	7.20816e+06	7.39334e+06	7.97731e+06	7.33573e+06	1.37052e+06	683110	1.02453e+06	6.35789e+06	7.47971e+06	6.35325e+06	5.50315e+06	5.77897e+06	7.5303e+06	6.85337e+06	6.34324e+06	7.29892e+06	6.12623e+06	5.75714e+06	8.91027e+06	7.09198e+06	7.06298e+06	6.83461e+06
C30 H58 N3 O2 P S2	1.04464e+06	889300	1.2333e+06	305367	18394.8	17573.5	16025.9	18482.7	254156	126179	15806.2	16483.4	33390.3	16151.8	17765.9	41330.2	16115.9	13629	623581	720670	741881	18870.9	14686.7	111625	13009.7	12635.2	14450.5	12607.9	14393.3	16812.9	36255.9	16363.1	30559.2	31662	14508.7	37046.7
C12 H19 N8 P3	79780.6	59527.2	78585.9	3627.97	5114.93	13284.4	3035.13	2713.3	7278.4	2557.28	2696.29	3884.8	2433.22	10612.9	12663.7	2573.61	20974.9	2376.82	53579.5	47867.6	63386.8	19972	12040.9	18949.7	2610.16	3002.43	2803.53	2690.34	4243.29	2740.09	16802.4	8305.55	16517.2	3090.94	2876.53	3303.7
C12 H20 O5 S2	181506	142646	153982	4501.41	5650.5	16677.1	5212.89	3679.72	13817.1	3749.39	4695.76	4291.57	2688	22926.1	21306.2	2829.88	33470.1	3979.59	97232.8	88919.1	109242	29341.6	8855.29	17756.9	9602.96	11888.9	12719.7	2904.73	5504.48	6719.47	20109.3	11574.8	19332.4	4738.13	4834.46	3466.33
C21 H34 N10 O4	3.46989e+06	2.90749e+06	3.65254e+06	104211	295844	42180.6	59601.6	60958.2	67782.6	83484.1	48615.3	59120.1	45994.9	54104.1	127507	43292.3	68536.4	45515.1	2.82613e+06	2.12852e+06	2.8714e+06	60822.8	75427.9	1.70985e+06	57341.2	58247.7	102871	95548.1	46400.2	882422	73540.8	52023.1	86081.8	690397	63613	48568
C13 H32 N9 O7 P	346121	221641	244013	85326.8	78673	130705	67845.8	73784.3	65320	89979.1	106708	134693	60874.6	65945.6	65058.9	43589.8	53446.6	40013.2	339197	256368	269945	52242.1	62768.9	77813.2	47633.2	49083.2	63833.8	51387.9	54816.2	54950.2	69954.2	69909.1	76967.3	46088.1	55670.3	53604.4
C17 H39 N8 O5 P	81413.9	52066.5	44439.4	29428	5314.54	6112.4	6448.09	6558.97	5882.35	6264.38	5657.42	6447.05	6194.92	6813.21	7435.37	6292.93	6312.32	3787.91	55462.7	42104.5	60167.9	5868.36	8197.88	7808.41	5623.82	5610.22	6845.93	5129.69	4895.31	6322.47	8143.61	5373.64	7364.93	6744.66	6919.17	7410.3
C21 H23 N7 O2	644161	605805	458826	51802.3	34071.6	22051.1	39844.9	52905.2	48202.4	33719.2	24675.4	41285.4	23849.8	27523.6	39661.5	30687.7	66380.7	21047.4	606251	280302	482515	45383.6	27710	107884	26286.3	29793	54106.8	26926.8	26257.4	31483.2	45987.6	29435.7	52113.1	247879	40884.5	26938.6
C11 H15 N5 O5 S	420058	342070	212544	29553.6	68720.6	45138	26946	20565.1	18331.8	96618.1	140832	112176	40030.7	13659.5	14751.2	10496.4	13227.5	13002	321201	288749	297112	10891.4	11186.9	11012.3	10971.4	10131.7	9636.55	12547.6	12432.6	11809.1	15346.7	24278.9	13741.4	9117.47	8924.39	11330.4
C29 H59 N3 O14	744357	636825	652769	87427.7	80610.1	133923	81245.2	75601	69330.4	92194.5	109335	138010	69006.3	67569.3	66660.7	45857.7	54762.5	44064	876388	584405	739017	58551.5	64314.4	365843	51289.6	56635.9	66107.4	52653.2	56165.8	56303.1	72834.2	71630.3	78862.4	420509	61052.3	54924.3
C25 H30 N2 O S	369217	278076	305284	23777.1	55872.2	26097.4	16931.9	16688.1	11536.7	19297.5	18028.6	25508	21680	13737.7	16483.1	16243	19762.8	9441.75	264368	248764	306270	17617.6	35825.2	192422	28761.1	29632.9	30613.7	19524.4	28214.9	73184.3	15668.8	23226.7	17244.9	114659	15294.1	11669.6
C9 H16 N5 O5 P S	83940	102312	154210	9550.44	12490.7	13965.4	10228.2	8761.09	10948.7	10820	14165.3	10387.5	14970.5	23514.9	11233.6	18671.5	10121.1	13791.5	66781	87801.2	137073	11266.5	16543	9121.58	15532.6	12667.5	11974.2	20191.5	21089.4	13534.3	12456.1	11103.1	15505.5	8266.79	11447.3	16132.8
C38 H50 N P	629713	485966	723440	63181	54665.4	51063.5	49721.5	58887.3	65479.9	54079.1	50401.2	57111.7	53174.3	58449.2	65311.6	51439.8	66208.1	51713.7	490030	284458	351201	58756.5	56614.9	49077.4	58997.5	56268.9	73002.6	51320.5	62353.3	59171.8	71042.5	51337.1	83157.5	54794.2	61451.9	60717.9
C16 H21 N2 O3 P S	379279	285765	319828	3657.26	5156.22	78596.3	20651.7	2645.53	37758.5	2577.92	2718.05	3916.16	2452.86	72884.9	72739.8	2594.38	105704	2396	272900	221097	295824	115496	40088.5	82416.3	25892.9	22015.3	30189.9	2712.05	52340.6	9067.14	80737.5	57394.9	77360.5	22066.6	2899.75	3330.37
C10 H12 N2 O2	1.24663e+06	1.13081e+06	962413	500872	254443	341894	439989	350294	415519	287332	212372	363835	313784	370035	404257	395897	67540.8	265291	989504	977017	1.02464e+06	426200	416623	552014	469551	475641	530712	318900	427072	417694	366514	439736	341284	437952	359070	334872
C17 H35 N O3	5.12282e+06	4.60222e+06	5.77502e+06	12433281	1.30498e+07	1.25628e+07	1.32223e+07	1.49526e+07	1.23504e+07	1.21926e+07	1.2608e+07	1.26498e+07	1.29005e+07	9.10214e+06	1.40866e+07	1.38951e+07	1.17569e+07	1.37226e+07	4.38443e+06	5.48346e+06	4.76426e+06	1.29214e+07	1.20814e+07	1.22906e+07	1.33065e+07	1.27115e+07	1.29214e+07	1.35209e+07	1.38841e+07	1.44159e+07	1.30835e+07	1.14382e+07	9.67937e+06	1.3243e+07	1.19369e+07	1.39108e+07
C41 H51 N O3	144250	84312.6	56208	10351.4	9913.03	11789.5	12162.8	12076.7	8972.41	11313.7	10474.3	10048.8	10562.2	11361.9	11087.4	10634.8	11905.6	7868.89	156070	91991.5	116916	11239.1	23678	12641.1	11355	10842.4	10627.2	10391	10995.7	11705.3	12185.6	9398.15	12487.6	11036.8	11691.7	10867.9
Dimethoxy-sulphobenzoic acid	61495.9	55885.5	65437.6	3402.92	27571.4	2773.89	2846.86	18153.6	21300.3	2360.53	18679.1	21968.3	2282.28	3501.14	4272.3	3669.74	8191.14	2229.38	46058	52746.3	52469.2	2323.07	2473.95	2563.81	2448.24	2816.18	2543.93	2523.45	2804.49	5067.68	14546.2	16860.9	8629.91	9078.21	2698.09	3098.76
Guanosine	464026	390201	395463	5356.08	11779.3	27766.7	3149.75	3934.17	3362.03	21790.8	21047.6	20961.6	8153.78	4147.28	8263.28	4383.31	3324.3	3542.48	117827	357429	361529	31044.7	35402.9	44369.7	3162.88	3223.71	3365.42	45071.6	7475.49	125923	4906.09	5283.67	7833.25	3249.92	4294.37	5606.82
C16 H42 N7 O4 P	1.31001e+06	1.11759e+06	1.3014e+06	88673.3	79463.9	69007.9	84656.7	95656.5	89382.9	1.02908e+06	83663.7	481593	82341.9	96503.1	98011.9	83595.4	91233.7	77986.8	1.3437e+06	1.18403e+06	1.3793e+06	80015	102501	98761.9	83526.9	80082.7	121231	82851.7	74136.2	91069.4	105529	75031.6	108878	211653	96033.4	87996.8
C17 H38 N3 O P3	2.79178e+06	1.69859e+06	3.15772e+06	77703.2	33927.2	98061	273246	123812	88727.8	50091.5	57532.3	58463	117486	59216.9	114332	51399.5	62562.7	56451.9	1.65509e+06	1.50143e+06	1.52757e+06	192126	95203.1	658554	109676	68788.9	107912	60900.6	119505	96119.7	291466	52814.1	109559	225183	152378	291596
C30 H30 N2 O2	271384	204946	247071	40972.9	33065.6	27196.2	42284.6	45256.8	42671.5	39853.4	39652.9	36812.9	38473.3	41616.2	50044.5	40715	42073.1	40240.8	174007	123637	136555	35144.1	46145.6	72348.9	38167.4	36853.3	40291.5	39122.7	32726.9	41091.1	49984.8	34345.6	50053.7	39846.7	38763.3	37748.2
C17 H38 N10 O P2 S	173373	201713	183567	27917.1	21882.6	26047	29840.6	30544.7	27211.8	24975.8	26843.9	22990.5	23974.3	28615.6	30283.6	26917.1	29763.7	27430.6	146826	137381	169404	22415.6	30791.9	127978	23184.3	24456.9	26247.4	25406.9	22081.1	29308.9	32553.6	25007.8	36925.1	84032.2	26214	26160.2
C16 H31 N4 O2 P	2.15371e+06	1.81663e+06	1.60795e+06	32504.5	160020	132941	61883.9	193276	115008	92916.6	79573.9	85905.7	63395.9	79789.6	139900	52883.5	111069	88623	1.60963e+06	1.52028e+06	1.63357e+06	48839.3	242186	1.20584e+06	85209.8	90794.2	244499	227516	71751.6	515830	105659	115351	110217	794811	135238	143744
C19 H39 N8 O5 P	9.86132e+06	6.82005e+06	9.08505e+06	332676	344496	207449	230841	140725	299439	288798	144638	140633	193954	110588	286133	231335	167548	107628	5.74645e+06	6.57587e+06	6.61115e+06	117289	339969	5.13497e+06	169252	148512	449682	387628	129722	2.04493e+06	133378	105250	222393	2.10485e+06	126307	118393
C14 H39 N9 O8 S3	1.23143e+06	910420	939075	32754.3	25694.6	18918	19565.9	20282.8	20368.3	32918.3	24839	21251.7	36288.7	24164.6	23808.7	33397.4	31833.4	23370.4	511199	521577	465962	19726.7	21484.5	21299.6	18422.8	21596.7	22959.9	17368.9	17822.6	20009.8	21526.2	18283.3	26152.6	26808.2	23518.8	21419.9
Guaiacol sulfate	1.03226e+06	897349	932639	3543.03	4995.17	145096	119761	6699.92	195245	3138.92	2633.16	3793.84	2376.25	142516	129898	7262.02	20231.7	32700.9	801726	714456	837792	360885	61110	329460	18751.1	9856.33	15414.2	2627.35	106949	3431.9	339956	435909	238065	12603.7	5496.96	14205.9
C16 H21 N4 O P	3.74178e+06	2.74171e+06	3.08307e+06	430206	698195	490367	572142	220389	399173	709824	609387	697126	627272	110155	139053	791543	246484	241102	2.54055e+06	2.23243e+06	2.83875e+06	68419.1	126803	1.0469e+06	106732	108117	97721.8	394542	107421	740425	109889	177670	55704.6	1.74161e+06	158528	183096
C13 H34 N9 O6 P S	361172	345852	431026	48335.4	39317.4	44588.8	47412.6	53180.3	46296.5	47782.6	45638.4	39348.1	44750.7	54307.3	51144.9	47956.2	53360.3	76133.9	177567	247664	191013	44531.7	57870.4	55151.9	44659.2	46609.8	47624.5	44434.8	39568.3	50491	57848.6	39859.5	60080.9	50349.7	51300.8	49709.2
C16 H34 O6 S2	229565	153525	159720	3715.07	5237.72	3491.63	3108	4476.97	2422.8	2827.62	2761.02	3978.06	5889.21	2545.99	2307.93	2635.39	2797.24	2433.88	99243.5	66468.2	112936	2536.16	2732.3	9714.36	2672.82	3074.51	2777.28	2754.92	3061.74	2805.87	2358.81	2480.29	3236.35	5196.75	2945.59	3383.01
C16 H25 O5 P	1.46565e+06	1.48544e+06	1.51141e+06	70871.9	66619.2	200768	67144.2	62479.5	59366.8	76193.1	90359	114056	59506.4	60300.9	146428	42409.1	52651.5	37423.5	1.16548e+06	884100	1.29473e+06	48389.2	53080.5	577861	76180.3	59385.1	62219.7	69173.1	66753.3	249053	63638	101322	65174.9	936098	50456	45391.5
Cresol sulfate	3.58289e+06	3.006e+06	3.14049e+06	52309.6	88982.2	558210	896031	58943.6	1.31585e+06	69683.8	53090.2	34568.1	27147.4	71876.7	51604.7	13078.6	200004	128529	2.76821e+06	2.27174e+06	2.47309e+06	1.28315e+06	247277	944821	372653	328716	301529	34487.6	1.38535e+06	41249.4	68164.3	64561.1	120316	117599	103212	171777
C16 H39 N5 O4 P2 S	105166	102880	143407	20224.6	11686.7	14868.3	14400.4	16019.2	13539.2	14193.3	12085.2	11891.7	12197.1	20697.6	22871	11744.3	13848.1	11796.3	72820.9	56678.4	78778.4	14682.9	18988.7	13135.8	13848.3	15455.9	15953.1	13162.1	13152.7	13072.8	27128.1	17668.5	43471.8	12030.6	15544.7	13855.2
C8 H22 N2 O6 P2 S	352630	428127	81025.8	7788.25	8596.71	8280.76	8519.54	7372.47	8745.6	8050.45	9093.66	8166.63	9309.91	14638.6	7863.88	11463.4	7652.53	8887.71	256771	356118	493299	8347.49	10988.3	7475.35	10426.7	8965.94	8915.97	10907.8	12460	8956.68	8086.23	7824.76	10467.9	6651.75	7771.69	10682.8
C13 H29 N9 O2	2.61414e+06	1.86507e+06	2.7012e+06	29509.4	84174.5	23621.1	130125	31414.7	70854	124424	24250.7	207718	22545	23936	27439.8	58786.6	27469.1	23354.6	1.28575e+06	1.57724e+06	1.73515e+06	23706.6	23379.1	1.07438e+06	21701.7	23935.5	80353.7	84162	22476.9	382586	30111.9	21782.2	38175.6	972753	27102.7	21836.9
C19 H35 O P S	1.26681e+06	1.0723e+06	980919	308684	127795	169563	114644	189027	100209	99361.7	86738.5	130927	103594	102288	115193	44534.2	94714	96995.6	989186	925894	1.02291e+06	141797	273686	811947	278828	134511	249981	191303	105998	377234	112389	156960	127844	433723	132181	397944
C14 H27 P S	4.3538e+06	3.41479e+06	2.98301e+06	435681	377739	176131	335801	240983	347710	290829	227514	237339	273866	56576.4	164365	1.02583e+06	210835	211794	3.0156e+06	3.56971e+06	3.57017e+06	476601	166681	2.9216e+06	478214	107884	274855	137361	383840	621090	328658	180479	117343	1.4034e+06	185955	312650
C19 H15 N5	1.09941e+06	1.35446e+06	891689	111627	256863	291838	317930	161117	108907	258406	118822	264207	146819	59774.4	75896.6	130651	78310.9	58135.8	1.35004e+06	1.13168e+06	1.1345e+06	76632.1	70353.8	750695	141404	222902	214660	79757.1	97293.9	333005	85367.4	632081	91444.1	481342	142380	74833.6
C12 H19 N4 O6 P S	974143	700561	845776	3550.86	10327.3	327826	165384	187323	268629	12090.2	14829.5	71739.6	2381.5	103017	92512.1	16022.6	245245	3009.56	669078	641583	723017	221354	284698	416842	67418.2	71239.1	112918	22730.9	120548	80095.3	127233	133415	130009	212313	2815.39	3233.48
C9 H21 N9 O7	519049	292534	376114	71944.9	58890.8	37540.8	56362	70773.6	79916.8	58478.7	53325	58330.7	48963.8	45029.9	73984.8	49314.4	75172.1	59370.4	328572	292964	376899	56969.3	47988.7	283795	54326.8	47008.5	67199.7	47799.8	61111.6	68678.1	78034.2	51898.8	90114.6	131265	65900.2	56447.6
Indole-3-carboxilic acid-sulphate	77035.5	60159.9	75185.8	7393.79	8545.29	36088.4	7356.47	10808.4	8488.45	7252.02	10905.9	11078.7	13982.7	9310.94	6532.78	9996.77	15778.7	4921.5	65911.8	50675.5	63276.9	29798	15389.2	17390.1	12049.9	7646.76	10801.6	6228.75	12998.5	10078.5	5629.15	8506.59	5695.28	9929.47	6704.58	47059.5
C33 H17 N3 O	1.18482e+06	1.01746e+06	857854	364123	193304	192935	174583	193026	187123	255545	168648	159671	146368	174662	176342	360370	169556	178659	1.02577e+06	825690	881982	167099	200381	512397	175701	184513	186496	161599	163936	411958	206909	161127	212056	752207	164791	170031
C21 H41 O5 P	574822	446916	359996	15382.4	114934	17191.2	18074.2	17352.3	13333.2	16812.4	15288.2	387734	108843	16884	16476.1	15803.6	17691.9	11693.3	442801	402848	395518	16701.6	20811.6	43098.6	16383.4	16112	15648	15441.2	16339.8	17394.3	18108	18539.8	17438.9	61380.8	17374.1	16149.8
Catechol sulfate	1.30565e+06	1.09357e+06	1.14034e+06	14211.7	11229.3	393048	237573	9825.28	424969	6296.41	3079.36	3989.29	4220.86	37168.3	35291	2642.83	12858.6	23619.4	987981	872960	1.03231e+06	608149	150857	674163	26159.4	18880.5	17375.9	3308.61	173165	4798.23	55614.1	41896.7	63154	71627.1	8573.87	24326.1
C6 H9 N3 O12	452397	371816	365836	3.43964e+06	2.76927e+06	2.46537e+06	3.2592e+06	3.25409e+06	3.7206e+06	3.22475e+06	3.14895e+06	2.70956e+06	3.24116e+06	3.0747e+06	2.79036e+06	3.19292e+06	3.73696e+06	1.62036e+06	675957	651697	356296	2.4023e+06	3.29369e+06	3.01016e+06	2.015e+06	2.4135e+06	2.47769e+06	2.81096e+06	2.29938e+06	2.71994e+06	2.9082e+06	2.61933e+06	2.5987e+06	3.14401e+06	2.76692e+06	2.81795e+06
C13 H38 N10 O2 S2	520515	599928	832836	53167.2	44096.8	51554	54447.9	58655.9	52668.7	410895	50143.4	44361.6	49173.6	58557.7	63949.3	53074	57719.8	81929.7	486131	400942	402285	47390	61908.1	75820.1	50135.8	49470.8	54135	47537.4	40014.6	102668	59373.4	47148.6	66526.8	56313.5	53550.8	53940.9
2,6-Dihydroxypyridine	6.73647e+06	6.9283e+06	6.76158e+06	1.55076e+06	1.68297e+06	488342	1.43696e+06	168812	1.77e+06	1.99609e+06	2964479	1.71462e+06	3.59043e+06	66375.7	3.50473e+06	1.78575e+06	1.43356e+06	1.29788e+06	6.87389e+06	5.20216e+06	6.67794e+06	578402	2.17319e+06	2.7894e+06	181152	1.33949e+06	1.41709e+06	2.79038e+06	1.25423e+06	351745	115992	1.44782e+06	2.84833e+06	1.49835e+06	1.39873e+06	1.49244e+06
C13 H21 N3 O9 S	134890	101699	104571	2819.66	2753.75	62491.8	18394.7	19142.4	29238.7	2861.63	2511.09	5888.99	2751.7	11726.1	13781.7	2539.52	24184.7	2448.71	83627	71209.1	133877	21316.3	35823.4	57336.7	7568.94	5329.01	11331.5	2389.14	8438.7	5625.4	13677.7	16454.5	18053.9	20947.6	2609.71	2711.62
C12 H19 N2 O2 P S	207744	186553	200633	125610	30134.1	4729.67	16491.4	4417.36	4424.64	4383.24	11844.9	7505.27	4348.93	4604.78	10199.7	47434.8	27232.2	4798.13	182851	169562	227411	5133.26	6173.23	158495	10336.8	11138.2	4433.53	4285.76	6188.69	4463.43	4232.07	4440.63	4401.88	54237.5	5013.16	5412.65
C4 H9 N O4	2.09354e+07	1.77835e+07	1.94125e+07	631542	1.37372e+06	840541	1.77695e+06	1.55294e+06	1.11493e+06	1.14889e+06	1.15097e+06	939873	958080	3.01449e+06	8.94755e+06	1.06146e+06	2.72512e+06	383735	1.51405e+07	1.55093e+07	1.73303e+07	4.54259e+06	691759	408795	1.42953e+06	2.99889e+06	3.82986e+06	667670	6.66956e+06	922347	4.82403e+06	7.82914e+06	1.3388e+07	481901	271669	861988
C13 H21 N3 O4	3.84266e+06	3.3469e+06	3.68427e+06	752444	798233	934507	629543	1.02172e+06	881035	660242	647937	620335	494934	893250	1.12408e+06	684759	1.00946e+06	1.58254e+06	2.70414e+06	2.8249e+06	3.34329e+06	1.4949e+06	1.39087e+06	877050	1.57212e+06	1.41479e+06	2.233e+06	910931	1.68574e+06	1.46478e+06	1.157e+06	1.10845e+06	1.25148e+06	801451	1.7826e+06	1.49448e+06
C13 H24 N2 O4	1.65472e+06	1.66072e+06	1.62458e+06	311169	234061	227079	89262.4	259304	378239	322469	278018	90356.7	348214	49737.3	59073	254622	186699	23896.3	1.57232e+06	1.5284e+06	1.97058e+06	123249	50532.8	1.27237e+06	79581.5	162746	154857	44559.5	102237	125449	54914.9	33452.9	38920.2	1.22656e+06	164745	31132.5
C26 H31 O P	213669	182053	170118	13324.2	13793.2	53605	92446	19871.5	11549.2	105462	13482.4	14854.1	13595.5	20226.8	19762.9	84203.6	19783.7	12804.7	170807	207473	183047	16474.8	25135.2	118501	61420.9	78255.7	53298.7	52485.2	42828.6	70607.6	23451	34023.1	28909.1	20370.8	25716.2	22663.5
C4 H3 N2 O2 P S	8.15776e+06	1.26755e+07	14960089	1.84738e+07	2.23766e+07	2.2915e+07	2.48953e+07	2.35385e+07	2.17562e+07	2.02831e+07	2.26735e+07	2.38884e+07	2.33813e+07	2.38535e+07	2.06585e+07	2.52042e+07	2.24717e+07	2.34948e+07	1.30356e+07	1.29269e+07	1.15006e+07	2.61826e+07	2.3498e+07	2.49615e+07	2.70505e+07	2.3399e+07	2.63625e+07	2.24787e+07	2.21279e+07	2.36465e+07	2.28415e+07	2.09124e+07	2.00002e+07	1.95989e+07	2.71458e+07	2.26753e+07
C24 H50 N2 S5	490366	506186	568461	68813.6	59538.8	44380.2	54154.1	64137.1	71317.4	58900.2	51150.6	62203.2	48393.5	36131.7	71134.2	40451.8	72110.6	47888.7	330744	293446	629189	63994.6	50478.9	409337	60331.5	61285.2	79510.8	32925.5	48819.9	61614.9	77375.9	54736.1	101235	92391.9	66930.4	51100.8
C10 H19 N8 O3 P	651646	626054	932638	73922.5	67890.1	42532.4	72441.8	67314.1	73109.2	63067.2	64334.5	57031.7	60842.3	61020.4	68482.5	74399.4	573342	281201	499421	455993	695115	58607.8	63691.9	56156.4	64413.2	57801.7	79042.4	61321.9	61146.1	75663.9	75242.8	51095.1	85653.7	63609.5	72053.5	60257.6
C7 H18 N5 O P	513472	408309	355754	40785.3	45490.3	36403.3	253605	62899.6	120613	43790.9	42793.9	50891.9	51876.4	242850	45522.7	53895.3	83379.5	30934.7	394229	337836	398187	68753.3	187167	49008.4	108345	119088	104436	71530.4	108869	236265	55297.4	117218	56546.1	9860.03	85925.8	41831.1
C18 H33 O6 P	493820	405169	373700	14305.2	58388.6	91832.2	43678.8	24291.7	21413.2	171933	18887.7	74649.8	20938.6	31047	31334.1	18878.1	69086.1	33858.9	333387	324818	363948	24765	78359.6	306282	36445.3	18539.3	27001.5	80944.1	39157.2	155404	19043.1	53593	27946.2	216995	19100.3	28499.2
C15 H10 N10 O2 S	160001	117848	152781	3775.82	5323.38	49740.3	47241.7	35493.4	68781.9	2762.22	2984.69	12339.7	2532.38	20444.1	19228	2986.78	47577.1	2473.68	107706	106774	127566	39162.7	58314.8	74836.6	7076.54	18317.3	37038.4	2799.98	15704.2	18562.6	27997.5	27386.1	18982	50997.8	2993.76	3438.34
C24 H41 P S2	207350	235767	237337	38771.9	11435.6	14058.6	14030.9	13931.6	10350.5	13051.4	12083.1	11592.3	12184.5	13107	12790.3	12268.3	13734.2	9917.34	194925	190562	214542	12965.4	16156	54860.2	13099.1	12507.7	12147.5	11987	12684.5	13503.2	14057.2	245250	14405.6	12732	13487.4	12537.1
C26:6	420682	170261	248591	46499.9	55160	58585	56102.9	66738.2	54934.3	46334.3	55144.6	60779.7	62825.2	45451	46359.9	54611.1	91899.7	31827.4	356558	302530	175951	71172.4	135082	58601.7	113312	114783	103746	56748.4	114044	79118.8	56002.6	49962.2	56353.3	79221	69962	46918.9
C12 H22 O S5	369333	327112	341407	3.29196e+06	2.67475e+06	2.33226e+06	3.22167e+06	3.08489e+06	3.47774e+06	3.09155e+06	2.92971e+06	2.55832e+06	3.18022e+06	2.87598e+06	2.57465e+06	2.987e+06	3.25244e+06	1.53204e+06	526173	310491	547053	2.14759e+06	3.06523e+06	2.72717e+06	1.91868e+06	2.37403e+06	1.21947e+06	2.59034e+06	2.09229e+06	2.51802e+06	2.67855e+06	2.55891e+06	2.29089e+06	2.86947e+06	2.56829e+06	2.56006e+06
C26 H57 N9 O6 S	274930	166183	283651	12646.2	10504.8	11186.9	10526.3	14076.7	32432	25002.3	17987.9	13976.2	33888.8	10471.4	12055.4	14332.7	10316	7994.46	99513.4	104119	101820	13540.9	8893.6	8980.97	8046.15	7634.18	14440.9	7659.64	7434.58	9681.88	14367.1	13708.5	12908.8	20041	18493.6	8088.73
C11 H22 N2 O3 S	225940	281880	252303	57948.9	34845.2	46220.5	37164	42395	37576.9	35426.6	36523.1	37758.4	32323	41845.9	62151.6	39024.2	47499.7	38873.9	101798	100337	181520	41137.8	50717.7	36601	37864.2	37901.9	48029.1	41248.9	47629.2	49885.6	64956	37474.6	77472	78185.8	48072.5	44384.5
C13 H27 N5 S2	8.63767e+06	1.01358e+07	9.5731e+06	346885	173546	183113	136832	191620	111779	164857	216364	130452	1.24269e+06	136469	159893	122688	159078	198372	7.38667e+06	6.65244e+06	313409	91812.9	81631.4	2.27844e+06	74437.7	117056	229040	119604	91548.5	825682	226340	88574.4	285103	2.24199e+06	98187.1	288637
C12 H26 N7 O3 P S	197495	251052	232941	49137.2	72328.5	11734.2	59667.1	34545.2	72208.1	70735.4	60193	43139.8	27238.3	10784.9	17123.5	25140.4	9792.41	9657.91	167897	229003	238671	20919.4	9806.67	182875	8686.84	15874.2	21359.4	8418.58	8142.5	76096.8	12893.3	10926	13908.2	139351	9687.78	8062.45
C15 H32 N10 O2 S	661780	594419	642265	26203.6	23878.4	40094	23953	167495	213547	179145	176782	23389.8	189512	49753.3	28761	145498	120597	37061.5	391625	387479	617174	24902.7	19343.2	455524	36580.8	24483.7	42221.5	20147.3	21354.8	88367.9	23805.1	16381.4	25140.2	210763	24877.9	23837.2
C8 H15 N2 O6 P3	1.69197e+06	412951	1.44046e+06	5.18205e+06	4.15359e+06	3.51988e+06	4.92252e+06	4.70698e+06	5.71654e+06	4.96065e+06	4.6251e+06	3.88889e+06	5.05907e+06	4.58907e+06	4.10764e+06	4.84062e+06	5.45005e+06	2.56862e+06	1.63048e+06	1.54013e+06	613256	3.60566e+06	5.20389e+06	4.52471e+06	3.12301e+06	3.84164e+06	3.70092e+06	4.31881e+06	3.48237e+06	4.21227e+06	4.25764e+06	4.14683e+06	3.9047e+06	4.86622e+06	4.26649e+06	4.34322e+06
C20 H30 N2 O3 S	897039	685084	929630	66298.3	107568	79982.4	78657.5	85944.5	77783.8	112259	90275.1	35112.3	128899	147707	74115.8	70160.9	76706.8	89728.2	619879	617944	635716	137990	36778.8	86811.8	139200	537927	313623	115195	497113	139416	328306	75936	334858	92339.4	71321	73522.4
C19 H25 P S	324016	320569	303402	65143.8	77714.8	63219	64120.6	23376.3	31560.9	70676.7	60319.6	73960.2	68131.3	13387.7	18904.4	81887.2	100927	228635	267191	232768	315833	13901.3	16867.3	125552	17027	13712.6	17736.1	35598.3	15985.3	82230.8	19109.7	17193.3	13983.2	175499	141545	123521
C7 H16 N O7 P	799899	748407	738831	289826	182201	37741.3	102435	46061.5	156503	191538	125711	120776	83019.6	52084.3	100048	235977	42028.7	44886.3	619411	658082	640170	41856	89913.1	492395	93318.8	60815.9	145323	62588.7	39114.5	273941	65122.3	98157.1	114612	612647	54547.6	37038.6
C10 H28 N3 P3	6.13073e+06	5.97691e+06	5.41223e+06	1.26346e+06	1.53711e+06	1.60635e+06	834130	1.22317e+06	4.17405e+06	941826	804666	916742	1.20779e+06	1.09806e+06	1.45404e+06	756270	1.6368e+06	2.52411e+06	4.83871e+06	3.9492e+06	5.23214e+06	2.46368e+06	2.25913e+06	1.48389e+06	2.14353e+06	2.10851e+06	3.47846e+06	1.63399e+06	260295	1.19423e+06	1.6433e+06	1.88324e+06	1.52592e+06	1.24524e+06	2.04006e+06	2.50202e+06
C36 H65 N2 O12 P S2	316857	118431	249295	66311.2	46331.1	44815.1	48288	51938.8	56815.2	46175.8	46564.6	50498.5	44469.2	50058.3	59052.9	48724.9	59114.4	53602.2	181179	144343	123049	47853.1	54546	44095.9	47316.6	49412.7	65707.4	47317.2	47761.2	57593.6	59380.1	43295.1	65336.5	51480.7	61704.6	50842
Glycyl-proline	107157	99076.4	98505	2.22629e+06	1.67524e+06	47130.8	1.614e+06	1.6196e+06	1.44523e+06	1.6973e+06	1.79208e+06	1.63001e+06	1.61232e+06	1.69397e+06	2.22875e+06	1.45517e+06	1.78908e+06	1.82795e+06	96960.9	92300.6	94103.8	1.27128e+06	1.83506e+06	1.4269e+06	1.28009e+06	1.53963e+06	1.57733e+06	1.58882e+06	1.44356e+06	1.45891e+06	1.76341e+06	1.75211e+06	1.86604e+06	1.33553e+06	1.62098e+06	1.50065e+06
C24 H51 N9 O8 P2	284867	301856	310993	47278.9	40906.6	38211.3	37207	44065.9	48999.2	40467.8	37715.7	42737.2	39790.8	43738	48873.3	38492.9	49544.1	38697.8	278043	288926	294782	43968	42365.4	369517	44148.4	42106.5	54628.5	38403.6	46659.6	44278.8	53161.7	38416	62227.5	41003	45985	45435.8
C11 H17 N4 O P S	685284	744092	413734	100715	100563	65119.7	71219.7	84143.6	72621.4	82617.7	101486	75812.3	148207	60718	77094.8	73771.3	77210.8	59053.6	747081	569599	741948	65947.1	71464.4	637563	58991.8	47302.7	60964.8	41489.1	72382.8	85236	86715.1	48389	92887.8	471177	79419.2	57048.6
C23 H51 N7 O8 S	1.0316e+06	863443	1.02476e+06	145113	101389	98071.9	105672	113661	124332	101049	101900	110509	97314.9	109546	129229	106628	129364	117301	631981	82651.1	595149	104720	119367	96498	103546	108133	143792	103547	104519	126036	129945	94745.5	142980	112659	135032	111261
C10 H28 N10 O P2	191956	189865	212414	113286	73638.1	28153.6	62749.8	23622.7	75211	91657.4	69821	82234.9	70955.2	16273.7	45750.6	57194.2	60177	26030.6	140143	152694	162858	26125.7	33109.7	108131	23470.5	27823.1	37135.4	17373.9	21407.8	90812.7	26140.8	24779.5	27715.8	82660.8	22548.7	13242.4
C14 H10 N2 O3	5.00103e+06	4.34008e+06	4.27657e+06	1.29846e+06	1.4024e+06	386320	1.14096e+06	594374	892844	1.1572e+06	823156	915064	645924	228810	312412	1.22441e+06	422842	95862.1	3.65132e+06	3.2857e+06	4.29298e+06	319962	584829	3.64628e+06	543707	320351	799498	524671	359714	2.01913e+06	174935	249481	336720	3.05494e+06	326733	275586
C10 H22 S2	1.0143e+06	1.01257e+06	1.68383e+06	533161	580629	631489	141197	135084	632834	246198	693876	537746	397751	1.03269e+06	245228	403011	461303	315059	1.53624e+06	1.13576e+06	1.5424e+06	138615	489730	273144	236325	279846	470712	387802	255287	585547	601144	415675	206177	335608	468673	291185
Acetaminobenzaldehyde isomer	770493	323631	763001	8.82075e+06	7.48463e+06	5.03015e+06	6.87069e+06	1.05692e+07	8.20546e+06	8.44324e+06	9.03311e+06	7.18925e+06	8.7345e+06	5.6716e+06	6.19924e+06	6.90292e+06	1.16138e+07	5.46171e+06	631966	264346	642202	3.89704e+06	5.96994e+06	3.41612e+06	6.76754e+06	6.51161e+06	8.73635e+06	6.7202e+06	6.84175e+06	8.02671e+06	6.86729e+06	6.23253e+06	8.18985e+06	6.55061e+06	7.32884e+06	7.06799e+06
C33 H54 N8 O2 P2	4.01076e+06	2.03574e+06	3.22903e+06	90217	59203.8	60971.4	65696.3	70663.2	77297.6	116821	71825.4	61284.6	60500.7	143851	660463	66290.7	80425.6	72926.2	2.12158e+06	2.41105e+06	2.34422e+06	209954	522302	2.09207e+06	328685	304961	688777	490442	260022	1.89829e+06	228597	173832	306119	1.31608e+06	83949.6	166469
LPC 16:0	1.64415e+06	1.4046e+06	1.52994e+06	885880	299040	714193	99596.2	299825	178538	374244	202982	258059	658800	287249	398982	466221	681742	714529	1.09085e+06	996636	1.16555e+06	456207	377670	382965	401158	447256	130856	357948	281736	228495	308188	542486	151427	267866	604732	825795
C14 H30 N4 P2 S	1.04481e+06	812576	921350	130990	95076.6	27379.4	57656.9	27917.5	89284.3	24702.8	21033.7	20697	84463.5	33244.9	39806	20440.4	24102	58931.1	499875	840003	267920	239224	46345.4	467478	115745	160178	41601.6	34913.6	154849	78344.6	47215.3	36235.9	75660.7	492209	27054.8	35718.6
C12 H12 N4 O6	1.03391e+07	7.54692e+06	1.00766e+07	2.13486e+06	2.45131e+06	556801	2.37194e+06	1.16557e+06	2.35695e+06	2.92226e+06	1.78781e+06	1.65107e+06	1.56916e+06	466004	564547	2.81438e+06	771926	572573	8.00562e+06	6.99072e+06	8.54223e+06	737862	1.32204e+06	7.25815e+06	808172	588076	1.70714e+06	1.14657e+06	629722	4.42707e+06	442005	520420	737615	6.65392e+06	477207	520390
C6 H5 N O3 S	2.38446e+06	2.20683e+06	2.15073e+06	465266	406282	181531	336201	397172	433309	483994	476711	294216	312400	66520.1	398421	369047	85617.9	111257	2.1449e+06	1.92699e+06	2.23664e+06	26907.9	104688	2.48738e+06	78954.6	79286.8	109392	115618	64625.2	364964	50637	63587.6	30820.1	1.36602e+06	68927.3	80276
C5 H12 N7 O P	2.18943e+06	1.7408e+06	2.18108e+06	965669	300466	246492	181337	207632	262209	235839	184097	223624	163247	182703	244116	240604	299100	168239	687749	852495	1.63165e+06	302785	161232	979239	153205	261431	389140	142882	347060	185445	411079	70834.7	289828	400927	150079	140675
C26 H57 N9 O7 S	254812	193787	262328	20301.7	16864	16575.4	16312.1	20454.1	37505.5	28435.6	24488.2	22437	37948.7	19170.6	21954.6	20321.8	14890.8	12834	128842	86366	44536.5	12037.9	13648.7	14417.8	11797.6	12255.7	14662.6	12296.5	11935.2	15293.3	27818.3	31592.7	20570.2	38807.2	15548.9	12561.9
C33 H32 O4 S	427209	925420	762870	104534	57343.9	20345.1	85045.8	38738.9	43402.6	185407	66429.8	38347.2	40196	68437.1	41190.3	199527	45732.7	38576.5	906299	663632	701470	35207	45538	699615	37809.5	37568.5	92883.8	39285.9	39119.3	46208.4	40583.6	33465.8	43385.3	600851	43416.8	42344.9
C18 H20 N2 O4	997166	970246	994552	19658.9	25173.2	27788.3	955428	380919	18564.1	286849	16155.6	59634.8	15019.3	16506.8	18280.2	22777.9	29739.4	15558.6	761736	718160	887225	16258.9	31955.2	370515	19800	54836.8	31879.9	34497.4	41298.7	161011	20199.2	22346.4	61408.1	538947	18055.6	14547.6
C38 H42 N9 P	601958	524385	470702	163665	159564	195938	110689	132917	119653	157975	136613	140981	183192	126286	133753	191258	158251	118519	387885	407705	555441	110781	122248	594457	109092	109978	120432	113578	122524	112522	125977	86443.9	139365	106293	119299	111824
C14 H20 N2 O3 S	489799	480203	599371	32220	21075.3	14921.2	13781.7	15281	15688.8	14170.3	12826.3	13502.4	33724.8	13109.4	14626	10453.1	11900.6	11737.1	38113	182247	252525	48297.4	11917.9	13280.1	10877.4	10687.6	13100.7	10231	10429	14277.1	15793.9	14935.4	17461.7	16841.4	12679.9	9798.2
Dimethoxyphenylacetic acid	609069	435625	614481	224913	172790	31603.8	153793	58748.8	108748	110100	63648.2	73390.7	97838.5	52678.9	68316.9	148253	64025.3	56426.7	542291	525906	645567	54283.1	69228.2	50914.1	76792.9	58708.5	234310	127545	54404.2	413862	63568	60356.3	76001.8	596314	62158.9	51818.6
C14 H28 N4 O2 S2	382707	391339	266544	48516	55369.2	103166	55018.6	57789.5	46877.6	61544.7	49763.3	53776.6	57715.7	53436.6	48070.1	63034.3	60546.6	60621.7	280825	330897	368435	59690	59466.1	433084	51281.9	58123.4	58351.1	57206.3	59172.3	57216.3	47521.2	66352.5	46611.3	145545	51164.2	65219.2
C14 H28 O4	4.72881e+06	4.04987e+06	4.19649e+06	1.55427e+06	1.31894e+06	341979	1.42036e+06	864853	1.49158e+06	1.05187e+06	370656	625405	1.04695e+06	459776	518939	1.03272e+06	46321.3	247926	3.91441e+06	3.37403e+06	4.34012e+06	600901	871854	3.71602e+06	686779	534668	1.1209e+06	833157	441418	2.45186e+06	338243	436954	397969	3.2777e+06	55561.8	272331
C3 H8 N5 P	3.47389e+06	2.85381e+06	3.46385e+06	770992	1.20998e+06	1.10313e+06	923290	973402	570529	866689	1.00275e+06	1.48669e+06	541481	903564	637204	1.25692e+06	1.07567e+06	1.24455e+06	2.91398e+06	2.2615e+06	2.55304e+06	1.3782e+06	972111	2.53461e+06	756756	1.03179e+06	1.44176e+06	752272	711645	798884	2.19574e+06	702391	1.02623e+06	1.96258e+06	788843	382340
C5 H5 N O S	3.13154e+06	2.94802e+06	2.74569e+06	612475	554800	231403	461182	476049	577660	649673	565446	370185	467796	62586.6	543388	458915	140819	129215	2.76338e+06	2.52202e+06	2.89635e+06	59783.1	122844	3.49323e+06	103639	102277	152880	156449	75531.3	424076	53910.6	88019.7	46667.5	1.75211e+06	60251.4	105912
C22 H30 N2 O2	1.21633e+06	917364	1.72547e+06	192829	187998	230854	134148	156602	183000	172356	160957	156499	481239	123065	157587	225340	186451	153945	655476	713903	921400	355563	527745	621386	317196	404860	544817	104629	402426	225021	148426	102569	294053	103560	306737	185755
C16 H34 O12	609970	386013	759741	30150.9	25883.1	15152	28961.6	26961.5	28623.7	29164.6	28103.5	24153.9	27978.9	27325.2	49497.5	31549.2	30964.5	27275.3	380413	309826	489295	27522	26616.7	581408	29037.2	25039.2	27975.6	27385.7	28817.5	29084.4	25914.8	25660.3	27895.2	130891	28793.5	27288
C29 H57 N10 O P S2	885150	574527	845930	95721	92976.7	54020.5	92008.6	104344	111277	98149.5	92330.9	86553.8	87955.2	83624	196009	94495	104864	71604.5	532863	504865	570930	83442.5	141236	474566	89169.7	84187.5	105492	166917	87721	676698	100158	74617.9	112752	267128	91515.4	87921.2
C19 H36 N2 O4	1.0493e+06	682070	1.10019e+06	103073	62783.2	16193.6	1.26364e+06	12853	14628.3	87311.1	16396.7	44193.5	11241.1	17586.7	57976.4	66735.1	28736.9	26861.6	1.1345e+06	746847	1.03758e+06	72852.1	78572.9	242342	15731.1	66877.5	109819	21927.4	69016.1	86634.7	81886.4	14692.9	31074.9	358735	12443.2	53897
C11 H29 N5 O12	953255	903527	798614	128860	104324	96864	104173	105946	105273	110564	116639	114552	88612.1	183789	114698	77363.2	87567.9	73997.9	772224	669195	758769	76751.3	93024.7	1.0953e+06	149954	163149	84733.6	75341.3	76241.9	122013	197732	221978	159502	223105	84652.8	77244.9
C21 H47 N9 O3	230154	165118	213223	10310.1	12467.8	11522.4	13138.4	11505.8	10316.9	27380.7	23532.3	10076.9	32307.2	10739.2	10675.6	115927	11587.9	7837.45	169674	180357	167893	57371.5	55148.7	125711	18366.8	77794.2	25222.2	46824.1	41270.2	48033.7	12136.9	10520.5	11688.4	184740	35180.9	69781.9
C29 H53 N9 O3 S	57964.3	43393.2	41479.7	11399.6	17779.6	12345.7	12979.8	12327.9	9505.62	12073.7	15086.2	10723.9	11099.3	11506.5	13657.2	11349.2	12415.9	8397.47	41485.7	50100.5	48185.9	11994.1	14945.7	13490.3	11765.7	11570.7	11237.5	12039.3	10796.6	12491.6	13004.2	10606	61588.7	11778.2	12477.1	11597.9
C19 H40 N8 O2	117786	131129	96768.6	50129.7	41308.6	62251.6	41980.5	61837.5	51168.3	44435.6	50928.2	48306	43867.7	48986.1	48060.7	131208	46285.5	37664.1	120892	101245	124389	41377.5	39965.2	39325.1	39252.5	39373.2	40460.5	39750.3	37695.1	38699.4	68691.8	42678.4	76055.2	36775.5	43638.7	43706.4
C10 H20 N3 O4 P	1.55071e+07	1.4763e+07	1.93138e+07	1.3141e+06	603964	428906	667085	275345	739566	443606	587968	1.29779e+06	673513	778821	866397	904069	1.62743e+06	1.85297e+06	1.22246e+07	1.33891e+07	1.60023e+07	1.12393e+07	1.28744e+07	5.4533e+06	1.96332e+06	8.52152e+06	7.01482e+06	2.02267e+06	8.99172e+06	387923	2.23253e+06	1.08947e+06	1.02196e+06	1.15729e+06	1.68631e+06	2.30585e+06
C17 H33 O4 P	294514	150289	253760	116589	63823	35031.1	58790.9	80788	39405.6	110201	87947.9	55824.9	35647.4	30519.5	33613	28023.6	11849.3	89356.5	257080	143815	246493	20095.7	40864.2	193738	32806.5	33801	65669.5	22270.7	32183.5	25824.4	52221	26493.7	52198.4	144410	37619.3	27518.7
C6 H20 N9 O P3	119936	101624	122304	32680.5	21366.1	21597.2	20297.2	14035.7	18547	19118.8	22794.6	16567.1	22948.2	38866.3	22876.3	33257.9	15705.4	24527.7	82431.8	75730.3	113004	62848.7	69228.2	50709.2	48261.1	46855	53775.2	32789.1	34308.9	24676.3	22454	19093.2	26206.2	66325.8	66754.9	65792.6
C30 H63 N9 O2 S2	1.63597e+06	1.53425e+06	1.62059e+06	178808	145387	144920	135320	140817	136209	167329	150723	149279	139988	248958	168045	138534	263466	92978.7	1.13786e+06	1.29177e+06	1.46766e+06	640240	203477	107740	445491	1.02403e+06	228749	125869	1.03539e+06	355877	438585	1.12688e+06	1.01166e+06	29151.7	127643	108136
C15 H13 N5 O3	1.23126e+06	1.23863e+06	1.42469e+06	83842.6	93739.9	57139.8	69764.9	92757.3	101181	59625.4	56398.7	52624.5	52522.9	76785	69854.3	117075	128675	57559.3	1.07587e+06	1.04992e+06	1.29389e+06	1.19242e+06	877129	902805	315291	459859	434376	48117.8	137379	80575.1	67019	64452.1	85483.4	147974	138373	140250
C25 H26 N10 O2	156378	225151	203883	124638	103115	102591	92259.8	90367	83352.3	79747.8	81902	78524.9	63016.4	96756.4	125113	70605.7	115302	74744.8	130170	180137	217296	109889	121512	113892	98401.7	77722.3	96538.1	69513.4	120304	124077	123893	76381	134757	98436.7	113896	87734.2
C H2 N10 O	149554	100987	126043	29407.5	34815.3	16762	30806.8	37230.8	35190.4	27258.3	19705.2	17108.2	17355.3	21489.6	22786.5	35429.1	21424.9	16683.6	104729	130751	116926	16278	22337.6	126549	16368.6	18560.3	16967	16258.2	20303.2	63279.4	24291.3	18826	26768.2	105792	18842.1	19210.4
C6 H20 N9 P S2	6.94647e+06	5.77781e+06	1.07993e+07	1.10189e+06	1.57308e+06	841463	1.74828e+06	1.59979e+06	1.34861e+06	1.03301e+06	1.48823e+06	1.53193e+06	744565	1.67269e+06	1.52725e+06	1.88399e+06	2.18151e+06	498460	5.66045e+06	527445	8.42036e+06	773698	1.43666e+06	846361	603763	883043	725915	1.1595e+06	930243	1.36756e+06	1.67301e+06	1.1419e+06	1.63123e+06	962134	261001	581076
C19 H28 N5 O P	323937	233483	182820	97552.3	46141.7	56721.4	55145.8	50979.3	89341.5	74510	49575.1	115425	50125	57579.2	69105	61408.1	73180.7	221719	327961	353578	401405	60337.2	64709.1	289071	53964.3	186796	71820.3	52744.7	61136.5	61330.9	87628.7	52218.3	93373.5	59865	91080.7	65168.8
C15 H31 N5 O3 P2	1.07733e+06	625988	889452	33611	28853.5	16890.9	32285.2	30055.6	31908.5	32511.5	31328.6	26925.8	31189.7	30461	30619.4	35169.7	34518	30405.4	465849	435575	514725	185178	329767	508419	161308	27912.7	479278	30528.5	32124.6	32422.1	28888.8	28605.1	31096.4	194586	140059	30419.6
C11 H24 N3 P3	1.28085e+08	1.10418e+08	1.16595e+08	1.87452e+08	1.80659e+08	1.45203e+08	1.86861e+08	1.85389e+08	1.93099e+08	1.7774e+08	1.74806e+08	1.74684e+08	1.75553e+08	179117066	1.76003e+08	1.66179e+08	1.85059e+08	1.59165e+08	111656239	1.096e+08	1.12705e+08	1.48123e+08	1.57024e+08	1.52304e+08	1.451e+08	161877550	1.70994e+08	1.51874e+08	1.42234e+08	1.46532e+08	1.62676e+08	1.68443e+08	1.73832e+08	1.5573e+08	1.66889e+08	146820210
C16 H16 N2 O4	1.23362e+07	9.25419e+06	9.54269e+06	4.08031e+06	4.2188e+06	2.09235e+06	4.11203e+06	3.7495e+06	5.71649e+06	4.16307e+06	4.1094e+06	3.99525e+06	3.88277e+06	4.57129e+06	4.36105e+06	4.58791e+06	4.83686e+06	5.54187e+06	7.4078e+06	6.75301e+06	8.07035e+06	4.5066e+06	4.46703e+06	5.98892e+06	4.50768e+06	5.17656e+06	6.79724e+06	4.51242e+06	5.65176e+06	5.7032e+06	4.17094e+06	4.9196e+06	5.55733e+06	5.86754e+06	5.42828e+06	4.61799e+06
C25 H29 N3 O5	517834	1.37439e+06	766947	198550	182375	265728	208878	93601.7	386077	358408	102704	85966.3	153038	46291.9	39166.4	201043	99297.5	36681.1	907668	739594	917143	33477.1	47543.9	763540	41212.1	35722.6	93863.7	50592.2	37197.2	216630	225454	69280.6	161343	600892	41283.5	40264.3
C8 H20 N8 O2 S	1.37151e+06	1.07141e+06	1.23437e+06	161703	160748	48689.9	49343.9	111385	232179	204324	85117	89330.7	230915	145643	50480.2	88190.5	90641.1	21861.4	1.2486e+06	1.07312e+06	1.39128e+06	18830.2	113475	966644	39850.1	37022.8	30392.3	42544.3	37173	141622	875522	106759	1.29095e+06	344891	55062.4	34841.2
Asparaginyl-Hydroxyproline isomer	399493	377055	394968	156629	223966	96316.5	188211	245952	273223	167219	121913	210616	178833	74016.5	83067.8	212606	228650	172725	431214	316166	366019	117023	192051	258755	122588	136521	236543	152620	204577	47888.8	121284	61977.3	116293	250709	203518	115712
Indoleacetaldehyde	2.48854e+07	2.29912e+07	2.44966e+07	1.42258e+07	5.56022e+06	3.90815e+06	6.02956e+06	4.78794e+06	5.38637e+06	4.24354e+06	3.47199e+06	4.75103e+06	4.14452e+06	5.23478e+06	6.13056e+06	7.49809e+06	8.43545e+06	3.81715e+06	1.99309e+07	2.16221e+07	6.90229e+06	5.40596e+06	3.9021e+06	1.8802e+07	5.69324e+06	6.01683e+06	5.61551e+06	4.07167e+06	6.30254e+06	4.94917e+06	5.5178e+06	4.38632e+06	7.0325e+06	9.34986e+06	5.37201e+06	4.70541e+06
C19 H26 N2 S	1.99487e+06	2.08342e+06	1.37646e+06	157974	276760	102142	93423.5	154382	78016.4	83592	82010.6	77919.4	66912.3	95237.7	120925	66187	121107	92627	1.44274e+06	1.77131e+06	2.10328e+06	103440	112094	2.54677e+06	92530.1	74195.5	95624.8	65076.7	113534	164506	136015	75899.3	145697	804125	124571	89482.2
C9 H12 O3	3.74472e+06	3.72145e+06	3.91252e+06	6.13995e+06	6.8501e+06	5.30652e+06	6.80574e+06	7.94851e+06	8.031e+06	6.59264e+06	6.28664e+06	5.16683e+06	6.6536e+06	5.76262e+06	5.85226e+06	7.57055e+06	6.28734e+06	5.82194e+06	3.64653e+06	3.78554e+06	3.2262e+06	5.95365e+06	6.77751e+06	7.10984e+06	6.23693e+06	5.63711e+06	5.59764e+06	6.73246e+06	6.43001e+06	7.94473e+06	6.01821e+06	7.51224e+06	5.63953e+06	8.33505e+06	7.33733e+06	7.80416e+06
C8 H10 N2 O2 P2	470451	488258	419216	57002.7	69220.6	14729.9	18212.6	29816	28988.4	52409.2	60834.9	36822.6	23116.5	15631.3	74909	66776.7	17174.2	83704.4	409097	322000	423738	13945.5	15909.9	589925	13239.5	14594	17403.2	13142	13374.7	79119	19127.9	13864.7	21626.6	211717	15599.5	13146.6
C17 H33 O P S2	970406	569576	303773	102277	55007.5	117757	57656.9	49224.5	43310.6	40078.6	38745	41200.2	84463.5	48223.9	47846.3	140220	42025.7	71223.7	1.0441e+06	1.01201e+06	501450	239224	356569	245666	115745	160178	194500	175714	154849	194925	50632.9	37288.8	53858.1	621147	264874	277692
C32 H17 N5	461069	489514	535726	234789	162416	29384.4	160476	80011.9	213769	210591	84523.8	127073	88569.7	39724.4	46085.7	161668	41617.8	37962.3	370779	330497	349042	32856.1	45092.9	333016	33935.7	36567.7	35969.4	35263.4	29014.1	214467	43302.5	33973.9	49129.1	337983	37565.6	37108.6
C H N4 O9 P	145424	650870	342674	5788.19	4822.85	4813.68	4912	4717.06	5002.28	4753.69	5102.57	5071.01	4406.11	4818.11	5285.81	4518.1	5521.58	5682.6	222857	112781	175830	5325.48	4800.28	6752.25	6285.73	5515.48	7264.96	5166.27	5774.42	6273.11	5632.99	4577.77	6161.98	4447.73	7490.76	7194.77
hydroxynonenoic acid isomer	6.44628e+07	5.38657e+07	5.31021e+07	3.22422e+07	2.58661e+07	1.06234e+07	2.11726e+07	1.76639e+07	2.26698e+07	2.25533e+07	1.79226e+07	1.75426e+07	1.87191e+07	1.37993e+07	1.25049e+07	2.5236e+07	1.41425e+07	7.32707e+06	5.34457e+07	5.03406e+07	5.30967e+07	1.61105e+07	2.12705e+07	5.7863e+07	1.50846e+07	1.39289e+07	1.60476e+07	1.34248e+07	1.36585e+07	3.26424e+07	1.68414e+07	1.46952e+07	1.71929e+07	4.58082e+07	1.06093e+07	1.09865e+07
C17 H26 N4 O5	369023	357836	329530	219832	191940	36274.4	108766	132958	225530	157740	176113	158136	129935	58483.9	78310.4	144685	97159.3	79804.6	309376	302196	330249	67210.1	189322	198557	36057.9	47154.7	112843	31947.8	71755.4	181465	238005	73938.3	140690	204942	58140.5	160497
Quinoline	4.20232e+06	3.76999e+06	3.63933e+06	1.25807e+06	1.03508e+06	263151	741803	333220	776726	868683	650302	505506	517562	283378	406781	1.15083e+06	249196	206839	3.14844e+06	2.84179e+06	3.22e+06	228560	359580	4.03703e+06	375701	224170	626349	347167	180252	1.58567e+06	388576	484055	508531	2.82376e+06	237547	195596
C9 H3 N2 O2 P	63933.7	58980.9	57817	3492.76	4924.29	2847.12	4780.96	2612.17	2277.82	3539.91	3565.83	3881.82	2726.13	30758.6	39774.9	5658.2	4102.59	4940.96	48672.2	49576.9	18836.5	19416.5	2877.7	8942.39	13109.3	13028.1	14579.3	2590.07	24130.7	4110.77	26275.3	5898.7	29206	4910.25	2769.32	15219
C13 H26 N3 O5 P	1.57162e+07	1.09649e+07	1.35477e+07	153967	150110	2.20582e+06	82698.5	125041	112564	137620	128518	124959	172338	339061	195557	179926	148875	835140	8.63977e+06	9.44425e+06	9.70614e+06	800094	5.7224e+06	7.06604e+06	322919	683764	408218	5.51471e+06	115265	3.83643e+06	383108	1.51971e+06	274349	1.27518e+07	1.86012e+06	1.28809e+06
2-OXOBUTANOATE	3.1972e+06	2.55411e+06	2.20033e+06	95779.9	288498	343142	673690	91490.9	624423	117632	42894.2	626740	658798	38883.6	745258	788905	774300	299316	2.15364e+06	1.97678e+06	2.19961e+06	165005	981483	2.84819e+06	687683	1.1574e+06	632147	726056	192930	680546	864509	824190	338850	878068	654728	718650
C16 H42 N10 O2 P2	182758	275138	325601	29819.2	24769.8	96941.1	23959.2	30042.9	70978.4	41766.1	67936.1	101652	55738.9	28157.7	32246.9	29848.6	21871.5	18850.6	352804	181652	252862	17681.2	20047.1	341158	17328.3	26617.7	50584.3	18061.1	17530.4	22462.7	40859.4	48316	30213.5	82606.1	22838.2	18450.8
Methylindole	4.50796e+07	4.76908e+07	4.07591e+07	1.48886e+07	1.24186e+07	3.3781e+06	9.27041e+06	4.91038e+06	9.24733e+06	1.14448e+07	8.24506e+06	7.08434e+06	6.95297e+06	3.39467e+06	5.25876e+06	1.3541e+07	3.63175e+06	2.75285e+06	3.54327e+07	3.31544e+07	3.78521e+07	3.2977e+06	4.73879e+06	4.68099e+07	4.62438e+06	3.1048e+06	8.17476e+06	4.79239e+06	2.62103e+06	1.98226e+07	4.88022e+06	5.81569e+06	7.06462e+06	3.2186e+07	2.64374e+06	2.61111e+06
C10 H30 N8 P2	578308	443560	450194	253606	239068	133271	216887	157976	220095	220322	189146	193579	194737	104211	121283	173308	156869	67183.5	446223	440490	417455	142385	187413	470989	155667	84176	209344	46871.8	138009	298985	135515	107649	156829	354514	118068	128739
10-hydroxydecanoate	4.87138e+07	4.14527e+07	3.72029e+07	1.7455e+07	1.13053e+07	3.01677e+06	1.2187e+07	4.78058e+06	1.0022e+07	1.15857e+07	7.43372e+06	6.79539e+06	7.37796e+06	1.99612e+06	2.28199e+06	1.53546e+07	2.87311e+06	784190	3.73792e+07	3.33258e+07	4.08244e+07	3.07232e+06	4.95493e+06	4.32662e+07	3.90142e+06	2.50911e+06	5.17896e+06	4.78288e+06	2.65356e+06	1.80602e+07	2.53134e+06	2.08084e+06	2.70913e+06	3.45769e+07	1.01823e+06	1.38793e+06
C18 H28 N5 P S	90839.4	120326	142797	21953.3	11288.6	10859.4	11798.8	18168.4	10755.6	12011.7	11193.7	9521.75	9337.77	15284.3	17723.2	10428.7	10125	10986.5	82597.6	46427.7	100504	10966.7	14484.7	122878	9138.8	11455.2	11943.1	10426.1	10704.4	13062.7	21852.3	12469.3	33144.4	38942.7	15642	11296.9
C18 H34 N O6 P S	806982	721891	729684	22116.4	17259.7	15625.8	16166.8	18603.3	20528.5	18179.8	17079.8	17156.8	20928.2	17580.8	17786.7	100480	14558.9	12453.9	575726	464025	671759	12305	13212	1.02658e+06	12325.7	12174.9	15065.8	12155.4	42787.7	15235	20372	29896.2	20438.9	189238	13311	11929.3
C29 H46 O3 P2	3.73642e+06	2.85922e+06	4.20321e+06	346042	69694.8	67414.3	198364	78130.3	217821	69461.1	70046	75963.6	66893.9	75301.5	91373.7	73295.7	88924.3	80632.4	2.74034e+06	2.47734e+06	2.92478e+06	71984.2	171611	4.49881e+06	71177.2	74330.3	155402	233932	71845.9	1.64295e+06	89324.1	65127.7	98284.2	1.23796e+06	92820.7	76480.3
C24 H41 N8 P S	1.79873e+06	1.28641e+06	1.58287e+06	129148	120006	59982.9	102164	115860	125450	119344	104722	98684.9	106694	99199	102502	104925	133810	123661	1.29172e+06	574333	1.37935e+06	92652.2	98946.8	1.70842e+06	99011.5	93479.4	117135	92161.1	97402.9	792283	111213	82853.5	125197	422238	101616	98964.7
C16 H17 N9 O	405636	419877	444535	28097.1	33015	22995.9	25684	67472.2	85015.4	70195.3	66027.1	25080	79446.8	104321	533325	58533.1	51800.6	18639.8	352082	322063	398344	18773.6	24129	118658	18758.2	18148	22166.6	23150.9	17262.2	97549.9	28154.1	20947.8	47718.4	274943	21197.4	20242.9
C19 H17 P S	4.01531e+06	3.15017e+06	3.86548e+06	1.22085e+06	1.27823e+06	267058	974814	574799	975891	1.427e+06	854409	702968	794974	180701	136179	1.66265e+06	281476	164330	2.8979e+06	2.48157e+06	3.43373e+06	266624	627283	2.87395e+06	385163	298414	621395	562271	285517	2.30913e+06	173700	130426	306033	2.88139e+06	182596	110102
C28 H45 N2 O P3	947825	873504	766785	158871	122185	125900	115386	126370	125200	114424	131482	132147	96395.3	129948	127525	123980	156572	144143	859021	748066	696381	111345	138247	1.22796e+06	114991	120571	155016	100155	112820	134964	161708	103318	172309	360352	144501	120261
C13 H20 N4	827300	902742	732526	241766	98597.1	46077.5	175175	111192	43720.6	138738	27483.8	76442.2	65166.5	49831.8	65099.1	138472	34028.7	115089	635328	690657	872263	77518.5	73513.6	912506	74351.2	82136.4	101108	42079	83168.4	211619	51483.4	102242	161480	806638	25039	103056
C4 H12 N8 P2	3.78434e+06	3.40225e+06	3.36796e+06	2.25718e+06	593395	346306	558289	359501	608140	661127	610765	114798	2.39572e+06	525936	505851	2.25039e+06	556520	438893	3.31415e+06	3.26139e+06	3.36216e+06	107249	332458	2.341e+06	1.62691e+06	258487	144398	490685	121864	1.71605e+06	219760	1.98301e+06	366361	1.93178e+06	2.27579e+06	132395
C20 H32 N6	1.02021e+06	682070	1.10019e+06	111872	62783.2	16193.6	1.26364e+06	13066.3	11754.2	89026.6	16501.1	42861	11427.7	17657	70262.7	66735.1	28736.9	26861.6	1.1345e+06	746847	1.03758e+06	72852.1	78572.9	261044	15731.1	72305.2	21277.7	21927.4	69016.1	60098	70100.9	10168.3	31074.9	358735	22864.8	754804
C17 H28 O3 S2	941400	1.0811e+06	812600	88774.5	183021	43907.7	39360.6	40303.6	45051.6	38039.9	44825.9	45996.5	61571.9	43743.5	43380.2	181662	52205.1	119886	682754	601317	859437	39730.5	52083.9	1.02537e+06	43896.6	40622.4	51416.3	44812.7	36515.5	154595	53585.4	35801.4	56117.7	809556	47090.4	37915.1
indole-3-acetate	4.95725e+07	5.25045e+07	4.73473e+07	1.5676e+07	1.49777e+07	3.97352e+06	1.18778e+07	5.92936e+06	1.1695e+07	1.34868e+07	1.00378e+07	9.02505e+06	8.27513e+06	4.89765e+06	6.58483e+06	1.62059e+07	4.04278e+06	3.73743e+06	4.12107e+07	3.56176e+07	4.36914e+07	4.11403e+06	5.33571e+06	5.60482e+07	6.08754e+06	3.66309e+06	1.07084e+07	6.43532e+06	3.55871e+06	2.32627e+07	6.96183e+06	7.28592e+06	9.13986e+06	3.5897e+07	3.37058e+06	3.02215e+06
C10 H27 N10 O3 P	1.17636e+06	944825	1.08376e+06	638099	559487	203019	392133	281871	463093	409004	349864	455752	313895	236257	261719	347482	448360	379649	836984	727824	922964	490428	488963	146780	479056	447246	695067	417919	560078	913126	184840	182779	299817	488596	463329	281790
C7 H13 N7 O5	3.79333e+06	3.21382e+06	3.45826e+06	5.84861e+06	5.48716e+06	4.42353e+06	5.66867e+06	5.81393e+06	5.9862e+06	5.30943e+06	5.25135e+06	5.2519e+06	5.17034e+06	5.36115e+06	5.33482e+06	4.94719e+06	5.76221e+06	4.63602e+06	3.25136e+06	3.2099e+06	3.32343e+06	4.34295e+06	5.06443e+06	4.43907e+06	4.22869e+06	4.61896e+06	5.18585e+06	4.50149e+06	4.19762e+06	4.3496e+06	4.68805e+06	5.19305e+06	5.29008e+06	4.70446e+06	4.95251e+06	4.2714e+06
C10 H20 O6	3.01567e+07	2.63693e+07	2.61695e+07	457057	418121	308928	472597	364913	500339	406685	532094	440772	309436	488555	265141	401357	395005	377771	2.24722e+07	2.17051e+07	2.42351e+07	1.29024e+07	1.35466e+07	5.579e+06	1.30039e+07	1.29575e+07	1.58618e+07	1.1865e+07	1.26613e+07	1.39068e+07	6.92083e+06	1.00407e+07	1.6081e+07	1.03427e+07	1.2399e+07	1.14592e+07
C15 H33 N2 O2 P	655986	582858	606784	349630	267761	106820	269079	148796	321774	249716	201776	199979	175306	91141.6	89416.1	251424	96217.1	57018.2	440134	469530	490395	92229.9	113161	474164	132834	122834	217919	103617	74485	326933	91185.5	56192.8	91657.4	438990	81163.3	34908.8
C7 H9 P S2	40756.2	1.08604e+06	1.07307e+06	14211.7	11229.3	387357	237573	32171.4	424969	6296.41	3079.36	3289.36	29573.8	39190.7	35291	2179.14	12858.6	23619.4	987981	865808	929966	608149	150857	660830	26159.4	18880.5	17375.9	3308.61	173165	32222.3	55614.1	41896.7	35849.4	71627.1	31068.8	24326.1
C19 H40 O10	146144	160132	178416	106145	72501.2	70713.5	105094	96620.4	102751	98634	101185	64364.7	96285.4	67259.4	85477.8	125904	86686.8	112240	170506	195907	217475	102698	124922	164678	107273	104627	119627	100867	107440	115731	79289.6	72382.8	114233	154242	118617	101165
C5 H17 N10 P S3	957065	829463	823189	325144	245535	51071.5	214473	98647.4	155006	312261	222838	170456	138497	84461.5	87273.7	519974	113931	67695.6	764265	690303	951471	78887.4	84246.8	854304	84301.9	79591.6	101703	78469.3	82932.3	629838	94690.5	70544.4	106597	720745	86519.5	84262.1
C13 H30 N8 O P2	540922	478461	506320	41151.8	48815.9	58076.2	49650.3	59062.4	48616.1	41005.2	48802.2	53789.1	55599.5	40223.5	41027.9	48330.1	81329.9	712215	426822	425015	598810	62986.5	119546	345817	100279	101581	91814.1	50221.5	100927	70019	49561.5	44215.9	49871.9	221364	61915.4	115088
C8 H7 N3 O	1.14919e+06	1.15028e+06	1.03916e+06	85287.5	67631.7	549349	159053	73783.7	84372.9	71339.1	65563.1	65533.1	60087.2	66160.3	85800.4	65729.2	318767	433442	1.05523e+06	897149	1.04709e+06	774948	328145	501085	790610	419425	816814	63213.8	716040	345014	79836.2	59056.5	152918	198190	548857	540783
C17 H16 N2 O2	678250	588949	766808	254671	42186.6	31514.7	57770.9	50589.1	23280.9	62665.3	107968	28360.8	250101	51938.1	33582.3	264490	81485.2	65861.2	526722	605424	631610	612090	610212	214133	80359.1	407642	271233	24057.9	127747	69462.8	57824.7	91992.2	68811.7	194869	280277	28301.4
C23 H24 N2 O4	177732	143801	163101	49240.9	42750.6	66624.2	68147.5	88539.6	83211.2	46444.5	60435.4	51832.4	44583.6	60138	80730.3	66696.5	46908	81057	112421	113394	130048	49695.2	44665.3	107628	30130.9	51415	93780.7	48866	33307.2	108382	67816.9	52234	78771.8	111673	31776.8	18359
C31 H53 N3 S	1.55808e+06	1.37883e+06	1.86888e+06	574738	508784	626484	680074	673214	619300	603180	603112	560621	642399	667346	663034	1.00181e+06	779627	426246	1.2022e+06	1.41008e+06	1.22391e+06	794544	1.01214e+06	993487	741969	1.02189e+06	776933	843202	799013	886353	690916	374990	725536	1.48447e+06	694754	837590
C29 H23 N7 O	86243.4	161820	149429	71866.2	33509.8	10627.2	10209.6	11075.5	11915.4	106146	60177	11343.9	27242	10154.8	11124.5	70071.6	8383.55	8322.83	153176	126915	118238	8117.75	8004.36	145825	7707.06	7744.56	10220.9	7857.87	7488.76	10250.4	11662.2	11869.1	12427.3	71779.4	8984.24	7393.93
Dihydroxybenzeneacetic acid	3.12512e+06	3.01466e+06	2.26825e+06	407808	433583	84068.5	286298	100738	117543	265956	228082	156519	90723.8	84351	109318	374447	113781	207926	2.67856e+06	2.17209e+06	3.21452e+06	119979	184876	3.88008e+06	84191.5	79487.5	274186	151008	82823.8	928599	94566.6	198420	134857	2.3997e+06	109281	84151.8
C15 H29 N3 P2 S	941400	1.0811e+06	824646	267581	144480	52884.4	41559.2	47678.5	185352	107645	70791.4	54200.8	121033	59206.2	64430.3	181662	68230.2	303120	682754	601317	859437	56255.6	60331.8	1.02537e+06	50313.8	47686	66961.8	49176.7	57000.8	318718	81700.9	48685.9	87057.1	809556	84919.4	60760.4
C15 H32 N7 O P S2	7423.52	8880.93	7293.32	26441.3	32187.2	23515.6	37942.4	27637.1	37889.5	36889.1	49891.6	41222.3	46994.8	22343.7	25475.4	24988.6	25210.8	35033.5	10861.2	7496.33	11546.1	37232.7	29858.7	29098.1	33696.7	31019.8	41457.3	39128.5	31911.5	29915.8	12975.9	23170.8	33669.4	26849.9	31481.6	24777.9
C13 H17 N9 O	7.32594e+06	6.82507e+06	1.16463e+06	2.65812e+06	2.11632e+06	89182.7	2.17412e+06	2.66253e+06	2.80898e+06	2.2e+06	1.73391e+06	1.63633e+06	1.72775e+06	1.33645e+06	79962.9	2.18625e+06	998167	1.04125e+06	4.86299e+06	5.28799e+06	6.07253e+06	1.21883e+06	2.17109e+06	2.89845e+06	46228.5	371996	1.58047e+06	2.43875e+06	59148.5	2.30225e+06	48099.8	565698	334753	2.37795e+06	1.50153e+06	1.47907e+06
C14 H29 N9 O2 S2	278568	112812	156277	41751.5	59139.8	12300.5	17467.2	14908.8	68601.2	28264.8	38460.7	66425.8	16771.9	13286	14254.4	41383.4	11221	9980.62	70479.9	65251	139517	9861.29	10588.1	66347.8	9877.88	9356.28	14885.1	9332.38	8833.57	23840.8	14512.5	21093.9	16104.3	79342.5	10667.5	9056.6
C5 H7 N7 P2	238313	198840	237920	5565.67	2815.49	31126.4	103085	2728.17	127738	2832.97	3048.8	2798.86	3350.42	34856.8	31141.9	3049.68	68877.1	32149.2	173718	173836	5588.28	80314.8	6480.55	55340.1	36562.1	33323.6	41328	2673.02	76661.1	2634.99	38090	18419.4	57086.4	2725.46	38737.7	37620.8
1-Methyladenosine	8.78366e+06	1.18896e+07	5.90847e+06	304420	623907	3.66136e+06	214017	157048	157687	885055	1.39649e+06	1.45964e+06	611670	938369	1.3591e+06	471741	1.21926e+06	256014	7.1847e+06	4.92115e+06	9.12918e+06	868400	1.65531e+06	3.38335e+06	145955	632798	166216	3.41132e+06	182565	4.67861e+06	1.05877e+06	1.65805e+06	908859	1.0405e+07	160749	479515
C22 H27 N9 O3 S	424974	189831	248050	189070	82354.2	12552.5	80056.3	43471.8	140412	78197.8	59316.9	105029	52760	12053.2	40473.1	119503	13070.5	9841.04	184215	198785	273122	9617.92	15369.7	173022	11654.7	18806.6	46289.7	16833.5	8547.91	78041.4	14178.9	17149.5	15923.9	209792	10350.3	15487.4
C11 H32 N8 O8 P2	2.98041e+06	2.53414e+06	2.50704e+06	1.69645e+06	1.39883e+06	278508	1.24157e+06	1.04464e+06	1.51858e+06	1.24661e+06	1.03399e+06	1.46356e+06	1.18423e+06	437923	418914	1.56939e+06	959113	1.32465e+06	1.88634e+06	1.86675e+06	2.16037e+06	878257	1.30904e+06	1.55817e+06	906689	925982	1.54182e+06	971473	1.00659e+06	1.29578e+06	349316	405066	469917	627010	662336	347955
C14 H30 N6 O3	3.10052e+07	2.57041e+07	2.65674e+07	1.65312e+07	1.44054e+07	5.55805e+06	1.34539e+07	7.95008e+06	1.35311e+07	1.34242e+07	1.06886e+07	1.07743e+07	9.43641e+06	4.2427e+06	4.87866e+06	14860026	6.18486e+06	3.69236e+06	2.35257e+07	2.17039e+07	2.58068e+07	5.05504e+06	8.0523e+06	2.36068e+07	6.39052e+06	4.55666e+06	9.77809e+06	7.04704e+06	4.4156e+06	19443978	4.7326e+06	4.289e+06	6.4902e+06	2.24205e+07	4.22814e+06	4.99118e+06
C19 H34 N4 P2 S	2.70034e+06	1.65114e+06	1.74152e+06	1.24932e+06	644312	109567	553465	365964	705414	870881	639663	615615	423236	37071.7	126271	973194	212852	161725	1.40826e+06	1.28603e+06	1.85311e+06	124390	112456	1.5566e+06	186631	98473.8	429952	134970	84921	593004	46417.5	26606.1	125086	1.48455e+06	109636	93153.8
C57 H62 N5 P3	949073	492245	745028	83000.4	53275.2	60596.9	65583.8	63243	73613.4	61672.3	52799.2	61363	57338.4	63122.4	71319.4	67152.4	75350.9	68012.1	575309	645442	618446	68166.1	68565.8	1.12031e+06	60109.2	63537.9	79151.2	67402.8	68035.1	70021.2	70437.1	61673.2	91847.5	62574.2	81444.9	67230.9
C14 H31 N7 O3 S	2.16321e+06	1.79671e+06	1.87057e+06	7.67014e+06	8.08781e+06	6.29423e+06	1.00298e+07	8.01149e+06	9.00495e+06	1.0085e+07	1.03825e+07	1.29418e+07	9.91565e+06	5.72928e+06	6.24343e+06	5.90607e+06	6.02104e+06	2.0476e+06	1.82265e+06	1.85809e+06	2.35649e+06	8.00641e+06	8.21255e+06	8.85656e+06	7.38883e+06	6.62062e+06	7.85786e+06	8.15356e+06	8.24082e+06	7.37691e+06	3.84084e+06	5.78048e+06	8.60873e+06	7.19256e+06	7.8641e+06	8.79095e+06
C15 H24 N4	1.26936e+06	1.05006e+06	1.21287e+06	676126	820578	155877	829098	317048	548112	623349	524516	382997	317725	126081	102452	576109	86253	127275	819027	1.29945e+06	1.39962e+06	210259	281732	765641	258206	112794	385410	242228	267186	985692	68150.5	151965	65179.2	799492	80482.2	52691.7
C18 H32 N4 O5 P2	528281	256611	331843	108152	130782	17924.1	102405	20336.4	146342	82572.2	37481.1	158046	37350.9	18801.8	20821.8	208508	20844	17721.8	270988	368330	298481	17988.9	19136.9	382718	16467.6	18162.6	21046.7	15765.6	17055.8	24265.5	23007.6	16676.9	28968.3	289043	20566	16570.2
C H2 N6 O3 S	3.81687e+06	5.28364e+06	4.97501e+06	8.26651e+06	9.12033e+06	9.16006e+06	1.26394e+07	9.95575e+06	7.20228e+06	8.72548e+06	1.20429e+07	1.22745e+07	1.43243e+07	1.21432e+07	7.56438e+06	1.18032e+07	1.14282e+07	8.92761e+06	5.50248e+06	5.26086e+06	4.58264e+06	1.02202e+07	8.17392e+06	1.04128e+07	9.92284e+06	9.51684e+06	9.61539e+06	9.84755e+06	1.04807e+07	8.20612e+06	1.02919e+07	9.77551e+06	9.42879e+06	5.60981e+06	9.72053e+06	1.00553e+07
Hydroxycyclohexylacetic acid	2.56282e+07	2.08779e+07	2.12605e+07	1.3601e+07	1.08502e+07	9.5035e+06	1.12804e+07	9.83302e+06	9.80311e+06	1.03414e+07	9.45877e+06	9.4673e+06	9.14413e+06	8.78996e+06	6.82742e+06	9.21556e+06	8.55755e+06	6.26041e+06	2.10527e+07	1.9327e+07	2.01748e+07	9.03387e+06	1.06577e+07	2.7139e+07	8.19847e+06	7.0362e+06	6.77555e+06	8.13885e+06	6.73392e+06	1.41162e+07	1.00132e+07	6.35172e+06	1.02488e+07	1.74494e+07	7.9244e+06	8.03716e+06
Dopamine	3.35359e+06	2.98199e+06	2.81368e+06	1.24994e+06	1.28325e+06	243736	1.07638e+06	401943	383348	512563	649009	956151	1.36577e+06	726517	847964	578934	452411	1.064e+06	2.75681e+06	2.40174e+06	3.28687e+06	2.03786e+06	980690	3.31543e+06	717854	380997	896407	852436	535363	1.55285e+06	1.0069e+06	1.23258e+06	728552	2.7706e+06	297240	650745
C8 H18 N8 O	3.83544e+06	4.42703e+06	5.54942e+06	2.83019e+06	2.09847e+06	2.50372e+06	1.93964e+06	1.8281e+06	1540850	1.93568e+06	1.84207e+06	2.6227e+06	1.48325e+06	1.7367e+06	2.43743e+06	2.27186e+06	1.31222e+06	3.23735e+06	4.04351e+06	4.34246e+06	3.89873e+06	2.36913e+06	2.23864e+06	4.68616e+06	2.09283e+06	2.16181e+06	2.57904e+06	1.96168e+06	1.42506e+06	2.67946e+06	1.40276e+06	1.65564e+06	2.01532e+06	3.88784e+06	2.15233e+06	1.66399e+06
C13 H15 N2 O2 P	867732	566676	772835	495843	419203	318808	378270	478699	491421	404886	368031	392771	353266	446643	481959	417499	522536	596106	671015	685162	612509	467972	428539	443659	493450	511273	587784	301201	484705	480407	473993	416804	620754	488675	490043	362263
C16 H20 N2 O3	252328	171191	614014	2.03822e+06	1.65308e+06	1.88849e+06	2.0309e+06	1.77661e+06	2.44164e+06	1.85407e+06	1.44842e+06	540075	1.77385e+06	1.18576e+06	1.32572e+06	1.946e+06	1.63454e+06	2.57523e+06	157369	321178	428858	1.29268e+06	2.07416e+06	1.73214e+06	1.22312e+06	1.34675e+06	1.44871e+06	362881	1.31894e+06	2.29586e+06	1.85004e+06	1.63597e+06	1.63634e+06	2.24277e+06	1.47864e+06	1.42155e+06
C5 H14 N2 O4 P2	108823	102159	112240	835147	627668	213087	499968	865396	836350	581418	708967	663189	526383	709148	889348	515546	1.3337e+06	607426	104878	106961	85892.4	417618	422672	408734	875947	796138	806754	529205	765644	476237	746235	614760	991080	671525	624227	642946
C9 H19 N8 P	978595	808860	982401	526985	383087	243641	443601	455141	539808	481073	406552	427628	363381	379491	395359	529632	483656	448101	763798	863998	886193	333322	401472	983003	362060	473514	501465	435440	271388	528149	418176	290046	530201	918025	411865	363568
C15 H30 N2 S2	266376	249898	212820	37812	31189.1	23195.1	35805.9	32518.1	86161	30281.3	26932.9	28763.6	33534.4	29277.8	33425.8	119327	21377.4	31474.7	162815	56669.4	303041	19072.5	25943.2	237512	31874.9	18019.4	28862.6	17780	16417	144899	36926	52118	28948.4	115951	40544.8	44797.8
C13 H20 N9 O P	45899.7	16388.5	25052.4	161767	255675	271921	249288	292126	254324	312320	166840	270570	37576.1	189531	288549	186020	330775	258533	18650.7	17237.1	28982.6	293795	197659	91222.7	221883	265989	271898	223509	174474	359428	261528	192258	448449	134209	301110	324757
C6 H4 N6 O	529875	561830	611254	260284	301641	50412.4	238081	122547	147713	365027	302301	277610	157172	21858.6	33550.7	419626	65466.3	60760.1	581381	503204	548560	47717.1	46253	650894	83606.3	34581.9	119886	67887	31731.3	239573	20831	25195.4	23394.7	284784	30472.2	47866.9
C31 H26 O3	643988	240927	337820	226364	130782	18348.1	83977.5	51413.5	146342	77597.6	92050.7	158046	55715.3	15679.1	16821.9	117821	35840.5	26344.1	214281	201795	317358	36494.3	20869.5	218644	11657.1	16589.1	77419.5	17684.1	10424.7	127942	17126.6	24893.4	19005.1	234119	28336.4	10687.9
C18 H39 N4 O3 P3 S	1.25964e+06	1.16231e+06	791381	677968	694431	256023	517672	435085	569986	278990	480555	652973	303078	82906.4	71849.6	736913	425613	386660	1.07685e+06	810819	1.21786e+06	309909	707969	678732	253730	157932	734839	457000	376054	798378	78154.1	56476.1	100527	501388	378791	461363
C14 H24 N2 O5	1.02523e+06	2.63336e+06	2.78634e+06	176919	153298	151401	165520	174748	228016	157500	152784	153065	141489	164140	186472	152420	179874	120192	2.89878e+06	2.65738e+06	3.11426e+06	161035	180509	4.3476e+06	160513	147335	167233	152389	146107	324638	179799	146031	197639	1.08013e+06	159489	165039
C12 H16 N3 O5 P	978471	1.01788e+06	975253	287464	245792	105009	216546	196367	143083	72521.9	150040	659987	152102	150138	43507.5	598037	414466	178730	438856	772234	1.09985e+06	156722	189305	174138	112523	758210	354619	71785.2	262455	149348	28027.7	684924	769273	238248	254295	259846
C14 H30 N6 O4	2.13954e+06	1.68398e+06	2.16909e+06	725476	486522	601964	498138	322407	892139	524180	421544	808603	239839	211931	749999	758691	357881	158622	1.75085e+06	1.32882e+06	1.66737e+06	264608	777931	2.34592e+06	226972	202046	119657	283922	235371	745890	993501	154847	492220	1.42321e+06	141365	206153
C25 H36 O9	605913	326106	719881	42840.2	36907.2	38303.4	41615.9	305272	445292	379635	327304	41775.7	409944	34947.6	37116.4	299760	219797	28132.5	370564	409377	552663	27884.3	31700.4	118915	27549.7	25845.2	33767.9	28047	26794.4	36602.9	42345.2	30548.1	45819.8	34862.3	32167.7	28494.1
C11 H22 O3	5.93979e+06	4.48015e+06	4.96172e+06	3.20646e+06	1.64425e+06	640294	2.73089e+06	726016	2.26217e+06	3.50565e+06	1.45651e+06	1.18127e+06	1.24389e+06	358519	345543	3.10601e+06	429004	201750	4.23108e+06	4.28304e+06	4.62289e+06	558508	1.19292e+06	4.50582e+06	675482	681724	1.10972e+06	882709	475960	2.46149e+06	334286	326779	347921	4.35956e+06	254526	413144
C19 H38 N5 O2 P	559940	727540	648673	66888.1	67150.8	444731	57559.1	131308	378078	322332	188287	40630.9	348067	34715.8	64233.3	300016	46107.7	59898.6	1.37547e+06	630676	1.2364e+06	716552	725837	40444.7	32046.4	438255	46645.2	491140	40831.4	227701	50375.8	483997	37527.8	141896	32202	24080.1
C19 H41 N7 O3	436280	286116	286308	24329.3	30508.7	15001.1	40868.3	35382.6	13912.8	49253.8	14538.4	16422.1	66367.3	16342.7	12831.7	217689	58617.4	19575	308564	311153	236203	109602	173072	297684	76091	171383	32006.3	143999	103843	128247	26252	30463.5	67057.6	327043	54367.7	140614
C6 H11 N3 O2	1.11342e+06	2.50152e+06	1.72881e+06	3.2352e+06	3.39269e+06	2.69305e+06	3.58916e+06	3.00981e+06	3.13048e+06	3.588e+06	2.83816e+06	3.12209e+06	3.67744e+06	3.64698e+06	3.50306e+06	3.68915e+06	3.8429e+06	3.64329e+06	2.02739e+06	1.57604e+06	2.27586e+06	3.18909e+06	2.85519e+06	1.31302e+06	3.01431e+06	3.43399e+06	3.31743e+06	3.02868e+06	3.08917e+06	2.80708e+06	3.40088e+06	3.01375e+06	3.62424e+06	2.8095e+06	3.46819e+06	3.30521e+06
C8 H20 N5 O3 P S	1.23362e+07	9.25419e+06	9.55194e+06	4.06132e+06	4.2188e+06	2.09235e+06	4.11203e+06	3.75421e+06	2.12993e+06	1.12571e+06	1.64287e+06	3.99525e+06	3.904e+06	4.57129e+06	4.36105e+06	4.52258e+06	463386	5.48797e+06	7.41011e+06	6.75045e+06	8.00226e+06	642840	4.46703e+06	5.90246e+06	4.50768e+06	579941	6.78897e+06	4.48174e+06	5.59552e+06	5.64132e+06	4.16113e+06	4.9196e+06	5.50212e+06	5.86754e+06	5.44441e+06	4.61799e+06
C18 H38 N6 O	455641	349804	454646	35697.8	71493.7	65628.1	99947.5	120714	100614	82894.1	96578.5	76912.1	131188	53975	36180.5	296578	67834.6	52214.9	360621	387149	370288	163380	162420	270178	115481	251557	106366	61551.6	184701	444749	70553.7	73236.1	41359.9	383120	81642.8	158206
C19 H30 N3 O2 P S	665192	602708	560488	62122.9	60341.8	488925	59713.5	67718.9	72218.6	63699	59922.7	56173.3	57082.9	54271.9	198589	61327.2	68056.8	46471.3	587112	413917	655489	54154.1	623173	336932	57871.1	54637.6	68464.1	346342	56930.9	248676	65002.6	48426.9	73175.9	612746	136546	68796.2
C10 H18 N6 O2	1.97175e+06	2.33311e+06	3.00147e+06	1.04898e+06	1.35116e+06	110705	837962	1.0456e+06	1.21307e+06	1.3871e+06	1.31181e+06	1.34528e+06	532347	629805	658668	1.18355e+06	605737	729665	2.22648e+06	2.30611e+06	2.23404e+06	861951	675916	2.80975e+06	675128	543455	996423	907851	607706	1.84641e+06	749258	104346	222611	1.49915e+06	535908	766302
C9 H17 N O3 S	302549	356301	338890	216466	260690	23876.9	174160	49309.1	238425	189816	75203.6	24241	204021	54586.9	20799.5	77919.1	21195.7	17542.4	1.25376e+06	1.11311e+06	383391	14930.3	16304.8	363890	16050.7	13538.1	18109.7	13791.1	13629.9	44839.5	192430	95230.6	257170	229742	17756.7	15185.5
C16 H15 N3 O2	1.29951e+06	1.07786e+06	1.2975e+06	612635	28407.9	163168	58766.9	28408.5	227827	27126	34427.5	62967.2	33513.3	133422	259302	105723	73921.3	292871	968867	831948	86743.3	201082	420607	616666	64983.2	47537.4	254497	202516	37534.4	269347	439067	861918	180247	465870	174216	256577
C5 H5 N	346476	2.0694e+06	387014	616456	716459	533767	442731	250935	381126	551554	372155	384054	368352	331225	416937	461882	420041	389953	1.5931e+06	1.59209e+06	1.61728e+06	733905	455936	356059	293888	430487	391876	546160	351995	306527	180477	279412	379651	312076	880796	304626
C16 H33 N8 O3 P	559852	802896	935844	92849.7	50674.2	76030.5	78713.5	80764.3	72950.5	74747.9	79929.4	71870.1	63536.2	141316	69368.6	246288	59325	53439.8	51587	387327	370338	89066.1	65083.6	350076	53715.1	53033.9	65796.8	55942.4	54716.9	59734.1	282240	114074	434628	172294	57886.9	55430.7
C14 H33 N3 O P2 S	460684	508612	481085	175852	255074	29204.5	104094	75306.6	57498.2	208007	193054	122274	73254.7	54009.1	62470.1	346915	76421.4	110362	559336	423116	439415	51725.6	52144.6	709499	116405	17019.3	153247	59561.1	21579.4	279539	123747	30274.3	86433.3	229901	118771	124278
C17 H39 N8 P S	1.66249e+06	1.31577e+06	2.01395e+06	96335	172161	149107	351348	98071.7	151365	182742	121731	153656	271868	591817	437463	1.16762e+06	603593	932905	1.64365e+06	1.13396e+06	1.22379e+06	879604	410923	1.36174e+06	824771	824399	720540	644430	898744	427500	436943	258142	277961	1.08372e+06	899468	760449
C H2 O2 S	7.09545e+06	7.09291e+06	6.99999e+06	9.2379e+06	1.44944e+07	1.13532e+07	1.39983e+07	1.26454e+07	8.30406e+06	8.7017e+06	1.39821e+07	1.34424e+07	9.18623e+06	1.28565e+07	1.18982e+07	1.13115e+07	1.42018e+07	1.29416e+07	8.11994e+06	7.14523e+06	6.13919e+06	1.179e+07	1.1246e+07	1.19497e+07	1.20461e+07	9.01235e+06	1.17681e+07	9.92688e+06	1.17144e+07	9.84152e+06	1.32116e+07	1.08776e+07	1.15278e+07	8.72951e+06	1.20595e+07	1.15239e+07
C15 H24 N8 O2	2.47619e+06	1.92417e+06	2.21567e+06	240953	139519	377770	280670	440181	309643	123102	168403	101792	151488	102322	105729	1.66953e+06	138023	82010.9	3.94575e+06	2.96104e+06	3.5142e+06	370483	1.65908e+06	2.97171e+06	904291	581900	1.46443e+06	599285	761683	377096	114714	85462.2	129138	3.24148e+06	616950	1.33568e+06
C19 H33 O2 P3	8.0578e+06	1.98261e+07	8.91084e+06	2.81899e+07	2.66039e+07	2.02599e+07	2.74061e+07	2.85941e+07	2.9146e+07	2.54939e+07	2.08552e+07	2.52954e+07	2.79427e+07	1.99492e+07	1.91653e+07	2.28779e+07	2.74185e+07	2.70803e+07	7.31529e+06	1.51094e+07	8.33325e+06	1.87886e+07	2.71497e+07	2.54799e+07	1.82472e+07	1.75606e+07	1.91521e+07	1.87564e+07	1.64195e+07	1.94414e+07	1.73405e+07	2.10945e+07	1.69567e+07	2.23635e+07	2.13991e+07	2.55674e+07
C8 H19 O3 P	2.65129e+06	2.40621e+06	3.53743e+06	1.49905e+06	714275	347619	684863	388530	387970	117610	171387	88612.6	1.06114e+06	354130	604811	1.81121e+06	179763	1.29748e+06	2.08041e+06	1.97547e+06	2.45338e+06	1.40304e+06	1.69203e+06	1.73205e+06	672428	1.83455e+06	2.09951e+06	1.47728e+06	437723	1.04682e+06	449419	629106	318719	1.59041e+06	1.09337e+06	1.27036e+06
C7 H17 N4 O6 P	34816.1	132745	299509	10306.2	8628.16	12164.3	9175.99	12089.6	9487.82	9362.76	10497.1	10520.7	9219.29	9256.64	8686.8	8998.64	8581.66	12402	40986.2	87184.6	69321.3	8005.54	8366.01	10597.7	7794.95	14349.4	13401.9	10582.9	8547.14	8059.93	9438.75	8322.69	9177.26	7621.37	9049.82	9151.51
C20 H33 N O5 S	6702.91	7854.87	4768.69	20017.7	33868.3	23212.3	43206	30328.1	39499.9	41788	41013.2	52905	46023.3	21004.3	20441.6	26629	31052	11325	8090.56	7021.65	7183.08	41556.3	31393.5	45568.6	35186.5	19853.1	40373.6	36161.1	49465.2	32676	14876.4	21198.6	40585	33044.7	29346.4	31920.1
C8 H26 N7 O3 P	1.36676e+06	903004	1.6795e+06	198575	206358	139651	289378	263787	380143	155784	114011	143912	263764	343896	476105	660450	662705	729471	1.23445e+06	662157	531263	604438	392684	146555	618357	526779	458186	535355	493499	498168	234867	220472	275653	691370	685260	593871
3-Hydroxybenzoate	9.19388e+06	9.22489e+06	6.34884e+06	1.61539e+06	863534	695028	1.10307e+06	1.10466e+06	1.61318e+06	2.83166e+06	2.44235e+06	1.11248e+06	354944	1.00773e+06	1.06961e+06	2.87611e+06	1.44492e+06	1.06102e+06	1.1748e+07	4.33306e+06	9.01595e+06	1.43151e+06	801490	1.17733e+07	1.91338e+06	1.10046e+06	5.84342e+06	1.38501e+06	2.06342e+06	4.08193e+06	484251	719116	1.37334e+06	6.14739e+06	793255	969809
C15 H20 N P S	4.63233e+06	4.13294e+06	2.91143e+06	366412	141234	101734	148755	78077.7	190318	117146	135890	157355	128243	168848	244996	215803	691580	436677	2.04508e+06	3.83834e+06	758984	4.36842e+06	347342	1.56447e+06	446652	744582	921671	1.36407e+06	1.22254e+06	217809	180706	239480	259614	1.0092e+06	380295	114585
C7 H4 O2 S	708279	725719	671989	568964	288654	101666	445951	153670	422355	270572	182534	140607	347922	79998.2	75867.9	377712	64083.3	55174.8	595382	483553	539682	61139	347123	430912	63307.9	66200.4	73402.2	96668.5	57140.4	433708	79394.8	72966.6	83767	513140	67677.1	57528.1
C5 H5 N8 P S	96942.7	72718.7	87998.7	3182.5	4411.32	2150.63	3024.63	2560.76	2567.62	2627.35	2677.04	3497.65	2467.47	2664.94	2294.39	2527.56	5944.15	7311.16	68505	37467.3	64102.8	18718.9	17933.6	133835	2519.26	2691.16	18308.4	2487.58	2755.79	2509.27	2406.48	2816.79	5858.3	5239.58	15545.5	2850.42
C21 H49 N7 P2 S	52965.2	49776.1	55400.7	353918	281691	196146	295252	191030	395542	478850	372568	428996	359053	218043	292633	197557	175878	62147.6	99856.5	58547.6	70979.7	309207	290472	322416	336102	315359	344016	273896	273343	219454	120204	215451	300954	311828	241004	236485
C16 H22 N2 O5	863298	671433	616035	96928.1	91650.1	47586.6	92368.4	45191.2	49800.2	145984	91484.2	504809	63974.6	71659	20269.8	77971.9	39894.5	491615	736491	734535	835005	65488.3	381642	1.1491e+06	31667.5	146487	369000	40894.1	129661	96841.3	201908	289406	28200.3	344256	20342.8	52308.6
C21 H24 N P S	995946	1.07311e+06	976462	691496	430237	293305	359166	363853	531648	434835	371880	499323	431459	64951.6	97750.7	445210	386158	683738	817364	701351	444598	352662	491303	637784	375188	283103	616796	390722	321982	506632	277624	360862	511193	501220	444609	364333
C6 H20 N7 O3 P	1.19096e+06	85681.3	1.07327e+06	112669	86652.2	89286.4	241018	89619.9	426425	103598	93245.5	176786	188148	92157.2	15400.2	545022	111039	102224	926817	919769	100366	72148.9	98043.2	84478.8	352095	123718	194365	71028.3	156742	218743	19277.2	73272.1	188076	184274	96798.3	80103.6
C6 H15 N10 P	443312	365518	504887	32890.8	40762.6	53517	197761	32869.9	30490.5	42874.7	53763.5	21590.7	53256.9	36274.2	214335	51836.9	45016.2	29589.8	309553	348709	449384	28744.2	137150	680164	59903.1	69861.5	40138.6	78484.1	35812.9	123648	86632	26567.9	26917	274716	60449.7	42826.1
C42 H36 O7	3.77721e+06	3.57526e+06	3.04204e+06	2.0199e+06	1.78595e+06	926030	1.62371e+06	1.59372e+06	2.15757e+06	1.98413e+06	1.94158e+06	1.82906e+06	1.47173e+06	1.65655e+06	1.99181e+06	2.25039e+06	2.30864e+06	2.4998e+06	2.38246e+06	2.78483e+06	3.309e+06	2.4817e+06	1.84612e+06	1.95315e+06	2.248e+06	2.18299e+06	3.14777e+06	1.47541e+06	2.48898e+06	2.18511e+06	1.59154e+06	1.52345e+06	2.5592e+06	2.02874e+06	2.13869e+06	1.55232e+06
C23 H49 N O7 P2	799486	369439	392821	266626	163365	73297.5	139283	86975.3	168627	215915	217355	203869	96339.3	24823	55100	248856	56610.2	10876.4	387834	424563	415654	42480.5	38980.4	494652	47634.5	17635.5	79666.3	35178	9447.25	146015	15670.7	18953.8	17599.3	483392	12811.8	9897.3
C9 H21 N9 O	224778	575964	628196	124522	79453	44366.7	167763	46815.7	101884	90915.5	148167	45409.8	51066.3	225356	377910	97256.9	182976	49956.1	575437	223263	595453	233679	191688	89962.6	200467	311335	101504	101541	148032	195744	199754	163286	514881	234123	169343	113008
C5 H14 N5 P S	86413.2	76783.5	73984.9	1.44695e+06	1.17411e+06	841767	1.17923e+06	1.17363e+06	1.14609e+06	1.137e+06	1.03547e+06	1.11884e+06	962761	428936	528417	93788.9	1.55466e+06	73958	99366.6	61610.1	61467.4	1.08182e+06	957421	943447	1.11398e+06	943547	1.34117e+06	1.07326e+06	1.04232e+06	1.24476e+06	526034	202862	1.12773e+06	980015	1.29919e+06	998915
C11 H27 N3 O7 S	1.04507e+06	718249	700108	123233	181544	40148	96120.5	74631.8	165955	155093	66316.7	66286.4	60777.8	66920.8	86786.6	181470	81334.8	71681.9	733504	615906	807581	68958.7	67097.2	931747	72050.7	74580.6	89944.8	125182	69112.5	1.07085e+06	80753.8	59735.3	96549.1	592121	78963.7	65240.9
C12 H24 N10 O4 S2	1.60342e+06	1.165e+06	1.03802e+06	6.00081e+06	3.59023e+06	2.60263e+06	5.50661e+06	5.25853e+06	7.5162e+06	5.28745e+06	5.09897e+06	3.46056e+06	5.07843e+06	4.46475e+06	3.37344e+06	5.24815e+06	7.13012e+06	1.42761e+06	1.25355e+06	1.0909e+06	1.03933e+06	3.33038e+06	6.11544e+06	6.384e+06	2.77847e+06	3.32187e+06	4.23219e+06	4.05608e+06	3.20034e+06	4.5253e+06	3.86104e+06	3.32913e+06	3.38171e+06	4.85851e+06	5.53792e+06	5.721e+06
C11 H23 N7 O2	625687	471309	372839	60359	71600.2	76045.9	72824.1	120246	71307.2	60143.9	71580.2	78894.7	191208	366847	518280	114040	305868	204723	670484	647883	541204	151244	216465	412184	147084	148993	222429	134643	148034	102700	449807	196309	334579	233815	298810	554115
C17 H35 N2 P S	1.21443e+06	1.21095e+06	1.08778e+06	201892	196834	241704	485473	163962	517784	523018	313396	424123	225981	365262	166104	399291	195214	491479	1.05883e+06	1.25461e+06	142727	621142	245818	234684	593195	186452	148562	536838	565065	927220	566639	317944	585148	131120	147164	556302
C27 H34 N P S	1.22469e+06	419049	619443	379210	268652	50626.6	164072	163345	324946	220827	153738	304044	146375	18221.2	21454.9	272484	61466.8	43560.4	342049	301102	557577	31469.4	25567	372268	49717.8	16243.2	115005	21589	11606.7	194761	21114	30985.2	52305	386392	17169	12363.8
C3 H10 N9 O P	5.44511e+07	4.70829e+07	4.13676e+07	8.42869e+07	6.63669e+07	5.54106e+07	8.30386e+07	7.81893e+07	9.52152e+07	8.02476e+07	7.83544e+07	6.42683e+07	7.73278e+07	7.6696e+07	6.62602e+07	7.84995e+07	9.3361e+07	4.76289e+07	4.88936e+07	4.29289e+07	4.51734e+07	6.70769e+07	8.17697e+07	9.63504e+07	6.6559e+07	7.01709e+07	8.20915e+07	6.74415e+07	6.67917e+07	7.0056e+07	6.97689e+07	6.34835e+07	6.66363e+07	7.27178e+07	9.5002e+07	9.42867e+07
C6 H11 N O4	3.30738e+06	2.45581e+06	1.64616e+06	1.30518e+06	179555	969776	623736	156849	238948	590573	277412	626717	228476	478320	348633	1.101e+06	217418	1.77671e+06	2.33465e+06	2.53589e+06	2.48956e+06	1.6735e+06	1.13051e+06	1.96339e+06	1.70275e+06	1.658e+06	1.57225e+06	345573	1.60905e+06	1.10675e+06	147210	207220	1.13059e+06	878032	1.85125e+06	1.59931e+06
C15 H31 N4 O P	2.30074e+06	1.32027e+06	1.25764e+06	341824	173490	127212	504579	209387	209994	336741	300376	141797	113904	409803	175442	1.15193e+06	420917	215296	2.14534e+06	1.547e+06	1.9122e+06	541655	1.10807e+06	2.39392e+06	800032	512745	1.01412e+06	448577	268668	359944	382924	193726	384313	1.39275e+06	518875	985646
C14 H31 N6 O2 P	400010	558792	208232	210367	213776	142687	113706	123913	93014.7	156057	15019.4	126379	139820	86769.5	84065.1	162325	127804	138882	294672	364961	93696.4	65287.8	161932	232374	111509	88056.7	156698	148890	152455	126645	93422.5	173107	79337.7	162698	100613	156044
C9 H13 N3 O S	983528	1.05585e+06	983714	509992	305633	128352	481185	325750	521546	391105	339195	156593	361680	240231	329168	870787	336568	430308	724631	715927	794237	370848	542046	758110	319634	296250	483154	605406	351137	780777	318476	428423	464508	738339	534106	542984
C9 H13 O3 P	2.73733e+06	2.51205e+06	2.13943e+06	4.7291e+06	3.762e+06	3.13061e+06	4.87236e+06	4.65123e+06	5.38443e+06	4.75419e+06	4.65582e+06	3.7859e+06	4.54432e+06	4.32373e+06	3.69574e+06	4.11863e+06	5.49303e+06	2.07734e+06	2.57382e+06	2.10096e+06	2.3729e+06	3.72953e+06	4.49884e+06	4.60974e+06	3.49507e+06	3.6553e+06	4.33308e+06	3.87731e+06	3.57926e+06	4.06262e+06	3.75514e+06	3.10724e+06	3.65078e+06	3.93685e+06	5.23201e+06	5.18552e+06
C10 H8 N4 O S	889958	781461	741137	427954	312416	35238.4	317793	135749	312922	503775	354593	313766	194859	25648.8	30235	551397	68699.7	73945.1	883444	819948	795658	54791	67334	885497	523824	36247.4	130876	85836.9	37448.5	263041	22863.3	27653.5	27460.2	991268	49350	45483.9
C25 H64 N9 O3 P3	542974	787976	874393	88892.6	70868.1	103841	75372.4	90569.8	80427.9	76542.5	76127.8	83209.7	75544.6	345401	90810.2	178617	239332	81060.3	952480	572051	870257	845029	96061.3	70462.7	245662	581114	601675	133548	814981	82654.9	144375	616352	104304	72129.3	88552.7	79394.7
C11 H27 N10 P S	2.47143e+06	1.68517e+06	990325	244516	117354	310297	313869	133774	126821	120571	249221	117176	108314	125654	142749	966815	190286	92010.6	3.49204e+06	2.77543e+06	2.74599e+06	517239	1.72547e+06	2.12394e+06	811209	780265	1.59439e+06	609706	1.06735e+06	768530	161498	111791	151298	2.72473e+06	396183	1.17903e+06
C11 H15 O2 P	647506	450037	459118	181078	120965	245330	98201.6	380895	112892	135501	372861	110909	110973	22571.4	34336.8	121668	45404.2	15110.8	412435	371489	408311	25996.6	30461	343799	27448.7	392547	157629	37770.2	35179.3	179475	305310	34339.5	24399.6	312242	32068.6	379467
C13 H17 N O3	6.20921e+06	5.63835e+06	5.90237e+06	5.04187e+06	3.33624e+06	635889	3.49846e+06	1.64414e+06	3.54914e+06	3.91473e+06	2.44527e+06	1.86947e+06	2.21539e+06	163145	111502	3.15691e+06	458744	354549	5.77306e+06	5.04292e+06	5.81559e+06	266590	412014	7.18366e+06	317362	395246	1.16022e+06	416586	335803	1.46629e+06	828058	1.00245e+06	252058	3.86816e+06	322436	271095
C11 H29 N5 O13	787470	557704	532354	57939.9	50129.5	37572.4	52881.7	60670.3	54337.2	53199.1	48535.9	43483.1	46867.5	47098.7	57211.9	391520	51377.1	38208.9	629044	475223	718736	45768.1	47466.6	1.19889e+06	47514.6	47186.4	68449	51071.8	49579.1	58009.7	62954.1	34842.4	73550.1	278217	60672.5	54045.9
C14 H26 N9 O P	666460	662049	621634	360156	209163	98036.2	167212	147003	181221	298231	103116	159176	47772.1	19105.7	76417.3	466454	57062.7	16515.8	684083	607264	562131	40964.1	52442.6	891267	86551.6	34591.8	72807.9	60032.8	18912.8	270762	35786.7	23539.6	49632.2	722933	25643.6	35077.7
C8 H5 N3 O	219881	213670	265797	56319.1	28654.9	33730.6	45294.6	30938.8	27422.7	24521.1	26653.7	27485.9	23588.6	94954.1	143350	49671.1	82507.7	190608	178654	123748	168369	139451	37012.5	56632	136338	117904	124609	54000.2	128749	58642.9	111426	33963	136355	34656.6	142422	83339.1
C21 H45 N3 O2 S2	1.82453e+06	1.44256e+06	2.56433e+06	319094	712733	671931	1.42692e+06	419484	1.05492e+06	1.18539e+06	864685	1.16567e+06	1.07844e+06	966108	990946	1.50974e+06	1.1239e+06	743806	1.47968e+06	2.14728e+06	1.53089e+06	932242	1.18287e+06	1.65603e+06	1.13371e+06	1.20679e+06	1.06937e+06	1.11861e+06	1.1228e+06	1.54611e+06	439069	1.15528e+06	677002	919708	844375	761101
C9 H17 P3	2.67502e+06	2.21189e+06	2.68275e+06	1.7951e+06	1.22247e+06	312185	1.06642e+06	662772	1.06493e+06	2.02129e+06	1.46799e+06	1.37297e+06	833460	220661	342635	1.73305e+06	378045	326776	2.50121e+06	2.7951e+06	2.50802e+06	259906	390860	2.54774e+06	414862	264775	793067	431331	214169	997205	118192	165593	164731	3.06357e+06	226721	209179
C7 H15 O4 P3	248570	259563	280927	4062.83	3154.6	10105.9	4482.38	3988.03	3638.76	4094.34	3572.41	3478.85	3554.7	34767.7	90185.5	3943.16	19981.1	129056	231754	196861	241724	88804.1	3628.4	345558	161920	94387.3	251389	3574.81	22348.6	4570.88	67801.3	34577.2	159302	3531.59	99280.5	64278.2
C15 H24 N9 O4 P	89955.4	86898.3	123637	13553.2	10756.8	12203.2	11361.3	13103.1	13287.9	12071.5	10976.3	11685.7	13931.8	11450.6	12594.9	8595.17	9752.36	9662.14	50939.9	70473.7	102537	8742.12	9504.25	174146	8304.45	8957.56	9485.78	8201.86	8272.68	9999.26	12615.7	10428.5	13763	32524.6	10285.8	8560.12
C7 H8	1.27446e+08	1.08247e+08	1.02713e+08	6.10586e+07	4.69716e+07	1.09019e+07	3.88205e+07	2.48747e+07	4.38238e+07	6.6143e+07	5.08876e+07	4.54276e+07	3.58835e+07	4.61175e+06	6.46707e+06	7.71539e+07	8.72243e+06	8.30107e+06	1.02511e+08	9.41805e+07	1.04535e+08	7.42523e+06	8.1322e+06	1.45294e+08	1.0166e+07	5.29949e+06	1.71024e+07	9.56789e+06	5.77332e+06	3.69589e+07	3.59174e+06	4.61439e+06	5.74677e+06	1.07527e+08	5.4836e+06	5.0477e+06
C18 H26 N O5 P	751132	1.35665e+06	638851	374478	310103	198716	389248	251641	116539	377605	288669	426987	333104	353552	365320	180201	302739	536210	991623	440958	495192	459807	341331	424237	408317	407948	596473	317898	425187	460745	292801	407479	376907	718706	338837	375643
C10 H12 P2	451518	395885	333545	328580	151513	106492	241694	91988.2	228558	177474	97626.2	130481	269929	75117.8	71924.5	175755	64858.6	57793.8	235760	274508	302412	58518.7	93335.1	273813	65622.8	61707.4	63692	63595.5	53745.1	224045	77423.4	76430.2	82661.5	314108	63033.3	57571.5
C29 H41 N O2 S	776496	506379	667544	284953	116729	57398.4	109088	139930	195199	155165	150029	76306.8	166859	130962	230564	137404	100750	16800.1	423223	509201	553188	71025.8	241516	854116	173773	90558.8	167376	36891.5	376120	191238	46958.2	38753.9	207394	603741	58955.8	121014
N-Decanoylglycine	5.98369e+06	5.70522e+06	6.16783e+06	2.21176e+06	3.50906e+06	692306	1.58902e+06	618416	609942	1.5775e+06	550723	1.54638e+06	968202	401602	2.10878e+06	3.28769e+06	969552	474314	5.97979e+06	5.01819e+06	5.39613e+06	346985	1.29485e+06	7.7944e+06	405332	305867	3.51503e+06	2.39654e+06	2.21525e+06	3.54527e+06	2.43667e+06	386686	303411	6.27493e+06	731124	1.07417e+06
C9 H20 N3 O4 P S	7234.94	183650	125092	4926.07	2752.5	74256.3	3739.78	5461.85	3267.7	2827.45	3119.8	3021.63	2733.22	2899.28	3590.08	1857.33	1895.78	2549.66	19388.1	9095.13	146419	1874.42	2615.19	1463.51	1612.12	1819.77	2192.61	1746.89	1701.03	3549.27	4711.77	2763.02	5163.09	2466.86	1934.26	2416.56
C7 H21 N3 O3 P2	284560	235780	174419	198728	109807	105352	56686.1	152849	65440.2	110100	67770.6	74612.3	142499	63022.6	68965	108498	69771.6	62716.2	255109	211086	211476	76728.8	74847.9	300961	81635.8	69752.2	92168.2	58656	68174.8	145977	79063.1	45519.1	88822.3	205900	162219	69011
C26 H56 N5 O2 P	163642	73426.1	64207.1	10622.6	10172.8	12098.4	12481.5	12393.1	9207.49	11610.1	10748.7	10312.1	10838.9	11659.6	11377.9	72113.2	12217.5	8075.05	29294.7	100765	33571.4	11533.6	23621.9	55975.1	11652.5	11126.4	10806	21577.4	13064.9	12012	12504.8	9644.38	12814.8	43572.1	11998	71701.8
C27 H45 O P	92992.2	161216	203546	219665	32280.2	27496.5	26505	27982.2	34464.9	141479	36028.5	27393.9	25845.2	25331.9	153090	26438.1	40611.7	29299.8	421309	99367.8	510425	27163.4	30291.9	57987	94225.6	93866.7	81977.9	24208.6	103205	66789.6	109055	30104.4	61399.8	102006	27632.5	29480.4
C23 H43 N O10	1.06387e+06	986043	1.40689e+06	146096	146319	150688	101502	772379	664937	144862	325652	129279	177189	115804	122650	547710	677987	855737	1.05118e+06	1.01686e+06	1.1027e+06	596468	684912	553267	570880	889899	831817	421992	524926	628326	329234	276689	376679	1.02072e+06	768073	817241
C20 H27 N3 S	3.53876e+06	3.12966e+06	3.20206e+06	62164.6	53786	40092.1	48921.6	57940	64426.5	53209.1	46208.3	56193	43717.6	32640.6	77266.6	36543.2	65143	43261.6	3.69388e+06	2.07195e+06	3.72374e+06	128116	287829	7.22763e+06	69798.3	89019.3	209405	29744.1	149707	55661.5	69899.6	49447.3	81819.8	1.16775e+06	60463.4	46163.3
C6 H3 N9 O S	651273	358725	874026	1.56123e+06	1.04219e+06	719367	1.05599e+06	946461	1.9032e+06	1.08846e+06	1.02799e+06	1.0369e+06	1.10356e+06	871421	878292	1.04264e+06	1.22451e+06	1.18898e+06	654200	87388.6	381756	670996	1.25287e+06	1.13808e+06	1.35219e+06	1.3861e+06	1.21446e+06	1.66081e+06	864682	964891	1.45432e+06	1.76692e+06	1.28633e+06	1.22247e+06	1.0772e+06	1.02027e+06
C25 H55 N10 O2 P	2.4754e+06	1.83404e+06	2.11602e+06	1.24316e+06	523400	712186	1.45751e+06	1.38303e+06	1.06746e+06	1.17898e+06	688907	453424	928068	1.67875e+06	1.43704e+06	1.97093e+06	1.03107e+06	1.34583e+06	2.19173e+06	2.2827e+06	2.03781e+06	1.04084e+06	854254	2.37269e+06	1.39833e+06	1.57135e+06	1.35052e+06	806674	714042	1.10954e+06	822044	1.18461e+06	945000	1.75192e+06	1.57429e+06	1.52678e+06
C19 H28 N4 O2	2.48505e+06	1.95576e+06	1.44065e+06	494283	804035	500339	812975	329738	1.10367e+06	779279	1.08689e+06	493597	402762	347469	380567	619863	426831	310393	1.69165e+06	1.20018e+06	1.19273e+06	181334	496429	2.49413e+06	347678	150361	328481	341918	128412	597551	456138	194040	80208.5	1.36555e+06	222765	416878
C48 H38 N P	189226	123650	284248	50339	42122.5	54540.9	40070	52865.5	56424.8	96736.8	43329.4	45181	49706	55501.6	46155.5	68200	93633.1	42976	87029	85353.3	109530	47853.5	59353	32050.6	49339.8	66999.9	164910	80419.9	47158.9	45209.1	54329.9	45639.6	59027.3	51539.9	86494.8	54450.4
C17 H36 N3 O3 P S	812509	450503	384323	2.99431e+06	1.99739e+06	1.98916e+06	2.773e+06	2.84688e+06	3.53158e+06	3.09727e+06	2.50379e+06	3.13517e+06	2.54949e+06	1.51732e+06	2.36219e+06	1.51649e+06	1.99017e+06	497833	571450	493952	526955	1.76819e+06	2.49086e+06	3.69418e+06	1.40411e+06	1.38403e+06	2.12605e+06	1.64524e+06	1.18506e+06	1.70261e+06	1.41493e+06	1.35638e+06	2.6788e+06	1.81225e+06	2.54485e+06	1.72701e+06
C25 H54 N10 O3	5.06972e+07	4.63397e+07	4.88983e+07	2.73476e+07	1.52288e+07	9.74802e+06	2.74168e+07	1.41596e+07	2.13811e+07	2.20444e+07	1.54043e+07	7.23072e+06	1.55374e+07	2.08118e+07	1.49564e+07	4.35121e+07	3.13805e+07	1.96766e+07	5.02605e+07	4.9826e+07	5.99945e+07	3.66828e+07	3.61566e+07	4.22391e+07	3.34722e+07	3.50209e+07	3.96784e+07	3.4475e+07	3.073e+07	3.37729e+07	2.52369e+07	2.08143e+07	2.37927e+07	4.71733e+07	4.56366e+07	3.33775e+07
C25 H15 N O	1.88323e+06	1.79827e+06	1.58416e+06	1.18074e+06	806608	774146	940601	1.01215e+06	1.52844e+06	879538	1.00905e+06	719379	932540	940593	864511	1.2824e+06	1.58114e+06	900383	1.50534e+06	1.48119e+06	1.59484e+06	1.1978e+06	1.21575e+06	1.33933e+06	1.16271e+06	1.13471e+06	1.4752e+06	953283	1.14416e+06	1.32764e+06	1.0974e+06	700745	966203	1.23016e+06	1.48282e+06	1.35531e+06
C10 H16 N10 O2	390689	460268	333559	123576	227354	100155	162624	99302.3	94135.5	275534	104166	103168	87500.4	88188.5	93863.1	115301	78890.6	80914.4	261721	309929	94873.4	71152.3	89000.7	84746.8	70257.8	70425.5	83775.1	73411	67449.7	92198.5	324955	339151	106696	90245.2	74643.7	74733.8
C18 H42 N9 P S	606508	334143	257764	303178	113741	128865	82261.1	55979.4	47925.3	261333	79535.7	210029	37182.9	18123.3	17924.4	142837	20817.5	25090.6	453966	280681	75032.8	10936.1	12263.2	139348	11274.7	10820.4	89649.7	20253	10313.8	37203.6	19310.3	32835.2	30451.4	374584	14915.1	11094.9
C19 H27 N3 S	378521	495130	52494.8	124240	194514	69681.6	119444	84218	79970.8	220977	114829	78615.3	217593	37931	79470.1	125789	44586	55651.1	392768	63466.8	490180	43235.9	59026.5	263114	76164.3	21290.5	116021	58393.5	44642	67545	46280.2	45593.2	71691.6	149071	37443.9	44969.5
C10 H11 N O2	908141	1.23571e+06	964382	3.32853e+06	3.1475e+06	3.55477e+06	2.86264e+06	3.61495e+06	4.29063e+06	3.96448e+06	3.5259e+06	3.73118e+06	2.88821e+06	2.40799e+06	2.51169e+06	3.74392e+06	4.0384e+06	3.55596e+06	653981	126035	1.14813e+06	661135	3.47276e+06	93550.5	2.4503e+06	2.30978e+06	4.1516e+06	3.11849e+06	3.29145e+06	4.33345e+06	2.91227e+06	3.17314e+06	2.75693e+06	578236	3.36353e+06	3.65528e+06
C27 H53 N3 O8	1.89345e+06	2.1009e+06	2.76154e+06	2.03024e+06	804039	327215	1.28154e+06	536036	1.17089e+06	1.24069e+06	935416	95437.2	813215	861606	565167	2.3067e+06	1.11607e+06	1.25039e+06	2.00795e+06	2.01752e+06	2.96923e+06	1.11741e+06	1.80053e+06	1.87526e+06	1.54722e+06	1.41776e+06	1.55643e+06	1.11226e+06	1.33703e+06	1.28207e+06	900872	941132	735379	1.83855e+06	1.1008e+06	415187
5-Methylcytosine	2.39088e+06	177383	567405	2.68033e+06	4.67789e+06	1.27363e+06	3.80177e+06	3.51805e+06	4.24485e+06	3.87764e+06	3.16258e+06	3.30791e+06	5.27764e+06	3.51091e+06	2.90815e+06	5.35274e+06	2.99165e+06	4.43899e+06	1.76591e+06	2.49479e+06	148399	3.45262e+06	2.15068e+06	3.0063e+06	4.58701e+06	4.1963e+06	2.44031e+06	2.95694e+06	3.72434e+06	2.70375e+06	2.64561e+06	3.61999e+06	2.76392e+06	2.85026e+06	2.31489e+06	3.93803e+06
C6 H15 N O3	499817	430952	367574	1.67704e+06	1.41133e+06	2.33158e+06	1.35306e+06	2.3769e+06	1.89109e+06	1.26167e+06	1.56688e+06	1.66065e+06	1.64022e+06	2.62264e+06	2.69798e+06	1.18362e+06	3.59612e+06	3.05156e+06	259051	264305	324543	2.17336e+06	2.10213e+06	151108	2.16961e+06	2.49064e+06	2.64882e+06	2.02124e+06	2.45786e+06	1.21747e+06	3.24828e+06	2.13334e+06	3.37877e+06	275544	2.80976e+06	2.57415e+06
C13 H25 N3 O3	1.88729e+06	1.02033e+06	1.76879e+06	393422	286963	939712	731640	739551	797352	469335	453005	659103	618008	367528	266049	461382	1.06322e+06	1.42631e+06	1.10844e+06	1.96726e+06	738175	153345	441731	1.26989e+06	808652	455223	991427	661293	979594	544794	328928	625144	562208	616576	271012	757747
C3 H5 N O	1.10438e+06	4.03393e+06	2.93195e+06	7.0308e+06	5.43669e+06	4.98483e+06	3.60735e+06	5.76034e+06	4.56215e+06	5.9671e+06	3.06446e+06	5.59087e+06	5.99083e+06	9.68447e+06	1.06875e+07	6.77159e+06	7.75305e+06	5.89091e+06	42044.1	3.10099e+06	3.99087e+06	6.98176e+06	6.39803e+06	6.68608e+06	5.51361e+06	5.22754e+06	6.15471e+06	6.94101e+06	7.13325e+06	4.30497e+06	1.06162e+07	6.98639e+06	9.29012e+06	7.01535e+06	7.18194e+06	8.38095e+06
C6 H7 N3 O3	261973	235968	304693	248581	178598	70620.8	168211	99743.3	144629	224976	170114	117484	156317	65170.2	85346.9	154120	70762.2	50180.4	277919	306238	299281	53839.6	146696	274841	75108.9	28480.3	142171	93532.9	74522.4	205643	30617.3	28458.2	41091.6	308244	54081.9	67455.7
C23 H47 N O8 S	4.5563e+06	2.15756e+06	1.99411e+06	2.18717e+06	1.10033e+06	450940	1.10131e+06	766879	1.24528e+06	1.47521e+06	1.1938e+06	1.14206e+06	778550	148846	393050	1.60854e+06	334430	134283	2.7134e+06	2.51139e+06	2.00511e+06	252823	338482	3.2418e+06	306779	139476	481766	265949	78056.2	1.02476e+06	177205	121543	388311	2.70149e+06	169139	210609
C4 H6 N2 O	868144	681314	547694	772551	1.94391e+06	1.13387e+06	1.25294e+06	1.07281e+06	1.31598e+06	1.18646e+06	1.31674e+06	1.23261e+06	1.22246e+06	1.19465e+06	1.72585e+06	1.58895e+06	1.79325e+06	2.53434e+06	664642	632209	567031	1.52957e+06	1.51981e+06	1.16538e+06	1.65999e+06	1.66868e+06	2.48212e+06	1.49648e+06	1.98118e+06	1.46187e+06	1.65491e+06	1.39474e+06	2.2231e+06	1.12982e+06	1.31052e+06	1.32527e+06
C17 H36 N3 O4 P S	600457	688486	442302	2.76582e+06	1.39941e+06	1.48791e+06	2.20926e+06	2.26006e+06	2.25717e+06	2.35466e+06	1.67766e+06	2.78334e+06	2.26417e+06	1.56224e+06	2.38627e+06	1.58683e+06	1.58244e+06	203779	664611	641003	363028	1.43017e+06	1.90991e+06	2.35478e+06	1.57885e+06	1.61202e+06	2.21757e+06	1.54157e+06	1.277e+06	1.25386e+06	905833	899931	2.86135e+06	1.8686e+06	1.9055e+06	1.89056e+06
C26 H45 N O S2	1.12949e+06	541240	576301	334452	165637	89831.6	156621	152930	194977	163566	163967	117008	173032	183129	303991	132846	110110	20313.4	452171	620240	566198	96090.7	222337	1.03716e+06	107742	58243.2	169956	66399.4	66555.7	298929	141128	68170.5	311800	591817	85494.3	32206.7
C19 H26 N3 O2 P	1.87005e+06	1.68839e+06	1.3233e+06	731671	767869	251651	509403	430579	501655	804024	739800	841651	709120	249719	216693	436444	216814	103539	1.79739e+06	1.74791e+06	1.86345e+06	117321	217709	3.02825e+06	109946	233433	211788	276732	92562.1	808969	135386	178265	107872	1.59671e+06	185352	136599
C12 H29 N5 O7	9.40963e+06	7.59349e+06	8.46164e+06	76634.6	71433.1	107643	51556.1	122438	49060.5	57459.7	68203.6	77138.5	46986.2	71411.2	54460.6	49696.6	93414.6	49862.3	7.60673e+06	6.03397e+06	7.42551e+06	203852	666864	1.81687e+07	498526	476745	875942	49742.9	467672	76195.9	379583	52521.8	65765.9	2.93473e+06	320534	212517
C4 H10 N5 O P3	4.60186e+06	4.08621e+06	4.42355e+06	49308.9	38887.6	266273	23857.1	68973.1	31915.7	26022.1	41025.5	47865	46065	1.26199e+06	1.69819e+06	73419.6	388168	2.24507e+06	3.84495e+06	3.73102e+06	3.82508e+06	2.53732e+06	64724.2	5.93361e+06	2.85784e+06	1.79535e+06	3.82451e+06	14934.3	450827	151896	1.36141e+06	695759	3.03767e+06	103559	2.39276e+06	1.34737e+06
C12 H19 O4 P	3.78688e+06	3.59908e+06	4.37559e+06	2.75795e+06	2.96793e+06	1.88144e+06	2.91589e+06	2.95086e+06	2.84898e+06	2.61331e+06	2.0087e+06	2.05595e+06	2.30418e+06	2.98766e+06	2.46636e+06	2.27434e+06	3.3283e+06	2.53184e+06	3.80863e+06	3.33983e+06	3.66258e+06	2.57536e+06	3.3909e+06	2.61458e+06	2.49269e+06	3.00922e+06	3.43285e+06	3.03529e+06	2.71774e+06	3.55453e+06	3.15302e+06	2.48528e+06	3.13655e+06	3.16217e+06	3.42515e+06	3.09359e+06
C8 H9 N3	1.26205e+06	1.25269e+06	1.13986e+06	682614	600246	390359	673313	615000	892838	741577	508523	666545	687590	791911	883882	972485	850557	835522	1.01636e+06	1.02007e+06	962510	848593	928494	814442	895269	963152	1.03873e+06	776718	826191	926802	825774	831788	908090	858774	786330	872433
C10 H18 N8 O	4.01902e+06	3.50972e+06	3.79885e+06	2.17829e+06	632530	1.33928e+06	554292	781721	708055	272747	396050	401083	400167	1.41226e+06	1.29166e+06	3.16804e+06	3.49482e+06	1.80405e+06	3.13956e+06	3.64988e+06	2.6627e+06	2.156e+06	3.25368e+06	2.47785e+06	1.02703e+06	2.38958e+06	1.12278e+06	978419	1.38229e+06	817281	812542	1.38504e+06	1.55027e+06	3.06916e+06	1.91812e+06	2.09025e+06
C31 H37 N3 O2	461565	251965	281597	123846	28678	64738.9	44849.4	141366	180235	151199	151569	44579.2	159949	46544.8	107018	122801	101784	14590.2	207416	256274	241458	21566.8	99433.1	427499	41393.6	17584.6	15637.4	14977.4	20263.5	106883	19609.4	23904.4	139866	205246	29971.5	13195.1
glycocholate (gca)	3.96708e+06	2.43549e+06	2.663e+06	2.1609e+06	1.0908e+06	330074	1.02406e+06	737429	1.2201e+06	2.27901e+06	1.46555e+06	1.29606e+06	852825	45277.9	217936	1.61061e+06	245873	154070	2.83961e+06	2.67885e+06	1.98455e+06	217831	254350	3.28969e+06	227204	109107	486036	209779	129573	980332	105986	169703	262201	3.22433e+06	134372	150448
C10 H17 N4 O3 P	248509	210588	134934	61812.5	39649.8	11733	28763.3	12099.7	37200.8	49494.8	34242.9	21108.1	24439.4	11671.9	13480.4	94650.1	10404.1	9547.54	195839	135220	185017	9582.62	9613.5	346443	8908.19	11877.3	13761.7	11709.6	8433.17	26205.9	13405.5	15234	15208.3	201058	10183.9	8998.43
C10 H15 N3 O S	374807	271832	873781	143886	80748	83202.6	225112	83513.4	123120	75618.8	86892	87331	84270.7	85877.9	77853.8	81934.2	220661	102481	677656	1.02939e+06	214443	638127	111117	78722.7	75993.5	79681.4	102445	66188.6	70087.5	89192.7	578180	68279.5	156510	551445	90202.7	74645.5
C5 H12 N6 O2 S	2.62218e+06	2.36127e+06	2.10202e+06	4.14312e+06	3.16653e+06	2.64701e+06	4.03208e+06	3.86489e+06	4.65085e+06	3.82356e+06	3.74996e+06	3.03778e+06	3.79687e+06	3.69952e+06	3.08766e+06	3.73945e+06	4.44983e+06	2.21023e+06	2.47319e+06	2.10044e+06	2.22485e+06	3.08783e+06	3.90685e+06	4.57066e+06	3.0869e+06	3.21007e+06	3.80083e+06	3.14435e+06	3.08351e+06	3.25079e+06	3.2793e+06	2.96562e+06	3.09463e+06	3.57175e+06	4.51731e+06	4.50759e+06
C8 H10 O8	147951	129238	133402	7529.26	5382.63	3813.27	8720.55	6270.68	7089.68	3981.8	4995.46	5121.95	7590.29	34865.8	47134.8	6694.33	11497.8	74889.8	118491	119955	126334	72692.7	5926.4	212827	86929.9	50484.3	116804	3476.55	3239.49	3075.38	26495.8	15310.2	87583.8	6003.8	64829.1	33901.9
C22 H30 N2 O S	381788	353798	399933	222984	172490	132272	227421	223820	258545	268799	174103	149423	186364	172055	173020	295390	219471	291794	422925	426089	424735	262158	308756	427944	231778	257408	301386	246599	273689	290903	200474	167475	273489	467225	325898	230707
C14 H31 N9 O2	852254	2.18207e+06	1.04507e+06	111311	97535.1	112292	97186.3	195915	92178.5	104589	171393	113247	253828	217917	98568.2	138399	88467.5	213811	611790	352087	120652	565275	113343	264669	488622	91178.6	112311	128997	596015	196146	127570	84024.2	237427	140390	364264	82286.9
C23 H23 N O5	695620	758703	642962	445086	316414	127193	300403	242263	294366	626244	523103	427119	326811	79284.1	69222.8	221585	160492	83574.6	710303	592872	710980	68465.4	74203.3	918413	92612.9	100481	158208	103719	56409.2	340495	62246.3	62051	68055.5	699405	85354.4	111201
C2 H2 N6 O4	994692	1.02249e+06	950774	6128.59	8074.77	64427.8	6647.98	5750.52	4958.93	5617.01	5300.36	5037.98	5149.3	257149	366970	10577.4	80684.6	539135	931656	758030	937726	614143	7029.29	1.42109e+06	627201	394328	946606	4948.58	95737.3	27743.2	285119	166026	601574	17655.1	507501	284137
C10 H15 O P	1.4361e+06	1.167e+06	1.24782e+06	1.03387e+06	740028	616349	859495	634977	656986	574025	625104	780558	475889	783528	851576	522018	803818	940012	1.03731e+06	967477	1.25749e+06	899755	643465	674283	896817	955085	1.07624e+06	642230	984274	749287	858531	902784	1.17184e+06	808780	1.13128e+06	797681
C H3 N8 O2 P3	160039	124572	115480	4940.49	4013.04	8010.94	5698.65	4714	4124.77	4792.24	4794.04	3993.35	4120.28	35077	34465.5	4771.62	3546.7	75422.7	123840	111036	113016	76420.7	5076.66	208945	93981	64157.2	90699.5	4388.73	13062.6	3824.83	28464.8	27127.3	64966.2	4306.96	65682.6	52377.7
C7 H14 N5 O P	1.12709e+06	1.01038e+06	947413	843238	736206	129193	614042	551706	632464	886366	728608	774592	549652	222152	266819	508488	254256	121822	952902	843282	1.03207e+06	155793	133720	954620	226810	146551	302585	212163	74003.1	549220	204715	260228	159073	881134	187161	195556
Phenylacetylglycine	7.59983e+06	6.79992e+06	6.4533e+06	3.42037e+06	2.56247e+06	2.57187e+06	2.94394e+06	2.3866e+06	2.66394e+06	2.80473e+06	2.41703e+06	3.81276e+06	1.59622e+06	1.1953e+06	1.46872e+06	4.00108e+06	2.2349e+06	6.23061e+06	7.81117e+06	7.66273e+06	6.8489e+06	2.89799e+06	3.06415e+06	7.59602e+06	3.31222e+06	3.0354e+06	7.16214e+06	1.97848e+06	3.32099e+06	2.86974e+06	888844	908169	1.7449e+06	5.14802e+06	7.63104e+06	6.39306e+06
C15 H34 N O6 P	1.04162e+07	9.55559e+06	8.86363e+06	59254.1	48376.8	26650.7	52151.1	50745.5	56854.6	53948.2	52584.3	45422.9	52654.1	63772.9	53956.7	52617.3	59907	50532.8	7.66248e+06	6.45245e+06	8.66973e+06	291297	662970	2.06101e+07	366351	400620	764697	51462	3.1225e+06	55521.9	53162	42678.3	56831.9	2.99418e+06	24986.8	55469.2
C16 H24 O6	1.59717e+06	1.29095e+06	1.64938e+06	833444	531539	145742	569005	747832	1.07564e+06	614006	710225	347309	664314	280650	489903	954159	580795	1.05349e+06	1.44268e+06	1.35626e+06	1.23947e+06	548039	1.03307e+06	1.59437e+06	302929	957541	734593	680793	585754	1.12438e+06	416407	822595	718733	1.65358e+06	509920	723587
C3 H4 N2 O8	144123	135322	184189	7372.9	6675.69	11025.3	7435.6	11574.9	7843.18	6273.08	6358.64	8103.95	6734.18	28998.2	54762.5	5132.9	6018.49	92977.9	137734	139711	154870	92901.6	5325.07	261291	97848.1	56172.4	146770	4694.65	12537.1	7393.38	32965	20062.8	32609.6	4882.55	74260.4	33979.9
C9 H28 N9 O5 P	855717	307591	127816	97552.3	73875.4	112599	71839.6	67037.7	128004	82503.2	62625.2	115425	88810.6	72724.5	76219.8	40791.3	76299.2	221719	327961	202187	278945	61764.2	70402.8	289071	61071.7	63777.2	84808.9	61072.6	61645.6	170605	76642.2	55881.2	84330.2	326420	79642.4	65622
Hydroxyprolyl-Valine	2.37496e+06	745674	719963	91413.6	428156	81073.2	230539	182946	89954.7	656571	94433.7	253315	831122	139589	79286.2	625343	1.01733e+06	503527	2.03932e+06	1.95242e+06	2.15152e+06	705400	897569	2.68858e+06	202001	290622	1.06286e+06	448080	130603	264433	238293	748674	228475	657851	464309	600181
C17 H32 N2 S2	3.80547e+06	2.88593e+06	2.47677e+06	203912	150647	115686	492301	40155.3	84737	83449.1	127390	183134	94061.8	87190.3	114368	2.20861e+06	1.24976e+06	601307	4.56525e+06	3.91648e+06	3.90209e+06	1.79684e+06	2.96492e+06	4.21186e+06	1.64448e+06	1.14203e+06	2.7687e+06	811135	1.598e+06	1.24584e+06	268166	167217	200612	3.19949e+06	2.55926e+06	3.23777e+06
C35 H41 N O	52965.2	49776.1	55400.7	353918	40448.7	196146	294612	189630	16069.2	478850	369827	428996	357008	218043	292633	197557	175878	524161	60112.8	58547.6	70979.7	303090	290472	322416	334329	315359	344016	273896	273343	219454	117722	215451	300954	311828	241004	233795
C16 H22 N6 O	2.34221e+06	1.95336e+06	1.08395e+06	107722	152510	87245.2	191307	99356.1	101027	75867	71213.6	866493	88989	55337.7	254810	1.06312e+06	654981	562104	2.4971e+06	2.00245e+06	2.1677e+06	447467	2.00355e+06	2.79825e+06	735871	524638	688701	393025	577913	324033	190680	49237.2	84857.2	1.31358e+06	1.79959e+06	1.69316e+06
C47 H56	169459	81735.9	36403.1	77217.8	20387.3	12310.6	26051.8	12695.3	18438.2	69343.1	11694.1	13470.9	25642.5	12246.4	14144	23361	10916.2	10017.5	108160	75922.7	10652.5	10054.3	10009.2	16615.5	9177.94	9059.8	12144.9	9608.45	8848.29	24643.7	14065.4	15983.9	15956.9	85151	10685.2	9441.37
C18 H32 N O6 P	1.67695e+06	1.64464e+06	1.42354e+06	88183.5	66194.5	90818.3	75034	86789	77242.7	73107.8	72280.5	83063.5	66675.7	84562.7	79863.1	61097.3	80770	68271.4	1.42775e+06	1.27426e+06	1.61868e+06	92779.7	130618	3.62573e+06	126529	70134.1	406651	70272.9	289892	69252.5	86695.3	68603.8	99387.5	576124	79683.1	65971.4
C5 H13 O4 P	1.58844e+06	1.22243e+06	1.21929e+06	345779	316830	80651.7	641779	237570	306110	398484	329381	333988	189645	486408	832865	474366	901646	232855	845444	1.15568e+06	1.22635e+06	439222	1.08617e+06	1.57182e+06	629371	268683	1.07641e+06	194661	239481	339325	265961	421509	610907	1.11168e+06	611527	309302
C20 H32 N3 O2 P	52737.8	67096.5	54160.9	246383	154191	155384	201368	243638	334513	258196	281176	363680	213716	148551	228237	128167	138888	37038.6	54141.1	69761.4	57864.8	176916	169891	273988	166580	166444	219047	187390	118206	165850	109725	136357	243694	198311	151642	161992
C15 H24 O3	423682	355424	360453	299196	315795	105067	140790	221669	323343	275667	237668	208455	297676	53453.2	91682	217667	159603	125437	311171	316818	422482	141373	201337	262500	203130	146158	260527	132278	149674	321741	114311	187795	116103	373368	170537	96448.2
C20 H44 N5 O6 P	4.48035e+06	2.66735e+06	2.97896e+06	2.54796e+06	1.29902e+06	389721	1.14019e+06	904978	1.51478e+06	2.21586e+06	1.62947e+06	1.43422e+06	974101	154181	331148	1.86735e+06	363552	215876	3.33016e+06	2.84802e+06	2.29791e+06	223819	340072	4.25971e+06	296854	157725	625316	312085	122001	1.15445e+06	173167	177189	308356	3.58913e+06	167610	172683
C16 H44 N9 O3 P	7721.74	7360.48	6929.63	90007.8	129818	13502.4	60408.3	84673.9	105381	146458	132868	110400	85548.9	80994.2	124105	33639.7	11261.9	36216.6	8197.51	7432.21	6546.28	58637.1	82541	37113.1	102113	93760.8	169130	98532.1	159264	134196	123725	84713.7	126718	19824.7	98586.1	63172.7
3-Methoxy-4-Hydroxyphenylethyleneglycol Sulfate	62526.1	56213.5	59308.3	10870.1	41077	11324.8	31054.2	18790.7	34372.7	26220.9	26283.8	16051	21013.6	13735.9	8148.29	14386.2	22424.2	6506.38	55671.1	52008.7	65701.8	11926.3	23626.3	81468.7	18659	12460.1	16560.2	8920.27	21342.7	37044.7	7627.4	11949.1	7582.44	83667	11105.8	11564.3
C15 H26 N O4 P	6.41465e+06	5.60024e+06	9.53406e+06	4.55907e+06	4.18017e+06	2.77721e+06	4.33556e+06	3.74171e+06	4.93384e+06	4.25478e+06	4.02466e+06	4.5516e+06	4.28985e+06	5.13304e+06	5.3305e+06	4.10637e+06	4.2663e+06	4.73577e+06	5.46114e+06	4.81797e+06	5.53654e+06	4.08469e+06	4.43603e+06	5.73316e+06	3.83124e+06	2.28118e+06	5.55133e+06	3.94313e+06	4.23511e+06	4.43039e+06	3.90814e+06	3.48215e+06	5.12261e+06	4.40348e+06	4.13591e+06	3.64458e+06
C6 H12 N8 O3 P2 S	111887	139300	164910	4451.5	3269.16	5854.01	8148.08	4017.35	3810.86	4643.94	6586.07	5173.18	15420.1	30569.8	44463.6	8990.3	10459.3	56174.2	95666.1	96006.9	63652	59838.5	7073.4	168949	87908.6	27706.6	115221	21292	13369.6	4037.07	35522.6	10888.2	81049.6	7001.42	65231.5	22865.2
C6 H10 O S3	3.52269e+06	3.11612e+06	4.63637e+06	4.267e+06	4.60476e+06	4.18195e+06	4.61525e+06	4.22252e+06	4.41587e+06	4.62231e+06	4.05462e+06	4.25846e+06	4.38835e+06	4.2657e+06	5.16399e+06	5.96195e+06	4.6896e+06	5.42317e+06	3.71512e+06	4.27666e+06	3.37335e+06	5.08925e+06	5.01787e+06	5.45274e+06	5.22435e+06	5.07234e+06	5.11733e+06	5.04398e+06	5.31671e+06	4.53087e+06	5.20859e+06	4.20852e+06	5.74528e+06	5.16578e+06	5.47278e+06	5.03188e+06
C11 H11 N O3	9.9896e+06	9.86261e+06	8.91441e+06	4.33773e+06	4.76112e+06	928771	3.11039e+06	767552	1.93097e+06	554366	94575	223618	237537	1.63618e+06	2.38507e+06	6.30891e+06	666123	881800	8.07518e+06	7.02698e+06	1.09836e+07	867861	810075	1.78747e+07	884897	877221	1.5176e+06	728186	638784	2.83268e+06	1.15392e+06	519578	2.20729e+06	8.4679e+06	488689	454313
C17 H25 N5	137280	91128.7	84661.3	25822.6	29070.6	37533.5	43471.8	38331.6	28252.2	24215.5	32921.2	36559.6	41544.1	28957.3	19356.2	77245.4	64343.2	88735.2	433710	215897	213106	94594.3	69862.9	196939	56176.9	51817.4	97911.5	60207.8	50490.7	48567.3	16851.6	25261.1	15895.9	110547	180827	134648
C49 H82 O3	316640	429890	452605	145626	264028	164102	162063	182423	313064	123518	209827	131506	124004	125598	81447.8	176842	199521	257077	316051	314416	436469	214270	158472	274716	281549	182619	346995	237716	264508	414361	100510	174133	111681	395867	161028	89436
C12 H23 N3 O4	431708	452690	94301.9	62254.7	40946.4	26500.5	47884.6	63580.2	57928.4	40522.9	42329	49615.7	28662	33077.2	47664.1	50752.3	79774.6	25294.2	467423	109948	168773	54540.9	33301.1	435823	31590.2	37634	60312.6	32359.9	49476.9	61339.7	55266.7	35375.1	62628.2	323131	49133.9	32374.1
C27 H49 N O S2	1.11806e+06	529358	520779	596442	325926	94538	273921	189817	319614	436152	309194	363285	205996	16937.3	101256	410869	90091.3	30432.7	701590	565066	397874	62668.8	86652.8	705956	51812.9	11927.6	129194	62411	27716.6	225056	28165.4	26891	82876.3	697317	22137.6	31787
C6 H19 N4 O2 P	3.28627e+06	1.12026e+06	200847	2.98476e+06	3.28669e+06	2.48179e+06	2.95263e+06	3.85196e+06	3.60033e+06	2.71958e+06	3.50134e+06	2.49128e+06	3.33954e+06	2.40735e+06	2.42311e+06	2.74109e+06	2.78479e+06	3.26652e+06	1.49198e+06	1.23174e+06	2.63617e+06	3.5431e+06	3.10459e+06	3.52314e+06	3.3963e+06	2.42479e+06	3.47283e+06	2.74087e+06	2.59919e+06	3.05896e+06	2.78526e+06	3.03117e+06	2.30509e+06	3.77571e+06	2.40285e+06	1.84125e+06
C32 H37 N3 O	1.73698e+06	842319	924909	915903	265558	76628.4	345839	223447	445006	638492	458679	434006	267105	58293.3	84791.6	699302	84705.8	28231.4	1.05862e+06	952117	792237	59785.3	160769	1.53417e+06	83995.1	35951.9	202816	91032.7	52838.3	383509	30320.8	28412.6	30932	1.16884e+06	38892	25915.2
C12 H18 O4	549420	784630	365010	216449	184167	148091	141893	93560.5	123576	94448.1	71298.9	106204	113517	57695.7	87325.3	137877	91629.2	47414.5	347261	167488	378199	94515	50745.1	507898	57619.6	43527.4	73939.2	118679	78633	153982	126372	46931	146714	655895	50053.7	117393
C10 H14 O5 S2	113128	118296	138587	3537.45	4987.3	75722.2	26352.3	2645.59	25968.7	2403.3	2629.01	3787.87	2372.51	92601.7	95590.9	2497.74	39753.4	2970.12	89160.9	110439	150388	110313	25033.8	20082.8	28490.4	33662.9	42683.4	2563.8	29890.7	2671.72	123414	103821	150967	24458.6	2804.76	3059.49
C20 H33 N2 O6 P	595354	478517	518649	84592.3	77995.8	129580	67261.8	73149.2	64757.8	89204.6	105790	133534	60350.6	65377.9	64498.9	43214.6	52986.5	39668.8	485776	426455	579141	51792.4	62228.6	1.20737e+06	47223.2	48660.7	63284.3	50945.6	54344.3	54477.2	69352.1	69307.3	76304.8	249705	55191.1	53143
C10 H12 N2 O3	656286	663479	729828	420963	351135	245330	336338	262120	507291	303452	375461	178849	252661	355985	403966	342829	322027	340639	749602	623506	776789	295749	296618	1.06996e+06	360142	248017	426067	287652	418032	429109	468918	591415	478958	599433	198129	379467
C22 H45 N O4 P2	1.10783e+06	311396	300991	334452	165637	89831.6	156621	152496	194424	163103	160951	117008	172542	183129	303926	132469	109798	20313.4	452171	290057	566198	95949.7	200452	393426	107742	58243.2	169956	66399.4	66555.7	293028	141128	68170.5	319872	572683	85494.3	32206.7
C7 H4 S2	223020	207338	171877	2118.26	1634.57	14118.8	2271.82	2008.67	1905.42	2015.69	1926.21	1930.56	1844.98	63122.1	47746.7	2038.47	15270.8	53128.5	198821	210450	41362.7	120216	1976.86	257219	134318	47885.3	188483	1811.87	29072.3	3730.95	61998.6	45693.6	34259.6	4277.02	134837	67768.1
C17 H28 N4	1.4959e+06	1.164e+06	1.29024e+06	1.27644e+06	969417	544597	916760	672607	1.14995e+06	763764	563974	450714	510349	181865	402663	872102	332093	246569	1.00357e+06	997776	1.09909e+06	447863	674420	1.1181e+06	537143	451551	747960	614091	134713	451403	346665	348197	524912	990185	322157	315845
C21 H49 N3 O P2 S	833209	389928	369266	288665	141392	73117	110107	133006	152435	126924	126097	124210	130252	45879.5	247264	111695	98675.3	133103	283560	422135	415616	106678	184903	655131	79646	45791.3	150602	40358.2	29910.8	256766	131584	88553	391810	429638	64738.9	22675.3
C14 H28 N7 O4 P	1.73219e+06	1.55667e+06	1.52426e+06	17986.9	14632	16017	16265.5	16956.2	18130.7	17551.3	16745.8	15106	18009.5	15950	18729.7	14280.2	15841.7	13802	1.22277e+06	1.27514e+06	1.51777e+06	96053.9	163187	3.72965e+06	156457	105829	209598	11998.9	130276	12925.9	16308.2	14328.1	18922.6	562296	69074.3	202570
C20 H39 N O9	7.95112e+06	7.49512e+06	7.8036e+06	3.63435e+06	2.83204e+06	2.16152e+06	3.87053e+06	3.76372e+06	3.46416e+06	3.69037e+06	4.05959e+06	2.77455e+06	3.41342e+06	7.72852e+06	4.72426e+06	4.21238e+06	4.97208e+06	2.78519e+06	8.33849e+06	7.12862e+06	6.44519e+06	4.09425e+06	4.95434e+06	7.76511e+06	3.72639e+06	6.62712e+06	3.27842e+06	3.87542e+06	3.20948e+06	4.28458e+06	5.21392e+06	4.50459e+06	7.53565e+06	5.12636e+06	6.82268e+06	7.05074e+06
C5 H16 N9 O2 P	337416	306540	151520	194796	134100	46771.5	166117	53937.6	156744	146304	161836	136683	187421	53536.3	59822	269938	140262	66861.3	257371	261942	325849	223636	188293	204280	204600	270727	178423	72997.6	84790.3	186689	65071.1	47022	76167.8	62119.6	154161	65074.4
C19 H28 N2 O S	2.44098e+06	1.82787e+06	2.43631e+06	291884	363564	813735	832022	523751	881644	676496	998906	1.19507e+06	539072	1.11881e+06	1.29583e+06	292388	466735	554031	3.16544e+06	1.62017e+06	748137	1.67258e+06	470318	527199	683308	1.66435e+06	997197	385921	1.02859e+06	768538	1.62914e+06	2.26538e+06	1.83752e+06	213690	757940	403362
Indole	142216	140908	147309	1.85122e+07	2.4757e+07	1.84115e+07	2.95823e+07	1.78851e+07	2.94764e+07	2.46421e+07	2.48657e+07	2.98191e+07	2.99057e+07	5.9827e+06	6.88158e+06	2.48757e+07	2.10431e+07	704258	141985	133593	130650	1.97889e+07	1.44481e+07	332327	2.09942e+07	1.99559e+07	2.19078e+07	2.10142e+07	2.00945e+07	1.95643e+07	247219	2.17468e+07	401184	1.52453e+07	5.92368e+06	1.32405e+07
C3 H8 N8	3.70797e+06	4.06804e+06	3.158e+06	2.12315e+06	2.44533e+06	2.18772e+06	1.74404e+06	1.93641e+06	1.65508e+06	1.75974e+06	1.78606e+06	1.40604e+06	2.16784e+06	1.86776e+06	1.3566e+06	1.35428e+06	1.38258e+06	1.29964e+06	3.56856e+06	3.61722e+06	3.49711e+06	1.34741e+06	2.35489e+06	5.47548e+06	1.39835e+06	1.28929e+06	1.3283e+06	1.29134e+06	973477	3.20507e+06	3.26968e+06	1.43253e+06	1.83815e+06	3.05008e+06	1.59081e+06	1.09319e+06
C13 H18 N4 O2	806314	221378	200870	105560	103390	72377.3	111389	92237.6	100966	109960	122592	109822	130258	189601	114338	76233.7	149058	141952	256113	192822	248327	146982	157884	139617	48877.9	144413	158515	157378	200565	128037	100031	92017.7	186707	107822	136327	128950
Xanthine	7.21237e+07	6.39939e+07	6.37294e+07	1.16029e+06	1.20601e+06	6.2562e+06	746128	1.22211e+06	834546	822387	974598	1.11938e+06	1.12311e+06	2.05304e+07	2.65106e+07	1.78225e+06	6.42914e+06	4.47969e+07	6.15581e+07	5.81803e+07	6.1118e+07	4.15572e+07	1.43939e+06	1.06086e+08	4.5318e+07	3.09449e+07	5.70898e+07	491811	9.92409e+06	2.7653e+06	2.12695e+07	1.50081e+07	4.37064e+07	2.32925e+06	3.55119e+07	2.76978e+07
C35 H43 N2 P S	163524	241756	176935	91364.1	75137.9	87306.3	75234.6	79876.1	67789.4	74400.7	78954.9	76777	96814.6	67195.4	86879	88761.4	69578.7	59141.8	67006.2	71655.2	103801	62025.3	81582.6	69913	71381.2	56920.4	124394	61058.2	56104.7	81030.2	87201.9	63677.9	110042	72145.1	85870.9	67859.1
C22 H23 N3 O4	353829	391716	457394	213453	158025	35410	70146.8	242069	353100	301036	259540	141364	325071	27712.2	27983.1	237699	101120	48361.6	258977	283803	412373	22111.2	34753.6	410652	36718.1	29429.3	67629.1	39938.9	24492.3	201476	31296.2	24223.5	35048.4	278452	35806.4	22489.2
C18 H36 O5	3.02632e+06	2.14716e+06	2.28613e+06	1.93595e+06	1.59093e+06	849696	1.52471e+06	974088	1.5435e+06	1.7414e+06	1.36762e+06	1.48815e+06	1.09123e+06	555670	440316	1.79687e+06	630523	62429.5	2.31422e+06	1.99093e+06	2.23484e+06	603925	1.01102e+06	2.27406e+06	857454	405996	998794	1.02867e+06	649289	2.6271e+06	111424	366352	757459	2.07692e+06	162260	571235
C H3 N6 O5 P	266152	258565	294849	5318.1	4015.74	5373.83	5768.8	4990.03	4303.12	4874.18	4599.4	4371.71	4238.14	71561.4	107142	5204.24	23504.4	139319	246765	240044	248030	159407	4870.55	471855	159804	114254	246356	4294.15	23047.5	5747.61	73928.8	43115.2	185991	4480.13	140904	72390.8
C7 H10 N3 O P S	2.37814e+06	2.15329e+06	2.09764e+06	27964.8	39144.9	221742	19406.9	35316	22290	18998.2	31479.5	34152.1	33529.2	819295	922787	57763.2	230208	1.70899e+06	2.11818e+06	2.00441e+06	2.10172e+06	1.6311e+06	44511.8	3.16552e+06	1.72366e+06	1.24475e+06	1.91495e+06	6024.96	413770	89894.6	792068	587618	1.44726e+06	76925.7	1.35566e+06	1.16613e+06
C18 H35 N O6 S	126091	81520.5	60157.3	523461	317111	486928	506487	427007	518971	489609	466726	569081	488393	287011	443161	299808	382780	62135.5	94375.2	93525.9	71272.3	323955	533256	910123	250850	238359	319684	307556	235539	303372	216783	182785	609836	228725	439668	340797
C28 H59 N3 O4	5.05158e+06	5.91697e+06	6.30782e+06	4.92636e+06	4.04259e+06	2.53669e+06	4.09756e+06	4.51363e+06	5.17799e+06	3.80294e+06	3.37192e+06	4.1291e+06	4.565e+06	3.00509e+06	2.89994e+06	3.52526e+06	3.603e+06	4.30172e+06	4.48018e+06	5.83362e+06	4.99068e+06	4.06337e+06	3.91214e+06	4.66894e+06	4.66512e+06	3.62459e+06	4.99368e+06	3.65893e+06	4.28745e+06	4.53796e+06	2.94307e+06	3.75426e+06	3.54191e+06	5.1944e+06	4.44491e+06	2.50094e+06
C4 H3 N3 O	827401	732717	726050	152733	38157.6	89541.8	198925	185398	90650.4	183896	131812	176155	468027	281849	348521	242386	131479	513495	697556	658542	678780	485798	156533	1.15636e+06	520505	361158	664364	228158	142388	204515	300899	207430	520107	57016.3	422212	328623
C7 H18 N2	128817	80899.6	103667	56645.7	93624.4	61005.8	61888.7	79556.5	68726.2	38920.7	48106.8	48812.8	73920.5	19115.7	22298.1	58540.5	30139.7	14861.1	100818	83264.5	94563.4	14726.7	38096.2	116264	30457.7	16185.4	70176.5	49609.4	27182.3	77654.4	23951.1	37352	24518.5	87289.5	19188.8	17088.3
C20 H43 N7 O P2 S2	1.83102e+06	1.10509e+06	1.47151e+06	818429	626992	412714	493812	727743	1.04231e+06	591010	672182	576394	681495	760171	337749	770959	330297	559411	980334	922924	1.09022e+06	865068	976005	1.09092e+06	713770	546277	981441	840138	725633	1.03304e+06	644834	487740	769393	803859	1.15016e+06	1.18351e+06
7-Methylguanine	4.50132e+06	4.52446e+06	5.07651e+06	1.07889e+07	7.98497e+06	4.63532e+06	1.31995e+07	1.0269e+07	8.89374e+06	1.42108e+07	1.33246e+07	1.14481e+07	1.4245e+07	3.0976e+07	2.3408e+07	1.21816e+07	1.5014e+07	1.85938e+07	4.86283e+06	4.19658e+06	3657580	1.43204e+07	1.86061e+07	6.80005e+06	1.54707e+07	2.20554e+07	2.39892e+07	1.37113e+07	1.36717e+07	7.39867e+06	1.63895e+07	2.15109e+07	2.24584e+07	1.34232e+07	2.03394e+07	2.22972e+07
C32 H58 N2 O2	5.05158e+06	5.91697e+06	6.40955e+06	4.96373e+06	4.33145e+06	2.51859e+06	4.13991e+06	4.51363e+06	5.17799e+06	3.78021e+06	3.64743e+06	4.14362e+06	4.52224e+06	3.1844e+06	2.91465e+06	3.88109e+06	3.66985e+06	4.30172e+06	4.48018e+06	5.83362e+06	5.02546e+06	4.06575e+06	3.82881e+06	4.66672e+06	4.68339e+06	3.62459e+06	4.99368e+06	3.71437e+06	4.24212e+06	5.07702e+06	2.94307e+06	3.83222e+06	3.60422e+06	5.1944e+06	4.45781e+06	2.79076e+06
C23 H32 O11	2.1983e+06	1.64612e+06	1.32295e+06	1.1309e+06	1.03214e+06	415695	669916	579748	898572	471696	734716	880736	633697	248378	211835	991975	400366	730541	1.30342e+06	247921	1.59459e+06	279776	808336	1.42896e+06	290544	392307	1.21111e+06	618994	451104	319251	142955	144774	180678	863482	253189	637126
C14 H25 N4 P S	230727	206283	228731	163319	122147	67905.9	76858.4	104537	164649	77788.7	112904	56348.1	108438	85662.4	75969.7	179504	92056.1	180552	203661	182933	184907	136027	186269	150843	85052	162744	104721	86303.2	137521	195552	75373.7	115083	125288	245031	73375	85649.6
C26 H30 O S	292322	292164	276147	14891.5	11819.1	13408.2	12483.3	14397	15898	13263.5	12060.2	12839.7	15307.6	12581.4	13838.6	42516.7	70628	31882.9	247233	273573	319123	36158.1	61263.5	710744	30495.2	70099.4	124867	20980.3	62708.3	15032.9	19935	11896.7	16083.7	98089.8	32855.5	14224.5
C24 H29 N O S	1.71245e+06	840435	877425	1.13026e+06	588104	147631	473735	305523	591849	713586	492213	482494	287449	47801.8	116811	746774	143488	46172.5	866503	1.10206e+06	994668	86754.8	119416	1.35382e+06	100798	56030.8	235444	111484	36477.1	447726	50497.8	44892	79644.4	1.20099e+06	64119.4	502833
C7 H11 N3 S	252416	309786	227404	371334	242434	638108	568269	898342	710147	465930	451607	524747	692485	613222	748965	488859	387047	709336	189887	155972	233391	512702	458603	246472	375414	341225	440194	629027	585916	384770	557169	760658	815557	303918	483127	514313
C10 H4 N4 O6 S	2.18103e+06	1.90951e+06	1.67966e+06	2.81563e+06	2.55522e+06	2.16919e+06	2.97735e+06	2.8043e+06	3.1871e+06	2.89817e+06	2.80421e+06	2.47768e+06	2.89084e+06	2.7945e+06	2.32264e+06	2.84726e+06	3.40507e+06	1.78711e+06	1.92467e+06	1.76492e+06	1.79934e+06	2.47453e+06	2.86109e+06	3.08787e+06	2.26202e+06	2.41271e+06	1.41025e+06	2.55034e+06	2.47336e+06	2.53221e+06	2.48404e+06	2.3929e+06	2.2769e+06	2.66465e+06	2.99726e+06	2.94217e+06
C20 H19 N O2	51577.7	39821	63353.1	95200.8	85468.9	69878.8	72531.6	96615	69253.3	79327.9	66972.9	71652	78499.9	95741.9	113088	59563.6	110883	39645.4	31247.2	27676.4	26427	83300.2	70343.9	34839	65406.8	69235.8	124390	75234.6	71733.3	67136.2	104126	53740.1	92892.3	65479	115218	89194.9
C6 H16 N10 O2	458756	485271	562169	301960	267971	155343	420329	162598	260591	190444	344615	229501	507275	368951	292342	324073	443532	228901	620490	411443	543070	270118	475138	345602	308314	437390	232618	503125	262116	396742	199647	138273	392090	402785	381644	350033
C34 H73 N2 P S	2.41548e+06	2.22056e+06	4.33576e+06	958985	883138	706074	607875	427440	1.4161e+06	932688	1.93887e+06	427160	1.14886e+06	1.78005e+06	430128	780159	508912	2.60567e+06	2.11813e+06	3.42203e+06	3.0884e+06	1.28496e+06	1.3341e+06	4.01095e+06	964301	2.19316e+06	2.71951e+06	1.08215e+06	415197	1.04026e+06	405124	2.85048e+06	448176	1.21528e+06	976535	359609
C13 H34 N9 P3	38116	26545.9	15509	163299	91070.1	75809	142702	109576	173939	133535	168708	153817	135133	77669.8	95042.7	99597	76637.2	9928.41	16585.6	10460.6	17823.4	102776	147799	165387	101757	30016.1	75651.8	88000.6	55550.1	106114	37650.9	35892.8	152349	59514.7	94163.9	78093.9
C8 H5 N O2	359093	790335	1.11769e+06	1.22127e+07	6.0839e+06	7.92161e+06	9.30747e+06	8.32346e+06	1.04377e+07	8.96933e+06	7.90547e+06	9.49376e+06	8.98136e+06	4.67937e+06	4.45202e+06	1.11958e+07	6.04631e+06	2.95747e+06	649924	394346	1.41533e+06	5.62725e+06	1.63678e+07	1.91955e+06	5.07455e+06	7.48108e+06	8.99613e+06	1.11865e+07	7.45755e+06	1.3876e+07	900588	7.32188e+06	1.21803e+06	1.40188e+07	3.48842e+06	4.67431e+06
C12 H25 N9 O3 S	1.14591e+06	808459	894590	79466.8	77188.4	44847.4	76384.7	86625.2	93795.5	189326	78297.6	73783.8	133719	74168.1	76637.5	78448.9	100046	59445.4	1.05573e+06	823601	882554	512750	612271	2.14296e+06	74027.9	722597	87578.3	68906.1	72825.2	83322.8	83150.4	61947.1	93605.7	288291	75975.3	73993
C15 H22 N O4 P	1.13188e+06	593026	738312	207972	188602	106111	103763	160321	273773	148756	138552	145680	59904.3	142776	239983	105699	97342.7	255768	483399	608711	667105	153989	95685.3	1.42021e+06	75055.7	141608	164757	81954.1	107037	220219	171374	127313	280252	742886	149710	45143.4
C38 H69 O3 P3	469418	1.66407e+07	2.1942e+07	571706	1.72452e+06	691367	5.82611e+06	448491	3.67076e+06	595056	603290	3.0879e+06	539655	765819	652928	6.33553e+06	726123	542786	6.46676e+06	7.52764e+06	129761	573904	663831	649086	222789	2.04305e+06	552186	729310	5.91933e+06	4.70368e+06	1.02119e+06	336306	540707	1.15486e+06	1.68539e+06	982297
C16 H18 N2 O3	438291	511869	540562	302762	295176	362464	211665	245882	432853	270617	252719	468094	338886	193225	292474	353807	292747	267259	461364	373084	385854	190712	345408	296155	310540	226160	512694	333959	226657	351433	233045	402485	257809	352316	265187	273264
C25 H49 N S5	1.11341e+06	952032	701868	443835	412194	334759	497859	510566	557095	400997	489529	293669	451041	538920	274024	577658	136166	333629	593798	570034	737588	429656	497856	511188	439664	315230	611544	264318	320514	574941	229121	391241	415605	438017	816195	940473
C17 H31 N3 S2	2.97907e+06	1.92782e+06	2.22089e+06	207773	106300	248745	68218.6	79494.9	147835	132798	99431.3	76500.8	112752	132195	123458	242803	190686	147898	1.69041e+06	1.91505e+06	1.79145e+06	380570	365829	5.25451e+06	323339	153654	462258	240269	593527	142847	158462	53918.1	169286	945047	111155	126532
C5 H14 N2 O3 P2	21310.9	39116.2	50189.9	279977	182759	244507	244063	379775	300579	237180	334411	322268	260062	491499	524232	115402	461589	151617	23123.3	18966.9	22426.3	383881	280759	9259.17	330483	404862	314752	330993	240069	144892	476224	384685	560151	21563.2	94049	72489.5
C24 H49 N4 O2 P	10579.9	44888.1	9111.93	543074	342158	37219	128092	513020	305045	314635	287511	248650	352091	385120	389389	181875	34358.3	136712	80845.6	60209.3	17293.8	195147	584893	161454	222294	251143	284832	287890	447476	346160	385759	295623	539802	75992.5	356710	204065
glycochenodeoxycholate (GCDCA)	1.79343e+06	949926	612554	755707	467593	80602.3	466335	475974	107538	1.00437e+06	578303	840972	565750	22360.3	34716.1	306620	85956.5	46398.9	1.34536e+06	622160	274243	37945.4	30869.2	414299	34914.9	16057	168701	83685.2	10923.4	258872	46606.8	26084.1	97754.7	829971	57094.1	23798.7
C14 H32 N5 P	32344.1	32563.7	24015.7	75010.1	66512.6	100234	74087.2	49091.3	89943.5	80520.2	96921.5	108821	69264.3	43552.2	46898.7	46331.9	52589.6	26247.9	26700.6	21707.6	25746.9	56819.2	52131	50214	54823.6	48869.5	60702.7	62487.6	58778.5	47103.4	36345.1	44128.3	73174.7	51047.8	55836.7	59783.2
C29 H41 N S	580642	265269	296746	170269	76926.1	34892.8	72134.8	151514	193173	162053	159915	54908.3	171431	59738.1	176983	131616	109091	15637.6	211111	263536	277806	46915.5	295642	408503	42914.3	31144.8	92071.4	16052.6	22961.5	129925	67886.9	43720.8	264576	280667	25041.1	17870.8
C11 H23 N3 O2	2.63751e+06	1.29484e+06	2.05566e+06	1.51577e+06	196618	288550	215761	350842	581898	797745	139068	102443	638489	139193	469871	1.27228e+06	831525	1.12423e+06	1.18085e+06	854685	512968	494133	198590	611427	599903	761534	841571	387671	519262	242833	176733	394169	488203	439150	1.2864e+06	482095
C10 H22 N8 O2	788746	424235	292518	130243	78534	225560	116289	81737.5	104533	138374	111630	78003.5	124694	62840.7	67044.6	455704	443223	207990	807111	585994	530422	196470	548656	737123	231783	166586	339145	367462	304881	340470	86631.8	52699.2	85363.9	321704	373478	459279
C10 H20 N O3 P S	444761	384842	466612	187827	211338	116962	296868	251493	108616	202264	224141	182866	273185	44328.5	66674	332679	55076.3	49898.4	312533	252211	306758	49247.7	240198	359483	43527.6	41693.6	68351.6	298598	58985.8	341196	84546.1	44678.2	90088.8	316259	79690.4	66184.1
C13 H32 N9 P S	46383.6	67096.5	116035	429974	352110	428393	453676	431681	632795	529570	582572	645873	204038	279774	477647	245454	306413	37038.6	54141.1	98920.8	103564	288815	169891	604352	314229	293415	219047	338503	230249	330504	198511	145287	250576	307319	329544	285606
C24 H40 O10	881399	447826	464306	134832	89825.4	25289.5	35422.2	64549.1	111152	126269	99128.8	41904.3	111342	25050	31367.3	44419.4	19563.6	20172.7	345925	302262	218279	15444.3	22516.6	861969	18239	14477.7	26492.9	33137.1	14099.2	133072	32861.9	34453.5	24480.7	544466	30571.4	15708.3
C37 H37 N O	339785	369439	392821	266626	163365	13933.7	148326	86975.3	168627	215915	134228	201649	96339.3	20169.8	55100	270620	10155.9	10016.4	227255	21642.9	415654	42480.5	43650.7	307975	19909.6	11470.9	45276	35178	8444.72	179400	13371.8	11331.5	14721.1	235582	10047.3	19506.1
C17 H37 N10 O2 P	5.14506e+06	3.51974e+06	2.57228e+06	525592	322356	604416	451065	416038	700657	407615	580966	928045	524421	3.12644e+06	3.39369e+06	617566	1.05947e+06	379022	3.03815e+06	3.15518e+06	2.96543e+06	2.11124e+06	401411	699627	1.8892e+06	2.96491e+06	1.5385e+06	713902	1.30175e+06	719189	1.86999e+06	2.1006e+06	5.31201e+06	507993	594092	1.49053e+06
C17 H29 N3 O8	7.73531e+06	6.83278e+06	7.62513e+06	1.12678e+07	1.14838e+07	1.10245e+07	1.22877e+07	1.25608e+07	1.17904e+07	8.97056e+06	9.32324e+06	7.85694e+06	1.15659e+07	8.27217e+06	6.97314e+06	7.25795e+06	1.0713e+07	7.11337e+06	3.46552e+06	4.14012e+06	2.91454e+06	7.29012e+06	1.12914e+07	8.32949e+06	7.52523e+06	7.19902e+06	7.78857e+06	9.20418e+06	6.6385e+06	8.4693e+06	7.25796e+06	8.98681e+06	6.85721e+06	1.18036e+07	9.66417e+06	7.82636e+06
C7 H4 N2 O4	256231	219567	279598	129028	170561	146830	156654	192023	179611	164593	116383	143077	148758	160000	175069	198514	220078	256203	247911	240888	210766	201542	174903	184012	216175	209423	230482	206656	187592	180979	195194	150678	203421	220359	212355	196282
C11 H20 O3	2.97103e+06	1.82417e+06	1.98405e+06	3.73776e+06	4.00686e+06	2.92745e+06	4.12931e+06	4.09118e+06	4.48316e+06	4.53546e+06	3.9976e+06	3.52887e+06	4.41392e+06	3.86658e+06	4.006e+06	4.52479e+06	4.37207e+06	2.98582e+06	3.05713e+06	2.54124e+06	3.82973e+06	2.2202e+06	4.35791e+06	3.5607e+06	3.72153e+06	4.08155e+06	3.35578e+06	4.44012e+06	3.35432e+06	3.93457e+06	3.75736e+06	4.49387e+06	3.86814e+06	3.94476e+06	3.32305e+06	2.86164e+06
C19 H42 N5 O3 P	2.45657e+07	1.98126e+06	2.93263e+07	6.99299e+06	8.65251e+06	4.11309e+06	2.74314e+06	7.59438e+06	1.3341e+07	2.78229e+06	7.06561e+06	4.30603e+06	5.64953e+06	8.77856e+06	8.50434e+06	2.97288e+06	4.07445e+06	2.33612e+06	2.33947e+07	1.97266e+07	1.39627e+07	1.27225e+07	1.1603e+07	2.12435e+07	1.04103e+07	1.58452e+07	3.51698e+06	3.08016e+06	5.95105e+06	5.38734e+06	1.01167e+07	1.20996e+07	1.08425e+06	1.34252e+07	1.24832e+07	1.08638e+07
C4 H14 N10 O2	60674.7	60953.3	113033	34915.9	27679.3	17041.5	19325.8	26844	25199.5	36145.3	25861.3	14164.5	14632.4	12026.4	16043.9	50350.3	35802.1	16505	32583.6	50114.4	85979.3	18116.7	21400	54750.5	37227.9	13284.4	14917.5	15532.7	8688.67	66595.8	24021.7	11162.6	87067	56381.7	29874.9	45778.2
C8 H20 N8 O2	1.20105e+06	1.76486e+06	1.41901e+06	9.60105e+06	2.58334e+06	5.40784e+06	5.46409e+06	5.33685e+06	5.2671e+06	3.87283e+06	4.9018e+06	3.31543e+06	3.71907e+06	7.52781e+06	9.74549e+06	6.28471e+06	6.50747e+06	5.92656e+06	1.67947e+06	1.30826e+06	1.47713e+06	4.41416e+06	5.37135e+06	1.07999e+06	5.33023e+06	6.11285e+06	4.26452e+06	5.88131e+06	4.18559e+06	2.94739e+06	9.98243e+06	4.9615e+06	9.15699e+06	2.44378e+06	9.12082e+06	2.93474e+06
C6 H15 N O5	71023.7	54329.8	79568.6	265016	210983	423155	230648	381542	279876	233614	325431	334816	280868	627203	803500	159560	441653	745941	48969.3	65699.8	55712.5	450761	319441	39940.2	471005	640661	489034	393678	506677	143925	573595	586957	666152	32784.4	506584	462707
C9 H19 N O3	470530	377598	344897	546802	479452	412560	472242	547860	524760	530834	527629	413623	402000	488315	465280	590111	548366	613262	261910	300101	315821	461051	506769	426885	618925	724728	747651	471013	454769	483865	569636	387987	560376	344928	697531	595130
C17 H18 N3 O P	89048.6	96323.8	78698.9	76243.4	58374.9	61999.4	59372.7	70627.8	58136	48864.2	58358.6	64322	66486.8	48099.9	47291.5	57506.4	97255.8	33682.4	122643	191010	226514	75320.4	142955	62017.1	119916	116041	101010	56407.4	120691	83730	56231	52874.1	57263.8	83838.1	70603.8	49594.9
C10 H15 N7 O3	2.76537e+06	1.63389e+06	4.70766e+06	999922	2.54585e+06	777976	1.93487e+06	1.72815e+06	2.2497e+06	1.91595e+06	2.12772e+06	1.59651e+06	1.9923e+06	2.43482e+06	1.53493e+06	1.26861e+06	2.4046e+06	469695	2.82299e+06	3.40257e+06	2.89877e+06	2.01363e+06	1.88796e+06	2.35324e+06	2.66386e+06	1.56458e+06	2.60055e+06	2.05985e+06	1.80923e+06	1.87063e+06	1.8872e+06	730329	1.30866e+06	2.28382e+06	1.31028e+06	2.2803e+06
C15 H26 O	8975.78	6712.21	7720	135657	196408	127658	297083	421008	306731	81701.6	77177.2	112028	218585	180687	194780	94603.9	52002.1	25491.1	7057.92	7146.75	7073.03	196747	341779	202060	287282	303635	429221	287078	109303	395425	157010	124697	205978	245197	49456	118056
C9 H13 O P	2.78414e+06	2.3868e+06	2.56571e+06	1.99368e+06	1.89267e+06	1.37256e+06	1.77598e+06	913082	1.03822e+06	1.06556e+06	833693	2.05885e+06	847528	1.71574e+06	2.00298e+06	737478	297080	1.10673e+06	2.0325e+06	2.00888e+06	2.29638e+06	1.81772e+06	1.42144e+06	1.27942e+06	1.99991e+06	1.9312e+06	2.06502e+06	1.29841e+06	1.82999e+06	1.69207e+06	1.76597e+06	1.58152e+06	2.20136e+06	1.57385e+06	1.59386e+06	1.37104e+06
C33 H58 N2 O2 P2	3.19896e+06	2.13509e+06	2.04498e+06	1.6596e+06	136343	40759	1.01383e+06	760053	167935	60395	74518.1	71709.2	153086	853128	72513.2	1.88356e+06	641456	115477	2.02683e+06	3.06381e+06	2.54961e+06	1.82337e+06	1.92283e+06	3.15296e+06	54508.2	179474	59571.5	843753	1.46029e+06	1.37343e+06	84564.2	55529	241604	2.34285e+06	3.1338e+06	1.12404e+06
C9 H21 O4 P	8.98672e+06	8.11124e+06	7.97192e+06	6.06141e+06	5.9662e+06	4.50938e+06	6.26716e+06	5.49013e+06	5.91331e+06	4.73071e+06	4.59553e+06	4.46236e+06	5.49355e+06	6.64216e+06	6.71962e+06	5.7463e+06	6.4893e+06	7.17149e+06	7.8842e+06	7.09201e+06	7.85598e+06	7.32868e+06	6.1059e+06	5.83839e+06	7.13989e+06	6.67445e+06	8.33228e+06	6.21971e+06	7.03834e+06	6.56624e+06	6.99402e+06	5.71041e+06	8.20575e+06	6.2642e+06	7.17281e+06	6.48014e+06
C6 H21 N8 O5 P	626127	606006	637103	816799	183608	230140	240493	189950	77632.1	326310	686763	291280	167821	167442	279044	317493	179986	195541	767191	730204	337285	628032	155325	405929	305624	179488	102233	243394	340095	100544	267427	173179	234008	685648	184605	182625
C6 H16 N10 O S	1.01666e+07	1.15091e+07	6.34888e+06	7.16771e+06	3.56168e+06	3.0614e+06	4.04285e+06	4.68894e+06	6.61258e+06	5.1057e+06	4.94464e+06	4.03365e+06	4.08177e+06	4.3473e+06	5.09035e+06	5.88933e+06	7.62406e+06	3.32102e+06	9.15142e+06	3.99268e+06	8.86836e+06	4.85198e+06	8.38816e+06	6.62923e+06	3.73294e+06	3.52128e+06	5.85632e+06	5.50866e+06	5.23892e+06	6.84055e+06	5.09653e+06	3.22622e+06	6.15375e+06	7.37934e+06	5.74647e+06	5.78219e+06
C28 H63 N6 O P	4.43905e+06	5.08841e+06	6.26436e+06	4.18518e+06	3.89168e+06	2.01253e+06	3.37278e+06	3.58264e+06	4.59419e+06	3.07251e+06	3.33923e+06	3.66138e+06	3.7806e+06	3.04209e+06	1.79639e+06	3.18683e+06	2.97905e+06	4.02506e+06	3.37575e+06	6.04275e+06	4.6143e+06	3.46085e+06	2.9411e+06	3.84989e+06	3.6585e+06	3.71337e+06	4.38832e+06	3.54899e+06	3.2961e+06	4.63833e+06	1.76515e+06	3.73402e+06	2.46347e+06	4.62341e+06	3.83788e+06	1.86053e+06
C14 H29 N5 O3 P2	1.98295e+06	1.96333e+06	2.04341e+06	65511.8	56682.1	42250.8	51555.7	61059.7	67895.5	56074.1	48696.3	59218.6	46071.5	34398	67721	38510.8	68650.6	45591	2.17226e+06	1.65685e+06	2.55799e+06	60924.1	104525	5.81351e+06	74504.5	63706	103302	31345.7	46477.5	58658.5	73663.3	52109.8	86225.2	703425	63718.9	48648.9
C13 H38 N8 O3 P2	1.52069e+06	1.16835e+06	901548	172142	167829	206088	116423	675654	803758	166158	912212	148284	643408	864230	408489	566913	495905	812194	1.02809e+06	1.48229e+06	1.01196e+06	792284	820934	1.27083e+06	735608	339530	810896	595932	662372	765984	956866	95508.6	630281	1.02756e+06	925914	952497
C4 H14 N4 O2 S	1.23814e+07	1.21332e+07	1.08696e+07	6.67443e+06	5.36395e+06	4.66126e+06	6.19002e+06	6.71584e+06	8.18259e+06	7.18585e+06	5.40503e+06	6.03901e+06	7.06472e+06	5.79523e+06	5.22178e+06	7.56722e+06	8.33231e+06	5.91465e+06	7.7848e+06	6.66313e+06	4.8253e+06	6.82559e+06	5.92103e+06	5.38736e+06	6.37713e+06	6.34294e+06	8.09042e+06	5.90095e+06	6.64877e+06	6.11847e+06	4.69017e+06	5.27466e+06	7.31543e+06	5.45187e+06	7.60257e+06	6.3545e+06
C10 H27 N9 O S	3.26826e+06	1.25164e+06	1.28817e+06	411154	872117	161255	218805	548617	1.47139e+06	119492	292228	124772	642238	849785	337067	2.15921e+06	2.42896e+06	996190	1.03673e+06	2.81975e+06	2.63603e+06	865009	2.19608e+06	98583.1	872525	720413	723289	883374	1.03692e+06	837229	534949	1.1869e+06	1.07525e+06	931325	884510	938804
C20 H21 N O3 S2	312294	370306	585192	240043	183943	76184.5	100456	216352	251148	204540	163893	230544	169515	108229	283153	219584	206603	419934	268356	250927	378589	227023	139284	180226	221799	255678	413976	219602	240208	228764	114442	152230	227083	228560	162651	130382
C5 H9 N5 O3 S	297560	270691	308403	1008411	538252	1.2468e+06	864294	1.4732e+06	1.04443e+06	775185	1.16106e+06	1.11559e+06	992695	2.32353e+06	2.40741e+06	631644	1.77022e+06	1.37364e+06	277259	260662	271541	1.57523e+06	1.10115e+06	179155	1.62578e+06	2.27379e+06	1.73845e+06	1.24006e+06	1.09955e+06	484246	2.03092e+06	1.62961e+06	2.37868e+06	236197	1.82302e+06	1.07617e+06
C15 H23 N2 O2 P	1.22158e+06	1.09214e+06	1.29313e+06	1.11175e+06	1.23256e+06	682253	852078	1.14821e+06	914153	937956	998348	939795	852799	712087	636935	578097	714069	432438	988346	1.1863e+06	1.00077e+06	505716	624636	929765	598795	546742	852049	700570	504079	787453	702912	530502	603223	1.00778e+06	891181	645134
C20 H39 N3 O5	130543	167876	245337	116196	52227.3	44904.1	40150.6	65442.5	162864	183180	68102.3	93428.3	79611	59091.7	129116	94019.9	58763.5	46513	223485	116382	232940	121123	30474.4	149350	14890.7	29699.6	254557	69705.8	116147	148008	98318	45911.8	88067.3	103912	57272	14285.7
C25 H62 N9 P	6.43798e+06	6.93027e+06	9.42028e+06	4.87431e+06	5.31727e+06	2.40434e+06	6.51141e+06	4.81208e+06	6.27051e+06	3.90601e+06	4.90208e+06	4.61226e+06	3.23218e+06	4.97856e+06	1.90722e+06	3.93414e+06	3.37083e+06	2.17851e+06	4.56452e+06	8.82464e+06	6.08988e+06	3.27437e+06	3.47573e+06	5.6534e+06	4.76543e+06	6.28793e+06	5.68582e+06	4.34222e+06	4.02108e+06	5.42144e+06	1.79584e+06	5.99741e+06	2.80473e+06	6.22726e+06	5.43581e+06	2.20832e+06
C14 H27 N3 O3	1.13307e+06	507627	605512	233708	177747	62907.7	262513	133756	473970	320226	183530	70885.6	94564.2	112770	150222	369017	925635	137257	688381	554585	922929	348728	170328	280091	428765	783803	307283	70382.1	589427	99442.1	97024.2	60774	91714	1.00416e+06	206414	322147
C27 H65 N10 O10 P	21978.5	15659.1	11970.8	67768.6	45845.1	24114.4	56745.7	57677.4	68497.4	64917	56747.4	67123.4	53664.2	24624.8	34805.3	30001.1	43518.7	7091.83	15488.2	16187.2	20901.3	34540.2	51578.5	87011.8	34716.4	30674.9	44837.6	37402.3	37841.5	46990.5	25980.1	25891.8	56284.9	50412.8	42849.5	51755.3
C26 H40 N4 O S2	995523	1.54217e+06	229306	165338	190427	99173.1	100773	107654	142540	133661	112244	154269	110123	94845.8	94266.5	108258	252184	79347.9	733309	679077	928187	154239	157696	1.6839e+06	75706.2	131657	120291	79103.9	178687	198408	100945	190591	197798	1.15759e+06	80432.2	75892.7
C19 H37 N3 O2	83865.6	117843	58960.4	28321.2	26191.2	45254	36128.9	42592.3	50761.4	42811.1	29066.1	33000.7	24142.5	39476	82748.9	59332.7	26761.8	48639.1	82432.5	83386.9	79421.3	66623	36029	60794.8	26472.6	53328.7	60107.7	28423.6	44412.9	44773.9	20534.9	12158.7	53978.1	75396.3	123712	39402.1
LPC 16:1	395812	310297	375254	688328	508385	1.05722e+06	712455	1.18285e+06	788030	578186	803006	927772	782156	1.658e+06	1.35772e+06	651810	792594	1.22285e+06	301734	151896	282469	1.16323e+06	2.57186e+06	2.4842e+06	1.65836e+06	2.29519e+06	1.96022e+06	2.2917e+06	2.53752e+06	2.88154e+06	1.39619e+06	1.54725e+06	2.38869e+06	1.82303e+06	1.76903e+06	1.49824e+06
C5 H11 N O5	666608	681771	431700	1.00569e+07	9.76353e+06	2.13895e+07	7.81968e+06	2.52951e+06	2.72163e+06	5.76133e+06	6.37921e+06	1.34466e+07	951090	1.79436e+07	1.99894e+07	1.17751e+06	2.05397e+07	2.18229e+07	616647	515605	567560	1.43388e+07	1.24278e+07	7.05461e+06	1.58311e+07	1.756e+07	2.08956e+07	2.53663e+07	2.81309e+07	2.9816e+07	1.58478e+07	1.26048e+07	3.00377e+07	2.77317e+07	1.10546e+07	1.29791e+07
C7 H17 N3 O4 P2 S	75331.2	52570.9	85230.3	328391	146538	321152	278686	494916	340884	259175	381637	359282	317617	760778	713052	184715	578602	344587	46482.4	68495.9	58268.6	496276	359570	38724.9	512538	741226	575845	390507	274014	152107	681496	466960	782111	56837.1	602738	239032
C11 H30 N9 P S	78490.7	47653.2	51187.2	288208	206720	169036	247341	239712	289019	273171	216303	283270	227042	162572	228504	145508	174963	54677	56541.3	53311.4	58655.5	201814	253326	630991	170137	159395	212921	175495	160051	167859	149736	122221	330670	187722	300345	175491
C20 H45 N2 O8 P	247694	387271	392651	137914	101137	163966	136373	166358	209762	201243	106963	105027	156223	295713	122818	436782	126304	111482	551042	763920	334957	286703	410816	447991	341996	261343	165715	220834	266763	121981	268524	145033	135887	530311	128333	105741
C3 H9 N7 O S	495232	461048	654556	199889	290248	93206.3	237208	299714	312808	345492	240267	294253	348517	220519	246295	403053	367962	306856	402949	322658	431018	262263	211580	487428	250354	320061	329898	347491	322510	544507	301322	223937	337228	348495	232281	229844
C8 H16 N5 O P	551552	527585	580506	49239.5	635785	388665	46440.1	58695.8	569112	61913	39933.8	75982.5	48548.9	39655.7	42892.1	72953.9	77807	471495	629436	566071	549854	756990	407887	466688	101104	111129	97456.1	51879.3	455538	69976.2	51601.7	105594	52767	521898	59755.8	58909.5
C24 H53 N10 O2 P	8.44202e+07	6.55611e+07	6.2387e+07	7.0176e+07	2.75622e+07	2.18798e+07	4.81485e+07	3.22146e+07	3.75237e+07	4.42607e+07	3.09612e+07	1.61626e+07	2.99733e+07	4.30379e+07	2.67448e+07	6.51446e+07	4.48874e+07	5.06697e+07	7.44299e+07	8.01294e+07	8.73371e+07	5.23236e+07	6.29781e+07	8.14595e+07	4.65872e+07	4.9255e+07	5.28511e+07	4.52565e+07	4.03138e+07	5.19827e+07	4.98109e+07	3.36946e+07	4.7907e+07	7.92592e+07	8.19588e+07	5.09744e+07
C18 H37 N3 O2 S2	62807.2	85396.5	33092.7	155800	149399	152963	109729	164704	224733	115478	218388	132274	123835	116719	121387	93289.8	192670	63707.8	65290.6	42824.6	22126.9	83746.2	94766	48792.8	151861	111428	117368	118539	102394	115137	133164	111990	94006.5	61175.4	109682	74314
C23 H53 N3 O10 P2	61967	152355	493593	41201.3	28144.4	34229.9	23849.9	30694.5	127667	159016	27093	26613.8	264599	29798.7	44819.9	29629.5	45863.2	33542.9	211324	148837	141090	39133.3	186372	20384.8	29260.3	28027.5	45947.6	32394.5	39651.7	39777.8	56834	26407.7	60559.9	28819	172524	42267
C14 H22 N8 O2	956138	559438	500050	786418	382792	497357	789644	254844	80374.7	170498	67068.2	200729	206438	76537.2	82608.7	272846	189592	73429.2	1.14327e+06	1.16011e+06	976578	578536	654624	924929	556476	345771	963581	466079	519770	729544	74955.5	64232	85760.8	621047	315690	496197
C4 H6 O2 S	541991	927175	511781	1.61926e+06	1.2346e+06	1.23106e+06	591799	1.18612e+06	835401	1.36913e+06	1.6242e+06	1.27925e+06	1.40549e+06	2.88196e+06	2.98289e+06	1.71012e+06	2.0243e+06	1.33007e+06	893674	565293	898807	1.82393e+06	1.72349e+06	1.70891e+06	1.32571e+06	1.41193e+06	1.66389e+06	1.55887e+06	1.9406e+06	1.7062e+06	3.38605e+06	1.87468e+06	2.71269e+06	1.76686e+06	1.90917e+06	2.20245e+06
C21 H44 N2 S2	538142	315723	313324	2.26851e+06	1.10612e+06	1.85431e+06	1.92875e+06	1.88338e+06	1.28278e+06	1.41914e+06	1.26421e+06	928199	1.17207e+06	2.20161e+06	2.04944e+06	1.35536e+06	1.70372e+06	806633	442221	536873	241305	1.06563e+06	1.71028e+06	579791	1.24645e+06	1.3599e+06	693591	1.16504e+06	944943	617472	2.82418e+06	1.11069e+06	2.50815e+06	468025	2.61521e+06	912483
LysoPC(14:0)	794568	766408	816875	340382	161092	407503	166457	457189	233536	161301	162892	125327	184715	124028	202254	397770	312390	96168.7	131211	454403	535694	425968	559173	58869.3	204729	243902	326157	361896	622031	163635	347052	102306	370858	151951	551030	325947
C2 H2 O8 S	2.1294e+07	1.95303e+07	1.96228e+07	1.65624e+07	1.46908e+07	1.37757e+07	1.51773e+07	1.3637e+07	1.72557e+07	1.73134e+07	1.73011e+07	1.13343e+07	1.65768e+07	1.7549e+07	1.55861e+07	1.90793e+07	1.6682e+07	1.56467e+07	1.94252e+07	1.88936e+07	1.86924e+07	1.70162e+07	1.9086e+07	1.80305e+07	1.75525e+07	1.73371e+07	1.78962e+07	1.91864e+07	1.67847e+07	17612738	1.85775e+07	1.58436e+07	1.71588e+07	1.67192e+07	1.74504e+07	1.69373e+07
C25 H44 N6 O4 S	3589.36	2864.54	3050.87	10308.4	19905.4	5887.04	38023.1	90161.4	115433	57544.6	32271.4	46091.2	24658.7	18653.1	35265.5	31449.1	15339.9	39888.2	2699.41	2341.49	4057.86	24665.5	50173.8	46227.5	12919.3	64751.6	52051.1	43213.7	66243.7	74296.6	35606.4	27506.5	54116.5	50901.3	34914.4	45527.1
C20 H21 N O6	319639	298470	417970	57515.6	49763.6	201419	45263	53606.9	59608.4	49229.9	42752.6	51990.6	40448.2	30199.5	59455.2	33810.3	60271.3	94176.7	263444	254034	430832	53487.9	380035	528568	50426.1	51223.3	66456.6	398880	40804.6	111265	64672.2	66656.9	75700.9	386015	114221	42710.9
C14 H30 N7 O2 P S	4.84873e+06	4.0099e+06	4.91889e+06	69130.3	71770.6	36005.7	61590.7	74191.6	87935.4	83655.3	73405.8	69174	74787.7	69534.3	64667.4	68856.1	87578.7	55667.2	4.47213e+06	3.42594e+06	5.08509e+06	185178	329767	1.29397e+07	161308	206041	479278	57492.4	137169	72173	67234.7	51141.6	79163.8	1.99744e+06	140059	69370.1
C5 H13 O3 P3	132953	141420	109161	3478.87	2701.18	4278.58	3838.11	3414.82	3115.75	3505.85	3058.94	2978.82	3043.77	30627.2	44293	3376.39	5170.77	74612.1	79073.2	104559	69365.1	80650.2	3106.88	191213	85853.5	20363	125203	3060.99	8855.63	2707.78	29138.5	19191.2	72897.5	3023.98	61771.3	30619.8
C9 H12 O	268539	195805	107671	6648.53	6574.63	27516.7	8287.48	7666.27	7979.25	7593.46	16499.8	9463.87	9678.23	389480	34982.4	25921.2	26735.2	194466	2.54546e+06	86407.1	2.18752e+06	130089	8287.78	357410	293131	199093	64132.3	13279.4	165932	25600.9	20251.4	25250.2	56272.3	6586.03	490562	229249
C24 H39 N2 O P	634608	678606	561366	249920	243658	327612	836313	233649	272153	394883	288395	215281	244121	857840	368069	292056	285533	374920	489210	1.03886e+06	916590	405785	501960	620992	352673	591976	278681	545903	503510	171823	297214	132002	424252	569299	592319	228533
C9 H28 N5 O P3 S	159547	73690.5	67688.2	3911.19	2890.49	8369.48	4126.88	3298.36	2975.4	3550.9	3460.17	2901.41	2971.86	22890.5	19699.9	3638.41	6022.04	27782.5	72720.2	117894	55355.9	56186.5	3626.02	175066	78108.7	55151.7	46388.8	3089.03	4013.34	3121.54	34124.1	7200.07	95505.7	3270.83	27254.4	31656
C18 H35 N O4 P2	688217	440580	446044	2.02058e+06	1.1522e+06	793527	2.11001e+06	1.63941e+06	2.40372e+06	1.89304e+06	1.14243e+06	1.25281e+06	1.51892e+06	1.35801e+06	1.81519e+06	1.09383e+06	1.51438e+06	531495	555920	435038	427905	1.50599e+06	1.92349e+06	4.01618e+06	1.14687e+06	1.12008e+06	1.64828e+06	1.32439e+06	1.18058e+06	1.44337e+06	965941	893115	2.32161e+06	1.39983e+06	2.1205e+06	1.39698e+06
Taxuyunnanin isomer	58243.8	106363	99646.4	17419.9	11533.8	11018.9	9858.26	11589	12122.6	10949.2	9910.75	10335.4	20936.3	10127.5	10489.4	8047.8	9195.47	8545.64	93700.4	98313.8	120742	7731.93	9208.85	259882	10044.1	7848.74	9060.75	7905.38	7646.14	10542	11653.5	10259.9	13060.4	57552.3	9097.21	7570.97
C13 H26 N2 P2 S	3.91573e+06	3.39215e+06	4.00664e+06	2.75084e+06	1.92259e+06	1.30783e+06	2.79409e+06	1.83813e+06	2.33459e+06	2.1524e+06	1.4686e+06	1.17101e+06	1.80364e+06	2.76915e+06	2.19329e+06	3.31789e+06	2.97389e+06	2.32073e+06	3.42251e+06	3.99713e+06	3.43529e+06	3.18668e+06	3.37809e+06	2.56147e+06	3.74096e+06	3.2859e+06	3.10353e+06	2.96591e+06	3.0059e+06	2.96004e+06	2.09554e+06	2.00915e+06	2.17404e+06	3.21563e+06	3.15444e+06	3.39641e+06
C22 H35 N S2	46383.6	120484	96951.2	250432	318426	99495.3	409880	402683	218943	482064	518781	604028	448605	249853	228237	210367	314200	78442.3	96791.2	85550.7	112978	271518	371713	631545	273791	166444	323820	307350	181216	322454	200958	245602	389186	299703	284575	171494
C11 H13 N9 O	7.75499e+06	7.2253e+06	5.9567e+06	4.83802e+06	4.66451e+06	4.08555e+06	4.86237e+06	4.88519e+06	5.90392e+06	4.63762e+06	3.9928e+06	4.87314e+06	4.40979e+06	4.83951e+06	4.94973e+06	4.68671e+06	5.94264e+06	7.20275e+06	5.45985e+06	5.24458e+06	7.10529e+06	5.41584e+06	4.9255e+06	5.33405e+06	5.20305e+06	5.67527e+06	6.74775e+06	4.58761e+06	5.809e+06	5.34651e+06	4.79338e+06	4.85604e+06	5.70145e+06	5.08295e+06	5.17326e+06	4.66726e+06
C15 H19 O2 P S	2.13717e+06	1.47578e+06	1.49272e+06	901049	416970	12023.9	266300	103929	303506	815441	421954	333250	195501	11961.2	13814.6	783439	42382.8	9784.23	1.61989e+06	1.6123e+06	1.66172e+06	9820.19	28722.2	1.91447e+06	22430.3	8848.83	105280	20357.7	8642.25	222942	13737.9	3.30861e+06	15585.4	2.22834e+06	10436.4	9221.52
C32 H62 N8	8.05858e+06	1.98305e+06	3.05049e+06	1.62198e+07	1.20215e+07	1.69434e+07	1.26711e+07	1.85936e+07	1.90245e+07	1.49199e+07	1.44927e+07	1.42368e+06	1.15387e+07	1.16101e+07	1.39709e+07	1.20877e+07	1.07667e+07	8.43757e+06	9.03873e+06	9.55961e+06	1.82894e+06	1.01686e+07	1.44514e+07	1.21469e+07	1.08151e+07	9.99903e+06	1.25184e+07	1.20793e+07	9.74405e+06	1.68396e+07	1.23749e+07	1.53176e+07	1.29205e+07	1.35733e+07	1.58827e+06	1.06592e+07
C14 H14 O2	341620	281155	304205	950027	1.18586e+06	470575	925077	1.05964e+06	1.29634e+06	1.20407e+06	932854	633923	898056	208497	230131	837698	930284	587026	252526	131236	259705	504043	747954	586953	789764	863112	1.25247e+06	892416	785048	806205	201857	322868	483501	825255	765800	396463
C27 H63 N6 O P	2.25013e+07	2.01199e+07	2.843e+07	1.66864e+07	1.55657e+07	7.18903e+06	1.92982e+07	1.4567e+07	1.99339e+07	1.20869e+07	1.55606e+07	1.377e+07	1.04948e+07	1.5212e+07	6.22522e+06	1.22258e+07	1.05654e+07	1.88867e+07	1.57809e+07	2.44749e+07	1.88693e+07	1.02078e+07	9.88228e+06	2.13125e+07	1.40744e+07	1.90412e+07	1.79766e+07	1.27557e+07	1.21777e+07	1.75783e+07	5.41386e+06	1.91138e+07	8.69877e+06	1.80471e+07	1.5886e+07	6.05453e+06
C19 H25 N2 P	1.97131e+06	2.08342e+06	1.53833e+06	210190	690955	186592	175198	198210	165970	2.15986e+06	1.51186e+06	1.89477e+06	141197	1.68128e+06	220223	148446	1.36834e+06	562104	2.10897e+06	1.77131e+06	1.51584e+06	447467	1.18933e+06	953514	735871	160538	194830	393025	184050	2.26119e+06	215921	155646	252544	1.97136e+06	197080	192139
C16 H36 N10 O4	2.87594e+06	2.52951e+06	3.02731e+06	935344	282689	3.01958e+06	538242	483295	191748	125110	40943.4	122927	208842	620602	467841	1.33798e+06	1.43537e+06	78806.8	3.35238e+06	2.63349e+06	2.97942e+06	2.25804e+06	1.45512e+06	2.36009e+06	2.64919e+06	1.98754e+06	2.4456e+06	1.18317e+06	1.89846e+06	1.62401e+06	1.05261e+06	425844	828429	2.33062e+06	3.65938e+06	2.29042e+06
C14 H36 N3 O P3	6.04954e+06	7.63178e+06	7.0182e+06	95409.1	83636	53669	105625	56389.6	62101.8	81675.3	55859.4	60578.5	45870	62058.5	62892.5	189392	132592	104841	7.25053e+06	5.25245e+06	7.2272e+06	453242	64066.7	1.98255e+07	502954	463101	790600	80781.9	452100	73401.5	379583	51093.6	138687	3.40336e+06	439505	213135
3-AMINO-5-HYDROXYBENZOATE	2.97705e+06	2.43854e+06	2.75173e+06	499292	999575	629692	617698	645592	54715	907937	741448	787677	134571	2.84735e+06	2.94405e+06	763466	132269	625443	2.3499e+06	2.00431e+06	2.39725e+06	65372.1	1.07864e+06	681544	103501	71040.3	54691.7	612716	48468.4	880624	3.66231e+06	1.79377e+06	3.21017e+06	53397.6	54746.7	68379.7
C23 H24 N8 O	381029	356551	355326	22687.9	16151.1	18027.1	18896.7	20205.5	20088.9	18163.3	17531.6	18918.9	16607.4	19130.3	20893.8	17197.6	21018.5	27705.9	306025	288488	339265	17402.8	19471.2	985211	16203.1	17860.8	21298.8	14902	16368.5	19195.3	23409.6	16968.3	26467.6	147106	19091.4	16759.8
C10 H21 N9 O2	1.82473e+06	976035	1.60864e+06	1.14135e+06	499128	1.29138e+06	562903	1.1568e+06	701982	635964	387669	436374	1.01279e+06	406465	476105	657395	411367	511394	1.23445e+06	1.43053e+06	1.19804e+06	1.47053e+06	552024	1.23757e+06	475071	605375	496555	323508	1.01558e+06	598241	390916	440965	1.87159e+06	1.13799e+06	432990	559351
C24 H40 O10 S	1.05555e+07	8.71992e+06	9.38357e+06	4.90811e+06	4.59442e+06	3.23024e+06	4.43385e+06	4.11949e+06	6.42623e+06	4.16109e+06	3.85234e+06	5.80113e+06	3.55546e+06	4.68844e+06	5.45702e+06	5.10579e+06	6.70877e+06	8.49563e+06	5.94371e+06	6.49396e+06	8.91692e+06	7.4721e+06	4.86046e+06	5.81213e+06	6.26084e+06	7.57851e+06	9.83542e+06	4.24014e+06	8.19763e+06	5.33635e+06	4.74054e+06	5.59032e+06	6.61496e+06	5.54897e+06	6.42273e+06	4.5402e+06
C9 H21 N9 O2	809983	84139	618042	42886.3	509522	33281.4	888715	32669.8	744894	53164.5	566689	38998.9	365393	32615.2	398313	479849	37021.8	42552.2	1.0715e+06	1.39417e+06	662542	421323	38094.6	121999	29511.8	29541.2	664002	410640	152516	174072	591017	36823.6	55986.1	40029.3	34987.1	655523
C15 H21 N9 O3	1.01352e+06	833353	825426	98950.4	126752	50274.3	88006	58265.8	70092.6	150769	96166.7	68215.8	53583.3	529757	66246.4	54660.4	66315.4	60131.8	760618	779578	952235	68196.6	135688	2.08507e+06	55594.3	132503	287835	50666.8	87842	64609.4	66613.6	1.07961e+06	152698	398420	69221.2	57035.3
C4 H6 O S	1.98685e+08	1.80216e+08	1.66862e+08	1.72531e+08	1.35335e+08	1.22661e+08	1.3396e+08	1.16521e+08	1.37562e+08	1.3722e+08	1.18217e+08	1.29745e+08	1.29678e+08	1.06644e+08	1.18811e+08	1.35902e+08	1.09944e+08	7.45163e+06	159202715	1.35462e+08	164522064	1.04982e+08	1.3385e+08	1.29633e+08	1.01543e+08	1.09588e+08	1.37166e+08	1.20512e+08	1.06189e+08	1.48995e+08	1.33914e+08	1.08015e+08	1.52905e+08	140602874	1.21347e+08	1.25846e+08
C6 H9 N O S	1.98685e+08	1.80216e+08	1.66862e+08	1.72531e+08	1.35335e+08	1.22661e+08	1.3396e+08	1.16521e+08	1.37562e+08	1.3722e+08	1.18217e+08	1.29745e+08	1.29678e+08	1.06644e+08	1.18811e+08	1.35902e+08	1.09944e+08	7.45163e+06	159202715	1.35462e+08	164522064	1.04982e+08	1.3385e+08	1.29633e+08	1.01543e+08	1.09588e+08	1.37166e+08	1.20512e+08	1.06189e+08	1.48995e+08	1.33914e+08	1.08015e+08	1.52905e+08	140602874	1.21347e+08	1.25846e+08
C17 H37 N4 P	127895	87562.7	75013.6	279118	393830	653256	751056	759695	418479	424065	387759	370345	382498	720476	587215	390078	570098	227350	76933.7	137218	54027.7	308736	546337	151025	460578	363897	169328	327486	378283	206892	1.04733e+06	325286	750937	82551.9	818323	249056
C14 H32 N8 O2	1.24896e+06	271354	504215	4.23857e+06	1.84053e+06	5.20631e+06	2.27844e+06	3.73108e+06	2.14194e+06	2.23295e+06	2.64358e+06	2.24271e+06	2.69849e+06	3.79682e+06	4.29402e+06	2.61035e+06	3.32618e+06	1.64936e+06	838405	985917	362615	2.01964e+06	3.28844e+06	936108	1.84264e+06	1.80184e+06	1.54142e+06	2.35886e+06	1.01531e+06	1.31264e+06	5.86109e+06	2.2659e+06	4.57064e+06	1.06043e+06	3.73748e+06	2.22893e+06
C11 H2 O7	1.5082e+06	1.08186e+06	1.05047e+06	1.03821e+06	798499	267706	242585	120762	1.16726e+06	66293.4	906014	125907	115164	873112	184898	515438	82517.2	42054.1	815773	915867	971670	253298	1.07793e+06	701246	427984	62849.7	789016	482221	55864.1	1.07734e+06	352594	728385	155586	260182	127473	632638
C29 H58 N8 O2	1.71383e+06	1.67242e+06	1.68156e+06	1.51323e+06	1.09969e+06	906383	1.52384e+06	1.50804e+06	1.74814e+06	1.25595e+06	1.1564e+06	1.34699e+06	1.37185e+06	1.20238e+06	1.12905e+06	1.38828e+06	1.20274e+06	1.14745e+06	1.46542e+06	1.63278e+06	1.73213e+06	1.46897e+06	1.14853e+06	1.6408e+06	1.54283e+06	1.51004e+06	1.40438e+06	1.24332e+06	1.34812e+06	1.53643e+06	1.23768e+06	1.22709e+06	1.34401e+06	1.37256e+06	1.55723e+06	1.00374e+06
C22 H50 N6 O5	50306.8	35824	43320.6	830362	683246	2.18726e+06	1.30976e+06	963212	592090	795772	1.01579e+06	581952	1.04124e+06	1.59996e+06	1.28549e+06	690791	956425	589015	36316.8	73825.5	36932.4	625979	840195	38694.3	881310	1.05807e+06	188217	708471	894827	96731.7	2.28058e+06	674818	1.56597e+06	40093.9	1.24489e+06	412225
C33 H57 N3 S	1.59381e+06	1.16282e+06	1.22964e+06	702011	714038	923698	931364	906294	758590	809214	836310	632626	878337	953436	887737	1.3273e+06	997197	442942	1.26835e+06	1.41841e+06	963960	1.04388e+06	1.40957e+06	1.17719e+06	964176	1.17225e+06	864809	983186	985971	943071	969917	668091	1.03173e+06	1.05245e+06	912512	1.09361e+06
C34 H50 N2	1.59381e+06	1.16282e+06	1.22964e+06	702011	714038	923698	931364	906294	758590	809214	836310	632626	878337	953436	887737	1.3273e+06	997197	442942	1.26835e+06	1.41841e+06	963960	1.04388e+06	1.40957e+06	1.17719e+06	964176	1.17225e+06	864809	983186	985971	943071	969917	668091	1.03173e+06	1.05245e+06	912512	1.09361e+06
C15 H28 N P S	2.36456e+07	1.73979e+07	1.29996e+07	3.39074e+06	7.00878e+06	8.46491e+06	1.127e+07	386535	4.4101e+06	432384	7.6903e+06	4.8167e+06	6.90653e+06	548979	6.86064e+06	1.83662e+07	9.12655e+06	8.82209e+06	2.01311e+07	1.80432e+07	1.04019e+07	1.08334e+07	203286	1.82869e+07	1.26539e+07	1.18238e+07	448372	1.07332e+07	9.61956e+06	1.15381e+07	1.155e+07	5.62534e+06	1.31719e+07	1.48439e+07	7.2706e+06	1.58805e+07
C21 H38 O3	1.23414e+06	924360	894871	2.50397e+06	1.56906e+06	2.27294e+06	2.864e+06	3.27254e+06	2.49486e+06	2.45957e+06	2.45934e+06	1.91193e+06	607281	5.16011e+06	5.0237e+06	2.75627e+06	4.33546e+06	2.61288e+06	1.08798e+06	1.08758e+06	790105	3.02198e+06	3.14744e+06	993108	3.29025e+06	3.63382e+06	2.4762e+06	3.061e+06	3.18751e+06	1.24664e+06	5.30995e+06	3.56563e+06	4.3874e+06	970478	4.19517e+06	2.26877e+06
C15 H30 N P S	321010	191677	172849	66246.3	55195.1	33018.5	56326.4	58371.8	63047	56043.3	52609.2	48697.9	50222.1	60036.8	64799.4	57322.2	64565	57598.8	232300	170132	378260	54213.3	64185.4	590455	51881.9	54779.5	66390.5	51730	55329.8	62203.3	58796.1	50384.4	67271.9	182409	66241.9	55166.4
C7 H4 N4 O2 S	552977	371311	763906	788630	821129	589769	1.34697e+06	490310	938476	1.32546e+06	760076	742194	687877	1.28971e+06	697758	978079	1.04675e+06	717213	549890	615957	493682	949873	1.28087e+06	981881	1.02475e+06	1.17196e+06	839877	943481	838604	1.3194e+06	1.19525e+06	1.53692e+06	857606	905312	926834	798457
C30 H66 N4 O4	7.09044e+06	8.04949e+06	1.30251e+07	6.49957e+06	6.48626e+06	3.05922e+06	7.3871e+06	4.47555e+06	5.86822e+06	2.74949e+06	6.45661e+06	2.0255e+06	5.14576e+06	4.9971e+06	1.23363e+06	5.76975e+06	4.71121e+06	9.53661e+06	7.5044e+06	1.01426e+07	1.00655e+07	3.82782e+06	4.02776e+06	9.66582e+06	6.51887e+06	8.70094e+06	6.89602e+06	5.15367e+06	4.36012e+06	5.72968e+06	673781	8.81931e+06	1.33587e+06	8.0851e+06	4.98473e+06	2.12671e+06
C11 H19 N2 O2 P S	745802	3.03697e+06	2.49561e+06	1.70321e+06	1.40163e+06	317382	1.29399e+06	1.08387e+06	1.63452e+06	1.19684e+06	983279	1.31827e+06	1.00678e+06	182990	344999	1.07678e+06	1.07863e+06	1.91e+06	2.48072e+06	2.22508e+06	584735	537314	451118	449686	520999	511965	1.96031e+06	466454	509634	358879	480648	509138	541360	1.60079e+06	585504	824158
C31 H40 O10	413727	424027	498897	252996	210843	82922.4	159337	158890	320730	160908	186365	197958	254331	211514	341640	255362	257424	493883	295288	270335	421180	276603	179367	228065	272072	307231	424715	179015	338689	269273	141846	131648	299448	217392	245262	171558
C12 H18 N4	374500	464097	386021	74724.1	209192	226032	291793	203759	297218	253394	218465	169225	273624	201388	282063	200080	146707	638428	591513	328970	458887	177999	274951	548879	168790	88872	152779	146483	113754	207145	224294	311599	262318	417406	162336	219900
Arabinose	287605	302260	59837.5	808956	367579	610251	863991	555068	1.06534e+06	295268	370444	561871	329755	756202	1.02859e+06	76283.4	1.2156e+06	1.05299e+06	264141	213626	161247	365355	592386	407445	507248	577424	863581	584003	536331	921306	647358	454023	789756	1.18744e+06	588477	559114
C6 H15 N P2	220435	238852	234765	2.10565e+06	1.40828e+06	3.23266e+06	1.22428e+06	2.38394e+06	1.76041e+06	3.60733e+06	4.94991e+06	5.01943e+06	1.43203e+06	1.59306e+06	2.08161e+06	1.24806e+06	3.72859e+06	1.40551e+06	271503	120684	229110	1.48213e+06	1.41404e+06	711785	833671	834977	1.10562e+06	1.49616e+06	2.48231e+06	1.32824e+06	1.78038e+06	1.10895e+06	2.7901e+06	1.07029e+06	1.41474e+06	1.67264e+06
C9 H14 N2 O2 S	988559	546212	95811	2.13464e+06	657993	2.47737e+06	1.02911e+06	4.61023e+06	2.12805e+06	1.93357e+06	2.61019e+06	1.49352e+06	2.19509e+06	2.95992e+06	893342	1.76351e+06	5.11957e+06	2.19386e+06	434964	505201	1.43923e+06	2.92289e+06	2.43818e+06	1.89812e+06	1.61134e+06	1.61071e+06	1.27422e+06	2.93618e+06	2.31564e+06	2.17109e+06	2.05919e+06	1.5918e+06	2.96977e+06	1.33514e+06	1.70071e+06	1.83687e+06
C18 H44 N5 O2 P	431900	560136	539781	489730	48731.2	271002	125852	93026.9	132455	29629.3	161065	40018.7	100400	22552.3	476459	20450.8	32078.8	37012.7	70315.7	615959	322503	508480	103693	583198	50113.5	51285	44208	67072.7	64099.2	322296	46954.1	25757.7	44038.7	55348.4	64897.1	34642.5
C8 H19 N6 O3 P	157249	325772	220035	78416.5	96413.7	23356.4	59868	47291.4	82788.3	143575	100542	58589.1	106229	40356	231474	30419.3	34479.5	42175.8	315643	130968	340325	32531.3	35605.2	451488	41196	33642.6	43825.6	27150.7	91525.1	107412	55464.9	32429.7	268015	258684	54088.7	37629.8
C6 H10 N4 O9	190078	125430	139118	111607	26335.4	16341.7	33179.8	47109.4	102774	17562.9	56615	37778	20386.7	27799.6	98755.6	42172.4	43225.1	24428.1	58213.1	80424.8	86511.6	23475.2	177990	76842.9	27485.9	54853.3	49253.9	38888.1	6435.15	32427.8	17814.4	43747.7	19182.6	104296	46434.2	12117.2
C8 H17 N4 O4 P3	964412	907337	886879	2719.49	2098.52	2369.1	2916.64	2578.79	2446.24	2587.81	2472.93	2478.51	2368.64	57455.1	103508	2617.05	3671.68	290862	659063	657958	697448	264456	2537.96	2.17643e+06	344249	133919	669937	2326.13	8364.86	2015.83	61698.1	23613.6	333216	2248.9	217502	84390.5
C24 H50 N3 O3 P	575118	295980	347623	355772	207490	267247	282737	366941	302440	140680	236729	233104	239864	102303	103123	294991	168334	41436.2	284398	373747	301863	122743	286713	351742	217416	105236	124692	173938	110013	206692	134724	169499	132368	390627	106190	86171.4
C21 H51 N8 O2 P	62749.6	56332.1	50931.6	1.8073e+06	835719	3.67054e+06	2.70376e+06	2.09806e+06	1.02337e+06	1.61828e+06	1.72205e+06	934194	1.40266e+06	3.41086e+06	1.98568e+06	2.11605e+06	1.71021e+06	1.11533e+06	52393	93918	55330.1	1.32985e+06	1.91507e+06	53319	2.04158e+06	1.66397e+06	474316	1.69689e+06	1.43926e+06	116711	4.53658e+06	1.0787e+06	3.65482e+06	54169.5	2.73652e+06	747731
C4 H8 N3 O6 P S	19491	13551.2	16007.1	81271.4	41822	84839.9	62689.2	114300	66265.5	69674.8	58513.4	101763	66139.3	164853	280715	39742.8	120347	90542.7	6671.05	11201.3	12738.5	127461	93427.3	9555.38	110971	136710	98323.1	87558.6	66404.9	33917.3	121177	101416	138715	10395.3	116983	62251
C16 H25 N3 O3	4.01902e+06	1.13558e+06	3.79885e+06	2.17829e+06	632530	1.33928e+06	554292	781721	3.21293e+06	272747	396050	306047	400167	997266	1.0985e+06	2.14437e+06	624339	1.80405e+06	2.51787e+06	3.64988e+06	991346	1.75547e+06	841303	1.12654e+06	779991	2.38958e+06	1.12278e+06	2.08112e+06	793153	817281	812542	998522	1.55027e+06	3.06916e+06	860215	612831
C9 H28 N8 O S3	46563.2	113213	22104.8	32035.1	22216.4	21661.9	24976.4	14557.8	19074.5	17208.6	23914.8	32240.1	9971.29	10033.3	18237.8	25216.2	37578	13563.1	16548.1	21112.1	84711.9	19585.7	26499.6	30227.8	18485.2	35538.4	27373.9	21873.3	24409.1	26661.7	16012.4	29864.5	28711.9	21679.2	29486.1	22249.2
C9 H12 N2 O3	1.49094e+06	1.13426e+06	897762	2.73081e+06	2.06971e+06	1.8087e+06	2.44074e+06	2.30341e+06	2.15134e+06	2.28864e+06	2.13747e+06	2.19823e+06	2.09616e+06	1.91328e+06	2.11492e+06	1.2663e+06	2.35751e+06	3.61584e+06	402696	1.09364e+06	1.17283e+06	1.55911e+06	2.84111e+06	3.66073e+06	1.39033e+06	1786076	1.99697e+06	1.89579e+06	1.62075e+06	2.14655e+06	2.00722e+06	1.74944e+06	125447	2.48428e+06	1.46616e+06	1.67768e+06
C13 H17 N6 O P	534904	193551	469964	268568	268356	95378.3	262036	267457	334998	268022	230802	328088	280468	235188	192570	206443	265164	209483	303187	312479	332613	167021	223447	269529	228092	258164	401307	153140	146455	230132	151199	107179	243444	229790	188850	232649
C10 H19 N4 O2 P	1.52804e+06	1.47358e+06	1.05236e+06	518145	564045	507447	834887	763397	676703	1.21467e+06	995990	586110	664010	584165	679931	784943	824067	1.25351e+06	1.58658e+06	1.53031e+06	833219	1.26786e+06	993855	1.48817e+06	807860	166729	1.1589e+06	872236	967267	729206	794115	647644	710188	1.49251e+06	764903	941203
C27 H44 N2 O6 P2 S	8.63392e+06	8.00055e+06	7.18858e+06	5.24076e+06	4.39644e+06	3.46484e+06	4.21918e+06	4.46874e+06	5.9417e+06	4.3602e+06	4.42326e+06	5.23375e+06	4.46585e+06	4.19175e+06	5.25626e+06	5.36562e+06	6.55977e+06	7.64497e+06	5.42804e+06	5.47693e+06	7.48665e+06	6.28567e+06	4.79678e+06	5.14718e+06	5.35825e+06	5.9886e+06	7.75871e+06	3.99844e+06	6.72326e+06	5.53414e+06	3.97934e+06	4.66545e+06	6.12701e+06	5.27962e+06	5.71925e+06	4.13152e+06
C14 H32 N8 O	2.04477e+06	1.55553e+06	1.7199e+06	4.59165e+06	3.39212e+06	7.92038e+06	7.88272e+06	5.11536e+06	3.3014e+06	4.20324e+06	4.20477e+06	3.11992e+06	4.88525e+06	7.81102e+06	5.13562e+06	6.1582e+06	5.13199e+06	3.74813e+06	1.85372e+06	2.15776e+06	1.20791e+06	3.4132e+06	4.76828e+06	1.80915e+06	4.7867e+06	4.95341e+06	2.4664e+06	4.12356e+06	3.65072e+06	1.81981e+06	7.34931e+06	4.24948e+06	6.2878e+06	1.49541e+06	9.7779e+06	4.2456e+06
C4 H10 N9 O P	815448	714666	605004	452281	493973	285084	472381	392213	483761	328167	253977	373571	317811	219087	342300	546657	502236	742757	542537	433987	680437	446771	386443	386882	402471	523106	566005	272999	502960	292878	281540	566143	317784	549522	612080	496656
C23 H39 N2 O12 P	983332	632007	873871	506154	416268	240027	430813	344111	653149	420266	336908	351267	398149	534057	523591	632671	465570	465105	651061	612242	590850	573212	567888	492355	630592	417510	222044	455463	545961	494543	492088	436174	646245	541922	955755	514363
C11 H24 N4 O2 P2	396217	419874	428489	300706	301760	131494	271079	309195	450734	380644	423377	284605	181746	147361	177588	324648	42880.3	199365	292200	347827	399771	167903	222716	307864	203880	183310	301728	229261	196171	91813.1	140382	112555	209617	311443	170187	159832
C7 H9 N3 O2	252416	309786	395530	371334	232477	638108	568269	898342	710147	465930	459164	524747	692485	613222	748965	488859	387047	709336	189887	155972	218722	519128	458603	321862	375414	341225	440194	629027	214046	384770	557169	760658	815557	303918	483127	514313
C14 H15 N O3	148252	131794	152758	78877	93171.6	28586.5	64651	70188.4	102361	36526.5	156945	78247.9	78840.3	72341	81056.4	43021.4	15930.9	29846.9	255385	92577.7	156525	16891.2	73029.4	165019	22726.4	46379	32670.8	34201.7	34329.3	41022.4	52049	95894.2	97074.5	271014	38160	52691.2
C26 H51 N5 O S2	6384.36	7031.07	7484.96	67370.9	38434.2	61162.5	40843.5	50388.9	39430.8	43126.5	38724.3	46064.5	37084.7	47810.9	49406.6	2706.94	30930.8	3797.04	11318.6	18295	15731.9	27713.5	28022.4	8458.2	33234.5	28361.1	35134.1	30331.2	31112.4	37025.6	40847.7	44650.8	42740.4	9396.24	22361.6	15404.8
C23 H42 O4	58278.3	25198.5	18729.7	46121.1	64329.1	70832.9	120627	100386	66068	97940	70494.1	84426.3	71263.5	83241.1	104183	92266.2	173823	67970.5	42254.1	10667.3	7906.7	16235.6	50066.9	74010	145920	144088	142921	28270.6	59537.1	81365.9	89236.7	40870	71365.9	72203.3	85407.3	46082.2
C2 H N2 O2 P	7.45318e+07	4.91247e+07	9.41115e+07	1.51995e+07	7.57808e+06	2.73237e+07	3.24533e+07	1.20084e+07	3.34147e+07	4.66161e+07	3.20847e+07	4.6587e+07	4.26694e+07	4.94376e+07	4.76286e+07	6.33841e+07	4.53839e+07	3.72235e+07	6.59601e+07	5.09914e+07	7.62447e+07	4.64143e+07	4.64202e+07	4.81302e+07	6.32293e+07	4.80013e+07	5.05648e+07	3.46337e+07	5.46221e+07	1.23467e+07	4.70126e+07	4.51736e+07	4.67531e+07	7.96219e+07	4.80189e+07	6.06709e+07
C14 H18 O2	6.91907e+06	6.66485e+06	6.79103e+06	5.65284e+06	5.54704e+06	5.96593e+06	5.68965e+06	2.73844e+06	4.74554e+06	5.28196e+06	5.08615e+06	2.81675e+06	2.55975e+06	2.6184e+06	2.60213e+06	6.00681e+06	5.42162e+06	1.83456e+06	6.97343e+06	2.86825e+06	6.37294e+06	3.43961e+06	3.84271e+06	3.47951e+06	2.32709e+06	2.36732e+06	5.03166e+06	3.31023e+06	2.70467e+06	3.38661e+06	4.41773e+06	2.78968e+06	3.91421e+06	2.01286e+06	5.33726e+06	3.22712e+06
C17 H32 N3 O4 P S	871471	668979	782801	197334	93391.9	236247	43269	75500.7	78010.4	93512.7	94435.5	72657.1	107087	71904.4	117255	230604	181105	55753	425286	561628	607115	133571	147397	1.80542e+06	113197	59221.6	141773	98972.4	107915	135670	144698	30307.4	160781	272516	105570	86541.7
C17 H21 N3 O3	2.55952e+06	1.01e+07	9.50858e+06	5.89258e+06	6.6096e+06	3.74076e+06	6.47044e+06	191620	121958	6.26755e+06	3.60118e+06	126650	3.87329e+06	136469	204154	4.76549e+06	127911	198372	7.38667e+06	6.65244e+06	7.98949e+06	114243	5.29271e+06	9.03648e+06	336317	821833	420107	4.62517e+06	955387	7.67471e+06	136883	354830	156922	7.00252e+06	126171	113123
C28 H44 N2 O6	361081	147583	189218	126348	56576.6	25531.4	42249.3	20695.6	91245.3	56432.2	34225.2	49276.4	351947	13768.2	47631.6	38045.8	21339	12775.7	107821	134460	116256	12482.8	94571.6	161576	14782.9	12389.9	33351	12673.6	23802.2	90946.2	37964.1	25603.4	72485.8	139821	13575.7	14569.4
C15 H29 N O4 S	391723	509548	286553	184205	140162	159729	190008	144844	161224	115924	89188.2	374217	86133.9	201307	222617	214439	223758	214956	588031	751143	451955	310753	422380	783713	301044	270921	480737	279328	276237	280369	237692	131869	215684	418519	353843	393734
C32 H42 O10	915623	669242	963948	546495	542695	395444	272536	448091	544121	480856	452616	450861	464385	364618	530207	509055	794269	630598	742980	459605	702039	614246	502212	335923	522666	591562	873971	484998	651723	530901	391530	284073	642142	452750	616978	563859
C5 H8 N2	2.27268e+07	2.25702e+07	1.39076e+07	3.84184e+07	5.68311e+07	4.8437e+07	4.41321e+07	7.66128e+07	5.72116e+07	3.9492e+07	4.7373e+07	4.83353e+07	5.35778e+07	1.0528e+08	8.29361e+07	5.04501e+07	107338508	1.33163e+08	1.77451e+07	3.12892e+07	2.56264e+07	1.31661e+08	7.55019e+07	1.28787e+07	9.73449e+07	1.70211e+08	8.26849e+07	6.28702e+07	1.06181e+08	5.12678e+07	8.79415e+07	7.19742e+07	9.30233e+07	1.87641e+07	1.07635e+08	1.09968e+08
C17 H13 N7	1.41824e+06	1.24517e+06	1.17968e+06	411704	496808	256470	358077	278377	397459	363473	257470	411588	280656	887783	1.14899e+06	170313	457849	1.29131e+06	1.17418e+06	1.20825e+06	1.10091e+06	141793	217957	1.86605e+06	846662	945588	1.05529e+06	321192	885927	306506	887300	485262	1.22471e+06	621155	570291	467119
C24 H52 N8 S	216965	263759	405682	138287	198868	109907	191518	134261	183198	283734	89234.6	178772	163264	143838	208927	173168	159245	26930.2	603444	241515	437886	214194	201122	333458	104362	262198	259258	130808	197943	191280	374532	89507.6	195440	519612	118471	20159.5
C14 H28 N4 O6	9.90126e+06	657719	8.6821e+06	768266	296667	1.11346e+07	1.82855e+06	9.86152e+06	1.25118e+06	2.25072e+06	295901	1.78871e+06	1.36832e+06	353469	58765.9	4.50053e+06	2.23836e+06	1.76339e+06	1.39943e+07	1.30515e+07	1.18302e+07	1.95016e+06	3.46835e+06	1.32566e+07	2.58755e+06	2.10686e+06	4.69787e+06	61956.7	2.11158e+06	5.97403e+06	739854	2.71914e+06	418994	1.37695e+07	1.58967e+06	3.79574e+06
C24 H58 N7 O3 P	2.05072e+06	1.99923e+06	1.6002e+06	2.53757e+06	2.26945e+06	2.90686e+06	2.62954e+06	3.39708e+06	2.75612e+06	2.49568e+06	2.33532e+06	2.23986e+06	2.89069e+06	2.66358e+06	2.7683e+06	2.05211e+06	2.92996e+06	1.93863e+06	2.10727e+06	2.09619e+06	1.57493e+06	2.38584e+06	2.77819e+06	1.91338e+06	2.28393e+06	2.0311e+06	1.9672e+06	2.38822e+06	2.0787e+06	3.00006e+06	2.69186e+06	2.72553e+06	3.01733e+06	1.9593e+06	2.48677e+06	2.31935e+06
C19 H41 N10 P	72428.7	173334	43661.9	459335	402913	50245.9	184843	233911	315619	452881	437834	390597	312183	364893	401893	138306	129693	154364	67271.4	261608	85708.7	202293	354904	175755	382818	446814	574473	411497	487386	550750	324306	320441	460642	118320	339217	230830
C29 H51 N2 O3 P	2.76587e+07	2.52052e+07	2.54819e+07	1.86285e+07	111305	1.15955e+07	1.89593e+07	1.43925e+07	1.6244e+07	1.7318e+07	1.38596e+07	7.98297e+06	1.36743e+07	1.48737e+07	1.02486e+07	2.77785e+07	1.944e+07	1.41002e+07	2.75414e+07	2.71554e+07	2.89627e+07	2.03658e+07	2.36416e+07	2.7114e+07	1.91677e+07	1.59113e+07	2.1606e+07	2.06628e+07	1.79625e+07	2.24657e+07	76795.3	1.49068e+07	1.8531e+07	2.55182e+07	2.4324e+07	2.17844e+07
C11 H26 N O3 P S	3.36855e+06	3.64694e+06	4.69544e+06	1.46477e+06	1.60254e+06	1.96512e+06	2.02563e+06	1.72542e+06	3.01164e+06	1.31609e+06	1.8897e+06	1.88341e+06	1.47234e+06	3.10802e+06	2.35169e+06	2.57458e+06	2.38381e+06	408031	3.17885e+06	3.52791e+06	2.72124e+06	2.76643e+06	3.0412e+06	3.1935e+06	2.69551e+06	2.2085e+06	2.23854e+06	612897	2.13514e+06	3.4638e+06	2.24304e+06	403580	2.76789e+06	3.83169e+06	2.07686e+06	3.0881e+06
C8 H6 N2	117531	91720.6	92490.2	119591	46563.4	79286.1	79949.5	99829.7	95609.5	31576.5	28412.3	56078.7	57396.9	20570.2	50050.2	72384.7	20608.8	15991.9	90632.8	100360	121226	15847.3	45700.6	83509.7	40424.1	15888.6	56639	56309.8	27301.7	107353	25773.6	18280.8	26384.2	126124	20648.9	18388.6
C7 H2 N6	233458	191764	839611	177416	178540	128491	176449	89981.9	173908	161386	182635	152754	154967	193822	59446.1	173156	185235	52895.7	1.10257e+06	169843	160779	192762	172375	124739	187682	66368.3	73470	43992.5	180649	157787	345832	308254	428817	159152	189467	181853
C13 H17 N O4	656734	581935	520911	159874	174468	138667	176966	76112	135452	293336	113853	191375	59177.5	67826.9	104890	133734	777584	48111.8	504559	506544	665258	15828.4	36839.1	1.31273e+06	44811.9	37245.2	45774.8	56832.1	34907	240696	32483.3	24118.4	124443	513712	24880.3	28712.1
C4 H12 N10 O S2	9059.97	552723	550397	16584.8	7582.94	7313.25	7710.34	6900.05	34174.2	7239.35	7176.25	150225	6643.33	7056.47	7616.29	9937.02	92843.8	38637.2	7706.93	394237	7558.52	8728.83	55136.4	14269.5	6531.83	452967	140059	10183	6404.08	6496.09	7411.59	18893.5	83453.5	7490.16	7146.27	6537.58
C17 H21 N O2	201324	129207	170608	257758	266075	198209	202711	240971	207141	215642	178640	212097	203495	238836	274916	201524	355758	159525	145905	109725	120508	205436	177321	128115	200322	167621	278070	173487	173019	246012	236531	188594	234665	182628	216729	231693
C16 H35 N6 O P	227154	339617	777281	158568	145719	43038.4	143934	54166.3	255453	125827	96311.1	107364	89681.9	145514	109041	409064	474935	367653	724573	1.06109e+06	724975	353158	419862	1.16848e+06	448673	246417	494409	292539	351517	257907	33381.5	30940.2	88053.3	340921	72828.5	405814
C15 H38 N6 O2 S	752670	444095	271922	316321	327591	270313	185735	428930	165152	343140	207488	296129	19534.5	528105	362116	387243	725382	196229	946688	536350	457164	258495	192011	361714	133730	118635	334663	279021	374204	255400	223440	469421	115750	585868	364044	288307
C31 H49 N3 O2	74032.5	248427	74289.3	498085	250224	427209	483437	409044	518100	504884	379464	352572	437234	548451	417513	555121	516341	1.02652e+06	316436	37653.4	109115	69154.5	393954	352778	433159	510156	536381	120272	459415	451878	61184.9	94090.7	634130	560104	737393	458168
C9 H18 N2 O2 S	11551.8	11667.8	12288.4	600058	412474	441675	360835	376876	401018	429438	572796	439377	532720	426104	456886	198525	814286	134034	11422.5	11767	11812.4	139920	127176	11468.6	194154	289965	320766	153380	117943	82370.9	169576	143356	288742	11607	171446	97483.9
C4 H14 N7 O12 P	25062.2	13115.1	25879.7	115683	40743	105567	92180.5	182295	43083.9	89412.9	154242	129447	116660	293204	266789	70965.6	214528	117130	18202	11613.5	18997.1	183524	145602	8047.82	193116	287202	229448	140148	87260.5	54861.1	277914	151654	317260	12841.5	229958	65494.6
C18 H36 N10 O4 S	168205	298175	299798	134832	37226.2	28119.9	35422.2	32975.5	58036.2	57839.8	45622.9	51675.9	25882.2	30892.9	32693.6	44419.4	32132.3	76930.1	241400	187225	251455	24199.4	33242.4	667591	25029.4	26403.2	28336.2	33137.1	23838.4	76715.6	35144.3	26998	39863.6	131261	28300.1	28242.1
C16 H28 N4 O P2	3.20614e+06	2.6904e+06	2.87619e+06	2.45491e+06	1.82369e+06	1.84837e+06	1.95124e+06	1.80843e+06	2.18414e+06	1.9121e+06	1.94746e+06	2.01278e+06	1.86231e+06	40121.3	2.24715e+06	1.76094e+06	2.18972e+06	1.73871e+06	2.42143e+06	2.18008e+06	2.46932e+06	1.84324e+06	1966503	1.71813e+06	1.79659e+06	2.07657e+06	2.37828e+06	1.90315e+06	2.00724e+06	2.10241e+06	2.52156e+06	2.00174e+06	2.83013e+06	1.95905e+06	1.88069e+06	1.5931e+06
C7 H19 N6 O2 P S	2.03566e+07	1.42978e+07	2.71899e+07	1.12301e+07	8.5027e+06	6.2508e+06	9.94274e+06	1.19112e+07	1.56739e+07	9.19278e+06	8.80617e+06	8.09802e+06	1.05256e+07	9.06578e+06	8.37667e+06	1.16923e+07	1.03172e+07	7.48405e+06	1.23195e+07	1.17059e+07	1.13743e+07	1.08573e+07	1.35564e+07	1.51057e+07	9.72031e+06	8.81733e+06	1.34701e+07	1.12334e+07	1.03553e+07	1.36985e+07	8.09629e+06	6.98857e+06	9.41148e+06	1.184e+07	1.57963e+07	1.54097e+07
C15 H28 P2 S	2.12855e+08	1.67056e+08	1.90797e+08	131895907	9.68267e+07	8.53378e+07	1.38582e+08	1.31812e+08	1.74465e+08	1.33731e+08	1.2245e+08	9.82383e+07	1.27318e+08	1.17367e+08	1.17179e+08	1.54924e+08	1.88641e+08	1.01098e+08	1.75352e+08	1.65497e+08	1.59871e+08	1.29671e+08	1.74043e+08	1.8376e+08	1.29169e+08	1.26792e+08	1.61601e+08	1.40656e+08	1.29128e+08	1.59482e+08	1.20905e+08	1.07333e+08	1.1586e+08	1.50112e+08	1.75233e+08	1.69679e+08
C10 H11 N9 O3	1.29042e+06	1.04763e+06	934033	270309	717026	606335	663735	679500	682406	696327	201845	662827	660227	657401	568356	732217	514175	1.3515e+06	896297	800885	950044	623395	817392	1.15088e+06	586717	635268	726768	614581	573385	714033	658249	501893	859616	673490	568953	532729
C17 H39 N9 S2	6.69689e+06	5.40637e+06	2.20507e+06	2.77906e+06	2.84169e+06	1.58743e+06	3.53727e+06	2.15143e+06	3.60037e+06	733172	2.67076e+06	104388	847099	1.00466e+06	4.24922e+06	1.29003e+06	2.37936e+06	1.84371e+06	7.10951e+06	5.59276e+06	5.65406e+06	4.75928e+06	1.72421e+06	4.46757e+06	3.73775e+06	2.04146e+06	4.46051e+06	4.03316e+06	6.34668e+06	496386	3.39433e+06	3.11169e+06	944240	5.09442e+06	4.44892e+06	5.07162e+06
C8 H14 N2 O3	5.5425e+06	4.90104e+06	4.53793e+06	5.05097e+06	3.4299e+06	2.64156e+06	4.15851e+06	3.7503e+06	5.22605e+06	3.58934e+06	3.76786e+06	3.83572e+06	3.52419e+06	3.51827e+06	3.54913e+06	3.95016e+06	3.2257e+06	3.65155e+06	4.3376e+06	4.19868e+06	4.09436e+06	3.18147e+06	4.0448e+06	3.99419e+06	2.97054e+06	3.66206e+06	4.36351e+06	3.70804e+06	2.89186e+06	3.4872e+06	3.49447e+06	3.13588e+06	4.15361e+06	4.07011e+06	4.1142e+06	3.62142e+06
C8 H21 N8 O4 P	65364	41189	52090.1	270120	237952	57242.3	124916	254104	172991	52272.7	232995	199256	366855	199575	132232	310946	321943	177796	96988.7	31341.4	55721.8	147827	158224	39645.3	218422	230790	271493	147462	228846	55699.9	85255.5	204596	151621	37781.8	287878	209047
C28 H36 N6 O2 P2 S	2.2133e+06	1.87331e+06	2.07371e+06	1.91621e+06	1.41148e+06	635873	1.13043e+06	1.25131e+06	1.78087e+06	1.33143e+06	1.10188e+06	1.56537e+06	1.17667e+06	949936	1.39431e+06	1.55252e+06	1.57183e+06	1.82177e+06	1.5615e+06	1.6682e+06	1.63989e+06	1.3531e+06	1.19117e+06	1.47676e+06	1.25365e+06	1.40321e+06	2.17212e+06	1.19374e+06	1.34124e+06	1.16933e+06	1.19228e+06	1.14821e+06	1.24817e+06	1.38043e+06	1.69206e+06	1.11981e+06
C36 H35 N5 P2	2.2133e+06	1.87331e+06	2.07371e+06	1.91621e+06	1.41148e+06	635873	1.13043e+06	1.25131e+06	1.78087e+06	1.33143e+06	1.10188e+06	1.56537e+06	1.17667e+06	949936	1.39431e+06	1.55252e+06	1.57183e+06	1.82177e+06	1.5615e+06	1.6682e+06	1.63989e+06	1.3531e+06	1.19117e+06	1.47676e+06	1.25365e+06	1.40321e+06	2.17212e+06	1.19374e+06	1.34124e+06	1.16933e+06	1.19228e+06	1.14821e+06	1.24817e+06	1.38043e+06	1.69206e+06	1.11981e+06
C27 H41 N8 O3 P S	236002	216142	221301	118655	90604.4	95907.2	124670	87806.1	159315	89354.9	95660.3	84747.1	92793.7	119298	88418.5	79734.4	71112.8	213044	135512	172545	133277	127903	153434	81369.1	144181	167489	227146	159140	192563	128457	112764	121296	101809	103582	112655	81948.9
C18 H36 N2 O3	8.99899e+06	6.21819e+06	5.7837e+06	2.41097e+07	1.34247e+07	2.9233e+07	2.39198e+07	2.06331e+07	1.52646e+07	1.77613e+07	1.57137e+06	1.18139e+07	1.4739e+07	2.51586e+07	2.39295e+07	2.0885e+07	1.98844e+07	1.3984e+07	6.45792e+06	7.42346e+06	4.46077e+06	1.47722e+07	2.17488e+07	7.5706e+06	1.77032e+07	1.64027e+07	1.07992e+07	1.70706e+07	1.46097e+07	8.99728e+06	3.11185e+07	1.04797e+07	3.15087e+07	6.82833e+06	3.03486e+07	1.27612e+07
C37 H71 N2 P	1.25823e+06	1.21451e+06	2.05198e+06	509199	514521	467085	560630	316852	285235	441059	382797	336076	498857	301046	318845	741066	422835	2.34874e+06	1.24246e+06	1.91413e+06	1.71236e+06	889315	473424	1.91092e+06	638635	2.05717e+06	766928	971440	415197	957446	300310	1.32979e+06	332223	1.46039e+06	284389	266571
C30 H22 N4	185420	259630	225783	109786	110726	112078	103398	82387	100293	128696	69718.3	72686.4	109003	38532	34931.8	73753.8	87762.8	42741.1	112901	102399	52865.7	145052	71132.2	75247.2	105447	52781.2	121538	134085	122583	43495	42025.8	30635.9	43763.5	55635.1	140282	121773
C6 H18 N7 P S2	639482	634716	598079	607354	509661	292457	464737	362748	459344	502348	440457	486875	514236	58015.6	64827.2	553924	270285	304534	533157	500139	585380	58320.7	475915	564064	164604	178564	78881.7	374011	113830	396095	76908.1	95031.7	82540.7	428410	216523	183077
C13 H23 O4 P	400404	417961	445714	401406	235172	158184	73100	190115	182888	255328	52628	69169	57866.3	188934	395369	166856	172075	346262	336844	291155	421058	138793	125768	588842	154387	216439	115469	152058	125591	164684	95301.9	288800	203599	390823	289083	181260
C4 H9 N O2 S	1.65717e+06	2.01369e+06	550990	2.17463e+06	1.75006e+06	1.6429e+06	932134	1.60381e+06	1.22809e+06	1.94533e+06	2.31667e+06	1.71437e+06	1.99294e+06	3.21587e+06	3.90693e+06	2.31388e+06	2.84444e+06	1.81594e+06	190182	135823	1.18496e+06	2.62635e+06	2.28299e+06	2.24926e+06	1.53649e+06	1.4372e+06	1.98371e+06	2.20044e+06	2.1083e+06	2.33028e+06	3.5701e+06	2.04274e+06	244306	2.36991e+06	2.50441e+06	2.82462e+06
C41 H42 O	176983	178208	268241	55498.4	54018.2	17850.5	56769.9	31071.2	74965.9	39895.2	44307.2	22301.3	111820	19054.7	21821.9	314684	16460.8	12756.5	107563	80294.9	206150	12994.9	15861.8	301407	15928.8	12181.6	14434.1	12222.2	11863.1	26916.6	27650.1	28989.3	20598.1	140934	15454.9	12906.9
C5 H9 N S	839077	613352	747177	62119.4	57339.4	57135.2	229532	144412	137245	820793	121142	134399	50333.5	63466.2	71254.5	65036.5	122399	818531	127272	41377.2	836783	48627.7	58577.8	67905	67045.8	165402	74916.4	33347	653225	140693	46465.7	124260	138183	67704.3	64798.3	51184.3
C8 H3 N5 O3 P2	17173.8	12616	13211.5	88437.9	33072.8	80309.6	70204.5	123193	88925.2	71740.2	79331	121051	77166.9	190017	298077	40610.6	145805	64242.5	18948.8	6338.38	11922.6	147792	107556	9157.87	123268	154841	121276	92916.2	53884	35426.8	146893	96371.7	177618	8981.64	140057	40058.4
C20 H23 N O	3.43389e+06	148080	321296	116358	811918	202477	581092	288990	38354.5	190095	62771.7	111932	21302.2	101163	73666.6	72169	94578.9	74305.8	1.40544e+06	831894	2.12144e+06	1.53414e+06	874431	1.23647e+06	261953	90885.5	1.89186e+06	130036	110097	133962	678973	496846	344313	65795.3	219116	62245.4
C6 H7 N9 O	816770	772330	733906	738301	662567	539167	518093	653341	677657	654662	565015	704096	515670	460018	734482	605263	476180	704670	685864	653800	692778	589287	679352	593406	531964	533932	672129	639168	608976	553213	533681	472910	711339	647941	546922	543145
C16 H36 N O4 P	45307.4	33325.2	238438	209811	309800	1.37328e+06	792851	782366	661018	233428	518073	476778	2.14515e+06	1.06035e+06	90547.4	138743	1.0944e+06	1.04188e+06	358796	85282.8	61029.6	800611	577912	531756	1.28486e+06	892607	859998	743111	916657	444090	1.01421e+06	313598	1.14681e+06	588049	1.24182e+06	947362
C28 H49 N5 O	578162	221294	251590	270699	295726	185653	447834	475289	249137	213515	174193	212436	213247	252153	144652	539400	314601	208483	462324	689331	838082	121446	206249	192085	229390	24174.2	301206	309414	237671	214676	481592	206542	481467	227600	520348	287564
C2 H2 N O5 P	982804	829153	1.34371e+06	2.50645e+06	3.25477e+06	3.20377e+06	2.90347e+06	2.90122e+06	1.33426e+06	2.12208e+06	2.28947e+06	2.30111e+06	1.2455e+06	1.54731e+06	2.35721e+06	1.21913e+06	1.00338e+06	1.49428e+06	862719	1.12272e+06	902782	1.71784e+06	2.9522e+06	1.70755e+06	1.51109e+06	2.79909e+06	1.48634e+06	2.29455e+06	1.21371e+06	1.93705e+06	2.27916e+06	1.46806e+06	1.16394e+06	2.96658e+06	1.85376e+06	1.24955e+06
C19 H23 N3 O3	346506	351366	350523	104376	221873	73972.6	155027	148896	126892	173539	183425	283812	171591	196680	466813	118326	170472	119672	255601	288781	294638	92359	202185	301174	204662	183353	211128	78670.8	117462	112114	200537	320779	193183	358176	171277	136657
C13 H27 N8 P	2.41274e+06	995324	138100	295226	186797	191369	163709	182888	162375	174576	186895	181419	157033	168065	335126	151483	153539	69749.3	1.77772e+06	177870	210442	143559	211030	1.0414e+06	149513	513202	191610	298707	851103	179884	370114	158600	350086	171122	156418	900257
C15 H21 N O2 S2	807665	666711	1.03296e+06	675933	293906	216884	303305	223008	225683	249864	236694	248679	272956	340828	652536	371520	291411	717555	518634	629095	697424	719801	683569	936948	352226	710439	623191	274727	340229	250803	300533	462394	386781	354202	544370	255777
C13 H19 N5	754689	2.22545e+06	2.17652e+06	1.04382e+06	311306	260833	162376	118914	143535	111306	133677	115912	139615	331177	393889	181688	119549	1.23163e+06	1.43433e+06	680131	508724	422270	442826	2.65676e+06	310725	286496	111667	328304	257318	323479	316679	244545	278777	1.27207e+06	369684	105894
C5 H16 N6 P2 S2	526314	350749	307352	225859	195546	173425	144918	271481	244350	267700	318620	284998	151260	156389	276442	273401	367268	84586.6	412152	333847	308572	256525	390931	411722	236674	217837	298185	271175	140280	292441	269874	164417	323766	300138	316087	211929
C7 H8 N2 O4	60321.9	55072.7	58488.8	836976	785868	395517	586215	793125	606651	537996	427835	548525	476590	218744	339412	422371	437867	198432	53775.2	47950.9	52448	52192.4	291542	160129	109279	302000	280473	403058	85837.9	474684	267682	306793	118095	519618	54586.8	94574.9
C15 H12 N7 P	92632.6	86620.7	79971.2	68907.3	75871.1	32398.4	56514.7	78968.8	88979.9	86382.7	77912.6	77970.6	82037.3	65204.4	59588.8	69882.4	81015.9	61441.1	87868.4	77869.2	86183	63952.3	70251.9	72712.6	70300.6	60347.9	68907.7	56810.8	68740.5	71716.7	62812.4	55463.1	72510.8	72334.5	59573.1	75690.5
C10 H22 N2 O	837991	801400	941954	3.93772e+06	4.79062e+06	1.2635e+06	4.82206e+06	2.43392e+06	6.29977e+06	2.33627e+06	2.45133e+06	2.16437e+06	2.62471e+06	1.58276e+06	1.57242e+06	2.39878e+06	1.66231e+06	1.46936e+06	511166	473791	468616	1.81783e+06	2.07427e+06	1.43096e+06	2.02494e+06	2.55325e+06	2.45171e+06	1.3427e+06	2.60375e+06	3.70531e+06	1.76471e+06	1.48791e+06	1.86026e+06	2.92151e+06	1.14151e+06	1.27983e+06
C22 H47 N3 O P2 S	2.32819e+06	1.18144e+06	1.06442e+06	2.1609e+06	984996	330074	498477	393157	1.25524e+06	748150	349305	1.19262e+06	852825	45277.9	217936	690581	162226	154070	1.47024e+06	1.18116e+06	806054	217831	207280	1.38164e+06	227204	109107	495144	233855	129573	547421	105986	169703	262201	1.53274e+06	134372	150448
Heptadecanoate	8.84795e+06	6.9109e+06	6.5638e+06	7.97297e+06	1.94876e+07	1.18707e+07	1.74434e+07	1.75525e+07	1.65798e+07	1.13453e+07	2.12518e+07	1.29286e+07	2.14513e+07	1.0679e+07	1.03993e+07	1.28698e+07	2.35291e+07	4.19499e+06	6.89916e+06	6.96909e+06	7.37986e+06	1.4327e+07	2.75277e+07	9.56754e+06	2.19274e+07	2.36723e+07	1.77475e+07	1.15027e+07	2.74758e+07	1.44767e+07	1.15567e+07	1.4115e+07	1.19864e+07	1.64599e+07	1.10462e+07	1.13036e+07
C8 H4 N3 O3 P	12216.4	11620.8	26124.2	108913	53718.6	127295	81208.9	150499	61769.6	71425.8	126412	103030	98296.1	258997	473363	25557.1	216442	197902	11893.9	11308.6	13707.9	174948	188662	10699.2	162829	224988	265039	178770	164449	60855.5	235738	175916	315450	13783.7	253359	118579
C24 H36 N6 O8	5.78953e+06	2.82618e+06	3.04861e+06	2.34709e+06	3.64019e+06	1.34617e+06	3.18315e+06	2.55147e+06	2.87553e+06	2.26844e+06	2.23819e+06	2.59266e+06	2.12677e+06	3.62669e+06	2.41489e+06	1.96661e+06	2.97328e+06	1.84638e+06	4.07215e+06	3.83229e+06	3.37254e+06	2.65959e+06	2.71144e+06	1.77951e+06	3.27456e+06	2.70581e+06	3.93185e+06	2.3094e+06	3.16916e+06	2.38935e+06	2.5526e+06	2.36358e+06	3.83666e+06	2.23112e+06	3.45576e+06	3.61447e+06
C36 H68 N2 O2	1.87071e+06	2.14585e+06	2.97706e+06	1.52852e+06	1.03293e+06	1.26839e+06	1.24058e+06	458394	774569	949302	1.07976e+06	1.06103e+06	1.18588e+06	855227	2.31819e+06	1.1769e+06	1.02443e+06	1.61222e+06	1.28037e+06	2.78233e+06	2.38037e+06	1.46218e+06	1.16671e+06	1.43369e+06	1.35246e+06	1.31711e+06	1.47428e+06	735240	957584	1.92611e+06	3.73476e+06	1.44148e+06	902168	1.92966e+06	772273	723886
C12 H29 N2 O7 P	339307	125913	265100	130569	118459	55767.8	93977.7	74806	69086.8	117859	102833	112308	93866.9	279266	111529	81347.7	66511.5	38028.7	257363	194615	283583	36876	253690	278951	66031.1	50101.4	219495	34335.5	34298.1	107728	92380.3	338614	30286.6	208478	63408.8	180854
C15 H32 N3 O P S	1.46953e+06	537862	982116	457544	316507	150626	552916	291396	526580	144802	125222	337960	167917	293441	567326	231285	145056	229402	191750	212955	270509	18295.3	143616	83997.7	142491	390663	110391	536460	135937	183349	145432	97949.3	127744	97429.7	138828	28175.7
C20 H21 N3 O3	531302	577578	558783	119138	104118	121474	105961	109808	98588.8	107060	106468	104103	88480.8	442029	1.17004e+06	99819.1	98083.5	94855.7	332557	440222	437971	103147	134249	122633	99895.7	93419.4	114557	99404.3	95306.5	121475	132998	103202	314449	494639	103551	99549.5
C18 H25 N3 S	290426	94634.9	341547	106981	198337	77398.6	188752	134395	107794	124418	250873	87214.2	110467	151263	101988	498550	117803	130761	341024	430450	198410	117087	154355	162594	138863	145810	113481	223251	146969	99467.8	102553	78183.6	112840	137258	196958	208253
C16 H38 N10 O2	173164	116151	212690	1.54916e+06	607112	1.1134e+06	1.76629e+06	2.9091e+06	2.07167e+06	1.69147e+06	1.30847e+06	829971	1.71344e+06	1.47864e+06	3.27931e+06	1.29826e+06	2.79774e+06	1.19862e+06	220541	418212	423722	1.76726e+06	1.89339e+06	192162	1.02416e+06	1.95557e+06	1.50212e+06	1.28633e+06	1.43528e+06	374880	4.06792e+06	1.52601e+06	3.38475e+06	468997	4.03245e+06	534338
C9 H14 N2 O4	1.43813e+06	3.45208e+06	3.48419e+06	5.08721e+06	4.87332e+06	3.91887e+06	5.00877e+06	5.7111e+06	5.22414e+06	2.98218e+06	4.71362e+06	5.19514e+06	4.70551e+06	6.88157e+06	8.16637e+06	4.36743e+06	6.15613e+06	3.65498e+06	2.86894e+06	2.89693e+06	3.30503e+06	2.24706e+06	4.3854e+06	3.9094e+06	6.13867e+06	7.93098e+06	6.51949e+06	4.62964e+06	4.81553e+06	3.81374e+06	2.65463e+06	5.62804e+06	6.46013e+06	4.39331e+06	6.53764e+06	3.19574e+06
C31 H60 N P S	4.34053e+06	4.22457e+06	4.04154e+06	6.73854e+06	4.59307e+06	5.74604e+06	5.45172e+06	7.27216e+06	6.67811e+06	5.48617e+06	5.10524e+06	4.73691e+06	6.096e+06	6.22825e+06	6.24833e+06	4.65664e+06	6.29046e+06	4.85355e+06	4.47326e+06	4.6016e+06	3.39947e+06	4.6889e+06	5.97214e+06	4.30392e+06	4.87859e+06	4.24271e+06	4.61145e+06	4.98604e+06	4.48326e+06	5.8687e+06	6.58171e+06	5.97114e+06	6.69897e+06	4.3849e+06	4.73488e+06	4.89264e+06
C22 H44 O10	632338	692832	676149	19345.7	12808.9	96941.1	10948.1	12870.1	13462.7	166155	67936.1	101652	85260.1	11247.1	37335.2	8937.49	10212	9490.36	495554	603839	627310	18631.9	21510.1	1.93875e+06	30878.7	26617.7	50584.3	8779.32	27757.5	11707.4	12941.8	11394.2	24524.7	514383	10102.9	8407.93
C19 H51 N10 O P3	1.48135e+06	1.65972e+06	1.47097e+06	1.45947e+06	963170	817902	1.16827e+06	725845	753309	766579	462240	141529	217060	995472	507828	579725	558075	244723	1.24827e+06	1.1735e+06	1.21037e+06	780958	1.56603e+06	1.00902e+06	1.03473e+06	142830	844052	156208	863580	912938	925716	512434	1.80869e+06	880631	87414.5	998128
Helenalin	17081	82883.1	210370	26461.9	13213.3	13661.7	13601.4	14352.6	41195.4	15680.7	14729.2	20833.3	13840.5	13987	57227.4	26577.1	29580.9	39256	15381.4	106090	17581.6	25017.9	14713.4	15335	13795.4	25261.7	52489.9	12259.2	34596.2	28853.5	40319.1	13075.9	48289.5	20370.3	50179.9	25913.4
C47 H70 N5 P	12567.4	56011.9	17918.9	11662.5	25429.1	15902.9	12994	15571.3	8687.33	49609	21473	27313.8	14487.2	12674.3	10253.5	13180.1	18511.1	18639.9	79027.9	14098.1	65813.6	21261.8	14162.9	34586.8	21911.6	20885.5	13100.2	13118.9	17446.6	28294.9	36577.9	17715	10086.3	26186.1	12234	18358.4
C15 H31 N9 O2	375015	414027	507735	218045	144417	116674	206010	125407	182326	165863	143764	98115.7	146095	184014	172901	409369	224390	466212	347018	373741	419106	303768	391671	452225	253953	309415	300346	305472	277489	348963	47960.7	174394	211692	425976	311170	283174
C12 H33 N6 O P	722562	619672	526475	2.19008e+06	1.23277e+06	1.99035e+06	2.6078e+06	2.46346e+06	2.24746e+06	2.14868e+06	2.20674e+06	1.51308e+06	1.95589e+06	4.77717e+06	3.13116e+06	2.23722e+06	4.794e+06	1.47567e+06	379621	725425	306872	2.20489e+06	3.37972e+06	707000	2.30105e+06	2.57584e+06	1.9472e+06	1.81585e+06	1.92854e+06	1.07699e+06	6.96157e+06	2.1034e+06	3.79821e+06	530641	4.8906e+06	1.49146e+06
C6 H12 N5 O P	265690	202568	254897	182556	250962	81044	169054	98932.5	155491	197387	183166	242587	160952	43380.8	32428	138020	83499.7	55625	299999	172205	213911	49045.2	51391.1	320660	67924.6	24518.9	32466.8	52578.7	22038.3	171156	31552.1	62344.4	36636.5	273741	52655.9	34283
C17 H36 N10 O3	1.11061e+06	605481	3.34985e+06	81162.1	103921	1.54363e+06	1.37961e+06	382850	1.69043e+06	579983	234549	157001	140189	469888	568010	1.04207e+06	151907	539905	924203	4.17731e+06	851330	147584	453367	2.14761e+06	378469	573435	1.70792e+06	641317	233820	127310	1.32884e+06	142794	286593	691594	911545	357043
C20 H31 N O7	6.27446e+06	2.25416e+06	496734	3.38074e+06	1.65594e+06	1.29905e+06	1.91088e+06	341624	1.72573e+06	2.39182e+06	1.27871e+06	197475	22229.7	1.85629e+06	1.73205e+06	2.75199e+06	1.89657e+06	28277.7	4.40504e+06	4.75709e+06	1.52082e+06	1.05182e+06	2.18363e+06	2.32176e+06	1.78795e+06	1.97534e+06	1.36634e+06	1.69413e+06	1.87282e+06	2.0709e+06	1.25809e+06	2.81793e+06	770540	479780	978427	1.58927e+06
C17 H40 N9 O2 P S	363543	183685	113455	119020	45773.1	20263.3	19811.1	141015	179786	150822	148833	16359.4	159551	130962	91519	122495	101531	14553.9	148468	217197	178299	23861.1	65310.9	327751	27214	12480.1	23689.2	21692.3	12377.2	99839.1	28905.6	13791.6	103833	213068	14929.3	13162.3
gamma-Aminobutyric acid	1.6257e+06	2.01274e+06	95380.1	3.96617e+06	3.99804e+06	1.32819e+07	1.6614e+06	7.57933e+06	2.15827e+06	4.73144e+06	9.79506e+06	9.0213e+06	3.15938e+06	4.15609e+06	5.32638e+06	7.42431e+06	1.77649e+07	1.32098e+07	513308	100021	148249	2.30669e+06	1.17128e+07	1.53465e+06	3.39178e+06	4.2689e+06	4.31807e+06	1.04203e+07	8.98236e+06	8.25747e+06	5.22606e+06	3.16167e+06	1.33893e+06	5.25937e+06	6.23805e+06	9.38864e+06
Cytosine	939430	751192	671333	127368	254058	335588	149969	256248	125740	705203	154504	138489	148094	454937	728974	155845	1.05947e+06	167032	870646	815379	755920	644357	207400	227067	641881	586410	264932	642484	704330	574275	836531	156026	896246	545887	141293	169389
C6 H20 N8	183273	234830	217089	66582	190766	94334.8	81169.8	231654	135408	208001	128654	152850	97394.9	165541	208290	109677	197738	147458	244245	270471	189599	116019	160754	120987	192721	123252	197500	67579.7	133493	146092	192216	100776	262372	179333	197524	106639
C7 H17 N O	4147.36	9897.68	4183.54	53379.8	17726.1	77849.6	32817.1	77894.6	42056.8	43207.2	42985.2	60516.6	42439.9	141273	104129	20493	166709	92986.8	4113.98	6445.41	4702.39	70689.1	56597.4	11024.1	68509.8	112571	57707.7	32906.9	75237.3	13854.4	198159	151821	152386	12652.3	104526	118413
C19 H37 N3 O3	45196.1	29839.6	28394.1	253938	75169.7	155532	180235	123590	69468.2	141124	127130	72414.9	102583	145564	175128	132480	128112	57066.2	33486.3	42161	30955.3	96898.9	108357	35429.9	103814	95053.8	53009.8	75699.1	58996.4	40854.7	196453	78949	181940	38055.1	185922	57486.5
C12 H22 N8 O	295355	166703	131358	3.5379e+06	2.20917e+06	3.49189e+06	2.68601e+06	4.10939e+06	4.39231e+06	5.34529e+06	4.69267e+06	2.66413e+06	3.67674e+06	3.87051e+06	3.61223e+06	1.19785e+06	3.2502e+06	1.7917e+06	163913	89361.4	153044	801244	1.26477e+06	46182.2	902177	708669	902594	1.54055e+06	1.02222e+06	1.06359e+06	4.18903e+06	2.89067e+06	4.12572e+06	181898	202748	473249
C23 H52 N10 O3	1.57497e+06	217007	629403	516216	282138	333094	337604	342612	298263	242046	314720	286072	279079	330936	329998	594668	730169	364022	919158	527469	930451	510784	620199	488932	300393	290006	634394	523876	271003	466996	488440	295781	375088	1.04633e+06	396980	700646
C18 H43 N5 O5	271954	252475	124547	7.97225e+06	6.40744e+06	2.62654e+07	7.07118e+06	1.18607e+07	6.60784e+06	5.12406e+06	6.36317e+06	1.30407e+07	6.95267e+06	1.67574e+07	1.7049e+07	1.56712e+06	1.45798e+07	117773	178157	144253	206707	8.32955e+06	6.03529e+06	139223	7.80379e+06	6.82027e+06	8.01444e+06	9.07037e+06	8.88705e+06	3.54731e+06	1.30605e+07	1.35309e+07	1.60224e+07	143668	2.4771e+06	2.01871e+06
C5 H15 N4 O2 P	1.23004e+06	823824	2.56208e+06	2.41195e+06	2.29921e+06	760633	3.93376e+06	2.8401e+06	2.72667e+06	2.64161e+06	2.55825e+06	1.92943e+06	3.78382e+06	2.55787e+06	2.1501e+06	2.17902e+06	2.49328e+06	1.45828e+06	912483	1.49228e+06	104476	1.37786e+06	2.24938e+06	2.79879e+06	2.18317e+06	2.16866e+06	1.96653e+06	2.20382e+06	1.76351e+06	2.19272e+06	2.29144e+06	2.37867e+06	545634	2.46477e+06	2.62116e+06	1.75735e+06
C18 H41 N3 O4 P2	87761.4	59813.2	63523.5	289172	445016	257777	150853	526578	342808	391517	466140	520227	211990	1.07378e+06	1.04927e+06	540534	902404	335301	58404.1	69377.3	77822	249532	967914	688761	575419	640243	614980	965863	620564	979478	1.22605e+06	1.2489e+06	2.41781e+06	515151	721442	695655
C14 H19 N O3	3.14961e+06	3.75096e+06	3.98867e+06	1.1651e+06	1.53773e+06	413477	1.18541e+06	1.30891e+06	978597	3.15279e+06	863538	2.2049e+06	1.2336e+06	3.54378e+06	4.30084e+06	1.51009e+06	195590	99531	4.14204e+06	2.81257e+06	4.45614e+06	311874	337530	7.15363e+06	611374	132712	616803	420723	360541	2.35472e+06	1.84271e+06	1.84023e+06	1.62702e+06	3.8087e+06	300314	600119
LysoPC(18:1)	1.23568e+06	987497	939442	722736	144959	149287	202301	120751	251831	143515	135791	128077	166424	770597	838888	206570	143766	363843	627458	794068	222028	132591	400459	83250.9	142983	362000	138352	103182	178001	141242	1.35584e+06	649346	756911	230725	672088	146606
C13 H34 N8 P2	253298	216868	231849	1.14624e+06	1.17788e+06	784554	1.07948e+06	2.2498e+06	1.60835e+06	2.13526e+06	2.04731e+06	638225	1.30942e+06	1.38654e+06	1.34092e+06	424234	1.7705e+06	1.25003e+06	113779	111998	211722	585371	800013	163081	419518	613417	836155	818731	675515	467920	1.66023e+06	963306	2.02736e+06	156094	250813	354124
C15 H22 N3 O6 P	2.57625e+06	3.14017e+06	5.26846e+06	2.46573e+06	1.94537e+06	773875	1.32774e+06	1.79409e+06	3.02478e+06	1.93795e+06	1.57736e+06	1.95143e+06	1.50453e+06	1.41353e+06	2.28549e+06	2.01675e+06	358741	3.56111e+06	2.38704e+06	2.04518e+06	3.23623e+06	1.77207e+06	1.79309e+06	1.52598e+06	1.84022e+06	1.97999e+06	3.66871e+06	1.54663e+06	2.11085e+06	2.51521e+06	1.18556e+06	1.36951e+06	2.52239e+06	2.2833e+06	142831	1.28339e+06
N-Acetyltryptophan	780240	1.32271e+06	1.11965e+06	1.31598e+06	682212	682350	654577	682124	471924	966111	680496	882130	531189	752940	837363	549837	1.09983e+06	339134	1.3107e+06	1.83345e+06	738967	732483	642244	1.24214e+06	850978	441248	846155	878352	740908	1.0816e+06	921076	791772	1.018e+06	487763	882440	983767
C20 H43 N7 O	2.52283e+06	2.39122e+06	1.75242e+06	11343.4	93542.3	15669.5	784170	253756	567869	12037.8	11882.2	11761.9	277676	2.57944e+06	2.50135e+06	245605	309908	7053.17	2.66277e+06	10881.8	2.34208e+06	2.72389e+06	24504.1	3.21951e+06	70334.7	100705	63388.6	1.51619e+06	12794.8	14726.4	54107.6	27320.8	41151.3	113390	32291.3	35899.4
C13 H17 N5	2.28344e+07	2.78486e+07	3.31127e+07	1.7049e+07	2.07753e+07	9.25022e+06	1.68605e+07	1.75896e+07	2.51542e+07	1.69562e+07	1.64972e+07	1.54542e+07	1.75792e+07	2.4978e+07	2.50144e+07	1.72773e+07	1.90824e+07	5.04509e+06	2.87792e+07	2.85456e+07	2.3179e+07	1.98442e+07	2.39362e+07	2.5291e+07	1.20199e+07	2.1444e+07	2.25357e+07	2.23362e+07	2.15386e+07	3.18365e+07	1.72498e+07	1.72448e+07	8.06911e+06	2.87465e+07	1.56915e+07	1.97139e+07
C22 H36 N3 O P3	1.16671e+06	1.09309e+06	718220	545780	440012	265728	208878	624062	1.64813e+06	136329	212507	619179	153038	73818.3	354597	160611	598305	58326.2	114235	693305	935531	60254.1	49498.2	282050	52628.5	49289.5	126260	46196.6	60388.5	282757	225454	77446.4	761105	200361	68996.2	52361.5
Thymine	1.00827e+08	8.67983e+07	7.46449e+07	6.76279e+07	1.33942e+08	1.2067e+08	8.09694e+07	1.80661e+08	8.98232e+07	1.34834e+08	1.39483e+08	1.42525e+08	1.49764e+08	1.98143e+08	2.12139e+08	1.27773e+08	2.48374e+08	1.77947e+08	7.29629e+07	6.56698e+07	7.90259e+07	1.35919e+08	1.22028e+08	5.96947e+07	1.44926e+08	1.42004e+08	1.70601e+08	1.31478e+08	1.54019e+08	1.13206e+08	2.30947e+08	1.80976e+08	2.89142e+08	9.81823e+07	1.8693e+08	1.78787e+08
C15 H25 O3 P	4.58612e+06	5.1899e+06	5.21767e+06	1.67971e+06	331942	3.40619e+06	4.20496e+06	3.29126e+06	2.76128e+06	2.86282e+06	2.62603e+06	1.85961e+06	847824	626521	2.07612e+06	2.73061e+06	2.81406e+06	795474	4.1391e+06	5.37374e+06	4.55646e+06	3.38007e+06	4.15378e+06	6.65182e+06	3.57738e+06	3.21634e+06	97338	273001	2.14353e+06	656613	3.63026e+06	576779	4.70515e+06	5.14802e+06	4.5855e+06	1.3695e+06
C26 H43 N10 P S	64687.8	74955.1	148167	31188	18288.7	18799.6	38918.6	24584.9	46691.4	33882.5	31582	33766.4	38644.8	32404.7	25178.6	116692	56267.6	30228.9	72865.4	56731	85671.3	44909.3	99008.2	65548.5	58920.6	58769.2	51462	45235.4	44027.3	37763.8	31044.5	17714.6	47822.6	72515.2	67247.8	82668.1
C15 H42 N10 O P2	72303.3	1.44646e+06	1.44879e+06	452094	85624.7	16160.5	86299.4	80304	73643.4	55919.3	535494	146595	814676	71772.7	97988.2	55193.8	58169.2	59305.7	1.0502e+06	57021.9	69695.8	62193.9	68315.3	112817	54480.3	60159.1	70219.8	55928.7	59659.8	59805.7	77365.1	76086.4	83768.3	938727	64850.3	657576
C13 H29 O2 P	52938.3	30971.8	63523.9	132592	99669	342878	59514.5	75793.6	161989	149958	118489	190562	132617	213287	168346	127284	256306	82285.4	80344.8	16338.7	48665.1	157969	129702	27947.7	125714	123173	160492	107103	139351	109448	215244	118524	173684	27981.4	99582.8	95644.3
C21 H31 N5 O2	2.11804e+06	1.60375e+06	1.82142e+06	4.92551e+06	3.36292e+06	2.32211e+06	4.39453e+06	4.78471e+06	4.49414e+06	4.30849e+06	4.37895e+06	3.94964e+06	2.27417e+06	4.16469e+06	4.14985e+06	2.74111e+06	4.37112e+06	894489	1.88811e+06	2.03065e+06	1.08473e+06	2.66555e+06	4.71981e+06	3.39243e+06	1.20775e+06	2.52186e+06	3.02293e+06	2.58658e+06	2.48748e+06	2.10526e+06	5.00297e+06	1.57135e+06	5.02081e+06	2.73482e+06	3.34761e+06	3.32526e+06
C5 H10 O5 S	33357.7	7676.65	11703.4	307264	425224	988820	246166	782220	369480	142580	383610	597337	315883	1.01656e+06	1.09908e+06	159378	599118	8577.9	12282	4644.65	13819.3	1.55542e+06	1.26631e+06	142612	1.37798e+06	703603	1.31084e+06	1.73122e+06	731699	903976	1.04941e+06	735257	1.36664e+06	110773	108461	157908
C18 H36 N2 O4	9.15777e+07	7.1255e+07	6.06015e+07	2.51145e+08	1.00603e+08	198494323	2.21285e+08	3.46243e+08	2.20179e+08	2.1374e+08	1.97617e+08	1.20325e+08	1.8825e+08	4.01696e+08	4.12885e+08	2.34302e+08	4.09278e+08	1.445e+08	7.10743e+07	7.36324e+07	4.78505e+07	2.22266e+08	3.28981e+08	6.6658e+07	199635142	2.35404e+08	1.78776e+08	2.00131e+08	1.75362e+08	1.05785e+08	5.73561e+08	2.01591e+08	5.29825e+08	7.10335e+07	4.02401e+08	1.56097e+08
C20 H23 N5 O	33735.6	38339.2	18052.4	111798	69989.9	92229.4	60716.3	89807.3	107758	80901.5	19424.6	59202.8	101819	37683.5	73524.5	70993.3	136063	74221.1	60659.5	48233.6	37702.1	71120.1	149229	101228	78411.5	91932.5	106977	92429.5	80204.1	130866	191846	32577.9	61820.8	71176	98901.4	77280.3
C9 H10 N2 S	1.14265e+06	794615	1.10983e+06	922387	856996	711919	1.63635e+06	841339	803473	900423	1.13308e+06	775813	876054	846736	1.10417e+06	1.08143e+06	849373	616435	1.46835e+06	1.24958e+06	1.3606e+06	746254	688493	711572	915892	823295	647684	835877	1.15209e+06	827100	736553	858330	972428	434848	979734	590965
C5 H15 N3 O6 P2 S2	17488.8	18061.3	23677.3	109953	35130	86352.2	78986	158046	107233	88711.1	105322	135944	92437.7	246518	370716	51988.2	180582	73093.3	23238.9	18119.6	13576.4	181803	131711	10090.1	146174	206743	159930	120690	59377.2	43192.4	198615	120267	233236	14469.9	187999	39814.4
C20 H40 N8 O6 S2	3.51328e+06	2.94075e+06	2.65299e+06	2.18723e+06	2.30075e+06	1.6781e+06	2.00755e+06	1.83393e+06	2.528e+06	1.73742e+06	2.16926e+06	2.34074e+06	1.86155e+06	2.20876e+06	2.48118e+06	2.17159e+06	2.3836e+06	2.83805e+06	2.28e+06	2.36901e+06	3.11269e+06	2.76113e+06	2.08515e+06	2.20724e+06	2.5641e+06	2.67096e+06	2.97101e+06	1.87605e+06	2.88634e+06	2.31117e+06	1.92014e+06	2.1597e+06	2.44034e+06	2.27989e+06	2.37202e+06	1.70872e+06
C17 H36 N3 O2 P S	405810	87329.9	194613	442782	642343	60578.2	650170	56580.3	839887	664275	719371	822852	637877	412955	988824	459255	463229	134553	140537	123409	124214	265019	504064	533106	353757	344015	397980	508187	419442	404867	173239	461975	620643	542668	547146	412761
C36 H46 N2 O10 S	1.82581e+06	1.48366e+06	1.49414e+06	1.13983e+06	1.10182e+06	322776	961967	965724	1.22294e+06	901190	838647	854957	702508	1.0518e+06	1.30715e+06	1.10216e+06	1.39856e+06	1.0782e+06	1.21907e+06	872647	1.42438e+06	1.00151e+06	772089	546583	1.03483e+06	881040	1.65478e+06	894234	1.19009e+06	842508	1.08974e+06	779748	1.09166e+06	830415	1.29915e+06	997408
C12 H29 N7	1.35744e+06	2.51104e+06	2.04451e+06	3.46437e+06	4.16648e+06	3.06655e+06	4.24102e+06	4.07651e+06	4.47568e+06	4.05549e+06	4.05911e+06	4.75385e+06	4.11369e+06	3.00408e+06	3.02563e+06	5.69246e+06	5.22914e+06	4.49218e+06	3.46167e+06	3.01771e+06	2.43345e+06	3.80259e+06	5.48464e+06	1.8256e+06	4.04537e+06	5.89952e+06	3.84275e+06	5.56748e+06	1.6072e+06	5.23251e+06	2.75738e+06	3.94317e+06	3.64537e+06	5.03092e+06	5.59644e+06	1.99153e+06
C2 H2 N4 P2	5.13348e+06	6.06656e+06	1.81745e+07	5.5568e+07	1.85138e+07	2.357e+07	2.53377e+07	3.62814e+07	3.28259e+07	2.49428e+07	3.05398e+07	2.81417e+07	2.5254e+07	1.75062e+07	2.30614e+07	2.2062e+07	2.29912e+07	1.15927e+07	4.33802e+06	1.81712e+07	4.88404e+06	1.1963e+07	1.53421e+07	2.66394e+07	1.59974e+07	1.59148e+07	2.02629e+07	1.84033e+07	1.26832e+07	2.41823e+07	1.80054e+07	2.13119e+07	1.54869e+07	1.80035e+07	1.64999e+07	1.19724e+07
C7 H9 N5	260424	241485	95891.1	40980	95927.4	4.144e+06	57802.9	90510.4	57437.5	4.34134e+06	5.34253e+06	5.70666e+06	58798.7	1.06984e+07	9.75939e+06	513013	9.36083e+06	1.12027e+07	172486	172143	214315	6.41992e+06	5.00113e+06	838051	5.42599e+06	5.63028e+06	6.54414e+06	4.44405e+06	6.17933e+06	4.40804e+06	8.16954e+06	7.56946e+06	1.14005e+07	3.67982e+06	6.64923e+06	6.19197e+06
C22 H4 N O P S	17488.8	18061.3	23677.3	109953	35130	86352.2	78986	158046	107233	73670.2	105322	135944	92437.7	246518	370716	51988.2	180582	73093.3	23238.9	18119.6	13576.4	181803	131711	10090.1	146174	206743	159930	120690	59377.2	43192.4	198615	120267	233236	14469.9	187999	39814.4
C19 H31 N5 S	12040.5	10680.8	75465.6	129141	117890	124525	139739	244630	247736	191844	155006	179056	176198	83901.6	73260.4	36545.9	252559	201215	18712.4	13223.8	13828.3	39395.5	89141	127472	38327.4	59783.8	83885.3	108703	56318.7	146694	51723.9	184441	41208.4	23741.7	38528.7	79859.1
C17 H32 N3 O P	1.07061e+07	8.27483e+06	7.0265e+06	3.25053e+06	2.7226e+06	1.47311e+06	5.18662e+06	1.74477e+06	1.41348e+06	4.09027e+06	3.19808e+06	1.4403e+06	3.40268e+06	2.63694e+06	3.8037e+06	9.29759e+06	6.25486e+06	4.43305e+06	9.29148e+06	8.75215e+06	6.69002e+06	6.03601e+06	8.97731e+06	1.17024e+07	3.24688e+06	5.40395e+06	4.90912e+06	5.06986e+06	4.91718e+06	5.84452e+06	5.53896e+06	2.83873e+06	6.77827e+06	8.99102e+06	4.7859e+06	8.04476e+06
C16 H36 N5 O2 P S	2.24693e+06	1.9216e+06	2.29408e+06	863785	2.16606e+06	1.81836e+06	788708	681854	422911	1.36916e+06	1.17023e+06	1.24444e+06	1.67765e+06	288898	1.32982e+06	2.22915e+06	1.67833e+06	258773	1.35462e+06	1.17465e+06	3.97151e+06	568472	1.052e+06	661786	1.02257e+06	1.36319e+06	672391	1.18492e+06	601924	3.20903e+06	878485	488407	1.03863e+06	505094	995734	1.46564e+06
C2 H2 N3 O4 P S	332137	251429	316473	331521	88485.8	108617	240672	221502	136336	188332	216738	247504	211283	214383	265935	245378	225754	102990	316949	243665	242697	229192	255665	265354	113111	199267	182830	145577	125058	218434	186015	180897	184438	315115	131734	178135
C27 H66 N9 P	1.75801e+06	1.89292e+06	4.79658e+06	1.31531e+06	140918	778116	953969	735650	939372	95231.3	191625	795744	872755	121304	175319	1.2263e+06	946889	264054	1.33504e+06	1.77133e+06	395503	1.39325e+06	919883	1.28618e+06	1.05462e+06	1.11335e+06	1.23151e+06	1.2406e+06	878976	1.40545e+06	45869.3	1.22218e+06	43913	2.8401e+06	773792	87069.7
C9 H10 N2 O2	3.74348e+06	2.67966e+06	2.21419e+06	5.21051e+06	4.46394e+06	5.36128e+06	4.83856e+06	5.59679e+06	4.98381e+06	4.56312e+06	4.51295e+06	4.35832e+06	4.30451e+06	3.84037e+06	3.9959e+06	4.22336e+06	4.69415e+06	8.01116e+06	3.21682e+06	2.64144e+06	2.85357e+06	3.37967e+06	6.02109e+06	7.71859e+06	2.71327e+06	3.39321e+06	3.83086e+06	3.56403e+06	3.2286e+06	4.2874e+06	4.00736e+06	3.70225e+06	4.09958e+06	5.15271e+06	3.34958e+06	3.85861e+06
C23 H26 O3 P2	311188	404843	313430	205694	182433	72315.4	176875	301330	299545	241223	216846	293745	162803	129029	271118	281052	146672	275952	174296	319626	399267	242919	234326	195889	264537	250472	345267	270680	263685	228884	205649	227162	100865	236450	93848.4	178297
C10 H12 N2 O	573335	227726	724858	3.74995e+06	2.3532e+06	1.77371e+06	2.2026e+06	1.72207e+06	2.833e+06	2.90394e+06	2.8125e+06	1.89097e+06	2.47841e+06	1.03866e+06	1.09189e+06	1.51086e+06	1.56595e+06	1.33276e+06	514026	534729	737584	1.28128e+06	1.66389e+06	788058	1.07552e+06	1.30399e+06	1.37997e+06	1.04127e+06	1.01845e+06	1.18379e+06	1.02537e+06	442890	980435	834219	1.13383e+06	1.07621e+06
C10 H17 N3 O3	9.35493e+07	7.53172e+07	6.40418e+07	5.6525e+07	5.13434e+07	4.38103e+07	4.69322e+07	5.99654e+07	5.49442e+07	4.54442e+07	4.85616e+07	4.86992e+07	4.31279e+07	2.35606e+07	2.46127e+07	5.3758e+07	4.30482e+07	4.86195e+07	6.35025e+07	5.41829e+07	6.32636e+07	6.66663e+07	6.42546e+07	4.26414e+07	5.42955e+07	5.36529e+07	7.48728e+07	5.44897e+07	5.81549e+07	6.70343e+07	2.86099e+07	2.35713e+07	3.03537e+07	6.1246e+07	5.71078e+07	5.94182e+07
C23 H44 O3 P2	3.12848e+06	1.53531e+06	2.96566e+06	4.53376e+06	390972	103872	747259	1.9112e+06	1.83269e+06	2.57416e+06	2.16907e+06	947212	831818	918692	618453	747093	1.92964e+06	150461	2.94553e+06	3.9453e+06	1.70384e+06	1.20976e+06	561216	2.33405e+06	1.4918e+06	2.2143e+06	2.02137e+06	2.20735e+06	1.13906e+06	859239	420905	855931	1.29177e+06	2.04323e+06	546846	100797
C8 H15 N3 O6	5.48475e+06	3.05382e+06	1.99715e+06	568974	1.40573e+06	2.85518e+06	2.93945e+06	1.5362e+06	796155	1.65763e+06	2.01109e+06	955736	1.31698e+06	1.86429e+06	397583	3.67233e+06	1.89621e+06	1.31052e+06	3.39794e+06	3.65195e+06	1.61112e+06	655479	2.67276e+06	3.30867e+06	302599	1.50907e+06	627582	1.92568e+06	1.60126e+06	2.13679e+06	720372	1.07932e+06	614839	2.39232e+06	1.3161e+06	4.05777e+06
C4 H8 O9 S	734120	324571	1.0116e+06	2.2002e+06	1.29679e+06	1.55331e+06	4.52038e+06	1.18242e+06	1.36653e+06	1.42961e+06	2.36459e+06	2.10551e+06	1.34414e+06	1.23312e+06	1.47857e+06	2.02275e+06	1.51154e+06	1.56605e+06	824742	890219	1.02101e+06	2.49704e+06	1.29708e+06	1.02921e+06	1.1615e+06	1.16226e+06	853230	1.87825e+06	1.17083e+06	2.18718e+06	2.15571e+06	2.32351e+06	2.2032e+06	2.38275e+06	1.58845e+06	1.54481e+06
C24 H47 N O P2	199691	143331	185620	120777	111150	81504.9	82438.9	158662	203566	121320	120957	87985.6	94331.3	89287.8	109215	134037	155300	134179	166373	165848	159288	130021	138408	179460	125123	120234	98479.4	102467	120840	147950	117256	66105.9	126573	168733	179041	144814
C19 H43 N8 P S4	679080	388860	288518	197494	105257	90266.6	186737	51203.3	244609	149158	169764	72513.9	197941	262358	87806.1	259101	42469.3	32061.9	329459	327931	143143	159088	297291	259492	87333.4	31329.1	238785	185552	203362	216141	158410	59688.3	182459	165146	215878	641304
C3 H8 O S	1.68965e+06	577029	4.66487e+06	266574	176374	126017	276213	452662	580149	301891	263335	218976	335600	446256	249512	51755.4	309743	1.33733e+06	444236	876187	475834	281954	694162	1.38127e+06	166893	1.07474e+06	184129	261018	240719	297392	362320	180464	366988	1.25476e+06	406514	215524
C33 H58 S2	2.31347e+06	1.60996e+06	1.32207e+06	1.95041e+06	646317	482389	1.27291e+06	757179	791114	1.14558e+06	795802	255234	725476	1.18374e+06	588119	1.58079e+06	1.07121e+06	467461	1.84595e+06	1.9797e+06	2.02445e+06	1.16063e+06	1.77842e+06	1.91568e+06	1.31723e+06	1.15767e+06	1.23529e+06	989565	1.03284e+06	1.24215e+06	1.34268e+06	809220	1.51269e+06	1.66355e+06	2.50173e+06	1.33389e+06
C24 H58 N8 S	389597	481831	651941	401544	349286	208101	333068	427307	451217	278378	248943	290171	275995	418630	293411	224203	232523	272712	398329	666854	611387	363729	267888	616389	501650	407888	532143	361957	390256	445377	133797	415606	281482	625145	448281	388659
C11 H15 N O	127895436	1.37656e+08	1.19653e+08	1.1908e+08	1.0577e+08	9.98453e+07	1.0095e+08	1.11202e+08	1.24156e+08	1.10713e+08	1.07777e+08	1.05595e+08	1.01637e+08	9.57844e+07	1.12139e+08	1.14091e+08	1.1089e+08	9.2965e+07	1.24427e+08	113817481	1.23913e+08	1.16823e+08	1.22986e+08	1.19445e+08	1.16034e+08	1.10668e+08	1.25334e+08	1.20969e+08	1.0582e+08	1.15135e+08	1.26724e+08	9.63085e+07	1.19898e+08	1.1554e+08	115393887	1.11561e+08
C15 H32 N4 O P2	1.25476e+06	4.53892e+06	8.6821e+06	396482	386548	1.64726e+06	462723	539583	106695	382698	693627	518897	559184	305932	324019	887903	435241	287115	204691	115811	107622	268371	18078.9	1.39988e+06	264278	350906	560036	708577	469299	44954.1	373350	757249	456384	435493	910473	79186
C11 H22 N4 O4 S	681132	577038	664043	702681	689381	359024	396072	385423	500133	620669	469813	602903	500577	73451	286715	530074	298512	202148	622296	440893	692776	344016	392048	354089	317651	194550	519718	313313	301773	529358	229751	439679	414081	568296	223922	224112
C6 H13 N10 P	380566	1.94858e+06	312022	213839	271357	94251.9	411080	255947	297265	275115	181777	177000	201174	65302.2	171434	151493	290519	230175	316301	308642	294608	255045	196901	226904	286147	248906	228820	247601	287181	283345	296925	82402.9	133873	77144.3	44222	15911.8
C30 H57 N O6 S	2.10583e+06	673527	457864	1.46781e+06	194019	201473	762768	276676	632529	682508	173321	136582	188368	322623	200861	733465	315032	120600	947889	1.30603e+06	1.48102e+06	328534	238304	1.11396e+06	625675	316722	560130	426641	416451	486194	290503	263273	143302	711418	2.05906e+06	757223
C23 H48 N6 O	26556.4	60012.1	23224.2	21656.8	32539.1	36168.4	19765.4	45544.3	7704.75	23082.5	19452.1	33612.6	15667.6	44420.8	13585.1	12844.4	39049.3	7461.41	59702.6	50188.6	29678	23634.5	22466.5	9450.62	33202.7	15357.3	23176.6	22844.4	30960.5	33089.5	22074.2	24169.7	10042.1	35542.5	28176.8	33232.8
C14 H38 N8 O9 P2 S	178618	125103	267889	96125.1	90317.7	77154	109899	106428	82653.2	129311	96445.9	124250	113684	89813.4	126013	109568	85692.5	96371.1	137675	140405	226745	109170	119398	66794.8	143507	184096	259323	68591.3	184413	139641	86077.8	154956	94712.2	144447	137872	90143.1
C8 H23 N7 O4 S	307108	259315	425351	131851	52171.5	49770	119471	56768.5	506998	87151	126081	43984	77898.4	57521.9	60046.1	53627.7	67743.7	78886.2	195946	237736	92241.2	87492.3	66764	71310.7	50233.1	70051.1	54646.8	74344.5	244510	389446	63940.6	52919.3	113207	69483.2	75735	53344.5
C19 H27 N5 O2	2.51566e+06	1.87315e+06	1.75199e+06	4.08901e+06	4.10239e+06	3.86009e+06	3.76174e+06	2.41474e+06	3.07335e+06	4.1973e+06	3.61444e+06	3.14626e+06	2.6477e+06	5197303	3.74688e+06	3.88794e+06	3.10499e+06	4.01928e+06	1.78471e+06	4.30723e+06	2.85075e+06	3.2262e+06	4.59455e+06	2.21908e+06	3.26497e+06	3.38607e+06	2.80529e+06	3.12818e+06	2.97786e+06	3.65853e+06	4.54374e+06	3.34132e+06	4.44126e+06	4.1297e+06	4.08158e+06	2.85069e+06
C13 H24 O	45322.8	39168.5	30456.9	184847	1.03456e+06	549692	1.5355e+06	1.75573e+06	1.41314e+06	225972	352799	882977	353876	363403	275378	929729	278693	295030	44147.3	44197.5	59755.9	732414	1.07745e+06	1.14475e+06	1.16046e+06	1.00623e+06	1.68654e+06	908052	310506	1.49228e+06	70029.6	145124	77527.7	1.32429e+06	128660	663956
C5 H7 N2 O5 P	1.85786e+06	1.41282e+06	2.0937e+06	4.16688e+06	4.63809e+06	3.59211e+06	2.01079e+06	2.32492e+06	2.4433e+06	4.15176e+06	4.05212e+06	2.58374e+06	4.33082e+06	2.20138e+06	2.77874e+06	2.87796e+06	2.29577e+06	2.81456e+06	1.87781e+06	2.31617e+06	1.62692e+06	2.73045e+06	2.36793e+06	2.67584e+06	2.63138e+06	2.54636e+06	2.81641e+06	4.83885e+06	2.40655e+06	4.80096e+06	2.29924e+06	4.49202e+06	2.32439e+06	2.52437e+06	2.80792e+06	2.45748e+06
C7 H N O8 S	76655.7	82450.6	67422.1	26266.2	15191.6	10763.7	14678.3	33494.6	51497.5	49337.8	78973.5	32159.1	40745.4	25051.9	36057.1	13205.2	9391.23	4114.97	90314.7	66726.1	70046.7	10704.4	8239.8	173539	10868.6	6311.59	21555.3	6097.54	4307.8	30114.1	18714.7	16199	20258.7	95270.9	3466.84	4428.69
C7 H5 N3 O2 P2	84093.5	73922.7	76667.1	59777.8	30923.9	18633.2	46798.5	22584.2	39068	96812.5	61368.1	50100.9	38100.8	20125.9	21592.9	89645.4	16997.8	15118.9	72266.1	79283.7	82802.9	14938.2	16039.2	109366	14963.3	14173.2	22163.6	14572.8	13381.3	39624.3	21984	31953.6	24395.3	125815	16159.4	13719.2
C29 H52 O2 S	95960.9	94226.4	88406.9	229038	194960	645190	610287	427974	209902	266970	387909	211393	237262	743131	515592	456529	510955	102378	87056.8	74784.3	95492.3	242857	268800	74663.7	437778	381100	99396.5	286349	400390	92867.5	692106	221433	621584	87726.5	492618	223244
C22 H44 N4 O S2	3.77926e+06	2.63505e+06	4.12007e+06	2.1827e+06	1.75396e+06	3.37983e+06	3.18257e+06	1.95964e+06	2.35944e+06	2.48948e+06	1.71879e+06	1.71382e+06	1.76593e+06	3.14197e+06	2.90443e+06	3.4482e+06	2.35251e+06	2.14331e+06	3.67032e+06	3.90266e+06	3.8049e+06	3.06685e+06	3.67512e+06	1.25501e+06	3.30448e+06	2.88945e+06	3.23705e+06	3.18036e+06	2.56611e+06	3.02067e+06	3.43317e+06	2.52316e+06	2.25462e+06	3.77309e+06	3.03994e+06	3.49543e+06
C10 H29 N10 O P S	142536	179899	206444	84536.1	26557.4	46176.4	93538	76968.9	64920.3	90934.8	36328.2	24764.9	38777.4	30237.9	37845.8	146839	74803.4	90262.2	205182	214249	142635	115508	123468	235451	103391	115651	126824	246599	122017	123020	82544.1	56079	45430.6	244396	146861	133021
Riboflavin	243418	114935	234289	284449	210582	173882	216099	283813	233486	172754	206617	198133	291996	215352	308018	159524	286979	548692	97082.3	193775	174909	297114	456778	372979	378077	478755	449213	458198	287622	403081	309323	345331	353548	304652	341396	361889
C9 H11 N	225169	183529	207947	501959	533130	567089	380393	955954	363223	677650	340227	438315	551082	648894	765595	854031	756653	694661	142356	548851	576788	821176	464939	204516	559855	886519	925163	1.00614e+06	369789	994983	938776	1.05834e+06	579232	291108	1.11114e+06	1.10938e+06
C26 H51 N5 O S	2.50652e+06	2.98017e+06	3.65129e+06	4.80396e+06	3.58528e+06	3.41846e+06	3.95344e+06	4.21706e+06	6.48267e+06	4.66166e+06	5.06807e+06	4.06541e+06	4.65003e+06	4.54872e+06	5.00403e+06	3.50226e+06	5.28051e+06	3.41102e+06	3.2414e+06	3.09446e+06	2.82461e+06	3.8899e+06	4.09918e+06	2.56242e+06	3.54433e+06	3.53548e+06	3.5801e+06	4.80669e+06	3.6161e+06	5.38166e+06	4.43154e+06	5.3572e+06	4.23309e+06	3.48837e+06	3.02963e+06	3.43809e+06
C17 H34 N4 O3	1.03537e+07	5.2315e+06	7.04871e+06	2.16642e+06	3.15372e+06	2.16535e+06	4.96949e+06	3.73958e+06	3.87982e+06	3.5416e+06	2.80891e+06	2.02672e+06	3.87286e+06	4.69983e+06	3.98734e+06	6.7334e+06	6.67501e+06	3.16929e+06	5.85795e+06	7.11409e+06	3.42536e+06	5.29456e+06	5.12402e+06	6.17766e+06	5.89741e+06	4.83611e+06	3.86334e+06	4.22523e+06	4.0289e+06	2.89465e+06	3.86624e+06	3.27666e+06	4.21649e+06	3.53839e+06	5.97577e+06	7.27324e+06
C26 H53 N5 O2 S2	137880	34503.9	38083.8	42426.8	35447.7	21640.9	24992	30739.3	22734.6	15318	29835.3	49633.3	19458.4	31830	32034	67103.7	55601.6	63498.4	110935	69005.8	82769.4	56236.7	36342.2	34143.3	87162.9	64834.2	29245.5	105090	21279.1	16068	21379.3	66531.1	18499.9	32183.4	42893.6	73396.2
C33 H35 N5 S	117724	138400	100056	119188	99675.1	47634.3	44079.8	47244	86393.7	45449.6	65836.6	33481.7	51256.3	51328.8	104567	98611.9	98883.4	69763.2	75498.8	68677.4	81142.2	56959.8	38026.4	29497.2	28046.2	66867.8	80787.1	30995.5	56604.1	59174.8	78568.7	37544.6	64947.2	51786.8	50811.8	38296.6
C16 H33 O3 P	9.6862e+06	7.30491e+06	7.11843e+06	4.61572e+07	3.67558e+07	1.44821e+07	4.07597e+07	4.4548e+07	9.45908e+07	9.96195e+07	8.75528e+07	3.15737e+07	6.06443e+07	7.12045e+07	6.1257e+07	2.55634e+07	8.08174e+07	6.66086e+07	5.58485e+06	4.78461e+06	4.72122e+06	2.37491e+07	2.86715e+07	2.21489e+06	2.31537e+07	2.4647e+07	3.24627e+07	3.70629e+07	3.45128e+07	1.83411e+07	9.68918e+07	6.53186e+07	9.42215e+07	5.8668e+06	7.65862e+06	1.36898e+07
C7 H21 N6 O3 P	87630.7	46031.3	58213.9	275174	448621	979416	877887	1.06293e+06	676076	405213	761857	1.00461e+06	549104	2.65505e+06	2.50521e+06	199703	3.34344e+06	2.27718e+06	124353	88882.9	62272.5	1.88235e+06	819607	43846.4	1.22458e+06	1.28812e+06	1.239e+06	882904	1.70967e+06	1.26105e+06	2.74718e+06	1.78364e+06	3.78807e+06	99307.8	2.23879e+06	2.67503e+06
C18 H28 N2 O2	36144.3	26508.5	23988.1	104639	248028	40130.8	261930	352631	534719	457434	589236	722670	260402	371088	411542	136210	599148	445794	21047.8	20850.4	19109.9	139957	190735	22820.9	175440	192155	184270	240819	219383	122522	629208	228277	624650	19507.1	132144	62999.9
C14 H30 N8 O	349586	470069	424200	1.47418e+06	890092	1.3974e+06	1.90284e+06	3.02286e+06	1.67183e+06	1.454e+06	1.54491e+06	1.13847e+06	1.16097e+06	3.17583e+06	3.36647e+06	1.41243e+06	3.1504e+06	1.11694e+06	453891	529770	313107	1.55739e+06	2.5048e+06	395273	1.65908e+06	1.87102e+06	1.26943e+06	1.4066e+06	1.37133e+06	739223	4.88167e+06	1.40947e+06	4.16497e+06	409295	3.46352e+06	1.0948e+06
C23 H54 N6 S2	125911	123635	115999	2.24479e+06	872269	1.63912e+06	3.70843e+06	1.49553e+06	1.66673e+06	1.0907e+06	2.05298e+06	177133	1.98672e+06	2.29483e+06	1.98568e+06	1.5754e+06	1.14269e+06	671976	114228	107975	125296	924857	959909	99237.4	1.5607e+06	1.4287e+06	461616	1.02637e+06	899586	121852	2.14619e+06	862988	1.93708e+06	115106	4.18934e+06	400497
C15 H33 N9 O7 S2	4.67601e+06	3.107e+06	3.45289e+06	896739	1.64099e+06	1.54817e+06	2.41383e+06	2.26025e+06	3.24421e+06	2.10058e+06	2.41805e+06	1.80275e+06	2.20987e+06	2.42903e+06	2.01781e+06	2.89616e+06	2.87951e+06	1.40836e+06	2.80783e+06	3.01862e+06	2.6839e+06	2.15375e+06	3.28189e+06	3.72112e+06	2.26529e+06	1.86088e+06	2.95138e+06	2.31495e+06	2.38733e+06	2.89811e+06	2.13187e+06	1.74961e+06	2.43688e+06	2.46453e+06	3.7413e+06	1.92176e+06
C16 H15 N7 O	10394.6	9220.74	10121.9	49734.2	32313.6	31939.1	22007.3	11560.4	26791	28066.5	25166.6	41823.7	31231.9	28275.7	17135.5	17115	31772.7	7532.47	10204.4	11287.3	8232.55	33852.1	14211.1	12100.7	32119.1	10378.8	12055.2	18046	10886	35407.4	30071.6	20015.5	13495.3	14984.5	19770.5	26102.8
C28 H45 N2 O7 P	3.72619e+07	3.70672e+07	3.36448e+07	3.09391e+07	2.37068e+07	1.67269e+07	1.89075e+07	2.27135e+07	2.82949e+07	1.90444e+07	1.87236e+07	2.18182e+07	2.01289e+07	1.86708e+07	2.9986e+07	2.4327e+07	2.39178e+07	2.98533e+07	2.67601e+07	2.22998e+07	3.22658e+07	2.01239e+07	2.55557e+07	1.81983e+07	2.25833e+07	2.45349e+07	3.59697e+07	22271628	2.51987e+07	2.7632e+07	2.1816e+07	1.49098e+07	3.61057e+07	2.49034e+07	2.92622e+07	2.0606e+07
C18 H40 N7 O P S	242496	5.40637e+06	2.20507e+06	2.77906e+06	1.13997e+06	1.58743e+06	3.68752e+06	603716	213154	1.39818e+06	2.67076e+06	1.83092e+06	847099	2.80364e+06	261993	2.62686e+06	221779	1.87713e+06	7.10951e+06	5.59276e+06	5.65406e+06	4.75928e+06	1.39977e+06	4.46757e+06	3.73775e+06	1.01213e+06	3.87965e+06	177520	179186	496386	3.39433e+06	415603	2.73991e+06	5.09442e+06	231497	190744
C14 H25 N7 O2	9.40664e+07	9.2095e+07	1.01193e+08	2.61477e+07	5.85518e+07	4.6146e+07	2.9638e+07	6.89925e+07	5.95429e+07	2.93253e+07	6.13416e+07	4.90981e+07	5.54742e+07	8.20655e+07	7.8283e+07	4.48876e+07	8.14654e+07	5.8142e+07	9.4914e+07	9.42359e+07	8.08316e+07	8.1143e+07	1.03154e+08	1.10067e+08	7.44375e+07	7.12216e+07	7.57845e+07	7.32895e+07	6.71589e+07	4.11096e+07	5.14787e+07	5.46137e+07	9.7281e+07	6.32218e+07	8.0951e+07	8.50103e+07
C24 H25 N3 O15	2.94569e+06	2.28063e+06	2.23577e+06	1.98553e+06	1.41741e+06	1.1696e+06	1.8487e+06	2.00353e+06	2.41013e+06	1.84906e+06	1.83707e+06	1.5052e+06	1.70721e+06	1.66166e+06	1.72026e+06	1.93886e+06	2.72183e+06	1.08509e+06	2.29095e+06	1.97678e+06	2.16615e+06	1.69129e+06	2.33421e+06	1.26163e+06	1.54403e+06	1.36861e+06	2.15702e+06	1.69284e+06	1.6139e+06	2.06657e+06	1.72913e+06	1.33705e+06	1.66046e+06	1.8538e+06	768594	2.30444e+06
C27 H47 N5 O3	284101	169314	205093	104986	37777.4	79784.8	144925	169446	39334.1	223001	48227.7	221459	232591	231435	168581	44548.6	181661	59366.3	318156	314361	267399	122259	281081	63867.9	220003	149056	116076	224210	262673	35736.6	326571	45012.1	147292	119914	170588	165606
C10 H18 O6 S2	1.37852e+06	658593	3.30262e+06	310578	405004	324599	402576	968150	756128	210984	537044	337489	67592.6	791618	292641	1.0964e+06	207875	586674	746777	413950	646918	290534	534774	1.1181e+06	552896	535654	264621	520118	99947.1	497571	511739	343570	542470	1.14455e+06	130356	88086.7
C13 H22 N8	3.98953e+06	2.19328e+06	2.29483e+06	1.79798e+07	1.43855e+07	7.22968e+06	1.41434e+07	1.75246e+07	3.02122e+07	3.26332e+07	2.37402e+07	9.40861e+06	2.17012e+07	2.89325e+07	2.41945e+07	1.08225e+07	3.22723e+07	2.93261e+07	1.79223e+06	1.34985e+06	1.72717e+06	8.82094e+06	1.07555e+07	710531	7.90043e+06	4.28312e+06	6.60718e+06	1.21865e+07	1.10902e+07	1.41008e+07	3.6221e+07	2.03409e+07	3.7421e+07	1.76392e+06	2.93779e+06	4.66317e+06
C13 H19 N6 O P	314802	307414	250409	299831	261938	139131	217255	231578	268996	247035	259359	246940	208387	141021	152239	216443	125212	113701	264972	247848	306802	90302.6	236766	238866	152525	105491	348530	91673.4	135987	207156	111532	128289	208628	256187	155969	107408
C24 H43 N O3	115953	124088	85543.5	93003.4	128118	154185	137672	217901	143102	143180	153073	143871	204373	138978	137763	121786	179069	78117.8	108037	121012	82137.6	141157	250488	161561	168306	235010	118932	144924	157593	173628	207533	106935	192832	180960	167783	159333
C19 H43 N9 O4 S	62484.5	57047.1	60585.7	118122	62822.4	179378	67672	366429	230327	93459.2	167726	254183	223338	651441	591351	296919	430924	450791	55703.1	49670	54328.4	458007	1.24274e+06	1.00481e+06	647569	879516	773758	969722	1.01914e+06	1.31665e+06	597210	482862	1.44902e+06	664772	606053	388597
C15 H33 N3 O4	86704.1	40931.5	97692.2	31674.4	16098.6	19451.3	32487.8	67733.3	90623.7	21541.3	33603.5	53595.8	28420.4	19044.5	29254.7	103822	42617.1	50175.1	74313.5	92830.9	123032	90660.3	23926.4	37126.6	24110.1	98932	35250.2	16015.5	89195.9	85973.4	19411.4	60960.4	20196.1	79014.1	32039.8	37596.2
C24 H53 N4 P S	73936.1	61971.5	60481.3	1.19358e+06	295882	1.19763e+06	1.23699e+06	1.05632e+06	287762	750802	86817	230370	488311	1.32953e+06	1.0294e+06	625945	618459	451220	65750.8	76603.1	68048.5	446560	529547	71739.3	791550	682567	118955	544447	482340	71038	1.48804e+06	473598	976795	64038.5	1.48701e+06	187480
C12 H14 N8 O2 S	35865.6	30879.7	44445.6	92015	118918	65595.1	81556.4	98311.3	80759.8	90325.1	81764.3	95660.1	64182.3	58033.9	73959.3	29214.1	47120	47291.1	32044.6	54496.1	45840.7	63502.8	41122	35678.7	63005.4	76748.5	88638.6	60303.4	76099.1	80385.4	79292.5	67637.5	72064.5	45305.3	56976.2	29738.1
C16 H15 N9 O2	418266	265776	418675	272535	157578	147629	166316	222935	304789	179587	166867	230289	181544	231683	217628	216506	220448	297986	314679	334097	395265	137572	237933	625234	175728	279334	373928	173382	202255	264748	202774	141806	295935	281074	175718	157109
C2 H3 N O5 S	510717	629170	979752	806826	1.87094e+06	649847	1.01731e+06	747582	1.78602e+06	971599	1.64548e+06	1.50076e+06	926044	1.62004e+06	1.65462e+06	1.02413e+06	1.03473e+06	1.24934e+06	458692	1.00955e+06	700748	1.15338e+06	1.09431e+06	722447	886850	1.26524e+06	1.34929e+06	1.3082e+06	1.1601e+06	1.4628e+06	962594	973712	1.27653e+06	603195	1.06546e+06	1.17644e+06
C26 H49 N3 O5	234534	285656	265071	736143	6.25546e+06	2.59374e+07	6.43006e+06	7.05772e+06	262138	4.83891e+06	5.55188e+06	7.91514e+06	6.93441e+06	1.26526e+07	1.47673e+07	6.5625e+06	6.29233e+06	5.89084e+06	222034	167748	189698	6.42846e+06	2.23995e+06	2.07052e+06	6.10408e+06	7.82406e+06	789809	7.03977e+06	1.11088e+07	923938	7.65696e+06	7.64409e+06	7.51121e+06	648373	6.54917e+06	8.83311e+06
C12 H23 N3 O3	5.81941e+06	3.89081e+06	3.63968e+06	2.5234e+06	3.12855e+06	3.30437e+06	4.00661e+06	3.23317e+06	3.0274e+06	3.04789e+06	2.80647e+06	2.39655e+06	3.33631e+06	2.89497e+06	2.33672e+06	4.05629e+06	3.80788e+06	2.7441e+06	4.23742e+06	4.25315e+06	3.35963e+06	3.34618e+06	4.30064e+06	3.48529e+06	3.75995e+06	2.92943e+06	2.83829e+06	3.68599e+06	3.64759e+06	3.84287e+06	3.5403e+06	3.32444e+06	3.34242e+06	3.90006e+06	2.78109e+06	4.66602e+06
C7 H20 N5 O4 P	2.09045e+06	1.47768e+06	1.88383e+06	59836.5	50294.4	1.78413e+06	50786.7	58337.2	46596.4	1.28426e+06	1.61466e+06	1.38101e+06	49586	70856.7	1.36955e+06	54505.3	43867.3	1.18585e+06	1.53075e+06	2.09384e+06	1.09596e+06	206434	48053.5	1.90029e+06	1.62744e+06	1.47646e+06	259915	1.51287e+06	45846.7	50548.6	61306.7	53932.7	999491	1.63797e+06	50013.5	1.99481e+06
C7 H14 O3	1.48969e+07	1.08318e+07	1.10844e+07	13989009	1.05254e+07	1.11625e+07	9.53897e+06	1.19633e+07	1.27586e+07	8.60256e+06	8.66899e+06	1.2044e+07	8.4781e+06	1.07362e+07	7.0454e+06	7.74564e+06	9.17015e+06	8.07562e+06	1.22352e+07	1.47843e+07	1.3937e+07	1.08161e+07	9.20457e+06	1.76564e+07	9.22331e+06	8.57388e+06	7.24117e+06	9.276e+06	5.25088e+06	9.64975e+06	1.11893e+07	8.50242e+06	9.14418e+06	1.02052e+07	7.08529e+06	7.0026e+06
C6 H5 N O	5.15409e+06	4.5672e+06	4.7305e+06	4.48805e+06	3.50829e+06	2.71718e+06	99720.4	3.06457e+06	4.20187e+06	3.47865e+06	3.51607e+06	3.50583e+06	3.11597e+06	1.94474e+06	2.14545e+06	4.70475e+06	2.21367e+06	1.70834e+06	3.42067e+06	3.75578e+06	4.08179e+06	1.53438e+06	3.56649e+06	4.73049e+06	1.95962e+06	2.00382e+06	2.54766e+06	3.26225e+06	2.00399e+06	4.26249e+06	1.95426e+06	2.60127e+06	2.55177e+06	3.89051e+06	1.81124e+06	1.89271e+06
C22 H45 N7 O	878549	861889	714346	800301	7193.06	9300.26	56850.6	45673.8	46704.4	6104.44	830143	9325.61	11770	7837.55	6284.26	10728	35580.8	4142.71	1.04083e+06	7721.99	751073	6672	671848	6649.91	10143.1	6436.72	786713	868083	660348	8483.69	4738.38	7160.48	4794.04	692709	5643.63	945323
Heptanoate	4.85397e+07	4.00752e+07	4.02641e+07	4.29842e+07	3.91214e+07	3.91295e+07	3.7469e+07	4.42864e+07	3.61941e+07	2.55395e+07	2.9156e+07	3.47582e+07	3.28065e+07	17950361	1.65273e+07	3.44548e+07	2.43892e+07	1.76254e+07	4.1679e+07	3.68266e+07	3.93261e+07	2.00896e+07	2.9406e+07	4.11148e+07	2.32709e+07	2.03031e+07	2.93599e+07	2.59563e+07	1.91121e+07	4.00894e+07	1.60413e+07	2.32771e+07	1.87239e+07	4.40714e+07	1.74674e+07	1.52935e+07
C9 H14 O3	2.71007e+07	2.68383e+07	3.27591e+07	2.27195e+07	1.98713e+07	1.4917e+07	2.27191e+07	1.96829e+07	1.93529e+07	2.16788e+07	1.96601e+07	1.68483e+07	1.5836e+07	2.4296e+07	2.55406e+07	2.16626e+07	2.47333e+07	1.68122e+07	2.83484e+07	2.71594e+07	2.58228e+07	2.48947e+07	3.08587e+07	3.18071e+07	2.29179e+07	1.95698e+07	2.62989e+07	2.1906e+07	2.13001e+07	2.85869e+07	2.58657e+07	1.75502e+07	2.8002e+07	1.74655e+07	2.32166e+07	2.32047e+07
C32 H33 P S	279188	172968	181084	190965	96803.4	61965.4	122395	113191	165276	75017.2	101434	119659	144122	49337.5	45721.4	137491	157757	173691	148782	117497	191661	90810	147680	110033	122755	120801	173449	152771	157234	115967	56598.6	49080	140647	79034.4	164630	169427
C19 H31 N3 O5	1.14949e+07	6.61218e+06	1.24293e+07	6.79864e+06	5.7912e+06	4.61048e+06	4.74778e+06	4.38201e+06	7.2698e+06	3.52119e+06	3.6473e+06	5.01696e+06	7.57629e+06	5.44029e+06	8.44716e+06	4.17105e+06	6792015	5.11121e+06	9.24518e+06	7.11416e+06	1.12931e+07	1.19696e+07	8.78336e+06	6.17945e+06	7.14667e+06	6.56745e+06	1.34013e+07	6.18659e+06	7.32697e+06	6.4218e+06	4.43368e+06	4.97672e+06	5.89878e+06	9.18004e+06	7.49524e+06	7.08422e+06
C10 H22 N O2 P S	802794	415570	348539	214044	313384	128125	415650	365143	206845	345886	382480	315362	302049	241749	246056	170887	310836	89730.4	311694	683628	179527	155815	257729	261091	311158	257264	224403	439681	259960	149749	428871	262841	340970	340604	210216	470434
C5 H12 N6 S	3.6173e+06	3.11365e+06	3.87991e+06	2.93416e+06	1.47818e+06	2.17413e+06	3.46475e+06	2.26192e+06	2.52409e+06	2.28686e+06	2.46642e+06	2.17261e+06	1.09055e+06	2.56243e+06	3.09904e+06	2.48776e+06	2.13497e+06	419576	3.13748e+06	3.94652e+06	3.40623e+06	2.48644e+06	3.31561e+06	1.96905e+06	1.23181e+06	2.97827e+06	2.71716e+06	2.79831e+06	2.23979e+06	3.47478e+06	3.33937e+06	2.62334e+06	3.39247e+06	4.00525e+06	2.69087e+06	2.55373e+06
C16 H39 N6 O2 P S	2.26597e+06	2.04358e+06	2.36297e+06	1.98702e+06	1.70123e+06	1.11431e+06	1.50549e+06	1.34753e+06	1.38439e+06	1.35456e+06	1.45748e+06	1.61927e+06	1.07019e+06	2.05494e+06	2.05163e+06	1.60327e+06	1.84724e+06	115957	2.29664e+06	2.15236e+06	2.5331e+06	1.98942e+06	2.38725e+06	1.71273e+06	2.1401e+06	1.35495e+06	2.22846e+06	1.71564e+06	2.10388e+06	1.98108e+06	2.10084e+06	752779	1.71577e+06	1.80029e+06	1.37034e+06	2.02327e+06
C9 H28 N5 P3 S	3.5862e+06	2.1958e+06	2.84889e+06	211653	61189.4	931146	63113.8	83071.1	67003.1	66967.1	68772.1	70873.8	619118	1.86859e+06	1.99273e+06	1.89678e+06	2.48615e+06	797756	2.40678e+06	2.4645e+06	2.26204e+06	2.0468e+06	2.65167e+06	3.18699e+06	1.72598e+06	2.07418e+06	2.55462e+06	1.93962e+06	1.64796e+06	1.97566e+06	1.36952e+06	717140	1.51837e+06	2.0393e+06	2.2941e+06	1.9154e+06
C6 H14 O5 S	22175.9	11281.4	11092.1	162329	131689	527874	159289	452404	246601	4306.89	4639.2	4385.43	186255	307435	198875	3626.78	432658	516844	12798.9	15074.4	16118.4	434886	483614	75766.2	460897	487528	353844	827273	525288	177752	562525	1.02557e+06	457916	4455.07	642617	366701
C8 H20 N2 O2 S	1.32606e+06	3.23735e+06	3.28139e+06	4.28531e+06	2.48464e+06	2.58127e+06	2.8064e+06	2.82068e+06	3.80277e+06	1.65141e+06	2.07132e+06	2.55782e+06	2.69002e+06	2.94101e+06	3.65793e+06	3.25436e+06	4.26614e+06	3.33747e+06	2.14106e+06	2.69105e+06	608564	3.73604e+06	3.71608e+06	4.50038e+06	2.98013e+06	3.51578e+06	4.27123e+06	2.86801e+06	3.65539e+06	3.43202e+06	3.39371e+06	3.49799e+06	3.91852e+06	3.15177e+06	4.80083e+06	2.72671e+06
C5 H10 N10 O S	3741.57	3762.53	3877.64	41247.4	36553.4	135715	40801.1	114054	66410.9	4311.69	4644.36	4390.31	51085.6	88342.5	50063.1	3630.82	121992	149248	3739.28	3763.81	3750.05	125464	139388	21006	137367	136496	99848	229535	140690	50762.3	150302	295714	119850	4071.02	177341	100822
C15 H36 N9 O P	520148	511173	48201.2	505061	495622	564780	556540	620959	545863	498964	518449	509104	510182	577852	596742	507129	532617	489339	97885.5	83501.2	555617	39741.3	592507	577712	127892	467002	508134	533652	462456	613416	646570	529865	654735	520885	521447	555754
C15 H30 N4 O4	539650	475322	408623	318085	205190	58052.2	181019	136027	159375	191259	167876	186844	175243	180265	118044	107315	366754	104505	405159	62992.5	316238	203460	293484	96375.4	305827	238135	446250	267676	283346	444243	87540.9	63594.3	278973	253906	215382	196596
C19 H34	677867	543171	759216	427334	485481	329322	365605	579084	352983	420292	272339	379053	295120	401091	323701	510136	497021	336348	659988	498722	514632	416933	650981	494030	461576	408920	769554	519111	449277	565674	399640	407717	710854	421821	291728	451735
C3 H3 N2 O5 P	4.00629e+06	3.69223e+06	4.75738e+06	5.39546e+06	8.17866e+06	7.87853e+06	5.47957e+06	4.78498e+06	5.74218e+06	4.82973e+06	5.42064e+06	4.76895e+06	9.17906e+06	4.14941e+06	4.48995e+06	5.0595e+06	4.96225e+06	6.10522e+06	4.12491e+06	4.60146e+06	3.18294e+06	5.6118e+06	5.28751e+06	6.01641e+06	5.84071e+06	5.86888e+06	5.41426e+06	9.30281e+06	5.49663e+06	8.60522e+06	4.85968e+06	5.14732e+06	5.30544e+06	5.21259e+06	5.6119e+06	4.99787e+06
C5 H6 O2	2.90872e+06	2.32829e+06	2.52485e+06	1.20863e+06	1.13639e+06	1.48946e+06	1.3652e+06	1.34668e+06	1.76709e+06	1.246e+06	1.25846e+06	1.07898e+06	1.65796e+06	1.44275e+06	1.88549e+06	1.78956e+06	1.79547e+06	3.48272e+06	2.03109e+06	1.95633e+06	2.23327e+06	1.68459e+06	1.52656e+06	2.228e+06	1.43326e+06	1.69053e+06	1.87586e+06	1.44071e+06	1.36684e+06	1.35996e+06	1.67986e+06	1.13192e+06	1.71601e+06	2.17531e+06	2.2345e+06	2.54558e+06
C14 H34 N9 P	719848	544337	726752	391889	460420	326952	563217	597006	313945	420722	338765	370015	432588	628696	571961	285659	764642	150543	756797	555951	450361	470187	501340	546192	534391	352653	353577	343258	555398	613976	513887	278665	390040	472446	334234	496411
C7 H18 N6 O4 S2	5.5851e+06	2.24993e+06	1.40871e+07	2.14995e+06	788072	748959	1.33463e+06	1.56445e+06	2.91883e+06	1.12652e+06	1.20813e+06	1.18905e+06	1.13309e+06	1.37441e+06	1.04248e+06	5.08661e+06	994555	4.56654e+06	1.73386e+06	3.1105e+06	2.37378e+06	1.06735e+06	2.64351e+06	5.15671e+06	953094	4.03151e+06	1.21358e+06	1.39654e+06	930397	1.0691e+06	1.05199e+06	676042	1.20816e+06	3.48473e+06	2.21802e+06	802865
C26 H65 N9 O7 P2	1.65802e+06	256424	1.04372e+06	109674	211330	95250.4	405035	119441	283552	88292.4	299867	415351	543040	473548	82390.9	74921.3	442531	279817	252955	1.28347e+06	326663	144336	98933.7	1.37707e+06	792766	331036	300887	308597	299049	74476.5	309716	262439	432255	215002	653004	524986
C7 H2 O8	449451	407763	507296	757488	1.10057e+06	577768	489079	584353	1.22729e+06	629629	1.10453e+06	844769	458715	440466	656296	627094	760877	757681	486877	552370	312618	1.15888e+06	624029	733381	618117	591567	641288	1.33394e+06	1.14583e+06	763736	570169	964826	536055	763692	996227	617331
C5 H10	281819	186684	285173	1.83343e+06	1.67557e+06	2.80955e+06	1.54568e+06	2.59688e+06	2.56364e+06	1.64162e+06	2.42839e+06	1.58143e+06	3.72239e+06	6.5865e+06	6.01057e+06	1.08786e+06	4.72598e+06	653787	240967	140103	157226	2.80378e+06	2.10479e+06	225060	2.94305e+06	4.39078e+06	2.64242e+06	1.97093e+06	3.53593e+06	648648	7.16855e+06	5.38377e+06	6.09179e+06	284079	302175	320991
C5 H13 N	281819	186684	285173	1.83343e+06	1.67557e+06	2.80955e+06	1.54568e+06	2.59688e+06	2.56364e+06	1.64162e+06	2.42839e+06	1.58143e+06	3.72239e+06	6.5865e+06	6.01057e+06	1.08786e+06	4.72598e+06	653787	240967	140103	157226	2.80378e+06	2.10479e+06	225060	2.94305e+06	4.39078e+06	2.64242e+06	1.97093e+06	3.53593e+06	648648	7.16855e+06	5.38377e+06	6.09179e+06	284079	302175	320991
C25 H45 N O4	3.60087e+06	2.72683e+06	2.98158e+06	5.4032e+06	3.43907e+06	5.87534e+06	4.42517e+06	5.11351e+06	5.78003e+06	5.24627e+06	5.30161e+06	4.05044e+06	4.68116e+06	6.55362e+06	6.26244e+06	3.41775e+06	4.85677e+06	2.54429e+06	2.87393e+06	3.74728e+06	2.0847e+06	3.59633e+06	4.97944e+06	4.00543e+06	4.07746e+06	3.15176e+06	4.16068e+06	2.53965e+06	2.42133e+06	4.29545e+06	5.4695e+06	3.83115e+06	6.30775e+06	3.62837e+06	4.44309e+06	4.23484e+06
C14 H21 O5 P	122112	9.25419e+06	9.54269e+06	3.97776e+06	4.2188e+06	2.09235e+06	4.11203e+06	3.7495e+06	5.71649e+06	4.16307e+06	4.1094e+06	3.99525e+06	3.88277e+06	4.57129e+06	4.36105e+06	4.56796e+06	4.83686e+06	5.54187e+06	7.41011e+06	6.72371e+06	8.00226e+06	4.49161e+06	4.46703e+06	5.90246e+06	4.50768e+06	5.17656e+06	26950.7	4.48174e+06	5.59552e+06	5.64132e+06	4.17094e+06	4.9196e+06	5.55733e+06	5.86754e+06	5.42828e+06	4.61799e+06
Dihydroxyhydrocinnamic acid	1.20898e+06	1.432e+06	1.08673e+06	227462	139620	83724.8	159075	91290.7	98847.1	94035.9	82514.6	77757.6	84068	134515	125419	350040	132782	62647.1	2.1294e+06	1.08934e+06	1.83021e+06	73467.9	187609	4.68804e+06	78014.9	73656	115557	245851	125890	646392	87628.8	65283.5	98647.2	1.55874e+06	78692.2	91202.1
C12 H23 N3 O2	57622.3	39172	60760.9	178556	185553	509800	196724	501646	316967	201504	299302	279755	284738	914620	1.37344e+06	122607	819916	1.11541e+06	31259.5	59300.8	8707.77	494441	298450	20420.7	363905	816707	352714	296668	617909	89820.6	1.03192e+06	685080	927874	40193.9	609575	468744
C12 H21 N9 O	2.52537e+06	3.50972e+06	2.37214e+06	1.06109e+06	393782	857092	521357	468641	3.21293e+06	343557	420335	401083	470397	1.41226e+06	1.29166e+06	3.16804e+06	2.31827e+06	1.98692e+06	3.13956e+06	2.03507e+06	2.6627e+06	2.156e+06	3.25368e+06	521416	1.80702e+06	1.40264e+06	1.12278e+06	2.08112e+06	2.17544e+06	817281	1.74097e+06	1.38504e+06	1.55027e+06	3.06916e+06	1.91812e+06	2.09025e+06
C20 H38 N5 O2 P3 S	1.01816e+06	1.0665e+06	1.13836e+06	944449	712610	672460	734310	535134	751521	657249	584891	867346	740388	556549	614740	973075	940420	1.40293e+06	886403	1.08655e+06	1.11343e+06	1.09012e+06	728094	1.14204e+06	633268	901461	895390	665381	945088	642439	507514	941799	762223	761404	872594	674130
C30 H35 N4 O2 P S	1.01816e+06	1.0665e+06	1.13836e+06	944449	712610	672460	734310	535134	751521	657249	584891	867346	740388	556549	614740	973075	940420	1.40293e+06	886403	1.08655e+06	1.11343e+06	1.09012e+06	728094	1.14204e+06	633268	901461	895390	665381	945088	642439	507514	941799	762223	761404	872594	674130
C16 H39 N5 O6	1.40103e+06	1.41735e+06	1.02132e+06	404187	425735	513435	717773	477826	357494	421635	399659	462122	437044	545867	480072	1.40263e+06	808922	1.26262e+06	1.16708e+06	1.117e+06	1.11295e+06	980054	1.28967e+06	1.58281e+06	842656	818138	727967	899146	781469	961236	736547	447599	679878	1.11552e+06	996530	1.165e+06
C26 H60 N8 O S	1.71383e+06	1.67242e+06	1.68156e+06	1.51323e+06	1.09969e+06	906383	1.52384e+06	1.50804e+06	1.74814e+06	1.25595e+06	1.1564e+06	1.34699e+06	1.37185e+06	1.20238e+06	1.12905e+06	1.38828e+06	1.20274e+06	1.14745e+06	1.46542e+06	1.63278e+06	1.73213e+06	1.46897e+06	1.33054e+06	1.6408e+06	1.54283e+06	1.51004e+06	1.40438e+06	1.24332e+06	1.34812e+06	1.53643e+06	1.23768e+06	1.22709e+06	1.34401e+06	1.37256e+06	236512	1.00374e+06
C5 H7 N S3	1.27922e+07	1.12441e+07	1.19817e+07	7.49495e+06	6.24903e+06	6.51693e+06	7.52742e+06	7.21111e+06	7.19796e+06	7.37445e+06	7.24937e+06	7.49006e+06	6.70015e+06	1.17837e+07	1.08924e+07	1.2014e+07	9.55547e+06	8.59312e+06	1.17626e+07	1.09108e+07	1.09641e+07	1.09334e+07	1.00559e+07	1.13231e+07	1.11182e+07	1.1384e+07	1.05253e+07	1.00368e+07	8.91127e+06	7.7163e+06	1.06414e+07	9.19672e+06	1.05149e+07	1.09844e+07	1.17454e+07	8.26026e+06
C26 H34 N10 O4	3.72619e+07	3.70672e+07	3.36696e+07	3.09391e+07	2.37068e+07	1.67269e+07	1.89075e+07	2.27135e+07	2.83151e+07	1.00871e+07	1.87236e+07	2.18309e+07	2.01289e+07	1.86708e+07	2.9986e+07	2.4344e+07	2.39178e+07	2.98533e+07	2.67601e+07	2.22998e+07	3.22562e+07	2.01239e+07	2.55557e+07	1.81983e+07	2.25833e+07	2.45349e+07	3.59697e+07	22271628	2.51987e+07	2.7632e+07	2.1816e+07	1.49157e+07	3.61057e+07	2.49034e+07	2.92622e+07	2.0606e+07
C15 H35 N3 O7	4.02934e+06	3.05531e+06	2.99386e+06	9.02744e+06	6.18845e+06	6.10056e+06	7.79737e+06	8.78176e+06	9.60635e+06	8.41249e+06	8.17167e+06	6.70632e+06	6.64903e+06	6.83256e+06	6.89152e+06	3.66471e+06	7.10055e+06	1.80603e+06	3.91456e+06	4.23328e+06	3.10281e+06	4.39467e+06	6.48513e+06	3.32603e+06	4.54595e+06	3.97434e+06	5.53662e+06	4.85264e+06	3.93599e+06	8.01048e+06	7.49765e+06	5.01771e+06	6.80227e+06	4.0802e+06	4.23511e+06	4.34475e+06
C15 H31 N3 O3	401751	456923	428548	872324	696529	663585	813191	1.01179e+06	1.34086e+06	758166	1.08105e+06	848573	917986	749582	671547	481976	919104	380125	361811	448044	371193	508426	684803	364132	631082	567922	689992	720066	568252	1.00404e+06	521801	695508	487877	432232	452911	468338
C41 H34 N10 O2	5.71689e+06	6.79192e+06	5.11751e+06	5.25734e+06	3.05837e+06	1.93118e+06	2.515e+06	3.01043e+06	4.1097e+06	2.44373e+06	2.51437e+06	2.54514e+06	2.46506e+06	2.51077e+06	4.90357e+06	3.64699e+06	4.06561e+06	4.44355e+06	4.1675e+06	2.96878e+06	5.27e+06	2.99418e+06	3.78594e+06	2.19738e+06	3.1732e+06	3.30306e+06	5.4738e+06	2.99765e+06	3.59689e+06	4.22671e+06	3.62326e+06	1.74156e+06	6.44785e+06	3.80367e+06	4.14915e+06	2.76336e+06
C20 H38 N2 O S	64597.1	85212.3	83898	105745	92972.5	90492.3	104780	124663	116693	110830	107734	138296	97500.3	92221.3	120977	78932.4	118858	122851	65212.3	88614.1	65256.7	95601.7	92671.6	73404.6	76059.8	93509.1	55578.8	88997.8	96756.4	99979.3	122355	124324	131100	70661	110433	80107.1
C32 H50 N2 S	9.04661e+06	7.84046e+06	7.82998e+06	2.02524e+07	1.56166e+07	4.20025e+06	1.69059e+07	2.35773e+07	2.2556e+07	2.04874e+07	1.91208e+07	1.35134e+07	1.79916e+07	1.74499e+07	1.86859e+07	9.87413e+06	1.93289e+07	7.72085e+06	9.54447e+06	8.46078e+06	7.4913e+06	9.13763e+06	1.45157e+07	1.01183e+07	1.08869e+07	1.01499e+07	1.18484e+07	1.21597e+07	9.6128e+06	1.79972e+07	1.79897e+07	1.50961e+07	1.57883e+07	9.90866e+06	1.0497e+07	1.05682e+07
C20 H41 N3 O7	2.01046e+06	1.60209e+06	2.31263e+06	808657	778557	836811	474724	504049	609959	1.18539e+06	496549	1.16567e+06	1.07844e+06	1.44976e+06	1.23552e+06	1.5919e+06	1.4189e+06	753224	1.95135e+06	2.068e+06	460808	1.55547e+06	1.63482e+06	2.11237e+06	1.26214e+06	1.43379e+06	1.69712e+06	1.20741e+06	1.28684e+06	1.24069e+06	1.05066e+06	1.11403e+06	937230	1.05479e+06	839261	1.24256e+06
C8 H22 N8 O	943842	977812	1.59192e+06	297444	276213	128156	298217	320536	657580	803193	104627	129797	468358	224327	499288	812148	819504	178909	2.16953e+06	913382	1.12227e+06	1.08389e+06	809397	1.42715e+06	867575	1.34376e+06	1.50352e+06	456588	821992	710335	653396	345998	226640	2.06066e+06	573342	76227.1
C8 H22 N7 P	6392.34	5951.96	32957.4	42270.7	82738.7	18249.6	26800.5	48438.7	39909.9	31461	49250.7	60781.6	44178.8	98089.3	84711.4	16707.6	45290.9	18006.6	5997.43	9634.25	5017.85	40853.5	14850.7	22763.6	29484	46506.6	24560.4	52076	20898.9	10867.1	61286.1	76447.4	47618.3	24524	6757.2	30763.8
C17 H38 N4 P2	1.23414e+06	924360	271769	729268	1.56906e+06	2.27294e+06	2.864e+06	1.09467e+06	2.49486e+06	2.25668e+06	214010	1.88601e+06	607281	4.87074e+06	5.0237e+06	3.57346e+06	1.3646e+06	2.61288e+06	1.08798e+06	1.00851e+06	790105	3.1312e+06	3.14744e+06	993108	3.29025e+06	3.63382e+06	2.4762e+06	3.15713e+06	3.18751e+06	1.24664e+06	5.30995e+06	3.56563e+06	4.3874e+06	970478	4.19517e+06	2.26877e+06
C20 H43 N3 O5	1.97838e+06	1.8928e+06	2.61755e+06	307139	238795	282000	644030	866017	781646	500271	273665	675031	220875	2.35122e+06	362768	1.6327e+06	1.50834e+06	645703	1.60171e+06	1.44519e+06	716701	217747	1.31942e+06	2.00994e+06	1.58308e+06	210178	1.34098e+06	1.23001e+06	1.38777e+06	224465	307428	559774	580636	1.31411e+06	1.41211e+06	1.42123e+06
C11 H26 N10 O2 S	169588	190296	132554	87739.1	94830.6	52882.3	109715	117674	107691	164472	93639.1	102229	101955	114204	135544	50451.2	106411	76600.7	100939	140246	71983.8	98328.3	85138.1	97583.8	112687	115554	103091	92829.8	71800.2	90510.2	116667	85435.8	92892	96011	106843	77150.1
C7 H15 N3 O P2	2.98448e+06	2.73568e+06	2.43535e+06	4.91501e+06	3.63931e+06	3.12162e+06	4.69772e+06	4.46628e+06	5.46231e+06	4.54816e+06	4.48185e+06	3.57672e+06	4.45042e+06	4.24278e+06	3.57804e+06	4.42073e+06	5.1951e+06	2.53257e+06	2.74391e+06	2.43105e+06	2.86757e+06	172615	4.68785e+06	5.36455e+06	3.524e+06	2.73235e+06	4.55617e+06	3.75673e+06	3.56118e+06	3.77486e+06	3.73565e+06	3.41205e+06	3.62642e+06	4.02716e+06	5.19233e+06	5.12242e+06
C21 H42 N4 S2	5.0248e+06	297181	1.51122e+06	325484	152988	303584	181173	170832	189652	539978	107461	149819	1.76762e+06	843147	251214	248455	1.08367e+06	360168	1.07817e+06	225358	328417	622103	449851	358390	149797	274081	258747	270280	247528	218553	285364	275901	253481	99704.5	292602	250451
Coscinalactone isomer	76356.7	76907.6	207322	55057.6	45249	84939.7	128827	39104.2	55323.4	88237.9	77673.5	63858.7	36370.7	36150.5	34400.7	61505.2	51681.5	38360.5	376288	221489	38817.1	169068	126083	102177	69478	51015.5	75170.1	103932	60575.6	97922.1	231059	41938.3	94985.3	149719	36995.6	73113.3
C8 H23 N4 P	2.18502e+06	9.47088e+06	9.42674e+06	9.19462e+06	1.05943e+07	1.02239e+07	9.03599e+06	1.14308e+07	1.06015e+07	9.52317e+06	9.67673e+06	8.62986e+06	9.21273e+06	1.00332e+07	1.08295e+07	1.01452e+07	1.05499e+07	6.61718e+06	9.60354e+06	4.58392e+06	9.46914e+06	1.09131e+07	1.14074e+07	1.20658e+07	9.2443e+06	9.86283e+06	8.33226e+06	1.08972e+07	8.8387e+06	9.81396e+06	1.05912e+07	5.78105e+06	9.90105e+06	1.14766e+07	9.07345e+06	1.03203e+07
C14 H29 N2 O4 P S	4.08801e+07	3.14234e+07	4.15662e+07	1.98362e+07	1.5225e+07	1.18778e+07	2.06319e+07	2.12874e+07	3.14906e+07	2.43426e+07	2.08897e+07	1.8238e+07	2.39367e+07	2.10244e+07	2.07652e+07	3.07403e+07	2.78677e+07	1.856e+07	3.42069e+07	3.01025e+07	3.10356e+07	2.64339e+07	3.07078e+07	3.57787e+07	2.78474e+07	2.91976e+07	4.32017e+07	2.68447e+07	2.84659e+07	3.05169e+07	2.00405e+07	1.77568e+07	1.96346e+07	2.89471e+07	3.90469e+07	3.46249e+07
Glycolithocholate (GLCA)	388217	217052	162459	19219.4	14409.6	600349	15783.5	17454.8	18149	15557.5	15794.4	16883	14683.4	15589.4	17871.4	14440.4	17890.5	20318.7	321200	155730	14889.6	65340.9	15226.7	14243.9	14134.2	15589.1	72493.8	39614.7	14639.1	99574.4	19611.7	14186.7	26608.3	206567	85000.9	124190
Phenylvaleric acid	1.40677e+06	1.65952e+06	1.48535e+06	1.68216e+06	1.67494e+06	1.42666e+06	1.76854e+06	1.64507e+06	1.73503e+06	1.9513e+06	1.86737e+06	1.73296e+06	2.20035e+06	1.68407e+06	1.86985e+06	73529.1	1.91752e+06	2.06511e+06	151971	1.61381e+06	224439	1.90144e+06	1.12536e+06	1.67465e+06	1.70671e+06	1.74159e+06	1.77081e+06	1.86147e+06	1.65117e+06	1.77299e+06	1.59362e+06	1.75591e+06	1.69721e+06	1.9361e+06	1.3021e+06	1.47584e+06
C8 H22 N5 O P	550536	1.45623e+06	1.01379e+07	1.07624e+07	1.17433e+07	1.10056e+07	1.09e+07	2.09036e+07	5.89306e+06	886825	3.52969e+06	342051	1.8128e+06	1.21653e+07	9.24012e+06	1.226e+07	1.26334e+07	5.56263e+06	1.45518e+06	1.68037e+06	7.88355e+06	1.11241e+07	1.18434e+07	1.19061e+07	9.93361e+06	7.84866e+06	1.09741e+07	1.20134e+07	7.42457e+06	1.09521e+07	1.0122e+07	7.26743e+06	1.01403e+07	1.07719e+07	1.01124e+07	8.69296e+06
C27 H55 N7 O3 S	254955	64837.8	70778	253840	1.84525e+06	4.63225e+06	1.87776e+06	1.42809e+06	173563	554974	1.46488e+06	1.7034e+06	1.13337e+06	2.81515e+06	3.42116e+06	2.26197e+06	666851	1.91834e+06	69983.9	71465.3	85902.5	1.41427e+06	122824	92570.8	1.44848e+06	2.50547e+06	201824	1.47528e+06	1.9233e+06	97247.3	1.93398e+06	2.45421e+06	805020	113794	868334	1.69279e+06
C12 H23 N4 P	245233	146819	86815.2	539034	450104	559480	564760	340989	400208	540291	634986	762830	348808	493919	316883	207717	356599	411806	36910.4	241499	41286	296762	256913	156901	207453	215574	239553	208363	124234	565295	307285	245873	388159	94917	220579	81311.9
C9 H22 N7 O P	58668.1	45057.4	27559.4	183698	147312	442127	173772	456950	296811	194988	252275	253096	274475	870508	1.30839e+06	108991	794572	1.02193e+06	29636.2	36199.7	35604.2	440203	268066	21291	307057	770138	308448	265621	552261	79923.8	941940	620364	860093	30705.2	588327	424506
C13 H27 N9 O6	204018	193848	182280	241682	169365	315893	317600	358855	296056	217043	276530	387083	252758	247501	167869	251354	318788	141456	151785	164131	144163	248382	348881	172937	262449	220383	292748	233707	275670	255193	237710	193545	371263	179466	178241	205662
C7 H20 N2 O4 P2	14340.3	11104.9	12284.4	165942	13520.2	7981.17	54631.4	80296	74867.5	88943.7	78197	72046.5	104130	135890	145046	37385	42670.7	45083.5	9390.64	9090.71	6394.58	5922.66	188195	7686.94	39253.4	47780	71770.2	59799.5	60470.8	81761.5	192440	101039	206123	62311.1	48537.3	36413.2
C18 H39 N2 P	28428.2	17633.8	20596.3	38010	49898.6	22887.3	88924.1	70623.5	148327	33195.4	92414.6	62004.4	53935.8	142794	185534	82710.7	39350	22703.2	19877.4	18629.3	17654.4	158506	357314	147155	212901	265548	273325	283667	257880	259083	174212	82102.7	199779	111375	70110.1	65069.5
C16 H42 N9 O3 P	49926.6	45923.9	42450.9	94479.6	702263	315839	811618	361186	212457	392943	191922	246740	599070	1.09411e+06	833206	155834	449145	179853	61565.8	70987.6	58250.5	354133	161819	49019.4	845711	215015	163574	445343	675095	85261.4	586685	229290	425827	51031.9	302833	426579
C8 H9 N5 O	1.34789e+07	1.15523e+07	1.02645e+07	5.86669e+06	5.27288e+06	5.80142e+06	5.35363e+06	6.09116e+06	5.62218e+06	4.2759e+06	5.09852e+06	4.87479e+06	5.41081e+06	8.07165e+06	1.04948e+07	5.55081e+06	9.16244e+06	1.1722e+07	1.1029e+07	9.12425e+06	9.92486e+06	1.01163e+07	5.97271e+06	5.17614e+06	1.09981e+07	1.19674e+07	1.36071e+07	5.71092e+06	1.0836e+07	5.48428e+06	8.44467e+06	7.05689e+06	9.98913e+06	5.20761e+06	9.31934e+06	8.29156e+06
C17 H37 N2 P	9.57491e+07	9.67539e+07	9.14095e+07	1.09174e+08	1.0377e+08	8.03498e+07	1.06436e+08	1.10106e+08	1.04569e+08	1.07177e+08	1.07187e+08	1.04297e+08	1.03264e+08	1.02916e+08	1.10968e+08	1.06151e+08	1.15848e+08	1.07214e+08	9.70159e+07	9.72976e+07	9.27459e+07	1.03693e+08	1.05174e+08	9.89487e+07	9.64574e+07	8.32215e+07	1.06676e+08	1.04223e+08	1.01361e+08	1.08316e+08	1.09397e+08	1.0093e+08	1.09156e+08	1.09778e+08	1.04775e+08	1.02117e+08
C17:2	66287.1	52075.1	54061.3	39221	49514.7	123128	230309	385944	115742	242070	217119	345417	130701	73655.3	111952	83519.9	108174	125400	48724.4	56558.4	40947.8	110852	285461	128926	75417	102411	170305	220715	127355	134440	182956	260525	165800	72903.9	125380	155058
C9 H11 N3 O	1.72934e+06	1.52925e+06	3.28341e+06	1.28262e+06	1.11985e+06	767364	1.23054e+06	1.16864e+06	1.43584e+06	1.11932e+06	976525	1.10758e+06	1.15705e+06	961890	1.16091e+06	1.40143e+06	1.15575e+06	1.52079e+06	1.29197e+06	1.26847e+06	1.46416e+06	1.322e+06	1.327e+06	1.1036e+06	1.4156e+06	1.49751e+06	1.77648e+06	1.27436e+06	326981	1.37781e+06	1.20203e+06	1.37342e+06	1.48995e+06	1.22078e+06	1.629e+06	1.48788e+06
C26 H53 N5 O2 S	413550	1.38033e+06	1.87131e+06	529222	1.74233e+06	626484	680074	673214	639821	397046	601571	78891.4	283613	468708	560215	989491	352855	426246	448456	1.41054e+06	1.25954e+06	378489	487470	1.08603e+06	287037	248944	776933	356408	795767	580228	327341	588242	615771	1.4866e+06	725458	474561
C6 H10 N2 O	1.34918e+06	969468	972506	1.63805e+06	1.09925e+06	902610	1.42879e+06	1.17581e+06	1.5085e+06	1.40588e+06	1.3621e+06	1.12942e+06	1.42209e+06	1.42898e+06	1.45776e+06	1.51397e+06	1.74021e+06	953699	1.13916e+06	1.05266e+06	1.03438e+06	1.16045e+06	1.60002e+06	1.39728e+06	1.11197e+06	1.35107e+06	1.54373e+06	1.34545e+06	1.24407e+06	1.13694e+06	1.26505e+06	1.28795e+06	1.37235e+06	1.46281e+06	1.66932e+06	1.76582e+06
C5 H10 O4 S	41057	34288.4	33402.3	965637	2.96139e+06	3.9599e+06	1.07988e+06	3.54507e+06	1.17905e+06	836602	1.25207e+06	3.12568e+06	1.44803e+06	5.52846e+06	5.97372e+06	536030	1.93475e+06	29119.1	32496.3	32008.9	31331.4	5.40745e+06	2.82425e+06	218039	6.27326e+06	3.03409e+06	6.70154e+06	6.89744e+06	3.28051e+06	3.42851e+06	5.83742e+06	2.97825e+06	9.41976e+06	481667	333053	459463
C27 H67 N9 O3 P2	682468	652757	657298	717860	700054	758727	809293	822811	712364	723856	740094	672606	705461	817029	803196	701638	751015	621298	702280	781059	257108	741846	881839	794241	772034	650584	682421	724883	666463	859822	848665	704051	845676	692333	722252	761164
C6 H13 N	5.70962e+06	1.26706e+07	1.4143e+07	12648062	3.81798e+06	3.81439e+06	1.2133e+07	5.35315e+06	1.20091e+07	1.20716e+07	3.93311e+06	1.15273e+07	7.90834e+06	3.52943e+06	2.34911e+06	1.30137e+07	7.88379e+06	3.09912e+06	1.20646e+07	1.40337e+07	1.18837e+07	4.41791e+06	1.04451e+07	4.43242e+06	7.23753e+06	3.3026e+06	6.23757e+06	9.65276e+06	5.73027e+06	1.33046e+07	3.63863e+06	6.96351e+06	3.3593e+06	6.70794e+06	7.88199e+06	3.96812e+06
C24 H50 N6 O2	12974.1	3386.01	4137.63	32478	93246.9	121950	127225	503832	15393.3	67713.4	45012.7	106506	219125	177217	439656	47934.4	427459	28274.3	5080.21	4171.85	5267.76	434404	194238	72650.7	370719	110324	122967	130429	242597	174829	235002	493796	44934	103093	174564	352752
C7 H9 N5 O	131334	58012.4	73286.1	3.29733e+06	2.49822e+06	869165	1.58264e+06	830458	1.43975e+06	144363	52124.3	198074	226608	3.00939e+06	4.54868e+06	725686	6.08643e+06	5.31376e+06	54931.8	47458.9	67677.9	1.22884e+06	1.3671e+06	788422	748627	1.86061e+06	2.67059e+06	1.45457e+06	1.68432e+06	2.90266e+06	2.31625e+06	1.66845e+06	3.45448e+06	3.87159e+06	1.16137e+06	938215
C13 H30 N10 O	1.03537e+07	5.18894e+06	5.56462e+06	2.16642e+06	3.15372e+06	2.16535e+06	4.59762e+06	3.69877e+06	3.87982e+06	3.5416e+06	2.80891e+06	1.9976e+06	3.87286e+06	4.40533e+06	3.98734e+06	6.14577e+06	6.04011e+06	2.93283e+06	5.85795e+06	6.34407e+06	3.219e+06	5.29456e+06	5.04408e+06	5.36957e+06	5.89741e+06	4.38908e+06	3.86334e+06	4.22523e+06	4.00449e+06	2.64335e+06	3.70506e+06	3.27666e+06	4.1117e+06	3.53839e+06	5.45846e+06	7.27324e+06
C28 H54 N2 O7	2.00648e+07	1.54172e+07	1.56027e+07	1.03912e+07	7.75481e+06	1.10312e+06	1.17318e+07	8.42082e+06	7.5383e+06	9.78935e+06	8.139e+06	5.12261e+06	8.21272e+06	1.27419e+07	8.3473e+06	1.64977e+07	1.22999e+07	9.06756e+06	1.84225e+07	1.87579e+07	1.32797e+07	1.36189e+07	1.86493e+07	2.14682e+07	1.18019e+07	1.29353e+07	1.08385e+07	1.18677e+07	1.08148e+07	1.35317e+07	1.35558e+07	9.3397e+06	1.5102e+07	1.94814e+07	1.35256e+07	1.40352e+07
C21 H44 N3 O4 P S	8873.15	520827	622201	284953	116729	9863.19	9880.11	11268.9	11555.5	10497.7	9545.31	76306.8	10379.7	9329.59	10952.9	8179.9	9875.18	8010.58	423223	7407.76	553188	7999.13	8265.13	333838	173773	7789.72	673435	36891.5	376120	8615.97	10971	9415.83	12729.7	598006	8845.87	7964.4
C22 H47 P3	4.6689e+06	3.39499e+06	3.12742e+06	1.99598e+07	7.56208e+06	1.48855e+07	1.77647e+07	3.22854e+07	1.75598e+07	1.66911e+07	1.64572e+07	1.02766e+07	1.24073e+07	3.93611e+07	4.05497e+07	15407409	2.75044e+07	8.96376e+06	2.1113e+06	5.59516e+06	1.84005e+06	1.6553e+07	2.82192e+07	3.86566e+06	1.64341e+07	6.81397e+06	1.39888e+07	1.42599e+07	1.26319e+07	6.4217e+06	5.23044e+07	1.14656e+07	4.69196e+07	4.19445e+06	3.96357e+07	1.02952e+07
C18 H34 N2 O10	28245.6	33750.4	39544.3	108238	87355.8	58599.8	77994.8	50269.2	75027.1	67441	53898.4	40548	39307	36932.8	86804.3	32203.8	62450.7	165271	23561.1	22030.8	23164.1	115965	52369.3	19351.9	46674.5	138524	151037	70652.4	108325	76966.9	101605	77888.5	166002	18000.5	161098	71224.7
C24 H31 N3 O	327418	736846	51650.6	329466	90279.7	125073	233958	91406.9	117630	94726.8	161509	94749.4	196796	234040	51462.8	95458.2	200871	146913	195793	238674	262854	169275	291248	108665	179151	99171	234418	109422	164588	44262.2	98217.1	128154	196243	291885	173872	79257.1
C14 H29 N9 O7	760814	981565	3.44679e+06	1.10268e+06	239414	203853	782350	212241	1.27211e+06	912052	581697	363200	715392	564785	927692	1.39658e+06	120632	577843	740485	731922	1.21034e+06	228739	1.11276e+06	801297	450269	506758	1.08745e+06	536664	689097	168950	409246	451937	604474	857857	705348	217134
C15:0	1.14196e+07	9.59996e+06	9.58971e+06	3.98236e+07	3.84676e+07	9.33343e+07	4.59092e+07	6.89086e+07	4.05536e+07	4.57339e+07	6.34836e+07	9.68491e+07	1.05961e+08	7.29036e+07	6.74881e+07	2.6655e+08	1.1818e+08	1.5043e+07	7.60175e+06	9.10011e+06	1.02231e+07	4.76357e+07	8.87697e+07	21291394	121190915	1.39169e+08	1.14249e+08	3.15545e+07	1.26292e+08	4.12283e+07	8.44262e+07	8.95362e+07	1.64397e+08	2.76536e+08	3.63503e+07	3.33236e+07
C5 H3 N3 P2	2.03882e+06	2.02188e+06	2.54365e+06	2.43615e+06	2.88305e+06	5.18179e+06	3.17529e+06	2.72916e+06	2.73668e+06	2.41701e+06	2.73362e+06	2.72168e+06	2.85095e+06	2.62955e+06	3.03287e+06	3.28108e+06	3.05923e+06	3.52845e+06	1.9775e+06	2.57049e+06	1.82202e+06	3.28845e+06	2.66898e+06	3.13863e+06	3.35172e+06	3.38686e+06	2.92151e+06	6.32991e+06	3.84226e+06	5.34473e+06	5.49257e+06	3.25218e+06	4.96294e+06	5.76843e+06	2.80296e+06	3.07299e+06
C13 H32 N9 O4 P	1.64725e+06	2.85785e+06	2.66234e+06	357402	1.02143e+06	1.40052e+06	434027	645260	791804	979803	1.04838e+06	257122	855536	556214	418235	1.6432e+06	353245	1.53087e+06	5.99311e+06	1.62733e+06	1.85016e+06	969075	2.34757e+06	1.38574e+06	2.73285e+06	2.98986e+06	2.63371e+06	1.87685e+06	1.39625e+06	990006	2.70257e+06	2.09395e+06	1.24855e+06	2.34064e+06	2.72209e+06	2.41202e+06
C6 H6 N2 O2	1.61044e+06	824086	1.31999e+06	840144	473041	1.06426e+06	534259	397681	360563	476163	571143	1.07173e+06	1.24404e+06	595702	449617	136512	1.00121e+06	623420	1.24163e+06	910429	1.09963e+06	585622	498466	1.074e+06	749519	537976	892226	1.07634e+06	606480	993863	625293	622931	1.5463e+06	877724	541034	1.3475e+06
C10 H12 N7 P	594923	639935	610583	1.72564e+06	1.93295e+06	998986	3.30212e+06	3.22153e+06	4.48346e+06	3.1896e+06	2.25461e+06	1.81607e+06	3.33993e+06	646292	676440	3.41838e+06	3.10805e+06	548893	651708	637034	611301	1.59653e+06	1.1388e+06	685596	2.5037e+06	2.52482e+06	3630980	3.02089e+06	1.19642e+06	3.71808e+06	688889	1.41934e+06	736234	1.79324e+06	653175	1.1618e+06
C39 H78 P2 S3	20914.2	7316.26	9244.54	76702.6	69061.8	18441.4	62995.3	73048.6	89153.2	72184.4	67009.5	77927.6	59575.3	31819.7	34009.2	32397.6	22338.6	5055.85	14057.3	9841.61	11982.3	16520	41658.4	174038	30406.9	33298.9	46735.7	27694.7	36205.7	49068	27563	33713.2	58362.9	56195.4	56706.8	34833.6
C24 H52 N2 O5 S	6.50282e+06	8.53823e+06	7.87192e+06	1.40741e+07	1.19086e+07	4.83366e+06	1.34052e+07	1.8196e+07	1.38978e+07	1.3816e+07	1.29838e+07	7.91484e+06	1.29337e+07	1.47986e+07	1.4999e+07	1.01069e+07	1.42338e+07	5.21197e+06	9.50925e+06	8.61219e+06	2.04749e+06	7.58873e+06	1.43582e+07	1.08803e+07	9.81429e+06	9.21548e+06	9.6363e+06	9.7232e+06	8.87426e+06	1.32023e+07	6.74321e+06	1.01987e+07	1.08777e+07	8.71706e+06	1.12671e+07	1.06467e+07
C31 H41 P	4.19628e+06	486184	5.04647e+06	1.33758e+06	1.75783e+06	3.37983e+06	1.85771e+06	2.31274e+06	290507	1.65762e+06	1.67946e+06	1.71382e+06	2.26609e+06	187709	395301	451511	472210	2.15524e+06	4.09532e+06	3.11367e+06	4.54009e+06	3.30393e+06	3.4135e+06	4.57964e+06	3.48862e+06	3.06741e+06	2.73245e+06	291040	3.68091e+06	372284	505255	288167	388022	2.64805e+06	518625	2.89483e+06
C12 H33 N9 O2 S2	4.01813e+06	820262	2.75499e+06	240362	195436	194808	2.72879e+06	1.27575e+06	942662	2.32125e+06	202609	1.30433e+06	95783	1.01386e+06	584286	1.0382e+06	1.35676e+06	618406	1.09617e+06	1.7176e+06	1.80111e+06	1.94347e+06	173112	144829	136656	955763	1.08524e+06	2.57095e+06	935244	1.53847e+06	1.37771e+06	149252	1.45408e+06	969408	893166	145362
C11 H17 N O2	2.09451e+06	3.24256e+06	2.22865e+06	2.6709e+06	2.95469e+06	2.81675e+06	4.26045e+06	4.32397e+06	4.44369e+06	1.83859e+06	4.00729e+06	3.74883e+06	4.27891e+06	4.87001e+06	4.84838e+06	3.75501e+06	3.81088e+06	4.88952e+06	4.25616e+06	2.4099e+06	2.20011e+06	3.83419e+06	4.71954e+06	2.89671e+06	3.41616e+06	3.05358e+06	4.54756e+06	3.97831e+06	3.59195e+06	4.33439e+06	4.79643e+06	3.92921e+06	5.71539e+06	2.02052e+06	3.99755e+06	4.29338e+06
C8 H13 N O2	2.64595e+06	2.27661e+06	2.42969e+06	1.12122e+06	1.20078e+06	1.76916e+06	1.73564e+06	1.51581e+06	1.39477e+06	1.47281e+06	1.68688e+06	1.26016e+06	726899	1.35241e+06	3.49028e+06	1.61868e+06	1.73005e+06	298070	2.42296e+06	2.27186e+06	2.13165e+06	1.42287e+06	2.22202e+06	2.86913e+06	1.70776e+06	1.42733e+06	1.89183e+06	1.03258e+06	1.32629e+06	1.84088e+06	893008	403895	2.5664e+06	2.15273e+06	564190	1.27195e+06
C25 H56 N4 O10	9.66977e+06	9.3877e+06	9.09702e+06	112270	204543	6.95562e+06	6.16793e+06	5.2923e+06	5.08959e+06	6.33105e+06	4.90359e+06	5.60531e+06	4.40679e+06	6.96658e+06	3.73522e+06	8.67212e+06	7.77318e+06	2.46595e+06	9.75388e+06	9.18913e+06	8.61947e+06	7.37327e+06	1.03826e+07	8.60395e+06	7.22091e+06	6.64932e+06	2.88439e+06	7.81487e+06	7.6589e+06	8.37603e+06	7.37284e+06	5.49844e+06	9.06572e+06	9.70985e+06	6.01492e+06	8.13044e+06
C13 H27 N4 O P	433212	475475	331611	72765.9	147849	31564.4	45488.9	287527	419407	357567	308278	33356.6	386115	44041.5	35623.7	282335	207020	112144	374406	295491	555198	27332.5	43413.8	917707	37893.3	72888.7	32027.2	56601.6	59861.1	107073	39883.7	28120.8	43156.4	544957	30440.6	26837.8
C13 H12 N4 O2	454028	387580	459211	339097	429819	383129	437652	535478	465033	366427	375774	387107	545410	546358	659184	481958	583638	1.06867e+06	314606	365462	340994	572553	859902	678704	645685	865761	893051	841926	573440	797139	616810	722893	679784	555756	906649	686294
C32 H50 N P	2.74782e+06	1.5845e+06	458734	5.08549e+06	3.17543e+06	4.76871e+06	2.56352e+06	3.66276e+06	3.07122e+06	1.92582e+06	3.4817e+06	4.48247e+06	115407	5.55717e+06	4.83836e+06	4.97287e+06	4.08154e+06	3.80737e+06	2.06297e+06	2.04322e+06	1.67795e+06	3.83155e+06	5.21968e+06	2.26615e+06	6.79478e+06	3.56817e+06	3.3995e+06	7.10813e+06	3.63581e+06	2.37683e+06	6.63715e+06	3.3497e+06	1.13313e+07	2.08599e+06	6.24824e+06	4.78354e+06
C3 H4 N O5 P	5.83218e+06	4.85023e+06	7.19241e+06	1.16937e+07	6.0354e+06	14190021	7.93248e+06	7.57258e+06	7.06244e+06	1.48256e+07	6.57628e+06	1.32818e+07	7.58564e+06	7.22741e+06	5.35428e+06	9.06159e+06	7.47191e+06	9.6085e+06	5.96442e+06	5.55379e+06	4.97123e+06	7.77156e+06	5.38347e+06	8.81172e+06	9.66789e+06	9.72209e+06	8.63015e+06	1.47443e+07	8.67682e+06	1.45693e+07	1.55327e+07	6.46978e+06	1.39169e+07	6.93901e+06	9.00084e+06	9.37097e+06
C11 H23 N2 O3 P	1.07946e+06	1.23061e+06	1.12462e+06	512946	685883	451155	708003	727939	738907	525694	343333	803428	430895	627147	589937	567913	881350	944386	786588	800554	838747	803440	825601	876726	790950	723217	1.26665e+06	714726	880223	681312	776322	791534	1.06205e+06	761513	762465	721901
C10 H9 N5 O	929629	786805	979907	262489	420250	332102	150815	388983	908637	277141	203412	321564	432826	154796	305493	443799	273226	629048	528388	416035	463944	388758	325275	608493	314875	566831	732426	241913	692754	194377	214770	254345	677904	563993	560787	649812
C10 H23 N2 O P S2	1.41854e+07	9.96777e+06	9.72418e+06	6.05999e+06	6.39665e+06	5.32981e+06	7.43878e+06	6.96806e+06	6.81876e+06	5.62939e+06	7.43157e+06	4.61933e+06	7.43254e+06	8.43748e+06	5.40282e+06	8.00596e+06	6.56079e+06	4.28041e+06	6.68388e+06	1.01485e+07	9.24791e+06	6.64053e+06	8.65295e+06	7.50025e+06	7.69694e+06	5.26126e+06	8.36302e+06	7.3698e+06	8.55692e+06	8.9614e+06	6.01273e+06	6.98348e+06	6.69149e+06	6.51536e+06	1.11581e+07	1.49176e+07
C17 H36 N3 O P	1.92989e+07	2.11897e+07	2.39665e+07	2.34641e+07	2.47551e+07	2.30631e+07	2.63867e+07	3.29138e+07	3.17546e+07	2.32295e+07	2.74381e+07	2.87663e+07	2.10588e+07	2.67128e+07	2.42513e+07	2.03659e+07	2.62854e+07	2.25928e+07	2.00363e+07	2.07116e+07	1.70826e+07	2.31461e+07	2.58325e+07	2.27476e+07	2.25498e+07	2.25575e+07	2.76354e+07	2.26106e+07	2.19478e+07	3.03782e+07	3.40816e+07	2.62995e+07	3.14026e+07	1.96941e+07	2.33397e+07	1.94626e+07
C27 H62 N10 O2	2.17987e+06	2.02484e+06	3.02267e+06	1.77092e+06	1.59783e+06	292889	2.08134e+06	1.55158e+06	1.65506e+06	1.1821e+06	1.34709e+06	1.42368e+06	1.61613e+06	1.43365e+06	188170	1.18677e+06	1.14493e+06	2.16807e+06	1.51701e+06	2.92589e+06	1.44806e+06	1.37993e+06	1.00732e+06	2.12694e+06	1.45834e+06	1.92641e+06	1.85644e+06	1.42189e+06	1.31729e+06	1.84612e+06	195596	2.17497e+06	453253	2.25272e+06	1.34831e+06	327273
Heterophylol isomer 1	11602.3	8869.11	3817.3	24154.5	14090.6	13845	31896	20411.1	30459.7	22135.2	17049.8	11669.2	28292.9	18534.6	28075.6	8214.58	22386.9	5678.19	5974.81	4705.66	4774.17	24100.5	23053.5	71657.9	20812.5	14456	21595.6	19425.9	13250.3	16591.3	14598	13511.4	50094.2	19998.8	17620	16887.8
C8 H19 N9	34254.9	14258.6	15523.4	87961.4	64870.8	191637	87256.3	187914	112364	82523.2	119329	114244	120998	347048	577741	52536.8	302711	413772	8623.44	59300.8	8773.68	188483	105873	10241.7	141793	320978	133076	103035	187251	43202.3	385761	253432	334941	8441.92	233365	201216
C13 H27 N9 O6 S	2.65479e+06	4.01488e+06	1.6351e+06	1.85883e+06	1.00615e+06	1.29791e+06	1.11853e+06	1.43874e+06	1.76475e+06	1.02642e+06	1.42892e+06	1.0879e+06	923422	830409	1.47033e+06	2.18467e+06	634386	867068	2.23601e+06	561216	2.59413e+06	528434	1.61995e+06	1.15625e+06	594668	644189	1.09047e+06	1.58194e+06	1.17801e+06	2.77296e+06	1.74195e+06	890087	2.34395e+06	3.07284e+06	652792	1.13275e+06
C16 H33 N10 O P	3.75107e+06	3.26608e+06	3.10716e+06	3.46517e+06	2.55146e+06	3.1961e+06	2.74342e+06	2.17244e+06	2.67411e+06	2.12933e+06	2.07519e+06	2.18279e+06	2.03165e+06	2.53726e+06	2.6859e+06	3.23485e+06	2.2744e+06	1.81801e+06	3.13835e+06	3.30878e+06	3.18488e+06	2.45256e+06	1.93497e+06	3.40425e+06	272114	2.21558e+06	2.28375e+06	1.80548e+06	2.10556e+06	2.98483e+06	2.94684e+06	1.90133e+06	3.5916e+06	3.48346e+06	2.61277e+06	2.48719e+06
C33 H55 N3 O6	403678	376621	370867	420662	420711	441427	551211	487646	433308	427879	466745	392311	769856	455827	498548	401753	460682	385476	404991	87943.1	428198	418691	503560	453790	446980	379324	380892	430154	384861	477159	513089	403754	515629	429593	431480	454311
C13 H22 N6 O2	397949	493014	345083	162652	263130	249846	329781	64282.2	127229	328802	168900	48905.1	290489	207152	187015	244499	207387	57657.2	103588	313098	365987	300835	166904	128621	367283	100264	75760	313214	61219.4	320386	368480	163925	143483	124683	108455	307891
C13 H13 N	3091.17	3049.75	3045.89	142855	280688	1.76636e+06	342764	1.09479e+06	524537	165058	388271	429088	92536.6	762519	799045	57506.3	1.35634e+06	1.31073e+06	3186.3	3099.72	3066.31	2.57295e+06	2.24942e+06	3075.03	2.89065e+06	2.88537e+06	3.7956e+06	992934	2.21479e+06	699663	1.53453e+06	1.33852e+06	1.82065e+06	95323.1	1.87225e+06	1.81577e+06
C7 H10 N8 O2 S	5.95706e+06	4.29809e+06	3.82426e+06	3.35464e+06	1.68718e+06	1.92037e+06	2.70516e+06	2.90544e+06	3.50916e+06	2.57659e+06	2.66201e+06	1.99375e+06	2.52704e+06	2.44343e+06	2.83389e+06	3.62136e+06	5.06689e+06	1.30783e+06	4.66029e+06	3.6686e+06	3.70915e+06	3.72369e+06	4.72791e+06	5.24368e+06	3.07815e+06	3.23369e+06	4.36132e+06	3.69477e+06	2.03899e+06	3.63289e+06	577939	1.55565e+06	3.38035e+06	3.81121e+06	1.46275e+06	2.82669e+06
C11 H17 N3 O	3.05772e+06	3.57934e+06	3.41693e+06	3.73684e+06	2.34759e+06	2.4123e+06	2.92806e+06	3.68707e+06	2.58025e+06	3.28669e+06	2.77928e+06	2.92522e+06	2.78848e+06	3.35327e+06	2.72787e+06	3.26523e+06	3.15393e+06	3.22045e+06	3.63169e+06	3.60827e+06	3.59979e+06	3.14758e+06	3.14984e+06	3.06181e+06	2.96333e+06	2.85245e+06	3.76296e+06	2.48918e+06	3.28079e+06	3.32066e+06	2.97951e+06	2.57181e+06	3.23976e+06	3.04511e+06	3.1025e+06	2.58613e+06
C10 H8 N3 O5 P	235214	211426	200603	242827	83669.9	127103	219012	11043.1	11128.9	14378.4	15600.4	157990	10723.2	10294.7	69142.5	148231	22292.9	10987.9	182034	164077	185839	73572.9	148226	167733	173322	178067	190158	161591	131643	218691	10167.3	10425.9	10060.7	222469	42299.5	60742.4
C4 H N8 O2 P S	165852	171411	136275	53429.3	35960.2	29883.5	33934	75494.8	99961.5	84613.3	133587	63697.2	77906.9	38235.1	76500.8	43644.7	9223.17	3636.16	184220	134146	152275	13943.2	8568.81	420948	25595.7	16845.4	48650.8	23428.9	3899.39	64781.9	36198.9	32847.4	38149.2	206811	13088.4	4470.05
C8 H16 N7 P	267782	394342	296607	303344	137629	193770	288325	156607	198675	105741	385447	222907	210994	96951.5	116972	203604	268667	448011	370558	377826	388904	249132	263326	310211	196661	196745	149588	449753	222490	325464	375793	113510	126346	245121	108886	207191
C21 H42 N6 O8	3197.72	2349.78	2829.14	25965.6	14771.7	7331.69	87265.9	245453	87950.3	51213.9	59380.8	47240.8	73004.7	35598.1	55517.3	38051	16336.1	25922.4	2391.32	2027.57	3466.44	9243.98	28614.6	20010.9	74141.7	61586.3	123302	44712.1	72240.3	79953.4	52301.2	45695.9	115987	29806.9	48396.5	44669.8
C18 H36 N2 O2	884355	1.39488e+06	709672	4.5379e+06	2.56729e+06	1.4646e+07	2.12623e+06	7.31236e+06	4.04018e+06	3.77603e+06	5.74108e+06	1.08804e+07	4.2549e+06	7.69316e+06	9.1205e+06	2.90287e+06	6.03442e+06	1.61244e+06	767463	751744	1.19044e+06	3.28858e+06	4.0933e+06	923704	1.55427e+06	3.35935e+06	1.52686e+06	3.41605e+06	3.24732e+06	2.14016e+06	9.55394e+06	4.53239e+06	7.79097e+06	1.2203e+06	4.83289e+06	3.83294e+06
C20 H40 N8 O3 S2	1.57536e+06	1.22506e+06	1.50268e+06	999273	1.04393e+06	701998	838381	1.06192e+06	1.19625e+06	809537	899746	868491	810920	867680	928369	949766	476149	1.11514e+06	887973	902847	1.09607e+06	949757	981869	871887	979207	908273	1.29067e+06	978041	960450	1.13802e+06	854520	1.20786e+06	660338	910352	1.17271e+06	1.03155e+06
C17 H38 N6	1.00699e+06	847518	905973	512119	758762	434681	403252	496936	538612	736980	399805	676054	434052	484862	773124	594396	1.01298e+06	496789	798265	530211	835053	387763	617461	389925	528102	612572	995480	386712	490664	460841	831077	530447	1.02075e+06	582275	439877	447323
C25 H48 N5 O9 P S	6.442e+06	7.16858e+06	5.99493e+06	5.51683e+06	3.93307e+06	2.83908e+06	3.02076e+06	3.84879e+06	5.17169e+06	3.29077e+06	3.14888e+06	3.66789e+06	3.15268e+06	3.20965e+06	5.74373e+06	4.20317e+06	4.55747e+06	5.47538e+06	4.79432e+06	3.68722e+06	5.92542e+06	3.66413e+06	4.47832e+06	2.79782e+06	3.78463e+06	4.17467e+06	6.39271e+06	3.81693e+06	4.42204e+06	4.68604e+06	4.21086e+06	2.53928e+06	7.27354e+06	4.36708e+06	5.27317e+06	3.51446e+06
C19 H14 N O P	1.85366e+06	1.801e+06	1.58416e+06	1.18074e+06	182931	774146	940601	1.01215e+06	1.52844e+06	865155	70716.5	101008	932540	117765	864511	658439	1.57414e+06	290010	1.50534e+06	1.48119e+06	215517	1.1978e+06	92950.1	98149.5	1.1647e+06	79433	1.46773e+06	689954	211267	1.32764e+06	66660.6	691870	966203	1.22246e+06	187923	1.29656e+06
C23 H19 P	6.35137e+06	57993.5	45755.2	73015.6	394155	136253	305819	397752	356907	311356	286446	292890	275278	72460.2	78853.8	456940	128687	59013.6	49555.5	4.81301e+06	49193.5	68849.1	73837.8	146175	3.28102e+06	62067.6	81952	486856	69761.1	422156	99990.6	90624	106546	447827	103930	74362.3
C13 H31 N9 O3 P2	31091.5	22612.5	30163.6	30584.6	34090.6	63811	30368.9	25681.8	26337.6	60977.1	70481.2	128983	48316.4	205556	178710	35043.2	246406	172638	24049.2	45993.1	23757.8	139551	114319	39787	120781	107460	199170	140055	227397	71987.3	152045	108195	103568	62154.9	192834	231121
C4 H8 S	3965.44	3357.98	3710.02	417474	421866	662152	251647	527039	387032	514828	788234	743837	615557	646804	707140	31453.1	255073	65119.1	3379.35	3382.66	3275.49	176530	63008.4	3446.18	120298	318964	107540	124756	168826	34061.3	833829	867881	557777	3437.5	3486.21	4383.67
C12 H28 N4 P2 S	156868	283712	215159	84444.9	124069	201272	74119.7	430421	127421	144247	106379	718710	128877	75986.5	91196.9	63824.2	96575.5	68251.1	432319	320336	349641	79626.2	85395.7	47070.3	71215.9	67496.4	94780.2	69606.5	80681	80937.5	115642	68911.7	123224	177768	120198	86002.4
C16 H36 N7 P3	1.40134e+06	2.69042e+06	6.55183e+06	1.25197e+06	1.00181e+06	346746	1.85787e+06	876870	3.47283e+06	1.90691e+06	443085	704980	1.30447e+06	1.80383e+06	1.46499e+06	3.12117e+06	1.62467e+06	1.15934e+06	1.74754e+06	2.38132e+06	2.72053e+06	1.57192e+06	2.26399e+06	1.55522e+06	1.9837e+06	2.05603e+06	3.0211e+06	1.56483e+06	1.6023e+06	1.54105e+06	1.4243e+06	2.13224e+06	1.1113e+06	2.04531e+06	2.38599e+06	1.14906e+06
C17 H19 N9 O2	156547	212469	214372	125330	144843	72203.5	54559	50681.6	66695.9	51416.8	42115	83833.8	69691.8	107603	154745	61251.5	126999	233789	161480	133080	202021	172222	166070	122374	110633	148635	211222	146229	172776	194473	41986.9	40850.7	70789.3	115374	146847	104883
C18:1, Oleic acid	1.05283e+08	9.03866e+07	9.20472e+07	1.08326e+08	1.10362e+08	8.72357e+07	1.78174e+08	2.89354e+08	2.88362e+08	1.0831e+08	1.15544e+08	1.23815e+08	305248661	1.70308e+08	1.86606e+08	160503297	4.54865e+08	1.85265e+08	9.36976e+07	9.56467e+07	9.00458e+07	1.40576e+08	5.60442e+08	181700622	3.07862e+08	3.83933e+08	2.79996e+08	1.76897e+08	1.83795e+08	2.35777e+08	1.82118e+08	1.90466e+08	1.73289e+08	2.69677e+08	3.93683e+08	2.62808e+08
C10 H22 N5 P S	1.39419e+06	976415	1.56915e+06	1.18488e+06	884791	800684	1.54199e+06	317383	891474	621898	1.04315e+06	923614	475875	667618	902367	647677	565039	119740	1.08384e+06	1.61395e+06	907918	667726	718277	1.3464e+06	784490	767679	508148	833019	554565	1.18556e+06	1.3283e+06	221736	1.24248e+06	1.34509e+06	818060	766176
C9 H27 N9 O S	48104.7	542246	708911	60103.5	1.09645e+06	613130	1.27556e+06	1.89175e+06	1.32396e+06	836131	877198	1.36009e+06	1.12272e+06	3.02417e+06	3.10454e+06	1.79535e+06	3.77244e+06	2.70617e+06	936601	1.12042e+06	1.09986e+06	3.49863e+06	2.74979e+06	31559	2.97879e+06	4.21446e+06	3.57348e+06	2.24272e+06	2.99639e+06	1.46649e+06	3.07075e+06	2.19528e+06	2.46057e+06	964865	3.51657e+06	3.23785e+06
C10 H13 N6 O P	1.0047e+06	760327	531891	385460	317132	158432	662847	527976	961872	289457	175278	124651	418983	124026	137742	896219	133083	123446	411401	285669	396048	159821	240304	253818	178123	172003	192868	209960	158016	271853	167892	147015	179030	214154	147704	154466
C8 H7 N O3	357348	343352	725762	1.15721e+07	5.86076e+06	8.20082e+06	1.16054e+07	9.73177e+06	1.26591e+07	1.09666e+07	5.90436e+06	8.89794e+06	1.18413e+07	3.68932e+06	3.85908e+06	2.18278e+07	1.1681e+07	5.26263e+06	353408	669083	1.01984e+06	4.13478e+06	2.94938e+07	3.3924e+06	5.4696e+06	6.84959e+06	9.0201e+06	1.85457e+07	8.55434e+06	2.80202e+07	557227	8.56801e+06	647372	3.74956e+07	7.06403e+06	8.98668e+06
C6 H6 N4 O S	29806.7	1410.06	10900.1	160220	110140	407760	51232.1	293023	165587	37181.1	146446	204091	116287	548869	490412	79847.4	219023	16900.6	11169.4	1412.36	1431.61	429446	683805	29532.7	481271	373929	672169	811460	268332	406564	494339	88622.2	715284	26912	68642.4	82878.4
C23 H35 N10 P3 S	623819	260422	603886	295839	118834	89392.1	253941	155355	450866	235605	260918	124539	211183	174535	175372	337596	210946	63949.2	289782	352617	205997	189003	362162	356812	207821	232357	457449	197025	185007	270220	81534.1	100222	240138	246811	56090.5	495455
C14 H24 O3 S2	42174.2	43601.7	55141.3	321468	423405	1.04464e+06	237369	738588	240451	274606	508977	865435	373781	2.32447e+06	2.27172e+06	121026	2.89619e+06	3.43675e+06	67778.8	32533.5	58985.7	1.78377e+06	349299	41532.1	1.10514e+06	1.44672e+06	1.60969e+06	952100	1.73654e+06	135707	1.65748e+06	2.1857e+06	2.5808e+06	39994.8	2.48248e+06	2.13385e+06
C6 H15 N6 O2 P	625689	386776	578195	612172	208924	78665.1	559949	435134	566784	321683	340301	404663	605404	274684	297207	434916	419511	235387	419248	473921	505683	138243	241964	207092	297700	273495	442671	273171	221320	380706	362456	294637	336831	353780	252761	228681
C26 H50 O3	322755	451280	254741	202662	318199	268418	319902	337498	146844	278447	273340	240395	241612	305051	147078	211912	398997	120977	364542	499671	296109	278709	213398	159774	329115	114420	287434	243976	373818	424246	205760	262345	134890	381291	274342	186483
C4 H12 N9 O P	929629	786805	979907	262489	420250	441452	219339	388983	908637	277141	203412	321564	432826	474046	305493	443799	273226	629048	528388	416035	463944	388758	325275	608493	314875	566831	732426	241913	692754	194377	214770	254345	677904	563993	560787	649812
C5 H14 N O5 P	65001.1	46849.5	30319.9	3.24373e+06	4.45692e+06	1.46255e+07	1.18877e+06	3.24149e+06	1.5748e+06	6.38372e+06	9.72581e+06	1.10417e+07	3.42541e+06	2.88715e+06	5.00171e+06	4.97866e+06	2.9818e+07	1.56753e+07	47526.9	49789.4	46999	8.88756e+06	1.01904e+07	968973	3.11259e+06	4.05319e+06	3.25592e+06	1.13842e+07	9.51871e+06	4.63251e+06	3.57016e+06	4.55597e+06	4.57089e+06	3.20604e+06	7.99407e+06	8.57761e+06
C9 H15 N4 O3 P	600755	488425	499705	489057	383535	93112.8	297507	167069	317450	349863	296756	326095	233486	139969	83773.2	359318	414346	92788	372239	358632	470253	60583.2	188195	563245	114269	64337.5	238995	210107	77594.6	696696	36720.7	63748.1	74150.3	674031	75201.3	72465.4
C15 H17 N O	297153	78397.5	187646	48368.1	58879.2	105107	67577.5	133260	218479	78796.4	58179.1	102636	89476.5	86953.3	81494	168225	158269	111231	178720	278458	100313	144080	182818	181674	91013.4	147192	62991.8	149324	182554	55361.6	78590.9	67792.3	70579.7	138857	175345	159014
C20 H39 N O4	7.66525e+08	7.70081e+08	8.60601e+08	1058985503	8.96393e+08	8.6727e+08	9.28507e+08	1119496975	1137385065	9.72406e+08	975889327	9.82418e+08	9.11457e+08	8.87909e+08	9.73213e+08	8.02932e+08	8.8918e+08	670791824	7.68232e+08	7.92599e+08	716481961	812648685	9.31956e+08	912121604	797870636	7.81673e+08	8.62129e+08	8.03948e+08	747049173	9.5679e+08	9.53368e+08	8.82945e+08	1004967560	9.07843e+08	828564021	8.30021e+08
C19 H37 N9 O	178955	313105	165069	1.27839e+07	9.74293e+06	2.18629e+07	8.38753e+06	1.17629e+07	7.54411e+06	1.39479e+07	2.07358e+07	2.97767e+07	1.11122e+07	7.22975e+06	7.54571e+06	696069	7.66423e+06	189998	224432	236114	265993	6.36023e+06	3.8923e+06	224339	8.2365e+06	3.34802e+06	4.66723e+06	4.74522e+06	9.50411e+06	1.18935e+06	6.61984e+06	5.62342e+06	7.50347e+06	228129	3.65007e+06	5.33111e+06
C9 H17 N3 O2 P2	394836	288031	226547	212972	162691	145742	187638	201556	240566	188355	196778	158258	178305	64351.3	65722.9	253047	93909.4	138667	289829	247822	256549	218073	277493	372341	218727	163055	256897	241516	184530	227009	70209	56714.2	64711.4	269704	282115	265863
C23 H38 N6 O2	128481	229533	73028	668246	1.22693e+06	2.0745e+06	752945	1.383e+06	213086	754387	1.20043e+06	364683	792619	3.55756e+06	3.66898e+06	194527	1.49761e+06	166472	90275.7	104298	84471.1	1.92809e+06	736287	90177.2	1.56511e+06	1.55558e+06	1.33077e+06	1.40176e+06	2.01371e+06	222742	2.30918e+06	2.5986e+06	4.10713e+06	74003.1	1.22947e+06	1.41823e+06
C9 H16 N2 O3	1.71466e+08	1.55173e+08	1.4261e+08	133810779	1.39786e+08	9.51158e+07	1.27673e+08	1.3064e+08	1.39048e+08	1.27973e+08	1.20945e+08	1.27707e+08	1.2565e+08	1.31133e+08	1.29691e+08	1.23563e+08	1.49421e+08	1.14431e+08	146563061	1.30957e+08	1.44391e+08	1.27411e+08	1.26969e+08	1.12494e+08	1.40932e+08	1.37864e+08	1.58037e+08	129301257	1.42199e+08	1.33199e+08	1.4056e+08	1.14631e+08	1.65558e+08	1.29818e+08	1.33559e+08	1.35149e+08
C17 H41 N6 O9 P	905848	825106	1.06606e+06	733895	577339	357270	507399	521734	625710	478803	581614	412882	276962	468381	310862	712668	476149	751707	604226	666969	695668	555905	557143	871887	530747	485073	1.29067e+06	419302	172187	541594	386796	180772	421541	499023	710192	474024
C27 H33 N3 O	1.39696e+06	1.25934e+06	1.93408e+06	708221	200436	326732	1.37238e+06	449109	237436	659533	665899	217715	124342	791068	1.02969e+06	118813	672357	45816.6	1.64065e+06	2.55448e+06	1.01045e+06	98979.7	52243.5	425961	555550	286196	130719	173232	1.17357e+06	350624	387853	179297	164072	353518	3.33011e+06	3.51148e+06
C35 H44 N4	13892	12003.1	235935	18233.1	15145.6	16129.1	15176.7	27084.9	46760	36047.9	25934.7	20150.7	48860.3	17217.1	22088.5	60906.9	18950.4	11526.3	148414	75969.6	62903	11741.7	20973.1	77348.1	156980	63244.5	13042.1	11043.6	97041.5	13959.2	24983.7	82546.1	18611.7	11068.4	13964.5	19904.8
C23 H45 O P S	130543	16759.7	257270	124417	68808.6	44904.1	40150.6	92407.1	53802.5	136249	84413.4	43348.2	80744.9	59091.7	85849	36749.4	58763.5	46513	215266	116382	259751	121123	273795	46752.1	16292.6	29699.6	234173	64639.6	90791.5	147792	103279	45911.8	83653.3	125349	66310	22940.3
C14 H32 N O4 P	1.04266e+06	689489	708911	1.97551e+06	1.09645e+06	613130	1.27556e+06	1.89175e+06	1.32396e+06	836131	877198	1.36009e+06	1.12272e+06	3.383e+06	3.6463e+06	1.79535e+06	3.77244e+06	2.91442e+06	936601	1.12042e+06	993083	3.49863e+06	2.74979e+06	31559	2.97879e+06	4.21446e+06	3.57348e+06	2.24272e+06	3.47657e+06	1.46649e+06	3.07075e+06	2.25069e+06	2.46057e+06	964865	3.51657e+06	3.23785e+06
C6 H15 N7 O3	431463	8.60972e+06	6.85802e+06	1.4471e+07	1.23358e+07	2.37799e+07	1.98291e+07	1.42456e+07	1.12766e+07	1.45669e+07	1.45234e+07	1.09946e+07	1.18263e+07	1.44924e+07	1.44218e+07	1.69241e+07	1.21928e+07	6.95161e+06	1.12387e+07	1.11489e+07	8.69739e+06	8.06896e+06	1.64638e+07	1.37193e+07	1.1966e+07	1.07185e+07	1.35754e+06	1.15669e+07	9.03061e+06	1.09807e+07	1.46651e+07	1.04648e+07	1.33716e+07	1.26014e+07	1.2172e+07	1.89554e+07
C9 H18 N8 O2 S	963996	517152	513791	484810	311536	305404	727445	288677	274287	735222	163288	152158	327861	543201	560142	140065	126328	315834	669815	363115	771770	293068	591618	490163	280166	373718	938502	581863	365283	136440	351005	111327	155568	320345	450427	358923
C10 H17 N3 O7	6.72642e+06	1.18759e+07	8.55742e+06	1.62567e+07	1.33682e+07	7.09718e+06	1.23552e+07	1.39547e+07	1.37561e+07	8.60366e+06	1.18157e+07	10618885	9.54525e+06	1.10758e+07	1.41887e+07	1.1279e+07	1.76809e+07	1.28504e+07	1.1454e+07	1.29307e+07	5.16686e+06	1.29089e+07	1.25116e+07	1.27829e+07	1.2898e+07	1.09769e+07	1.20496e+07	1.05891e+07	1.35917e+07	1.5876e+07	1.70319e+07	1.04464e+07	1.6285e+07	1.1628e+07	1.36985e+07	1.16166e+07
C18 H32 N10 O2 P2 S	2.52324e+07	1.69637e+07	1.83943e+07	1.44082e+07	8.70898e+06	8.00391e+06	1.25623e+07	1.20852e+07	1.7044e+07	1.07712e+07	1.25435e+07	9.13902e+06	1.1875e+07	1.26263e+07	1.07857e+07	1.52802e+07	1.55937e+07	7.36654e+06	1.51629e+07	1.62146e+07	1.42782e+07	1.14428e+07	1.74119e+07	2.00884e+07	1.22839e+07	9.86577e+06	1.54591e+07	1.23431e+07	1.27631e+07	1.60506e+07	1.14549e+07	9.02018e+06	1.31133e+07	1.31397e+07	1.95561e+07	2.16927e+07
C10 H23 N9 O	423631	291874	274506	681572	177747	51941.4	262513	133756	491040	320226	117625	40384.6	87980	112770	139388	356011	116164	320967	282567	546922	877206	144311	82708	288756	273692	170732	494991	151489	97829.9	99442.1	89573.9	55044.6	91895.4	191328	703377	64137.2
C5 H10 N8 P2	168042	147834	146019	169828	96771.4	74489.1	145033	10129.8	10208.5	13189.2	14310.1	123540	9836.33	12787.5	46434.7	98434.7	8930.86	10079.1	126093	117386	130338	87749.4	118132	116763	114823	80005.7	159156	134112	81932.9	152084	9326.4	9563.62	9228.6	162288	16401.9	51410.2
C33 H60 N2 O4	704911	643034	642484	558664	489504	373350	653413	629815	422092	440798	366257	563369	413360	571301	286291	586952	539285	350116	614953	538916	617598	400930	417381	596409	499316	495298	618098	390513	394074	720438	305756	396400	569341	725802	374367	328048
Methyl-pyridone-carboxamide	1.5248e+06	1.78863e+06	1.63831e+06	1.67003e+06	1.28234e+06	1.09711e+06	1.24898e+06	1.30471e+06	1.3118e+06	1.1931e+06	1.19214e+06	1.23469e+06	1.24902e+06	1.2815e+06	1.4938e+06	1.11042e+06	1.61245e+06	1.5751e+06	1.51223e+06	1.29926e+06	1.58864e+06	1.34275e+06	1.11559e+06	1.46431e+06	1.42323e+06	1.29707e+06	1.38799e+06	1.13592e+06	1.42799e+06	1.47078e+06	1.63794e+06	1.25778e+06	1.70652e+06	1.22174e+06	1.34876e+06	1.27188e+06
C16 H33 N8 O3 P3 S	3.64983e+07	3.13999e+07	2.47105e+07	2.40554e+07	1.4073e+07	1.61082e+07	2.11237e+07	2.24858e+07	2.80179e+07	1.85731e+07	2.10521e+07	1.57237e+07	1.78275e+07	1.7838e+07	1.84979e+07	2.53358e+07	3.32499e+07	1.41296e+07	2.69162e+07	2.34745e+07	2.68785e+07	1.94871e+07	3.02616e+07	2.71697e+07	1.72657e+07	1.4606e+07	2.3286e+07	2.21687e+07	1.99518e+07	3.0083e+07	2.00034e+07	1.43713e+07	2.11106e+07	2.52766e+07	2.60508e+07	3.02088e+07
C9 H18 N8 S	22994.9	18000	18767.8	427061	269430	503087	231898	679071	242702	380975	594479	533671	486653	1.44429e+06	1.42193e+06	185511	3.22016e+06	2.468e+06	17332	17952.8	17609.9	948039	292091	18183.5	747615	1.39345e+06	1.13401e+06	773247	916841	151494	1.21068e+06	1.38642e+06	2.13144e+06	16940	1.56248e+06	969024
C8 H20 N10 O7	3.58389e+06	1.72288e+06	3.5473e+06	1.80068e+06	1.24974e+06	773021	2.00966e+06	1.51729e+06	2.37747e+06	2.20277e+06	1.78547e+06	1.62514e+06	1.71216e+06	2.00006e+06	1.4439e+06	1.6178e+06	3.09777e+06	599530	2.17304e+06	2.54021e+06	1.64427e+06	1.40412e+06	2.17494e+06	2.81208e+06	1.61019e+06	1.89536e+06	2.59297e+06	1.49936e+06	1.32008e+06	1.58365e+06	1.33156e+06	1.58429e+06	1.60112e+06	1.56155e+06	2.70488e+06	1.63874e+06
C14 H16 N2 S2	96025.3	76793.7	72237	9434.41	5110.36	3425.41	4947.43	3501.31	5444.16	4621.02	4274.34	5521.37	3399.7	3404.34	15041.1	10428.7	3337.57	3770.8	93590.3	67774.5	78813.9	3361.25	3620.25	298054	3366.24	3327.22	3492.57	3319.21	3792.87	6726.27	3490.36	3480.26	3377.54	79250.9	3444.12	3797.68
C6 H7 N3	1.02779e+07	5.98598e+06	885615	1.41153e+07	1.4313e+07	1.95469e+07	3.1349e+07	1.2324e+07	1.87874e+07	3.21997e+07	2.23467e+07	4.98853e+06	3.80887e+07	7.9627e+06	2.71229e+07	2.6341e+06	9.77055e+06	2.57912e+07	639613	1.09308e+06	549407	1.90046e+07	1.57618e+06	1.08909e+06	9.04906e+06	1.29467e+07	2.48261e+06	1.51624e+07	2.16135e+07	1.43348e+07	1.76153e+07	7.0339e+06	2.30002e+07	522619	1.98485e+07	3.61422e+06
C19 H37 P S	858196	1.55389e+06	452242	810218	520271	827698	776564	456181	562929	510195	496938	505068	499736	692518	622133	749193	709862	334691	843201	731575	747058	423671	746833	742733	654736	484306	505772	479454	538742	538106	812132	290855	976185	619097	658233	736912
C18 H39 N5 S3	60616.5	55341.6	58774.4	76794.6	182207	45580.4	44382.4	80641.7	154997	58862.9	79668.3	62075.5	183453	532211	549678	348034	680317	346933	54037.8	50727.4	52704.2	644210	632854	79302.2	596191	492595	366186	395021	750205	131230	489210	722068	527731	48910.5	874622	523005
C15 H31 N4 O2 P	94234.5	86029.1	63396	70218.9	55682.5	45041.6	96920.7	60747.6	69465.9	58734.8	53979.4	53954.7	49470.9	54471.1	70641.1	75450.2	66203.6	58346.4	129277	103106	96513.3	56129.9	86272.2	102214	58700.3	60705.9	64380.8	52045.2	89853.8	60680.2	65730.7	48622.3	78587.5	71147.9	112984	135323
C25 H55 N9 O3	511933	832218	543693	963700	310686	337897	342568	346242	301357	1.17921e+06	308555	285253	300237	360337	361562	462276	407619	356891	3.64871e+06	341799	3.19602e+06	390879	722096	358639	613894	1.21911e+06	1.1407e+06	316015	503908	419120	538542	295945	391953	2.84234e+06	795023	332837
C20 H40 N2 O S2	2.48063e+06	3.28448e+06	1.97034e+06	3.58548e+06	20818.9	610066	482033	329509	609767	1.45113e+06	682746	483527	711221	755776	995628	1.76618e+06	1.25075e+06	1.6731e+06	2.72684e+06	2.34749e+06	2.35852e+06	1.38727e+06	2.02969e+06	208863	1.42295e+06	1.6124e+06	1.96843e+06	1.50702e+06	1.47598e+06	1.50163e+06	2.03481e+06	1.06418e+06	1.16115e+06	1.89491e+06	4.93666e+06	1.49212e+06
C30 H58 N O2 P S2	2.2065e+06	1.80832e+06	1.1501e+06	6.49052e+06	4.30863e+06	2.63853e+06	4.9857e+06	6.30717e+06	5.03371e+06	5.44133e+06	3.97563e+06	1.60011e+06	4.81875e+06	3924963	3.95069e+06	1.39745e+06	3.66737e+06	179983	1.41894e+06	1.5389e+06	1.83913e+06	3.04328e+06	3.78375e+06	484412	3.15847e+06	2.73941e+06	2.85853e+06	3.10006e+06	2.79665e+06	2.7983e+06	3.45204e+06	3.08421e+06	3.48726e+06	1.32552e+06	3.9718e+06	3.06735e+06
C20 H10 N2	465657	353013	588224	379324	381607	406599	409752	442180	385564	382555	467531	369944	352513	411968	430278	376289	390005	408027	427461	411702	611400	388499	488319	430467	449187	329980	355613	507116	431666	400504	449323	368141	462767	376590	388223	406804
Levetiracetam isomer	451075993	3.9653e+08	3.87268e+08	3.44635e+08	3.61815e+08	2.51969e+08	327926048	3.37186e+08	3.6374e+08	3.22972e+08	3.07745e+08	3.32595e+08	3.33401e+08	3.55982e+08	3.4139e+08	3.03761e+08	3.79465e+08	2.8527e+08	383638247	3.34883e+08	3.62945e+08	3.32995e+08	352356550	2.92957e+08	3.77567e+08	345534809	4.1756e+08	3.10605e+08	3.79762e+08	3.4984e+08	3.5724e+08	2.94955e+08	4.27578e+08	3.34171e+08	3.32767e+08	3.37667e+08
C17 H27 N O4	6.23133e+06	3.45618e+06	2.28366e+06	2.09461e+06	1.89929e+06	3.34038e+06	4.25355e+06	2.3162e+06	2.63812e+06	1.52235e+06	2.34166e+06	1.22842e+06	1.96669e+06	2.89105e+06	2.34645e+06	4.48025e+06	2.58609e+06	1.89837e+06	3.14717e+06	3.79513e+06	3.41639e+06	2.19977e+06	3.46765e+06	417553	2.64654e+06	3.00801e+06	2.33788e+06	1.8283e+06	2.42131e+06	2.81638e+06	2.45703e+06	2.58395e+06	3.67077e+06	3.26175e+06	911739	3.39472e+06
C11 H15 N5	1.14776e+07	7.95328e+06	7.70917e+06	2.31067e+07	2.04692e+07	3.14133e+07	3.04034e+07	2.46171e+07	1.81784e+07	2.15123e+07	2.7004e+07	2.02767e+07	2.2739e+07	1.93492e+07	1.4755e+07	1.91028e+07	1.631e+07	1.02412e+07	1.30545e+07	1.38861e+07	7.66491e+06	1.013e+07	1.50664e+07	1.51384e+07	1.32161e+07	1.14495e+07	8.06646e+06	1.39478e+07	1.00725e+07	1.21425e+07	1.90101e+07	1.74715e+07	1.31925e+07	1.21071e+07	1.13548e+07	2.06569e+07
C11 H28 N P3 S	161015	90630.7	175444	4.00625e+06	2.31468e+06	1.98003e+06	2.47171e+06	5.39615e+06	4.26936e+06	1.08777e+06	2.90935e+06	1.9142e+06	2.94202e+06	4.98753e+06	3.33924e+06	149353	880976	207952	128713	308479	121928	1.3439e+06	1.04465e+06	297963	1.07587e+06	1.88461e+06	2.13954e+06	5.72621e+06	601572	2.57875e+06	2.83585e+06	5.26939e+06	7.09884e+06	154343	129649	241163
C23 H34 N O P	547261	148676	341481	982722	1.64144e+06	1.52486e+06	737988	659220	775961	1.17698e+06	340158	1.47881e+06	657892	2.07188e+06	174179	223286	1.68806e+06	565054	137363	308212	489147	1.70126e+06	1.63114e+06	119337	1.55203e+06	1.02476e+06	1.36647e+06	1.16226e+06	1.52367e+06	722976	1.87739e+06	139158	181488	290383	1.75755e+06	2.00122e+06
C14 H14 O3	79740	68498.1	74773.6	1.34017e+06	1.06871e+06	418814	834592	993045	1.2954e+06	1.22047e+06	1.0579e+06	834017	1.08291e+06	81101.5	80959.8	978753	77953.7	111224	73934.8	75499.8	64010.1	68812	719782	539087	70824.9	70047.2	267697	1.06923e+06	58650.2	1.02574e+06	90151.3	217260	94096.6	951120	689156	528684
C14 H31 N6 O P S	2.04242e+06	1.86628e+06	2.11058e+06	145076	274556	820264	619526	484742	913295	608925	256591	247610	697088	1.47598e+06	1.50439e+06	347497	789205	521223	1.98923e+06	1.83846e+06	1.92429e+06	1.52596e+06	143054	390829	940395	2.35757e+06	1.10069e+06	554107	1.98505e+06	607680	3.04567e+06	3.09483e+06	2.45296e+06	1.24795e+06	126045	145082
C16 H37 N7 O5	2.6618e+06	4.15104e+06	4.03243e+06	6.83318e+06	5.34563e+06	7.92025e+06	6.09504e+06	7.49301e+06	5.4959e+06	5.41784e+06	6.02503e+06	5.80776e+06	4.83276e+06	7.8638e+06	8.31422e+06	5.50717e+06	8.01134e+06	2.95134e+06	4.77937e+06	5.89887e+06	3.52452e+06	6.32571e+06	8.25507e+06	5.48125e+06	5.44545e+06	4.94516e+06	5.80377e+06	5.528e+06	4.79005e+06	5.45425e+06	9.13498e+06	5.99537e+06	1.11386e+07	4.84523e+06	2.90677e+06	7.08175e+06
C17 H27 N O	1.0323e+06	914892	1.27925e+06	1.6025e+07	2.73678e+07	2.50816e+07	1.95502e+07	2.05968e+07	2.34894e+07	2.21122e+07	2.43317e+07	2.84103e+07	2.69955e+07	2.31765e+07	2.16734e+07	1.2918e+06	1.30706e+07	1.2714e+07	727183	709023	768218	3.38394e+06	2.41676e+06	782106	1.09579e+06	2.18282e+06	4.73513e+06	2.52471e+06	6.47074e+06	2.23373e+06	1.80262e+07	2.34957e+07	7.16056e+06	741984	669598	1.27781e+06
C18 H34 N2 O7	5.20266e+06	4.79713e+06	5.93487e+06	4.54768e+06	3.13187e+06	970954	3.2369e+06	3.61613e+06	3.91211e+06	3.26826e+06	2.81895e+06	2.80731e+06	2.78399e+06	3.9656e+06	3.71108e+06	4.12836e+06	4.52194e+06	3.37841e+06	5.00702e+06	5.11369e+06	5.04813e+06	4.5486e+06	5.33937e+06	4.57477e+06	4.9244e+06	4.28249e+06	5.77451e+06	4.20132e+06	4.91438e+06	4.58919e+06	4.1952e+06	3.81823e+06	5.07425e+06	4.82834e+06	5.13211e+06	4.43473e+06
C34 H78 N10 O7	383889	517303	256203	194873	247746	257094	247214	260200	156895	263646	220991	268942	250126	241303	180056	400353	244068	263039	301377	608891	328720	266840	562633	551926	248838	232914	262340	338749	138186	353729	229422	262609	183307	271692	258559	331184
C26 H40 N2 O S	229069	81701.4	74219.4	310710	474624	675581	468474	620178	408478	718077	146622	119439	851705	699742	668920	235543	823035	174619	147741	115981	111035	385131	239639	194950	657230	111122	305168	507411	813662	236857	709866	245376	453552	130403	729213	1.57161e+06
C25 H43 N2 O3 P	17600.3	13314.9	13967.8	135806	21546.2	244008	81080.2	385313	286999	21791.4	15580.7	84552.8	75200.8	36260.7	214216	226141	265725	66674.2	14699	13087	13570.2	198024	390631	321450	191603	360350	283491	257195	208985	410354	184975	185770	305053	1.0527e+06	267682	322163
C7 H14 N7 P	556282	468166	498601	427988	306556	360121	457798	404397	387680	292027	271470	392031	311659	336563	66571.3	329530	331496	380792	524921	392862	296373	275497	349476	470591	121574	318130	418087	299721	422171	418541	437784	161021	374299	389511	273465	374060
C11 H22 N2 O4	1.05427e+06	936645	596083	1.18156e+06	970842	1.54615e+06	1.53833e+06	1.32495e+06	913755	1.11682e+06	1.324e+06	1.0039e+06	1.03161e+06	1.56361e+06	1.71356e+06	1.1974e+06	1.76099e+06	795470	1.11903e+06	979686	824853	1.30481e+06	1.66843e+06	919017	1.40389e+06	1.33474e+06	763206	1.28077e+06	1.38494e+06	990269	1.91861e+06	1.00611e+06	1.80449e+06	993075	1.40824e+06	1.50496e+06
C36 H78 N2 O7 P2	540246	452544	503643	819994	687432	790821	825082	943426	694902	908619	942517	857097	832083	787740	707921	328918	709078	319879	522833	478711	430470	606398	789377	578530	748195	629963	627098	600956	528479	625117	774658	577810	858320	459517	373163	582581
C12 H29 N4 P	141915	14934.9	210615	262926	9161.66	35548.3	26453.5	35954.6	15569.9	115566	37357.6	69857.5	43803	30473.3	30064.9	127481	103618	34684	276120	202435	110607	93338	21678.2	167685	72744.2	41862.4	40799.1	11251.7	2973.9	158270	159766	8506.59	45575.1	221766	90175.8	48244
C20 H42 N5 O P	322307	249500	244827	863604	768877	1.04025e+06	553555	859252	1.17994e+06	1.60228e+06	1.62482e+06	629294	1.50986e+06	829240	583683	239865	766187	689872	333560	107224	788374	243899	871648	830177	785055	318917	319168	262396	776369	914898	458633	745515	415214	784406	842377	847008
C6 H14 N8 O6	456424	598695	482721	165510	380478	251237	358966	270773	237435	181101	213376	128523	331439	90623.7	249544	269312	132882	423719	249374	298891	403991	376421	302800	190381	323424	323586	311287	387426	342970	491689	200266	209886	430892	334740	411616	120451
C6 H11 N4 O2 P	44445.5	32991.9	40011.9	412570	485358	103648	369482	352455	403085	342404	372006	396635	309396	41661.6	44090	437586	43333.2	41585.5	36902.1	39582.7	30908.2	32635	252925	114567	33754.2	35607	113251	419542	32148	439823	47395	211036	53759.4	398152	180125	260276
C22 H50 N6 O P2 S	3494.63	2567.96	3091.83	25965.6	14771.7	7331.69	88722.4	245453	221535	54308.6	59380.8	47240.8	74029.4	63494.7	57931	38051	16336.1	26745.7	2613.35	2215.82	3788.3	9287.01	28614.6	20010.9	75774.5	159451	125855	46298	72240.3	79953.4	52301.2	48952.2	115987	63074.3	52020.6	44669.8
C31 H50 N2 O2	526786	705382	270755	30199.4	961106	780383	981341	1.0821e+06	1.50654e+06	1.09376e+06	1.24196e+06	1.00788e+06	1.11345e+06	1.2173e+06	1.29699e+06	641022	1.29064e+06	737309	783646	906401	691965	794903	792148	664324	964568	957604	1.01385e+06	1.12566e+06	930110	1.17516e+06	1.12556e+06	1.32628e+06	1.18949e+06	818636	697058	990644
C10 H12 N2 O4	801321	779714	890682	836990	846559	589060	686911	608297	892385	713561	686992	674412	712419	470303	461396	713494	583504	466714	718664	719105	809812	590426	619068	737159	509797	552743	745153	588159	550166	781401	288691	483852	545961	806592	479531	462140
C20 H37 N8 P S	5.86393e+06	4.2073e+06	4.29642e+06	2.58008e+06	2.75089e+06	2.21055e+06	2.48528e+06	2.48136e+06	3.03902e+06	2.28463e+06	3.05309e+06	3.60377e+06	2.75243e+06	2.60015e+06	2.67963e+06	3.21553e+06	3.95296e+06	4.26948e+06	2.97954e+06	3.07525e+06	4.53814e+06	3.69197e+06	2.75016e+06	3.20134e+06	3.78682e+06	4.31718e+06	4.58793e+06	2.48161e+06	4.84024e+06	3.57195e+06	2.86592e+06	3.44691e+06	3.33107e+06	3.17917e+06	3.76939e+06	2.18413e+06
C25 H59 N5 P2 S	747619	307606	737981	455336	359769	339827	472291	413321	488008	433927	458648	411252	423719	474190	166077	436441	479446	449609	517267	741314	680809	460557	624470	637344	507309	497497	590831	450032	425072	549883	812858	416886	499153	567605	395721	463567
C22 H48 N8 O2	486336	545948	384808	86629.5	68435.5	354381	402681	384649	286619	106139	396725	452682	413915	59496.3	128293	363719	391399	409273	442453	560868	390820	428717	131538	412685	450778	116247	201158	421177	437267	38932	366708	439722	134235	278500	372470	434867
C22 H38 N2 O2	566110	533282	481192	519566	481249	332841	533107	517687	472811	334251	419217	536850	268882	403487	422331	515262	501266	502257	597214	656124	436536	380014	257731	486715	395050	251320	286351	404006	456552	561998	438341	356483	460058	544605	528678	224672
C14 H24 N2 O2	2.25595e+07	2.95336e+07	2.57921e+07	3.34362e+07	2.93518e+07	4.20427e+07	3.32448e+07	2.66389e+07	4.2428e+07	3.32253e+07	3.6508e+07	4.22017e+07	2.84488e+07	3.74375e+07	3.41025e+07	2.84203e+07	3.86944e+07	5.17308e+07	1.96748e+07	2.36988e+07	2.17525e+07	2.61382e+07	3.25655e+07	1.5365e+07	2.86716e+07	3.63923e+07	3.97445e+07	2.27803e+07	3.47113e+07	2.60928e+07	3.09904e+07	3.5959e+07	3.84058e+07	1.64613e+07	2.92831e+07	2.88242e+07
C8 H17 N7 S	828566	623670	625994	630427	494689	66341.3	532545	414478	601536	562808	549626	556833	384438	322547	425088	560986	531829	239407	535244	509940	390761	267506	340608	392364	344803	184444	399456	220961	292396	653453	421691	266350	439052	503469	245650	349631
C8 H8 N8	188111	350878	186278	1.18779e+06	236099	1.6599e+06	178905	128906	1.56424e+06	1.53188e+06	171396	2.01205e+06	699282	2.35269e+06	2.03918e+06	1.49447e+06	4.57495e+06	1.60209e+06	121254	80330.6	126759	2.20486e+06	1.34247e+06	104862	3.02146e+06	3.19225e+06	3.27064e+06	731765	3.20675e+06	187976	1.83654e+06	1.28761e+06	627513	185791	2.33707e+06	127744
C12 H20 N2 O4	1.61593e+06	1.32834e+06	1.29307e+06	1.93901e+06	1.50541e+06	1.68794e+06	1.97698e+06	1.55512e+06	1.7234e+06	1.59926e+06	1.52651e+06	1.36243e+06	1.29795e+06	1.71347e+06	1.90614e+06	1.7464e+06	2.07638e+06	1.08579e+06	1.28528e+06	1.44916e+06	1.24284e+06	1.59382e+06	1.61995e+06	1.48693e+06	1.71946e+06	1.53777e+06	1.53928e+06	1.78257e+06	2.26903e+06	1.63256e+06	2.27056e+06	1.49304e+06	2.30926e+06	1.42208e+06	1.73628e+06	1.87384e+06
C7 H18 N8 O P2	1.85345e+06	2.02196e+06	2.09446e+06	2.84164e+06	2.97397e+06	2.49798e+06	2.39465e+06	2.86677e+06	2.31429e+06	2.31703e+06	2.0089e+06	3.29811e+06	2.27386e+06	2.63894e+06	3.21011e+06	2.15013e+06	2.8546e+06	4.15447e+06	1.25032e+06	1.42484e+06	1.79931e+06	2.85528e+06	1.69173e+06	991043	2.6204e+06	3.09233e+06	3.58465e+06	2.10085e+06	2.67872e+06	2.45934e+06	3.56917e+06	2.67234e+06	5.07604e+06	1.58834e+06	2.33562e+06	1.62493e+06
C17 H27 N4 P	309943	214984	193286	2.3201e+07	1.70371e+07	1.25897e+07	1.16495e+07	1.01929e+07	1.35301e+07	2.27789e+07	2.37037e+07	2.3047e+07	1.29536e+07	1.6499e+07	1.62688e+07	1.03789e+06	7.57517e+06	2.45173e+06	223360	98609.8	272204	1.76783e+06	7.17418e+06	98803.5	1.78605e+06	1.83549e+06	2.37979e+06	3.30478e+06	2.28929e+06	3.45458e+06	1.23926e+07	1.99973e+07	8.72927e+06	144280	295318	497411
C20 H45 N3 O4 P2	63514.9	57987.8	69069.9	481208	708457	495834	586564	2.14094e+06	1.74985e+06	728979	1.05258e+06	1.20815e+06	484538	2.29031e+06	2.08632e+06	1.13379e+06	625133	3.40912e+06	56621.7	61934.5	55224.3	966411	3.59481e+06	4.41979e+06	3.05989e+06	3.89616e+06	3.98675e+06	5.09189e+06	4.10023e+06	1.22931e+07	2.74819e+06	2.97766e+06	5.93782e+06	2.21291e+06	4.25519e+06	4.7594e+06
C18 H35 N O3	2.17395e+06	960115	765649	2.80611e+06	1.92257e+06	3.04604e+06	2.35763e+06	3.10912e+06	1.47768e+06	2.12298e+06	2.03107e+06	3.43806e+06	1.90382e+06	2.22852e+06	2.72964e+06	1.66608e+06	2.24477e+06	463321	1.45956e+06	1.553e+06	935682	1.56106e+06	3.06525e+06	1.45939e+06	1.3757e+06	1.28173e+06	2.53922e+06	1.37624e+06	1.32395e+06	2.8377e+06	3.20935e+06	1.56229e+06	3.69285e+06	2.85442e+06	2.49122e+06	2.1542e+06
C18 H33 N3 O	50653.8	48680.2	42625.4	1.55831e+06	612362	2.02212e+06	977854	1.41652e+06	509636	540912	635801	553999	814687	1.85202e+06	2.02448e+06	691703	1.72551e+06	2.03606e+06	43564.4	37926	43246.2	569956	838441	36785	794379	1.04349e+06	227147	595262	605474	61522.2	3.03514e+06	1.12913e+06	1.73926e+06	46954.3	4.54373e+06	615119
C14 H33 N7 P2	93081.6	35248.4	30903.8	389420	202592	182470	254145	472686	639179	465237	301884	343539	431318	67718.3	78471.6	60182.7	558163	723561	35332.2	38402.4	33973.9	224128	104837	40470.6	451544	72827.6	123932	167290	77531.3	328651	83570.3	283100	198986	55122.9	147677	158456
C28 H60 N6 O P2	5.22271e+06	3.86916e+06	4.12849e+06	781468	540550	372163	1.39317e+06	553291	921086	1.0924e+06	315625	7.19455e+06	405723	1.65014e+06	808940	4.32589e+06	2.95388e+06	2.14633e+06	4.44462e+06	4.45685e+06	3.72009e+06	4.02253e+06	4.1047e+06	5.87965e+06	3.62855e+06	2.4186e+06	1.81565e+06	2.44165e+06	992197	1.79864e+06	2.07665e+06	1.46364e+06	1.59464e+06	5.1081e+06	2.65867e+06	3.80867e+06
C18 H37 N O2	2.27667e+06	2.96498e+06	2.03325e+06	1.29238e+06	3.10731e+06	2.89787e+06	3.13552e+06	3.28985e+06	2.32543e+06	2.49143e+06	2.86942e+06	2.83645e+06	2.6885e+06	2.90328e+06	1.73013e+06	2.70164e+06	2.60548e+06	2252067	1.9073e+06	2.02069e+06	1.38651e+06	2.7817e+06	2.57227e+06	3.14291e+06	3.05383e+06	2.58228e+06	2.2857e+06	2.20345e+06	2.88215e+06	3.23677e+06	3.55753e+06	2.45693e+06	2.78133e+06	2.3104e+06	2.393e+06	3.0758e+06
C8 H7 N3 O2	163349	258125	179584	1.05374e+06	938577	203325	649499	1.08652e+06	1.0843e+06	761365	781583	906050	771271	967870	1.98928e+06	838910	688654	252938	308971	160552	104823	138774	571150	372408	201563	425926	233304	911294	354924	700143	1.39082e+06	1.9579e+06	1.41811e+06	571131	96981.9	205964
C12 H23 N3 O	878137	909187	912539	758442	760660	774260	718853	690266	774301	784615	649379	742691	817866	846996	808914	898192	845982	825143	885521	845711	1.09843e+06	831792	956055	870900	832426	707348	946546	775720	789369	897636	948173	868715	899118	946741	851178	855421
C7 H16 N O6 P	116729	87588.3	125100	78218.3	50529.3	103962	46912.4	114460	91915.4	49681.9	90154.6	176924	64009.3	61391	120284	79458.2	106495	154723	228100	142951	131551	66583.8	43980.6	62299.8	84251.4	76888	50449.2	28069.6	62984.9	141534	40037	37912.2	111745	208350	33599.8	105587
C20 H42 N4 O4	173164	43538.1	43373.7	2.41863e+06	2.18061e+06	2.01852e+06	1.20748e+06	1.16969e+06	1.04556e+06	2.45729e+06	2.66361e+06	2.85586e+06	1.39506e+06	1.29678e+06	1.36768e+06	214288	633742	645217	83645.9	239941	129490	478202	202926	37430.7	468218	223782	384832	568057	835573	267142	1.62997e+06	1.18688e+06	1.60799e+06	37276.8	291039	245996
C12 H27 N O4	1.40894e+07	1.39991e+07	1.40634e+07	8.75173e+06	1.12719e+07	1.22254e+07	1.27705e+07	1.27992e+07	1.34841e+07	1.35063e+07	1.28164e+07	9.04621e+06	1.27769e+07	1.17697e+07	1.30477e+07	1.32225e+07	1.31676e+07	1.15273e+07	1.38018e+07	1.33006e+07	1.38105e+07	1.31415e+07	1.35799e+07	1.36529e+07	1.30093e+07	1.28455e+07	1.32484e+07	1.2314e+07	1.23088e+07	1.35819e+07	1.30146e+07	1.17738e+07	1.25279e+07	1.32595e+07	1.29641e+07	1.24494e+07
C26 H56 O10 P2	298102	120285	196070	458995	385534	193744	408536	366215	204201	354029	262977	315865	476288	684793	671863	206328	529153	49883.9	107240	297424	240950	645103	289486	210449	902333	638636	791964	714951	876289	788264	815573	881836	689198	223596	436154	274562
C7 H23 N5 O4 P2	542500	479179	406124	358564	195419	239967	214402	399487	385524	217102	167311	363799	224357	154664	259486	234235	193811	234889	286169	249284	367607	144352	344707	555033	257967	207865	147495	278888	337103	467837	154285	168652	170681	183639	368474	136952
C8 H11 N O3 S	2.6015e+06	2.29377e+06	2.20279e+06	1.97917e+06	2.11537e+06	1.42295e+06	1.80347e+06	2.0797e+06	2.22631e+06	1.76934e+06	1.73205e+06	1.70746e+06	1.90534e+06	1.98319e+06	1.81774e+06	1.75274e+06	2.23466e+06	1.22876e+06	2.09063e+06	1.81065e+06	2.47199e+06	1.88062e+06	2.01543e+06	1.66684e+06	2.12571e+06	1.82383e+06	2.17429e+06	1.83359e+06	2.17214e+06	2.04492e+06	2.07137e+06	1.33277e+06	2.60222e+06	1.9582e+06	1.6923e+06	1.93347e+06
C35 H59 N3 O2	666987	717450	38364.4	705158	710395	755192	734970	800267	690982	740407	700357	643331	740232	724578	758377	713025	717884	615381	730650	714198	644430	757416	805417	768642	698512	642659	672981	706906	674912	795338	772335	667174	825414	694444	732294	736320
C8 H7 N3 O4	399082	381836	410601	492226	245989	201823	372642	11503.5	12171.6	17271.5	19556.9	300752	12682.5	39431.9	148991	157804	77049.6	11446	315250	308290	330921	240818	323203	271624	306447	333114	410090	299890	152771	406822	11432.9	11609.8	11216.6	406721	77785.3	80397.5
C23 H45 N7 O2	5.90307e+06	5.21045e+06	4.6655e+06	1.06069e+07	8.08909e+06	1.00138e+07	9.12742e+06	1.35439e+07	8.95466e+06	1.07171e+07	7.90634e+06	8.29858e+06	6.89884e+06	9.28852e+06	8.60785e+06	5.40826e+06	8.94138e+06	5.30266e+06	4.95801e+06	5.80642e+06	4.49803e+06	4.57436e+06	8.81862e+06	6.71672e+06	6.04849e+06	5.28673e+06	3.8556e+06	6.14493e+06	4.89837e+06	8.33185e+06	7.3654e+06	6.67495e+06	7.68181e+06	5.77791e+06	7.45027e+06	5.94342e+06
C15 H18 N2 O2	4.44032e+06	245958	294882	233284	2.99299e+06	3.30904e+06	4.40391e+06	3.97449e+06	384089	4.01013e+06	3.12133e+06	3.35126e+06	814703	1.61478e+06	577919	3.74406e+06	589180	1.8362e+06	333281	355443	222427	5.06121e+06	565718	4.26895e+06	3.4322e+06	3.47534e+06	4.54959e+06	3.60361e+06	3.27867e+06	5.56116e+06	1.01435e+06	2.30312e+06	2.31252e+06	4.4668e+06	5.29729e+06	5.11944e+06
C17 H13 O2 P	26729.2	21535.7	22415.3	53880	19856.2	392532	27281.7	273857	34174.2	284055	425931	495757	127053	610774	747650	23346.3	631170	328857	22898.5	24302.1	19359	111192	80572.5	27878.2	315633	428945	231306	175330	418199	24219.9	227583	336680	181664	23895.2	203930	213090
C25 H42 N2 O2	173164	43538.1	31135.7	310483	2.13393e+06	1.93518e+06	1.33247e+06	1.13327e+06	1.02713e+06	2.45729e+06	2.66361e+06	2.85586e+06	1.38901e+06	1.25985e+06	1.46922e+06	250451	671833	875085	83645.9	239941	129490	478202	202926	192162	468218	258047	384832	575907	841054	267142	1.67047e+06	1.18222e+06	1.45717e+06	36443.7	291039	245996
C11 H21 N4 O2 P	190358	219247	292309	152621	224016	167047	148649	128967	236212	139585	193783	125120	123954	94004.1	161794	197563	208787	194743	259076	248217	229731	175942	198805	233608	180365	172653	298063	174478	136443	168939	112079	52248.3	154625	328529	197125	186607
C7 H9 N3 O3	1.32293e+06	1.49589e+06	1.16918e+06	2.12695e+06	33600.3	125535	30508.8	183006	34330.1	30200.5	1.58954e+06	32039.4	234858	63966	94266.3	258276	129070	225694	171296	886635	1.13332e+06	76845	1.15159e+06	553716	47635.3	175819	66947.1	208369	44395	1.58912e+06	83606.7	36789.3	248837	1.24411e+06	54831.9	44386.8
C22 H33 N8 O5 P	7.97468e+07	5.66103e+07	6.2903e+07	3.71445e+07	5.87728e+07	1.99628e+07	4.47197e+07	6.62259e+07	5.10568e+07	5.70355e+07	3.34483e+07	4.41308e+07	4.41347e+07	45632116	3.70246e+07	2.73932e+07	5.75776e+07	2.19526e+07	6.54343e+07	5.10788e+07	4.72359e+07	3.7212e+07	4.14253e+07	3.00711e+07	4.96114e+07	3.71768e+07	6.56118e+07	4.25357e+07	4.50442e+07	6.14922e+07	4.80234e+07	2.52593e+07	7.17506e+07	3.75047e+07	4.85485e+07	5.48636e+07
C12 H21 N3 O3	99036.6	570999	576596	165808	129086	124999	114278	352690	99143.6	52918.9	113776	544154	350378	235731	707880	72982.1	206307	518011	500040	524825	624367	173408	68488.8	449609	429033	69913	184919	118749	140798	111558	584302	477762	522728	75371.1	177354	243603
C27 H41 O2 P	285887	914358	1.22483e+06	310710	2.99569e+06	4.15873e+06	2.72701e+06	131113	433197	2.51747e+06	1.24818e+06	1.42444e+06	4.3013e+06	5.10466e+06	5.32342e+06	235543	5.43152e+06	2.90144e+06	697546	956287	837427	3.99013e+06	4.25962e+06	685431	4.98905e+06	3.68025e+06	5.06251e+06	4.27863e+06	18741.6	813739	5.48785e+06	5.41784e+06	4.73247e+06	32982	4.76452e+06	6.13964e+06
C35 H55 N O5	187479	144316	397375	574809	170656	555142	431117	444596	400463	815645	231692	368181	425619	460854	506739	138734	496184	167046	134693	410746	186630	375203	568381	459369	492632	381698	125496	470771	402679	405093	515043	488705	561378	335006	331530	444845
C22 H37 N3 O3	265067	246870	1.69804e+06	1.98745e+06	2.80639e+06	3.64979e+06	2.68948e+06	2.88541e+06	2.72867e+06	2.95895e+06	975164	1.4526e+06	2.58408e+06	8.80659e+06	1.06086e+07	290897	4.21359e+06	320382	272434	250219	241213	4.63913e+06	1.66369e+06	269663	4.55045e+06	4.05679e+06	3.40168e+06	109314	4.14104e+06	1.73974e+06	5.85723e+06	4.50841e+06	6.78771e+06	255311	4.36438e+06	2.34726e+06
C8 H21 N7 O2 S	1.19621e+06	607356	658073	1.16762e+06	588080	741822	785036	350390	394169	387956	306843	537334	298793	149548	240258	482780	313517	346085	1.16347e+06	1.19864e+06	985692	511525	907615	1.53351e+06	640179	340564	894670	695565	455497	1.34681e+06	252051	174363	130662	849347	401550	605082
C10 H14 N2 O3 S	8.03989e+06	6.67815e+06	4.95999e+06	1.31645e+07	1.05343e+07	1.41705e+07	1.17093e+07	1.38854e+07	1.13433e+07	1.17228e+07	1.10477e+07	1.11998e+07	1.11435e+07	9.19634e+06	9.26705e+06	1.03017e+07	1.1354e+07	2.20377e+07	7.82004e+06	6.24909e+06	6.778e+06	7.33564e+06	1.60573e+07	2.12772e+07	5.28596e+06	7.32873e+06	8.44053e+06	8.88454e+06	7.27432e+06	1.08277e+07	8.81904e+06	8.32049e+06	9.86326e+06	1.37793e+07	6.82052e+06	7.90291e+06
C39 H46 N P	525977	517096	214506	1.52663e+06	1.07004e+06	689006	2.19118e+06	2.34699e+06	642000	1.1923e+06	1.34789e+06	632000	607365	1.13539e+06	1.04285e+06	487710	1.06244e+06	254775	431777	238885	473089	667339	758296	225682	707358	680847	1.18825e+06	687610	731513	1.15744e+06	634980	1.15401e+06	773797	510065	890248	1.74362e+06
C22 H47 N2 P S	173164	43538.1	41620.6	2.48394e+06	2.18061e+06	2.08419e+06	1.25423e+06	1.17717e+06	1.04556e+06	2.45729e+06	2.8809e+06	2.85586e+06	1.38901e+06	1.29678e+06	1.40462e+06	216806	684815	645217	83645.9	239941	129490	383679	202926	35917.8	468218	255714	384832	558508	830829	267142	1.65554e+06	1.19498e+06	1.68607e+06	40225.9	291039	245996
C19 H23 N5	29586.3	78297.8	101530	13602.7	19256.7	22807.8	60800.4	28967.8	26380.6	53905.1	21807.4	24217.5	40132	70307.6	49999.8	107284	52697.3	55056.6	75033.3	185734	46839.8	37281	57334.3	119644	28518.9	24815.5	35219.8	55896.1	29901.6	76394.3	42132.3	40912.8	75236	48142.5	78049	53668.1
C17 H33 N4 O3 P	1.186e+07	1.35639e+07	1.8927e+07	8.85164e+06	6.88723e+06	6.15942e+06	8.85973e+06	7.59099e+06	9.02584e+06	7.61951e+06	5.86896e+06	2.55396e+06	6.69993e+06	1.01995e+07	1.1309e+07	1.71681e+07	1.04893e+07	7.97191e+06	1.25716e+07	1.21317e+07	1.15306e+07	1.00263e+07	1.6209e+07	1.36593e+07	1.14223e+07	1.00419e+07	9.6073e+06	1.01767e+07	9.29942e+06	9.24353e+06	1.23173e+07	9.47679e+06	9.99784e+06	9.35463e+06	1.43849e+07	1.23827e+07
C22 H48 N9 O2 P	1.04743e+06	4.34167e+06	2.52116e+06	7.13671e+06	4.81668e+06	2.79457e+06	5.58153e+06	5.71139e+06	4.29268e+06	5.1178e+06	4.41904e+06	4.12083e+06	4.55582e+06	1.80853e+06	5.98324e+06	4.97939e+06	4.75341e+06	2.55556e+06	5.98211e+06	1.45587e+06	3.16238e+06	4.54739e+06	8.11232e+06	5.54494e+06	3.94798e+06	4.08971e+06	4.21852e+06	3.72335e+06	3.51847e+06	5.08102e+06	6.74332e+06	3.80711e+06	8.06358e+06	5.43773e+06	6.34925e+06	5.96399e+06
C39 H63 N O	459695	471612	211009	137027	249516	164048	334229	296927	290806	160959	253271	164575	153377	175504	111984	209632	226985	212523	356961	333866	277774	254623	241428	301870	252256	235205	331142	440584	386430	371692	105474	163039	89865.2	442206	148211	117985
C26 H31 N8 P S	897269	483778	584489	206053	261433	73405	123529	327089	364525	64518	60130.2	226559	113523	69731.6	232167	145066	578430	61696	525848	377999	215679	534414	353554	497501	383215	354049	614532	99019.9	417086	222053	263335	61246.7	782963	193839	390889	321703
C11 H26 N6 O3 P2	6.49277e+06	6.01199e+06	6.66706e+06	4.58419e+06	3.60336e+06	2.35494e+06	3.84005e+06	3.95157e+06	6.13629e+06	4.32345e+06	3.62948e+06	3.66546e+06	4.03052e+06	4.20552e+06	4.14067e+06	4.4661e+06	6.46805e+06	3.25244e+06	5.62171e+06	4.46601e+06	6.04628e+06	5.24442e+06	5.02606e+06	4.69883e+06	4.5943e+06	4.25084e+06	7.10192e+06	4.25227e+06	5.63282e+06	5.2014e+06	3.93677e+06	3.32445e+06	4.18727e+06	4.83794e+06	7.17738e+06	5.73812e+06
C15 H32 N6 O	485657	935171	765649	2.80611e+06	1.91594e+06	3.04604e+06	648683	3.10912e+06	1.47768e+06	2.12298e+06	2.03107e+06	1.03405e+06	1.90382e+06	2.22852e+06	2.72964e+06	1.66608e+06	2.15814e+06	463321	1.45956e+06	1.553e+06	935682	1.56106e+06	2.84823e+06	1.45939e+06	1.3757e+06	1.28173e+06	1.20177e+06	1.66948e+06	1.57254e+06	1.58385e+06	3.20935e+06	992151	3.65304e+06	1.2498e+06	2.49122e+06	2.12548e+06
C23 H38 N2 O2	89030	82178.8	74653.1	735593	583337	411574	540060	418567	364030	822103	940301	730326	542694	908166	875721	67113.6	300062	153085	63819.5	61671.5	71721.5	132444	238848	60737.6	211246	104545	116131	188040	259483	121769	791646	776820	645289	70909.3	84991.7	79418.4
C16 H39 N8 O5 P	655305	932589	250580	66431	47902.9	64784.6	66918.2	52925.2	52987.5	49027.5	51467.4	213080	59705.5	65925.7	71742.7	70236.1	75973.9	55842.1	535259	235011	616187	96337.4	67179	1.85324e+06	116320	78403.3	74561.6	54758	62879.3	63671.8	93681.8	54211.4	96937.5	519305	94557.2	67656.3
C19 H39 N6 P S	8.25933e+06	8.16087e+06	1.28071e+07	1.03234e+07	177526	439672	6.03421e+06	460456	6.15108e+06	925696	210937	4.34329e+06	1.94128e+06	6.3871e+06	1.25738e+06	7.86644e+06	7.03515e+06	6.83841e+06	7.71748e+06	8.47434e+06	1.01762e+07	7.45303e+06	1.59483e+06	7.7455e+06	7.21534e+06	207325	1.01963e+07	7.27754e+06	544165	1.00343e+07	608429	6.466e+06	833176	1.27265e+07	1.03339e+07	881882
C32 H62 N3 O11 P	33649.4	40757.8	35107.5	35209.7	37068.6	44346	36033.5	40896.6	34187.3	36559.1	33232	35224.3	38104.1	35017.7	35797.2	37947.8	38967.8	45309.8	2.05952e+06	1.37553e+06	2.22094e+06	1.03165e+06	676395	921840	703543	962144	707944	351684	793316	1.096e+06	265077	337111	339943	659168	102733	405392
C7 H11 N3 O S	115300	103436	96161.4	207733	73442.3	332041	110701	507398	315652	157075	244955	160170	293971	340777	273769	173425	292300	101377	93894.5	82728.8	95026.3	95461.8	240070	111029	147506	130518	130425	152377	166894	118797	235950	237109	198086	93466.2	227442	334063
C24 H38 O10	6.70464e+06	5.1881e+06	5.59133e+06	3.54233e+06	3.35281e+06	2.91036e+06	3.47934e+06	2.92648e+06	3.84374e+06	2.88105e+06	3.53688e+06	4.14471e+06	2.82112e+06	3.15398e+06	3.99629e+06	4.05339e+06	4.71293e+06	5.92564e+06	3.56617e+06	4.03211e+06	5.27065e+06	4.67857e+06	3.36483e+06	4.48616e+06	4.50637e+06	5.3549e+06	5.4815e+06	2.92016e+06	5.35302e+06	3.76343e+06	3.6571e+06	4.31678e+06	4.22694e+06	4.22007e+06	4.74859e+06	3.37492e+06
C7 H16 N2 O8	2.56402e+06	2.55229e+06	2.17099e+06	1.47322e+06	1.14515e+06	1.08381e+06	1.00684e+06	1.27157e+06	1.35607e+06	1.03533e+06	1.03496e+06	1.15788e+06	935025	1.50729e+06	2.38967e+06	1.6343e+06	1.97134e+06	2.76372e+06	1.90332e+06	1.7192e+06	2.09661e+06	1.9025e+06	1.69052e+06	1.08458e+06	1.55883e+06	1.63892e+06	2.17404e+06	1.54683e+06	2.16527e+06	1.70254e+06	2.01739e+06	1.26145e+06	2.72828e+06	1.55354e+06	1.74705e+06	1.52369e+06
C12 H23 O3 P	548017	160213	295731	99817	34775.2	43097.7	48464.4	65501.8	51109.6	45870.2	36487.1	65817.8	41404.8	394755	316531	393350	84077.9	44846.4	248625	194455	59306.3	46257.9	66812.2	67053.3	75170	108664	108202	51410.7	12259.4	75765.4	122340	40644.4	362903	176476	138929	8596.85
C22 H46 N8 O6	60850.1	159129	281751	174611	77015	46445.3	46814	138201	212907	97448.6	123219	67115.2	79225.5	54731.5	129229	87454.6	181103	87857.8	233769	87148.7	186927	151730	123342	71286.9	63992.8	75843.8	146029	150603	105255	107217	131810	52815.3	73595.7	156176	59031.8	112088
C25 H60 N8 S	1.90484e+06	1.4069e+06	1.6641e+06	1.60126e+06	1.38015e+06	837714	1.56519e+06	1.39086e+06	1.42059e+06	775076	808854	706148	661750	972882	686467	867406	1.01328e+06	993997	1.31619e+06	1.3748e+06	1.08347e+06	915819	1.03365e+06	1.08859e+06	1.44654e+06	1.39245e+06	1.12531e+06	991773	851893	1.44471e+06	528467	1.26546e+06	823637	1.59191e+06	1.5043e+06	778808
C22 H35 N O4 S2	38467.2	43477	33405.2	83267.2	96638.3	39344.4	91229.6	113153	170337	75910.8	35874.1	113213	87174	23235.6	95014.5	79667.5	89269.2	10372.1	24092.8	12708.7	13636.6	88798.1	100561	135809	46976.6	23224.8	45723.6	72071.7	46402.7	58549.4	48020.9	28238.8	61210.5	48494.3	45952.1	17422.6
C24 H47 N7 O8	607330	502821	99180.1	1.52663e+06	946034	703663	2.19655e+06	2.35921e+06	2.81705e+06	2.51001e+06	2.61144e+06	2.00169e+06	2.40834e+06	931287	1.04285e+06	487710	1.11389e+06	254775	431777	304390	455549	1.43827e+06	877516	275709	707358	742269	1.20431e+06	709575	722362	1.1385e+06	634980	1.15401e+06	773797	559064	890248	785941
Cholesteryl sulfate	36358.6	12527	18289.2	545321	1.14405e+06	1.00623e+06	916329	2.11146e+06	861194	410210	408015	373737	794313	577686	742324	1.80364e+06	4.67089e+06	219731	16723.7	15179.3	36563.2	437755	804458	346147	768406	528186	881180	270948	718554	762496	707486	539684	561290	1.74807e+06	1.53944e+06	1.58226e+06
C24 H54 N10 O3	1.05771e+06	799280	869024	757228	578957	368590	795047	791966	734885	691725	670817	873922	680027	604237	728486	627863	669897	709087	610418	1.03864e+06	852475	698842	728371	798893	668652	656405	803665	644933	583954	902850	659597	635159	779994	893335	989782	324499
C18 H31 N2 O3 P	165878	75443.5	121753	112528	88248.3	41089.5	86994.3	44937.2	89569	45664.3	64745.8	96433.2	96063.7	89106.3	76841.5	94696	162378	44184.4	109924	66644.9	147635	57641.9	71589.2	82908.5	61894.3	54597.4	104003	49970.7	64989.3	106687	86573.7	47102.2	108242	74520.8	75260.7	112672
C9 H27 N6 P	85807.4	87567	98826.4	167283	201879	155277	105000	355624	371646	178447	191987	181457	353638	317060	113666	64027.5	168425	401756	50996.7	74672.9	60885.6	101544	131750	54802.9	110108	161201	167615	99953.1	137548	78457	355230	361558	197022	55009.6	203755	201068
C18 H28 O12	85216.6	40841.6	43943.3	87788.6	64556.1	28537.6	38568	96496.7	77040.8	55517	29255.7	32922.8	62678.3	71893.6	69952.3	44737.8	87558.7	182420	27337.5	26521.7	58766.3	100354	139478	138040	128538	156236	143399	142809	91938	134249	100510	113587	127550	85300.3	57039.2	123253
C20 H42 N4 P2	910097	247872	67735.8	1.04875e+06	1.06223e+06	1.57391e+06	1.11378e+06	2.54357e+06	1.0095e+06	293745	269868	615854	880132	4.9116e+06	6.06238e+06	2.42283e+06	6.67786e+06	2.00443e+06	431573	433022	383780	4.74405e+06	4.64509e+06	102043	4.13903e+06	4.46184e+06	5.23799e+06	4.22296e+06	4.80888e+06	1.65387e+06	7.57655e+06	3.13033e+06	8.61569e+06	293816	1.02082e+07	6.33734e+06
D-Sedoheptulose	3.69656e+06	1.32795e+06	2.59385e+06	2.70619e+06	2.42845e+06	818622	2.1673e+06	1.50401e+06	2.32024e+06	2.53307e+06	2.1331e+06	1.80089e+06	2.30825e+06	682349	1.0257e+06	2.76632e+06	1.10633e+06	868091	2.90212e+06	2.61896e+06	2.59338e+06	885508	1.46859e+06	2.88152e+06	1.04538e+06	896039	1.55956e+06	1.67625e+06	822524	2.84542e+06	797409	998687	1.06182e+06	3.6062e+06	832305	841934
C20 H36 N2 O3	1.79145e+06	939211	573537	1.48306e+07	1.79145e+07	4.79292e+06	8.3513e+06	7.44532e+06	7.50524e+06	1.06851e+07	7.22326e+06	6.50647e+06	7.30333e+06	3.58654e+06	4.05042e+06	3.44384e+06	5.74365e+06	4.98359e+06	3.07949e+06	878966	1.00028e+06	3.12052e+06	3.05973e+06	1.72338e+06	5.13018e+06	2.74147e+06	1.38722e+06	2.95234e+06	2.25941e+06	3.99295e+06	4.66992e+06	4.21139e+06	3.04145e+06	3.06319e+06	5.23174e+06	2.64507e+06
C16 H37 N2 O3 P	210884	203035	156488	5.17502e+06	1.86752e+06	1.35031e+07	4.28705e+06	6.41965e+06	1.82917e+06	2.29667e+06	3.21128e+06	1.99758e+06	3.24167e+06	1.08455e+07	8.72663e+06	2.34784e+06	8.18375e+06	6.75069e+06	188496	157176	204254	2.88177e+06	3.63451e+06	156373	3.59742e+06	5.42515e+06	730411	2.27222e+06	3.04225e+06	176723	1.90896e+07	5.75597e+06	8.06773e+06	170383	1.11409e+07	2.11701e+06
C20 H42 N5 O2 P S	6.02776e+06	5.25708e+06	5.76312e+06	2.88066e+06	2.24733e+06	4.00979e+06	2.76117e+06	2.07681e+06	2.20313e+06	1.85802e+06	2.61373e+06	3.4464e+06	2.03715e+06	4.1799e+06	4.0795e+06	5.84167e+06	5.93591e+06	2.66134e+06	5.27507e+06	5.70788e+06	7.87371e+06	5.20764e+06	6.77523e+06	2.89572e+06	4.90104e+06	5.97135e+06	6.39851e+06	4.08234e+06	5.28204e+06	3.63809e+06	3.4618e+06	4.93638e+06	2.22386e+06	6.73089e+06	6.83335e+06	5.82072e+06
C15 H40 N10 O4	98567.7	56419.2	92715.8	106578	187810	137450	163606	107118	109097	75470.3	82477.8	32622.8	133095	140392	159504	115350	127399	36453.7	70190	72395.5	33360.1	71972.2	142027	160316	101840	86374.4	107038	65089.9	108997	100400	107345	87412.2	101923	138497	117669	167428
C23 H49 N O	100606	96558	84660.4	156435	128173	239630	102559	131385	105247	133149	167764	206614	94143.7	126518	118713	96356.1	145801	97965.1	90061.1	75326.7	96448.7	120213	128923	73060.4	112472	108372	143091	105086	119269	112474	161112	104037	162442	93258.1	181464	129839
C9 H26 N9 P	581326	319070	272758	2.8448e+06	659110	5.06693e+06	4.30793e+06	1.64542e+06	4.57269e+06	4.89731e+06	1.04686e+07	8.08186e+06	5.57362e+06	3.73995e+06	3.5477e+06	732558	3.05385e+06	7.74805e+06	232833	169055	210107	90959.9	1.58544e+06	44484.6	429318	1.09005e+06	1.66609e+06	1.88593e+06	938792	282108	2.80159e+06	3.00029e+06	5.42782e+06	199348	7.47857e+06	6.86863e+06
C19 H19 N3 O	3973.58	2823.8	3330.87	62559.2	59466.4	22740	40916.6	19605.8	26156.5	40686.3	32989.9	52647.9	36887	40738.4	25758.7	3256.11	32042.5	3189.86	3505.06	2976.64	2517.53	7660.7	4225.56	3411.48	13519.7	7100.01	16854	27223.7	7610.29	15655	13854.5	27426.6	15947.7	3418.18	3653.4	3498.91
C14 H8 N2 O	102381	59493.4	74815.9	134696	271957	618473	126070	388289	171582	223299	369387	429587	131936	905524	1.12762e+06	330574	1.9753e+06	2.1409e+06	100151	71672.9	54603.4	2.14614e+06	642371	162461	2.16696e+06	1.97722e+06	2.53971e+06	577529	2.05343e+06	308151	1.01019e+06	684845	1.56239e+06	384916	2.44446e+06	2.04026e+06
C5 H3 N10 O2 P	306560	301499	284219	342210	148100	125854	305770	11250.2	11692.6	18399.3	21760.3	230221	12161.8	33849.2	96323.6	214334	46282	10846.3	258714	228330	254531	189141	242843	205846	239083	275930	308409	269917	93895.7	296405	11102.2	11133.1	10756.1	321186	73856.4	53088.5
C4 H10 N4 O7 P2	306560	301499	284219	342210	148100	125854	305770	11163.5	11811.9	16761.1	18979	230221	12307.7	33849.2	96323.6	214334	46282	10976.5	258714	228330	254531	189141	242843	205846	239083	275930	308409	269917	93895.7	296405	11095	11266.7	10885.2	321186	73856.4	53088.5
C22 H46 N2 O S3	107664	105718	205968	1.05434e+06	319555	520420	887696	19818.4	1.12537e+06	2.80734e+06	2.9974e+06	3.46976e+06	535175	4.05545e+06	3.56834e+06	215161	2.71052e+06	2.79302e+06	123710	83904.4	107138	460278	1.00333e+06	83769.1	664808	865798	1.06132e+06	534994	220930	662289	3.90095e+06	3.63095e+06	4.03105e+06	615261	3.42848e+06	4.04047e+06
C24 H51 N3 O8	1.88461e+06	2.88699e+06	4.43659e+06	1.11054e+06	1.52068e+06	1.98198e+06	1.76186e+06	1.08862e+06	738285	932704	1.13764e+06	402385	2.1227e+06	2.42584e+06	611627	3.26985e+06	1.86324e+06	834871	2.57002e+06	3.63352e+06	2.40431e+06	3.19177e+06	1.00883e+06	4.55017e+06	2.41847e+06	2.0912e+06	2.03344e+06	1.16117e+06	958489	2.19284e+06	2.5447e+06	1.37209e+06	2.3273e+06	2.87673e+06	1.97388e+06	3.05672e+06
C5 H13 N2 P3	139167	298535	261566	98700	445040	427470	30973.8	392504	72670	642161	648713	435172	339017	870932	918501	578115	370071	625492	311908	342527	302652	569475	582704	328548	685318	954228	1.05764e+06	583784	600754	387670	667642	712816	979416	417011	711841	585824
C15 H21 N O4	193859	161363	259598	193995	169306	134637	172421	200920	200954	183944	143295	152625	136105	133357	145568	135626	141375	226166	197404	185195	148290	107192	129148	180311	99027.1	123987	167202	136406	96317.4	157137	149226	108224	123462	199784	154501	123361
C16 H39 N9 O4	2.2992e+06	1.39949e+06	990265	165300	274628	286361	411149	362034	583008	690407	406770	282047	390378	449173	335650	765256	717030	1.37992e+06	671751	307046	345049	404294	593923	1.16319e+06	254395	771650	754799	372047	400998	1.05381e+06	710931	664926	85300.2	477030	327036	417597
C20 H40 N3 O6 P	1.31923e+06	988656	400241	3.90671e+06	1.77866e+06	676369	3.25716e+06	2.89683e+06	4.39078e+06	1.62352e+06	1.29633e+06	629656	4.2233e+06	1.96164e+07	2.19948e+07	9.87409e+06	2.49585e+07	6.33311e+06	1.30416e+06	1.23005e+06	1.48121e+06	1.75298e+07	1.55645e+07	92919.5	1.60789e+07	1.65212e+07	1.59643e+07	1.5197e+07	2.15874e+07	5.19467e+06	2.58829e+07	2.11188e+07	2.74748e+07	703995	3.45635e+07	1.99294e+07
C7 H5 N O3	175168	125594	113568	63776.9	50845	74501.6	54076.7	64980.1	57703.8	54916.1	54618.6	59699.5	54200.2	53923.9	56954.7	50015.5	64408.8	58157.4	95776.5	50991.9	176553	57526.8	59041.9	273789	55313.9	55386.2	61558	52906.6	53919.5	59301.5	63725.8	43242	74834.1	177934	63533	56962.4
C16 H30 N2 O2	274669	7.30491e+06	7.11843e+06	4.61572e+07	3.67558e+07	1.75829e+06	653201	4.4548e+07	9.45908e+07	9.96195e+07	1.20227e+06	3.15737e+07	8.87069e+06	7.12045e+07	6.1257e+07	2.55634e+07	8.08174e+07	6.66086e+07	5.58485e+06	4.78461e+06	4.72122e+06	2.37491e+07	2.86715e+07	2.21489e+06	2.31537e+07	2.4647e+07	3.24627e+07	3.70629e+07	3.45128e+07	1.83411e+07	9.68918e+07	6.53186e+07	9.42215e+07	5.8668e+06	7.65862e+06	1.36898e+07
C20 H42 N5 O2 P	148435	86569.5	191691	308305	155453	172074	206664	469997	345065	280015	323880	256463	305069	361867	356955	152085	252952	185648	147092	143244	119646	150580	126789	158890	174630	224325	232500	150435	168750	211179	296630	229093	170570	183923	187488	145193
C4 H13 N8 O3 P S	9.66016e+06	8.10293e+06	8.03286e+06	7.44197e+06	5.48124e+06	5.0882e+06	6.00455e+06	6.25664e+06	7.89089e+06	5.66721e+06	6.12338e+06	5.19565e+06	5.65824e+06	6.12072e+06	6.05967e+06	7.33467e+06	7.35705e+06	5.12584e+06	7.06364e+06	6.96413e+06	6.92109e+06	5.97606e+06	8.01634e+06	7.81567e+06	5.93436e+06	5.29724e+06	7.52624e+06	6.34478e+06	6.54222e+06	8.03431e+06	6.37127e+06	5.01395e+06	6.99521e+06	6.99726e+06	8.09399e+06	8.61794e+06
C6 H16 N8 O	558274	336863	660228	988925	842636	2.1221e+06	883506	1.9028e+06	876704	1.04542e+06	1.61e+06	1.51047e+06	1.19905e+06	3.43233e+06	3.79543e+06	697185	7.27327e+06	3.43634e+06	352327	735251	231229	2.50195e+06	964131	245274	2.36586e+06	2.88741e+06	2.67e+06	1.6665e+06	2.68772e+06	653415	3.54226e+06	2.2153e+06	5.68601e+06	272933	3.12096e+06	2.61027e+06
C12 H31 N7	1.66213e+06	1.54284e+06	2.11994e+06	1.69689e+06	2.43184e+06	1.98162e+06	1.48676e+06	875358	1.8163e+06	1.35097e+06	1.88793e+06	724111	536577	723627	448816	964959	736170	281001	1.9364e+06	1.75037e+06	2.02952e+06	196727	2.32367e+06	2.90787e+06	744305	808084	708718	598010	394613	1.10628e+06	407949	485848	157057	1.49123e+06	341952	410858
C21 H37 N3 O P2	3252.33	2705.73	2588.98	27213.4	8744.35	82884.8	49403.9	119182	49716.5	13844.1	28296.1	34945.4	22655.7	46482.5	3491.39	8247.24	97736.7	2548.29	2725.6	2951.71	2786.88	51213.4	32874.4	2986.3	55913.4	50658.6	42263.3	61385.3	9509.79	50400.1	70882.8	3056.01	48211.2	2663.27	2796.56	2778.58
Dimethylformamide	1.77277e+07	7.5668e+06	1.56402e+07	1.67613e+07	1.17676e+07	1.64949e+07	1.15592e+07	3.05565e+07	1.83975e+07	1.80303e+07	1.52724e+07	1.5822e+07	2.03351e+07	2.5718e+07	7.08475e+06	2.54393e+07	1.89124e+07	2.06913e+07	4.70098e+06	4.92922e+06	4.36177e+06	2.32004e+07	3.00812e+07	1.42357e+07	1.25627e+07	1.66538e+07	1.14804e+07	3.23561e+07	5.8145e+06	1.46045e+07	2.63248e+07	809888	1.5559e+07	1.1118e+07	1.82922e+07	1.97098e+07
C22 H46 N2 O7 P2 S	1.07661e+06	641210	606690	442034	290406	255087	350116	316547	500178	371545	307390	246082	323129	385207	57621.1	502395	452811	80481.9	514195	419538	471360	428809	572792	480774	424391	416590	690360	439912	454592	504163	399699	287167	617437	431290	777001	701244
C6 H13 N O4	9.66266e+06	7.04887e+06	4.48983e+06	1.33256e+08	2.11094e+08	5.76071e+08	6.43936e+07	1.60633e+08	7.73465e+07	2.3605e+08	3.74714e+08	4.31638e+08	138026719	1.26647e+08	2.01226e+08	2.15731e+08	1398526632	5.27099e+08	5.44552e+06	5.2973e+06	5.64168e+06	3.09408e+08	414370900	4.47377e+07	129610910	1.35937e+08	1.29744e+08	4.08825e+08	3.89456e+08	2.2992e+08	1.85901e+08	1.64528e+08	2.07125e+08	1.143e+08	3.27172e+08	3.388e+08
C19 H39 N2 O5 P	831816	191238	1.29312e+06	2.08407e+06	1.2196e+06	893698	1.79847e+06	1.56158e+06	1.63031e+06	992037	3.84241e+06	2.71031e+06	893633	861529	1.02903e+06	136966	1.4514e+06	2.16699e+06	95778.6	229548	90730.2	874993	1.97493e+06	221722	97893.7	1.07951e+06	1.85513e+06	1.44491e+06	929896	1.66512e+06	1.37879e+06	1.85367e+06	1.08224e+06	114851	1.21174e+06	1.08831e+06
C24 H39 N7 O	480893	247872	67735.8	1.04875e+06	1.06223e+06	1.43495e+06	1.11378e+06	675917	1.0095e+06	293745	269868	615854	880132	4.9116e+06	6.06238e+06	2.42283e+06	6.67786e+06	2.00443e+06	431573	433022	383780	4.74405e+06	4.64509e+06	102043	4.13903e+06	4.46184e+06	5.23799e+06	4.22296e+06	4.80888e+06	1.65387e+06	7.57655e+06	3.13033e+06	8.61569e+06	293816	1.02082e+07	6.33734e+06
C12 H23 O4 P S	2.04423e+06	2.21779e+06	2.09446e+06	3.00942e+06	2.97397e+06	2.67038e+06	2.50068e+06	3.02503e+06	2.20352e+06	2.4728e+06	2.02255e+06	3.26687e+06	2.28748e+06	2.52232e+06	3.19354e+06	2.15223e+06	2.8546e+06	4.30668e+06	1.25032e+06	1.42484e+06	1.81391e+06	3.07812e+06	1.69173e+06	1.00396e+06	2.62885e+06	3.12011e+06	3.77899e+06	2.22423e+06	2.86074e+06	2.65528e+06	3.56917e+06	2.72057e+06	5.3179e+06	1.60319e+06	2.52965e+06	1.66338e+06
C12 H33 N10 O3 P	8344.5	7964.6	7503.42	145925	143738	127478	90062.1	84573.6	93015.3	196775	234204	209490	111185	345230	351700	7529.68	253288	17089.7	7915.34	7692.84	7646.53	97122.8	48262.2	7979.42	122931	43085.9	92052.4	78257.6	102233	12578.2	390609	233463	371415	6560.78	7119.42	8328.67
C20 H41 N3 O4	1.26542e+06	1.553e+06	5.67102e+06	2.00106e+06	863641	659671	1.12081e+06	1.49266e+06	1.57334e+06	1.40276e+06	1.13219e+06	1.63121e+06	1.11058e+06	553824	1.35839e+06	209748	1.4798e+06	214105	984298	4.00394e+06	3.48555e+06	1.1111e+06	2.20325e+06	1.30298e+06	986150	1.07287e+06	2.08659e+06	752278	3.1943e+06	1.73978e+06	1.35237e+06	4.24949e+06	1.25156e+06	3.55568e+06	2.93675e+06	234699
C8 H15 N S	2.26837e+06	1.88909e+06	2.04353e+06	1.82511e+06	1.34151e+06	1.28425e+06	1.44517e+06	502481	436999	402230	931252	1.62233e+06	470702	1.71185e+06	1.58033e+06	1.12507e+06	1.26009e+06	449258	1.80845e+06	1.58974e+06	2.10442e+06	1.7547e+06	1.70771e+06	1.54065e+06	1.58735e+06	1.86319e+06	2.33511e+06	1.47755e+06	1.83336e+06	85340.1	1.84665e+06	1.43518e+06	2.07479e+06	1.47405e+06	1.32415e+06	1.40005e+06
C13 H33 N5 S2	14126.5	14645.5	14683.2	139123	113327	219358	125232	212001	164568	124801	160697	161879	160943	463633	450690	61755	133756	138319	14305.3	14105.1	14707.7	111662	28803.7	23049.4	112890	166930	131678	32502.8	84586.1	44069.2	500690	20754.9	504753	14914.7	129340	169711
C16 H35 N O2	1.65122e+06	1.53911e+06	2.11994e+06	1.72342e+06	2.32764e+06	1.94891e+06	1.48676e+06	875358	1.85917e+06	1.33226e+06	1.81901e+06	707799	536577	723627	448816	957397	736170	281001	1.9364e+06	1.75037e+06	2.02952e+06	262571	2.32211e+06	3.04485e+06	744305	808084	708718	598010	394613	1.10628e+06	407949	485848	157057	1.49123e+06	341952	410858
C27 H60 N4 O4	2.20129e+06	4.34805e+06	3.55498e+06	2.50549e+06	2.22602e+06	1.95989e+06	2.43303e+06	873173	2.72307e+06	2.37323e+06	3.38943e+06	2.25046e+06	3.51646e+06	2.10949e+06	2.80539e+06	2.37724e+06	2.3815e+06	2.73002e+06	2.24523e+06	3.29533e+06	3.97782e+06	2.8244e+06	3.43973e+06	2.90353e+06	2.84748e+06	2.17327e+06	3.02522e+06	2.4426e+06	1.91107e+06	2.7105e+06	3.23729e+06	2.51459e+06	2.34185e+06	2.62128e+06	3.17848e+06	1.78259e+06
C21 H48 N2 O11 P2	618294	680691	542801	628695	424627	314017	334772	352284	475722	296922	350278	408655	389087	377922	637420	469844	478275	598963	555889	424093	645200	436629	497864	342533	448870	432746	655796	426489	507588	493298	381041	250262	706126	489510	516231	405901
C16 H35 N6 O P S	6.6572e+06	7.00846e+06	1.12568e+07	5.26461e+06	5.39747e+06	4.29586e+06	6.14393e+06	4.0124e+06	6.24007e+06	6.15668e+06	6.14115e+06	4.84763e+06	5.28165e+06	6.65545e+06	6.32639e+06	8.63313e+06	6.28924e+06	2.44231e+06	7.80852e+06	6.53354e+06	6.3274e+06	6.12955e+06	9.56205e+06	7.21061e+06	6.71357e+06	5.44061e+06	6.41352e+06	6.11535e+06	5.66788e+06	5.57414e+06	6.19144e+06	5.27053e+06	6.3794e+06	6.58106e+06	6.42016e+06	6.05701e+06
C16 H23 N O2	384761	330929	413729	721819	430522	332465	524094	594823	638811	520476	673080	507778	413069	540226	546336	327417	527933	298832	375862	346915	355780	398213	455409	371904	420194	463039	616012	423279	484368	474558	424026	470532	475666	370930	496137	406443
C11 H26 N O4 P	674329	599689	637184	1.061e+06	1.64937e+06	1.07266e+06	1.58791e+06	1.30493e+06	2.57477e+06	2.68463e+06	2.38351e+06	1.24058e+06	1.56308e+06	941622	1.10131e+06	3.25546e+06	2.28734e+06	1.35024e+06	562406	510292	37933.1	776052	729122	534400	842992	976442	1.06169e+06	560666	939039	560877	920636	723635	1.10763e+06	580492	867162	791625
C14 H29 N7	1.1757e+07	9.77859e+06	7.91859e+06	8.47136e+06	8.42875e+06	5.87899e+06	1.18908e+07	1.14423e+07	698491	9.35648e+06	4.04172e+06	5.89244e+06	5.25517e+06	6.12436e+06	5.16228e+06	5.68811e+06	8.83839e+06	9.34516e+06	1.53394e+07	1.48369e+08	3.49442e+06	1.16661e+07	961065	4.0437e+06	4.56398e+06	3.49039e+06	9.93832e+06	9.22258e+06	6.94229e+06	8.73488e+06	16225075	6.06935e+06	1.16492e+07	5.9874e+06	623269	6.08065e+06
C13 H25 N7 O5 S	3.79543e+06	3.78204e+06	3.36283e+06	2.74119e+06	2.19308e+06	1.73861e+06	2.03162e+06	2.55574e+06	3.24619e+06	2.41876e+06	86840.6	2.22909e+06	2.24354e+06	2.35242e+06	2.70172e+06	2.96757e+06	3.61887e+06	1.98465e+06	3.54396e+06	2.73673e+06	3.57988e+06	2.98251e+06	3.59224e+06	3.1383e+06	2.43113e+06	2.43987e+06	3.67142e+06	2.61197e+06	3.01456e+06	3.56014e+06	2.71207e+06	2.00438e+06	2.76821e+06	3.52869e+06	3.20655e+06	3.1082e+06
C15 H30 N2 O	433072	645916	462612	877258	811513	933348	815875	1.02753e+06	828640	805211	849887	1.08145e+06	925959	878622	943129	588254	1.00932e+06	896371	479927	575846	436511	798771	721095	462067	702953	721416	758624	665505	235773	799122	1.06703e+06	981367	2.17686e+06	499239	809518	653072
C7 H16 N4 O7 S	4.82547e+06	4.43986e+06	2.84098e+06	7.96344e+06	5.29712e+06	3.30646e+06	7.74448e+06	4.72018e+06	6.15274e+06	6.95022e+06	7.75632e+06	5.28942e+06	7.72929e+06	6.6846e+06	6.2985e+06	8.45378e+06	7.37582e+06	2.57536e+06	5.06317e+06	4.3241e+06	3.43559e+06	4.35272e+06	6.96317e+06	5.51684e+06	3.81678e+06	5.49679e+06	4.7556e+06	6.99269e+06	4.12439e+06	3.98267e+06	5.2439e+06	5.75707e+06	5.38631e+06	7.38067e+06	4.71292e+06	6.18961e+06
C5 H2 N4 O	1.77453e+06	1.75216e+06	3.38176e+06	1.6498e+06	1.59133e+06	1.47859e+06	1.65816e+06	1.66137e+06	1.65929e+06	1.66184e+06	1.6362e+06	1.62116e+06	1.62904e+06	1.67758e+06	1.65691e+06	1.6546e+06	1.65989e+06	1.58563e+06	3.49655e+06	1.71692e+06	1.73604e+06	886480	1.68358e+06	3.81399e+06	1.62027e+06	1.63622e+06	1.67003e+06	1.6652e+06	2.17114e+06	1.1217e+06	1.74496e+06	1.59227e+06	1.72782e+06	1.55659e+06	1.68517e+06	1.56602e+06
C24 H47 N7 O2	2.61219e+06	2.43898e+06	1.84435e+06	3.76047e+06	3.21258e+06	4.05864e+06	3.33508e+06	4.309e+06	3.18715e+06	4.58989e+06	3.24199e+06	3.28249e+06	3.06719e+06	3.78305e+06	3.00136e+06	2.2799e+06	3.3755e+06	2.08421e+06	2.51759e+06	2.66016e+06	1.53334e+06	2.45124e+06	3.75543e+06	2.84256e+06	2.08451e+06	2.20105e+06	2.63385e+06	2.50267e+06	1.9944e+06	3.68927e+06	2.03679e+06	3.22992e+06	3.16249e+06	2.3547e+06	3.15603e+06	2.72685e+06
C17 H38 N3 O3 P S	615878	265251	248274	1.26293e+06	582068	570151	952015	845686	816474	843776	570684	615817	515800	435899	559593	468749	554579	248341	359821	287017	317497	485818	641726	947673	492635	426667	483072	437288	348675	458603	546107	329190	705340	501934	1.01815e+06	413398
C13 H18 O9	280861	189078	169750	91943.5	95614.2	111763	131082	110209	137990	102135	100218	114288	121665	106673	100367	158203	175203	213753	104277	169097	253735	153344	198091	144346	189782	155347	140000	104142	268647	167812	129580	200050	152330	119625	136308	67872.6
C15 H27 O5 P	30091.3	64545	55218	1.10366e+06	405485	470089	1.10824e+06	447486	1.37963e+06	641195	328203	319616	740770	1.09683e+06	1.03198e+06	3.7746e+06	1.9507e+06	293718	80698.3	95977.7	93934.3	1.16646e+06	3.93803e+06	212744	1.32257e+06	1.93839e+06	2.51442e+06	4.17355e+06	1.79978e+06	4.49917e+06	234232	1.45038e+06	371753	3.12906e+06	637980	681427
C4 H5 N2 O3 P S	127211	131890	100541	38281.6	28588.9	17300.3	22923	50659.6	63112.7	60533.2	88833.3	47353.1	52179.9	31435.5	47782.9	22994.2	5916.91	3421.23	133957	99271.3	120425	12517.6	11630.2	366371	18842.4	8642.66	31981.1	11819.3	3581.55	42608.6	20150.9	27880.4	31041.2	163727	5506.71	5017.46
C15 H35 N2 O3 P	8209.98	19253.3	13230.2	386447	178679	1.52526e+06	619640	606124	714625	154158	327876	200283	480863	1.3582e+06	918508	327545	1.09892e+06	665731	15246.4	10003.3	11810.4	355732	539468	11586.7	486374	945265	86546.8	263806	377923	32126.7	2.78042e+06	797966	1.16525e+06	14289	1.25938e+06	369223
C7 H22 N5 O5 P	409610	116061	95949.6	962674	256694	883486	1.61581e+06	1.21468e+06	250309	262837	849892	354063	772810	809344	1.22495e+06	437732	243781	362315	439235	411108	196411	195546	587971	1.18413e+06	662822	331523	267395	1.13799e+06	648777	1.63824e+06	1.63943e+06	606713	1.16758e+06	1.21531e+06	307739	1.29591e+06
C10 H17 N10 O P	2.21149e+06	1.93178e+06	1.64155e+06	673715	1.47714e+06	1.27661e+06	1.51429e+06	1.4281e+06	1.65425e+06	1.43837e+06	1.38055e+06	1.45026e+06	1.25966e+06	1.48119e+06	1.3253e+06	1.47898e+06	1.77408e+06	1.16876e+06	1.50461e+06	1.46628e+06	1.56152e+06	1.50433e+06	1.43775e+06	608166	1.34361e+06	1.5292e+06	1.7452e+06	1.58905e+06	1.29004e+06	1.43051e+06	1.46005e+06	1.13384e+06	1.8343e+06	1.42024e+06	1.50308e+06	595199
C11 H25 N6 O2 P	363272	303280	309275	2.08238e+07	1.63617e+07	1.79297e+07	1.41306e+07	1.03199e+07	1.165e+07	2.07142e+07	2.1007e+07	2.07287e+07	1.35237e+07	1.49338e+07	1.48542e+07	1.1546e+06	6.94378e+06	2.24857e+06	332943	342922	330580	674300	84043.4	369571	1.38668e+06	1.07607e+06	1.47423e+06	3.63538e+06	1.18772e+06	3.11418e+06	1.19169e+07	1.67243e+07	8.66689e+06	349901	436114	519123
C15 H17 N	5890.89	5149.57	4983.55	72517.2	94173.8	169698	81206.6	75222.3	46803.5	179654	90705.4	179343	64499.1	88639.9	119263	8122.36	31014.7	73447.6	5211.21	5898.85	4993.84	15451.9	15773.2	5461.55	15888.2	16996.8	17516.8	31005.9	24055.5	23359.7	102904	116213	81268.1	5260.23	7100.92	10912.5
C4 H3 N O5 P2	21364.8	32458.6	25685.4	99838.6	51075.3	81242.9	80839.7	34472.3	48897.8	43884.1	48770.6	56193.8	21635.9	59150.2	40279.6	53290.6	31428.3	34516.2	22135.3	44753.8	21776.1	43791.8	53130	81921.4	38020.6	48888	25362.1	43707.6	55080.6	28368.8	62345.1	39046.8	74249.2	35149.3	57576	12484.5
C4 H2 N4 O2 S	787498	698625	880612	940860	843493	1.45565e+06	914392	710997	862263	1.06416e+06	1.75097e+06	998713	865080	1.52993e+06	1.07693e+06	913541	937221	1.15387e+06	766990	904664	640305	914149	1.23453e+06	1.26223e+06	1.13512e+06	1.28215e+06	1.1241e+06	1.87909e+06	1.21739e+06	1.76717e+06	742439	916338	1.63576e+06	2.47002e+06	1.37005e+06	1.10638e+06
C15 H23 N3 O2	114612	3.77756e+06	3.54309e+06	367532	122288	311396	297119	302178	97585.3	315349	332676	326723	252737	289127	2.93412e+06	351353	1.01811e+06	1.92332e+06	3.40553e+06	3.1344e+06	549364	1.22902e+06	1.62459e+06	707066	2.90276e+06	1.02811e+06	1.54303e+06	782622	440798	2.01879e+06	2.2279e+06	774305	3.57876e+06	3.13646e+06	1.21712e+06	1.29416e+06
Monuron	76903.4	64965.8	47863	441034	333242	1.32048e+06	442924	1.1277e+06	661414	64225.1	87662.3	85047.8	519856	1.4221e+06	850518	8201.63	1.51482e+06	1.69349e+06	51930.7	48165.6	60973.5	1.67633e+06	1.71564e+06	239491	1.66013e+06	1.8138e+06	1.36462e+06	2.55467e+06	1.86201e+06	650615	2.99223e+06	5.46431e+06	1.99481e+06	29107.4	2.46841e+06	1.28909e+06
C16 H29 N6 O P	2924.54	2571.17	2804.36	107689	75975.6	32684.1	59712.6	26112.9	61464.9	91410.5	98602.7	90906.4	89819.1	61318.1	55410.7	2777.83	40041.2	25724.3	2606.39	2584.64	2431.46	6216.68	5022.55	2986.27	10801.7	7261.05	11230.9	23806.9	11011.2	17127.4	66038.2	110647	43564.5	2711.36	2604.95	2867.1
C27 H41 N2 O3 P	4166.34	3010.47	3510.54	53667.5	58463	56014.5	31825.1	22960.7	27455.5	22070.5	11763.4	28717.7	17481.9	17444.9	31551.3	3550.53	92907.2	3386.88	4834.78	3314.7	2849.96	54891.1	18152	5999.24	55644.6	49856.2	33374.3	53953.6	6249.03	18876.3	6846.52	6196.51	33227.2	3644.15	3428.96	4249.44
C11 H16 N4 O2 S	1.36196e+06	1.74992e+06	936790	2.76741e+06	4.8894e+06	3.08421e+06	2.48222e+06	2.76427e+06	1.8251e+06	2.11931e+06	2.06564e+06	4.00951e+06	2.2349e+06	3.15556e+06	5.83648e+06	1.57263e+06	2.32736e+06	8.44191e+06	1.17291e+06	852372	1.72217e+06	4.18531e+06	1.34706e+06	563383	3.88794e+06	3.95749e+06	4.99108e+06	3.23144e+06	4.25737e+06	3.34068e+06	6.15655e+06	4.49241e+06	9.16072e+06	1.2972e+06	1.98419e+06	1.17458e+06
C9 H15 N O4 P2	709082	682207	642664	782929	436149	440060	666187	12047.9	12747.7	18089	20482.6	524634	13282.8	89007.4	251737	502509	135834	11987.7	589463	512780	581330	401282	549948	491563	532279	552651	681705	561195	368876	706947	17332.5	12159.3	11747.5	725035	164656	255376
C14 H33 N6 O3 P	1.69746e+06	1.08293e+06	1.06854e+06	6.70842e+06	3.82195e+06	7.73044e+06	5.34323e+06	7.69403e+06	9.18575e+06	3.72694e+06	3.67707e+06	4.86678e+06	5.00502e+06	2.58602e+06	2.54479e+06	938418	3.16811e+06	1.8242e+06	412028	1.19898e+06	427126	476868	511683	1.41781e+06	5.08938e+06	4.51792e+06	410437	1.01286e+06	6.98211e+06	3.95951e+06	2.3071e+06	2.5463e+06	1.86572e+06	2.25e+06	723235	3.22092e+06
C10 H17 O17 P3	682225	655794	662882	610886	247196	391802	615320	715287	564583	529130	606158	446744	567787	623698	207604	515772	534629	177221	654507	747517	642077	636623	475520	170482	622031	602753	513489	590255	124092	698673	668268	319446	451952	622018	523753	147738
C23 H45 N5 O5	144038	64777	94596.9	688199	406791	435931	418060	178992	367717	500699	273677	618383	625359	3.65261e+06	1.25726e+06	564617	2.60473e+06	427099	195421	179312	155747	1.55544e+06	943575	31143.9	2.02503e+06	1.54074e+06	1.65334e+06	1.05328e+06	1.44004e+06	336234	1.36278e+06	1.76233e+06	1.21955e+06	71420.8	3.02389e+06	2.35149e+06
C15 H31 N2 O P S	743811	366821	400719	5.7039e+07	3.5154e+07	4.30736e+07	3.26865e+07	2.29774e+07	3.44199e+07	5.91914e+07	6.14443e+07	4.79851e+07	3.62189e+07	3.89481e+07	4.08005e+07	986928	2.01983e+07	7.17985e+06	433389	593463	399241	3.27644e+06	3.22104e+06	451552	3.12564e+06	3.68764e+06	3.62475e+06	1.057e+07	4.58192e+06	966357	3.14409e+07	4.9697e+07	2.03837e+07	483551	1.6221e+06	1.24313e+06
C15 H32 N10 O	1.1373e+06	20911.4	40480.5	788895	180574	102740	471728	584613	828260	901643	964642	421696	178063	47227.9	150662	1.16772e+06	31370.5	47981	982868	1.13729e+06	967573	19462.5	20405.9	718155	21849.1	41331.6	22830.3	21182.8	23661.1	85440.6	32719.5	92238.2	52902.8	35611.9	83290.9	30371.4
C14 H35 N7 O3 P2	114247	66251.8	59000.3	331913	137654	176868	233602	202524	264237	321779	159598	163200	125096	108542	137129	104676	121727	44348.1	71794.1	67721	73011.2	126893	152047	278135	101222	108725	130937	107703	94511.9	55118.7	133841	75756.4	148389	124080	234319	96990.8
C17 H24 N2 O3	191525	62835.8	119052	9.30153e+06	6.64254e+06	5.63957e+06	5.20926e+06	3.92121e+06	5.17551e+06	8.48936e+06	8.61178e+06	9.10917e+06	6.80614e+06	7.17348e+06	7.30989e+06	542985	2.92099e+06	379316	357319	370253	120335	314471	924569	176663	793911	222348	948301	1.18113e+06	686003	920279	5.59293e+06	7.29736e+06	4.24122e+06	191698	223919	411044
C21 H55 N9 P2	2.49646e+06	2.84846e+06	2.73486e+06	3.56733e+06	2.50017e+06	3.23836e+06	3.11134e+06	3.50807e+06	3.83524e+06	3.03916e+06	2.79767e+06	2.32638e+06	2.90108e+06	3.66754e+06	3.72086e+06	3.21725e+06	3.37015e+06	2.49608e+06	2.9207e+06	2.79315e+06	2.20272e+06	2.80188e+06	3.75612e+06	3.51652e+06	2.78104e+06	2.71455e+06	2.9613e+06	3.37561e+06	2.6593e+06	3.33992e+06	3.39726e+06	3.04275e+06	4.37759e+06	2.98949e+06	2.93454e+06	4.16041e+06
Uracil	1.12425e+08	1.1358e+08	1.04361e+08	3.13505e+07	1.72509e+08	1.57753e+08	3.02831e+07	1.69989e+08	2.87434e+07	2.11886e+08	2.08403e+08	1.57993e+08	1.24218e+08	3.43571e+08	2.9318e+08	2.1511e+08	1.23249e+08	2.44494e+08	1.03726e+08	9.74124e+07	1.03628e+08	1.80617e+08	1.9845e+08	1.27644e+08	2.25617e+08	315941121	3.61662e+08	1.955e+08	2.2413e+08	1.61753e+08	2.64507e+08	2.44342e+08	3.36873e+08	1.19747e+08	242898746	2.17283e+08
C40 H28 N2	919783	610827	584677	321996	511227	313020	310022	458311	563118	429787	263340	603778	406034	330402	469841	244074	667081	524106	655401	541406	449223	407944	626112	553891	551567	342380	645357	325099	531195	581322	532990	166408	814643	439219	359808	424196
C11 H16 N2 O4	2.01917e+06	2.27097e+06	3.45953e+06	1.26982e+06	3.34486e+06	1.05095e+06	2.21793e+06	2.44095e+06	1.76625e+06	2.34166e+06	1.38783e+06	1.85084e+06	2.03191e+06	2.38917e+06	1.64839e+06	891893	2.02608e+06	1.32066e+06	3.72483e+06	1.79068e+06	1.84409e+06	1.59969e+06	1.55149e+06	1.53068e+06	2.27801e+06	1.71363e+06	1.48783e+06	2.56759e+06	1.91731e+06	2.10197e+06	2.05606e+06	1.39397e+06	2.16551e+06	1.73272e+06	1.73768e+06	2.12003e+06
C13 H26 N4 O3 S	1.11066e+07	1.40901e+07	1.51212e+07	6.75775e+06	7.90383e+06	5.17657e+06	7.54072e+06	7.81351e+06	1.00312e+07	5.47465e+06	6.67809e+06	6.01017e+06	7.29196e+06	8.43065e+06	7.62372e+06	1.18146e+07	8.96054e+06	4.41943e+06	1.26134e+07	9.94925e+06	1.53614e+07	1.02224e+07	1.12216e+07	5.02056e+06	1.93923e+07	8.71994e+06	1.59265e+07	1.00007e+07	1.16513e+07	1.10446e+07	5.99901e+06	5.72231e+06	7.16809e+06	9.7061e+06	1.54096e+07	1.45138e+07
C5 H17 N7 O S	715287	5.0921e+06	5.49153e+06	1.01931e+07	9.71497e+06	1.29491e+07	1.31539e+07	9.65624e+06	3.1975e+06	938153	1.07992e+07	256949	7.74461e+06	6.06189e+06	2.14773e+06	4.29304e+06	9.74811e+06	4.66333e+06	3.53168e+06	655721	2.0953e+06	6.97062e+06	9.58384e+06	5.18388e+06	7.26194e+06	6.11783e+06	1.07361e+06	9.18394e+06	6.83713e+06	3.89668e+06	8.38595e+06	2.60204e+06	8.48248e+06	9.746e+06	3.93507e+06	7.71158e+06
Erinacine B isomer	3.86284e+06	5.84069e+06	7.45642e+06	5.5254e+06	3.18791e+06	2.21935e+06	4.47271e+06	3.15767e+06	5.79849e+06	4.6246e+06	2.72765e+06	2.71542e+06	3.75005e+06	3.41829e+06	5.01033e+06	4.32598e+06	5.00897e+06	3.25272e+06	5.31262e+06	6.25674e+06	6.4e+06	5.05776e+06	5.86285e+06	5.56712e+06	5.09645e+06	4.67257e+06	5.69859e+06	4.36709e+06	4.55557e+06	5.8459e+06	4.90792e+06	3.53181e+06	4.51588e+06	6.67556e+06	6.1238e+06	4.64275e+06
C18 H35 P S	4.905e+06	3.32914e+06	3.62261e+06	1.99856e+06	1.28856e+06	1.59934e+06	1.63455e+06	1.15389e+06	1.39278e+06	1.25018e+06	1.27287e+06	1.05898e+06	1.32436e+06	1.85039e+06	1.56865e+06	3.21004e+06	1.8134e+06	1.55606e+06	488463	312164	3.82908e+06	1.9468e+06	1.42831e+06	470093	2.22099e+06	2.01679e+06	2.33295e+06	1.73946e+06	1.72695e+06	1.50039e+06	1.87735e+06	292120	2.36319e+06	3.57864e+06	507968	374033
C14 H37 N9 O2 S	174704	129723	198526	718471	609275	2.24251e+06	1.87216e+06	1.20021e+06	321333	415592	676366	772305	1.15075e+06	2.7957e+06	2.99972e+06	643378	1.29714e+06	119433	217743	142912	292460	379174	395434	103058	398297	410815	968475	1.33891e+06	1.62358e+06	258785	2.72852e+06	1.07822e+06	2.27804e+06	240372	1.15203e+06	1.08621e+06
C4 H10 O3 S	58684.2	197979	227339	2.39424e+06	1.08341e+06	3.19868e+06	1.45535e+06	2.00469e+06	1.45596e+06	1.5774e+06	2.06946e+06	1.94137e+06	1.92105e+06	565340	514286	1.2975e+06	5.71938e+06	753638	216515	206752	215452	87252.2	3.43242e+06	39955	385461	76919.7	2.03874e+06	1.59895e+06	1.22128e+06	835215	940236	1.04826e+06	744570	717599	657374	932326
C16 H38 N4 O7	271124	492677	248835	9.53871e+06	1.61254e+06	296768	686695	2.66065e+06	3.01993e+06	199303	209587	251784	3.26199e+06	8.40974e+06	5.83244e+06	4.64773e+06	9.71162e+06	2.05086e+06	699751	317772	608132	1.53908e+07	4.91688e+06	306894	4.69038e+06	5.52279e+06	6.11133e+06	3.92661e+06	6.63498e+06	517681	7.51873e+06	4.57038e+06	9.24967e+06	2.19733e+06	186357	6.99799e+06
C16 H30 N P S2	2.88171e+06	2.52049e+06	2.6522e+06	1.64538e+06	1.26263e+06	1.30426e+06	1.2683e+06	1.45061e+06	1.61408e+06	1.29393e+06	1.37443e+06	1.56043e+06	1.26746e+06	1.83371e+06	2.19276e+06	1.23535e+06	2.8666e+06	1.83317e+06	2.1188e+06	2.32668e+06	2.45042e+06	2.10836e+06	1.26588e+06	1.43763e+06	2.32314e+06	2.34406e+06	3.1606e+06	1.09889e+06	2.42925e+06	1.37712e+06	2.28939e+06	1.5212e+06	3.71412e+06	1.06928e+06	2.15798e+06	1.71341e+06
C25 H51 N S4	17658.6	14090.3	16041.4	187750	310744	322155	75530.9	15868.1	352815	292546	162657	429381	81779.1	64352.7	16246.9	355757	42558.2	549632	12680.9	13304.5	14570.7	530333	531409	12951.6	12849.3	455120	396995	216615	334466	15680.1	123012	107609	175779	13017.8	983086	505294
C17 H38 N3 P	2.53852e+07	2.54262e+07	2.73735e+07	2.71925e+07	3.14822e+07	2.75058e+07	3.50418e+07	3.81705e+07	2.97442e+07	2.57452e+07	3.15103e+07	3.25475e+07	2.75612e+07	3.07594e+07	2.84494e+07	2.93153e+07	3.12037e+07	1.89246e+07	2.63084e+07	2.24076e+07	2.10772e+07	2.93869e+07	3.12493e+07	3.56733e+07	2.57303e+07	2.41859e+07	2.49129e+07	2.62312e+07	2.60225e+07	3.18387e+07	3.83116e+07	2.93054e+07	3.97971e+07	2.30738e+07	2.89578e+07	3.08658e+07
C19 H40 O2 S2	2420.53	2181.92	2130.98	5091.87	2738.99	3085.43	3183.25	2913.15	2710.81	2591.8	2942.93	2917.54	3264.78	3206.4	2731.21	2992.92	3013.18	1991.22	2280.55	2384.2	2290.25	2290.95	3533.18	3347.7	2544.46	2345.39	2421.13	2549.36	2402.04	2957.29	2809.92	4112.26	2919.74	2658.65	2401.71	2540.59
C21 H19 N3 O2	534904	193551	469964	268568	268356	95378.3	262036	267457	334998	268022	230802	328088	280468	235188	192570	206443	265164	209483	303187	312479	332613	167021	223447	269529	150372	112981	401307	346199	146455	230132	151199	107179	586913	225123	188850	232649
C19 H41 N5 O6	6644.12	4721.6	5569.45	335892	186368	360502	77991.2	57659	80255.6	240560	224268	379158	85567.7	617734	361214	15685.4	138093	650126	5860.71	4977.17	4306.53	76679.2	54960.2	5704.25	88278.3	81021.5	23419.4	201327	66164	10076.1	457816	401593	398626	5715.45	157055	97836.6
C13 H26 O3	88321.4	35227.7	68366	289192	663295	6.99268e+06	884687	7.5184e+06	1.10699e+06	694722	544818	6.26248e+06	3.34986e+06	2.11443e+06	2.36573e+06	674323	164976	910090	60349.4	73852.1	112535	3.34195e+06	3.81307e+06	174977	3.04625e+06	3.91465e+06	4.68465e+06	5.35061e+06	6.49616e+06	1.3523e+06	672399	3.18883e+06	1.21041e+06	413956	401140	1.14205e+06
C10 H22 N2 O4	24246.8	19295.8	19577	1.73628e+06	1.30102e+06	2.69562e+06	1.16334e+06	4.25719e+06	1.61234e+06	1.50104e+06	2.76212e+06	2.80454e+06	2.15287e+06	6.41744e+06	6.44551e+06	750811	1.95092e+07	5.77619e+06	19787.1	19270.1	18568.3	3.90867e+06	1.41016e+06	20178.4	3.62629e+06	4.86984e+06	4.78361e+06	2.93149e+06	4.23288e+06	869664	6.13863e+06	3.98906e+06	1.01778e+07	73352.3	6.37434e+06	4.7662e+06
C8 H17 N7 O2	3.69721e+06	2.59694e+06	2.09106e+06	8.60613e+06	4.3869e+06	5.89446e+06	5.63108e+06	4.68498e+06	4.03221e+06	4.43157e+06	4.76835e+06	5.82291e+06	4.03477e+06	4.87042e+06	4.68282e+06	2.6197e+06	4.30134e+06	2.48377e+06	3.44172e+06	3.40299e+06	3.15993e+06	3.46189e+06	3.99925e+06	2.4255e+06	3.60281e+06	3.30224e+06	3.90038e+06	4.07809e+06	3.50053e+06	5.43433e+06	6.3199e+06	5.82082e+06	5.02589e+06	3.36557e+06	4.48583e+06	3.47837e+06
C11 H9 N	3007.58	2967.28	2963.52	8505.8	8560.47	97505.2	18067	59685.8	35577.3	3987.49	14872.2	9400.76	4269.86	43857.1	46720.1	5189.74	86260.9	80682.6	6215.8	6188.97	2983.39	176894	148893	3028.39	189429	191176	255463	60524.1	145352	45538.3	91808.7	95601.6	114083	7585.1	122084	118692
C11 H22 N6	301619	53412.4	291541	74472.8	399999	401176	339985	583918	322914	314108	335929	302403	305550	418105	421565	412458	328909	289221	309194	320517	173323	302324	376432	338276	333626	280049	300204	577184	272817	354847	381153	309659	365610	310016	320866	339744
C20 H45 N8 O4 P	3220.42	2023.91	2764.78	10011.4	26551.2	23924	35647.9	179978	35514.5	48435.5	51405	19908	79666.5	45758.1	60482.8	40943	111252	5846.33	2408.22	1975.22	3123.76	4882	14275.5	3556.66	54666.7	20836.3	41856.5	9417.24	43072.2	47409.9	24057.4	16358.8	16573.1	42698.7	34864.1	41554.7
C12 H16 N4 P2	71312.7	169071	356828	70083.4	105042	26586.5	95020.9	48064.3	81287.7	434524	44420.1	69212.1	36762.9	265998	161006	135636	75395.1	47775.4	70492.4	269217	269399	50583.7	60424.4	53878.8	93119.5	87669.1	153712	29386.3	51529.6	251080	37459.4	57968.9	67491.6	61648.9	51708.4	106100
C17 H41 N8 O5 P	768442	451453	260645	64844.1	62423.6	178446	64995	60479.7	57466.6	73754.2	87466.7	44347.4	57601.7	58370.7	53327.6	51248.1	50966.2	222818	998287	766341	977926	46840.3	49190.1	2.53529e+06	52274.7	47144.1	188625	306676	44931.8	99740.9	75822.9	57303.2	339272	758110	61209.8	128708
Cibaric acid isomer	4.2617e+06	2.54703e+06	2.17161e+06	623754	1.79182e+06	1.38937e+06	2.38182e+06	2.73542e+06	949600	2.47671e+06	1.6327e+06	894929	1.33047e+06	2.84282e+06	1.19588e+06	3.08266e+06	967134	516973	3.8788e+06	3.41932e+06	1.77365e+06	2.58466e+06	3.62304e+06	4.43882e+06	1.54812e+06	1.96915e+06	2.29919e+06	1.78812e+06	1.14676e+06	2.59619e+06	2.29761e+06	1.42075e+06	1.45284e+06	1.75702e+06	1.02808e+06	3.22741e+06
C37 H82 N5 O4 P3	270205	253302	199665	298318	534770	374644	456613	504955	261669	450351	395981	449058	420856	422957	419938	265968	475425	378716	328102	307194	355870	415737	283176	110932	462455	304069	375404	361618	407556	434860	415682	448682	381044	199775	411213	493765
C17 H39 N5 O5	453339	209050	194545	1.94826e+07	1.56999e+07	2.36625e+07	1.36972e+07	1.90172e+07	1.37248e+07	2.0135e+07	2.46131e+07	53738.7	1.58971e+07	9.79616e+06	149959	93684.1	7.03074e+06	215683	272199	287291	286748	2.96361e+06	3.01309e+06	287171	4.75884e+06	3.54633e+06	3.9107e+06	3.98305e+06	5.19036e+06	2.99807e+06	8.37793e+06	8.45645e+06	8.89268e+06	400982	3.61282e+06	3.68218e+06
C6 H14 N O2 P	6.32347e+06	3.88315e+06	4.34771e+06	4.94689e+06	3.14065e+06	2.5698e+06	4.28025e+06	2.78449e+06	4.47513e+06	2.79332e+06	2.74982e+06	2.79488e+06	2.85116e+06	3.52727e+06	3.77726e+06	3.18825e+06	3.75255e+06	3.7097e+06	4.56806e+06	4.05904e+06	4.00485e+06	3.56226e+06	3.02241e+06	3.01529e+06	5.1623e+06	3.92893e+06	4.3723e+06	3.07895e+06	3.77832e+06	3.1196e+06	5.60143e+06	3.29743e+06	5.01614e+06	2.79794e+06	3.34381e+06	3.2269e+06
C47 H65 N3	491208	482734	477483	476962	468047	533358	525576	586411	515493	471204	489604	480780	481797	545703	563541	478914	502984	462114	455707	552752	120064	521376	559542	545570	519296	441020	479863	503961	436727	579288	610598	500386	618308	491905	492436	524834
C11 H22 N7 O2 P	2.82263e+06	2.40061e+06	2.76174e+06	2.30086e+06	1.73359e+06	1.10784e+06	1.60167e+06	1.23003e+06	1.18568e+06	1.1932e+06	1.23634e+06	1.95011e+06	1.03697e+06	2.50409e+06	2.85351e+06	1.24827e+06	1.62634e+06	2.31255e+06	2.16618e+06	2.04441e+06	4.21093e+06	1.89184e+06	1.99217e+06	3.38713e+06	2.04841e+06	2.24305e+06	2.76279e+06	1.43406e+06	2.16175e+06	1.88115e+06	3.21017e+06	2.36312e+06	2.89851e+06	1.89291e+06	2.24981e+06	1.95172e+06
C5 H9 N O2	425055	315450	243001	3.54891e+06	5.16748e+06	5.72494e+06	2.02052e+06	4.48164e+06	2.57853e+06	4.78448e+06	8.12873e+06	1.00055e+07	3.00674e+06	2.79608e+06	4.55058e+06	5.68037e+06	3.20893e+07	1.17792e+07	243820	122892	139743	6.85743e+06	8.90497e+06	958705	2.93275e+06	2.84195e+06	2.97456e+06	8.92376e+06	8.38909e+06	5.01692e+06	3.94289e+06	3.64527e+06	4.47525e+06	2.38626e+06	7.08887e+06	7.39423e+06
C5 H12 O8 P2 S	8160.95	9667.58	5743.13	74044.9	22305.4	23315.6	33905.4	20923.9	35007.6	17827.9	32806.1	25301.7	30545.6	34279.1	14308.1	31395.6	10801.2	4331.31	7342.28	16395.3	17461.2	15167.4	30823.5	33847.4	8800.69	19174.6	12685.2	29670.8	25616.7	37051.9	26457.5	47825.3	18216.1	15051.4	14617.8	12135.4
C16 H39 N7 O2	431103	288826	486373	552047	514670	636308	493721	357712	487564	530210	455404	527101	503605	488505	498526	488107	503399	388140	406613	387170	306460	414124	439257	408410	420988	392192	366728	365569	356936	553411	556145	492993	420029	535284	420220	406380
C7 H21 N5 O8	103337	882147	233417	65511	240847	121897	426949	158633	308833	334472	72472.5	147881	131035	375274	60599.6	263802	76296.9	365994	114628	950933	907501	80059.9	441663	20807	104103	160819	316397	850337	222179	449718	152476	291309	69169.2	869166	44565.2	85187.8
C12 H35 N9 O P2	1.7178e+06	1.55598e+06	1.55076e+06	2.54704e+06	1.86072e+06	2.57269e+06	2.0523e+06	1.6097e+06	1.89457e+06	1.57259e+06	2.04902e+06	1.96877e+06	1.82392e+06	2.06861e+06	2.26919e+06	2.56755e+06	1.77925e+06	1.8421e+06	1.40388e+06	1.78581e+06	1.35675e+06	1.98602e+06	2.98827e+06	2.80522e+06	1.72584e+06	1.89686e+06	1.65709e+06	1.78162e+06	1.54193e+06	1.49507e+06	1.98173e+06	2.01815e+06	2.31959e+06	1.37354e+06	2.04671e+06	1.48882e+06
C14 H26 N6 O	3.12249e+06	4.18177e+06	6.85097e+06	4.88292e+06	2.28876e+06	2.10776e+06	1.16086e+06	175295	2.26896e+06	1.59268e+06	1.19445e+06	1.58803e+06	1.70834e+06	1.60455e+06	2.62975e+06	2.71919e+06	199513	1.28844e+06	3.68302e+06	3.31918e+06	2.54194e+06	411997	1.18267e+06	6.6568e+06	692983	1.71831e+06	670131	2.17799e+06	888325	5.02573e+06	335836	655475	2.46027e+06	7.04114e+06	773718	1.7358e+06
C33 H76 N7 O11 P	66209	74738.6	47193.5	102600	102838	144094	136428	147225	154460	81342.3	56867.2	72758.5	86378.1	145526	166098	124684	83682.1	86635.6	56066.3	52484	99246.5	92502	73840.2	57207.4	158284	88586.7	59233	102878	105826	117406	97561.9	186278	95284.9	56059.4	48714.4	138250
C27 H64 N10 O10	4.1316e+07	4.78308e+07	5.07857e+07	3.45651e+07	3.21282e+07	3.10595e+07	3.50607e+07	3.47946e+07	3.49743e+07	3.61748e+07	3.81631e+07	3.08788e+07	3.10507e+07	4.06239e+07	4.40145e+07	4.18909e+07	4.16639e+07	2.2356e+07	5.27702e+07	5.11426e+07	4.59025e+07	4.35751e+07	5.1618e+07	5.0152e+07	4.13977e+07	3.6674e+07	4.29876e+07	4.3003e+07	3.75399e+07	5.07846e+07	48074.8	3.13031e+07	4.59229e+07	4.95464e+07	3.64519e+07	4.27282e+07
C5 H17 N6 O3 P	853837	566382	713183	558381	476994	463872	492775	457848	480408	408797	460141	416674	407580	399133	524523	522819	595075	295610	531016	571105	522848	422662	789774	779380	375850	394543	501825	386048	386795	418307	480143	708602	524688	641792	563654	351864
C11 H25 N O	12069.4	43784.6	9773.46	57225.3	73104.7	120994	23441.5	125834	21110.7	26902	72865.6	25606.7	111008	171172	143857	45294.8	55086.1	50191.9	10481.9	22565.6	19216.9	39350.7	47840.5	17133.8	16536.5	34112.4	23311.1	80434.6	35279.6	66218.5	111416	105800	71305.6	44430.5	28757.8	48458.1
C22 H42 N4 O8	93817.5	72221.7	72065.7	198669	275217	37148	274434	148304	1.85257e+06	675460	61361.3	61333.2	563680	1.2399e+06	1.14775e+06	807452	1.40418e+06	491225	164563	135633	188925	1.33878e+06	827877	59845.9	1.78991e+06	1.18573e+06	1.6617e+06	1.29505e+06	1.78003e+06	400492	1.17849e+06	1.276e+06	599982	64494.8	3.4119e+06	1.79035e+06
C19 H43 N5 O P2 S	94388.8	98985.6	293364	1.13724e+06	319555	520420	887696	1.27133e+06	1.02852e+06	2.79072e+06	3.09302e+06	3.60629e+06	535175	4.11927e+06	3.59623e+06	215161	595639	2.83594e+06	201253	83688.6	97114	778876	1.00333e+06	76916.7	664808	888531	793357	571998	381513	702518	3.90095e+06	3.67336e+06	463648	638567	3.47254e+06	4.04525e+06
C42 H55 N O3	1.4756e+06	2.47195e+06	2.87537e+06	1.63793e+06	1.65716e+06	1.4258e+06	1.79413e+06	1.995e+06	2.44867e+06	2.03832e+06	1.46847e+06	1.70229e+06	1.70183e+06	1.99335e+06	1.64897e+06	1.87941e+06	2.35235e+06	1.97603e+06	1.50935e+06	3.21122e+06	2.41411e+06	1.9271e+06	1.71037e+06	1.15636e+06	2.61567e+06	1.88926e+06	1.79109e+06	2.04975e+06	1.77452e+06	2.38546e+06	1.64744e+06	2.08181e+06	1.87287e+06	1.83026e+06	2.14471e+06	1.7722e+06
C16 H37 N7 O2	1.98767e+07	1.85523e+07	1.97558e+07	2.42982e+07	2.08799e+07	2.19447e+07	2.22276e+07	2.60619e+07	2.14061e+07	2.16193e+07	2.13351e+07	2.06596e+07	2.15499e+07	2.22665e+07	2.47108e+07	1.95142e+07	2.31467e+07	1.64322e+07	2.05399e+07	1.96125e+07	1.67458e+07	2.14767e+07	2.51358e+07	2.23433e+07	2.10029e+07	2.05629e+07	2.13804e+07	1.73433e+07	1.95457e+07	2.16444e+07	2.59216e+07	1.93299e+07	2.89802e+07	2.05291e+07	2.17544e+07	2.1973e+07
C17 H31 N3 O	90220.9	71019.3	75651.7	472821	174992	995989	498080	667533	76317	371653	251412	222740	448635	1.22967e+06	985218	350699	922744	868021	64673.2	62496.4	72680.9	291333	409799	61434.7	425918	483755	87301.2	256882	361946	76148.8	1.82506e+06	556761	803209	66685.8	1.47756e+06	202042
C5 H17 N4 O3 P	1.25435e+06	985768	1.09482e+06	983858	856572	350005	855828	451703	1.03548e+06	886009	916777	904556	776716	378763	797386	818283	1.04053e+06	481676	862941	875881	937016	768582	869774	828598	841032	844639	1.00746e+06	881139	857980	820884	807667	683281	963736	789917	889030	439949
C7 H12 N8 O	2.21159e+06	2.51598e+06	1.89386e+06	2.09455e+06	1.65603e+06	1.5093e+06	1.5885e+06	1.50841e+06	1.5524e+06	1.44734e+06	1.26515e+06	1.33362e+06	1.25023e+06	1.47511e+06	1.72189e+06	1.58283e+06	1.52811e+06	1.63636e+06	1.44489e+06	1.705e+06	1.83538e+06	1.62501e+06	1.55411e+06	1.75827e+06	1.72668e+06	1.63274e+06	1.59208e+06	1.43542e+06	1.63137e+06	1.76059e+06	1.84775e+06	1.54244e+06	2.61441e+06	1.63847e+06	1.74894e+06	1.29567e+06
C19 H37 N5 O4 S	1.52385e+06	1.01013e+06	683186	944650	594557	590531	1.17918e+06	685304	844638	933705	1.20307e+06	623336	261797	576731	962931	1.43011e+06	813828	517083	1.4525e+06	1.5452e+06	1.54955e+06	782434	1.5185e+06	1.71859e+06	1.09701e+06	402784	974572	1.08268e+06	837456	515504	839652	633455	714649	1.3938e+06	1.38893e+06	757261
C22 H36 O P2	273779	137784	152711	66730.3	161888	187984	107236	53473.5	59183.4	55511.5	42449.3	64302	46098.7	64433.6	99526	70160.1	108398	91413.5	372608	283780	40337.8	254559	113041	265483	202393	145099	208431	237230	124777	195961	90203.6	49583.8	86246.5	161899	97029.5	175566
C7 H12 N2 O2	3.34634e+07	2.73472e+07	2.89899e+07	2.85702e+07	2.46423e+07	2.00881e+07	2.2961e+07	1.4046e+07	1.36337e+07	1.40579e+07	1.30367e+07	2.31472e+07	1.29703e+07	2.42107e+07	2.64104e+07	1.4225e+07	1.8245e+07	1.55568e+07	2.52305e+07	2.38042e+07	2.93575e+07	2.55462e+07	2.44985e+07	2.24427e+07	2.47952e+07	2.69066e+07	3.29126e+07	2.15856e+07	2.64453e+07	2.43739e+07	2.60536e+07	2.32176e+07	3.30859e+07	2.23867e+07	1.95786e+07	2.15204e+07
C14 H17 O P S	83679.5	90202.7	75494.9	473054	90716.9	2.49578e+06	134258	1.06489e+06	297059	1.40719e+06	2.48979e+06	3.37247e+06	944414	3.02352e+06	3.02128e+06	90911.4	2.2751e+06	775168	93607.5	94105.5	104542	661221	234364	100199	1.38046e+06	2.30386e+06	1.37669e+06	675096	1.44085e+06	109159	596678	860012	801799	86601.2	578155	704317
C12 H19 N4 O3 P	153597	117696	129309	454771	699998	152775	718761	1.11323e+06	1.26532e+06	1.62229e+06	1.82563e+06	1.4234e+06	1.07826e+06	280076	519207	597836	251045	361386	165202	206163	241495	106607	330790	236708	244053	287214	593361	1.60062e+06	776969	1.68826e+06	338072	444010	468554	485326	663354	343152
C15 H33 O3 P	5709.66	3180.13	4697.3	546270	359699	832984	781985	866649	869628	222440	388788	590102	343314	189197	348983	5560.54	363528	17424.7	7072.97	5703.2	6236.79	38676.2	2929.62	4199.82	24222.1	190780	186051	100372	113419	321011	368801	5364.25	706952	24197.9	244148	9980.09
C8 H8 N2 O16 S	1.62458e+06	2.37354e+06	2.74349e+06	2.18957e+06	751399	948207	1.61944e+06	1.83384e+06	1.75475e+06	2.07547e+06	1.63529e+06	1.71061e+06	1.39296e+06	1.64693e+06	469461	1.71074e+06	2.47978e+06	977932	1.77047e+06	2.88038e+06	2.32041e+06	1.84324e+06	2.26838e+06	1.69647e+06	1.71845e+06	2.23745e+06	1.69907e+06	587704	768645	2.68285e+06	1.90168e+06	952819	2.24105e+06	2.33378e+06	1.69429e+06	439198
C5 H17 N10 O6 P	1.85366e+06	1.801e+06	1.58416e+06	1.18074e+06	213200	774146	940601	1.01215e+06	1.52844e+06	865155	70716.5	52598	932540	931672	864511	1.07153e+06	1.57414e+06	856885	1.50534e+06	1.48119e+06	215517	1.1978e+06	92950.1	1.33933e+06	1.1647e+06	79433	1.46773e+06	875197	211267	1.32764e+06	66660.6	691870	966203	1.22246e+06	187923	1.29656e+06
C28 H49 N9	3.21647e+06	55151	682696	1.14619e+06	479774	250920	151099	108109	62298	65140.7	104862	737561	163716	529438	61665.5	85285.9	133885	119336	75296.4	55533	917742	81033.8	84369.7	114089	459653	109272	153425	124163	712566	411725	99215.2	82546	183280	76444.3	119945	224556
C28 H52 N2 O5	4.67418e+07	5.15801e+07	4.72074e+07	2.4229e+07	4.06773e+07	3.22237e+07	4.69155e+07	3.42412e+07	6.52785e+06	4.29033e+07	1.51579e+07	3.90329e+07	3.84926e+07	5.02961e+07	1.12788e+07	4.99525e+07	1.09897e+07	3.09127e+07	5.22759e+07	6.07969e+07	4.52678e+07	4.19384e+07	1.45142e+07	5.37742e+07	3.29252e+07	2.65327e+07	4.9528e+07	5.58219e+07	3.68052e+07	4.67633e+07	4.08796e+07	3.18516e+07	5.30985e+07	5.43205e+07	2.68522e+07	6.91506e+06
C18 H27 N5 O	3.77107e+06	2.42071e+06	2.12553e+06	2.53791e+06	2.58825e+06	2.78741e+06	2.00512e+06	2.39437e+06	2.94542e+06	1.94655e+06	1.84302e+06	1.30896e+06	2.24551e+06	2.64723e+06	1.78143e+06	2.76439e+06	2.75178e+06	2.19476e+06	3.53263e+06	3.46236e+06	2.82577e+06	2.13869e+06	419971	480797	2.21277e+06	1.84001e+06	2.28041e+06	2.4153e+06	2.56639e+06	2.17493e+06	3.05906e+06	905641	3.51824e+06	2.93798e+06	2.10718e+06	2915755
C12 H23 N4 O P	615867	333014	100164	973641	755996	929538	712878	966945	601250	515238	922184	812795	980518	677981	921044	904044	1.24847e+06	764738	471558	726154	454981	888076	717635	707580	478737	458518	257311	1.20342e+06	120038	632077	679183	708825	510719	488201	673375	569124
C4 H5 N4 O P3	51621	43459.5	91823.4	548491	378963	343925	352378	772953	913147	307190	401569	40782.5	297772	490740	84615.9	70846.8	65967.6	372731	154720	98745.2	45662.4	160975	661281	1.00672e+06	685761	80549	851880	258019	150583	200857	156477	225499	86903.6	185246	600989	244856
Podecdysone B isomer	3.48618e+06	2.43549e+06	2.663e+06	2.1609e+06	498769	350691	887239	737429	1.2201e+06	2.27598e+06	1.45783e+06	501362	852825	45277.9	224111	1.61061e+06	245873	154070	126690	313335	2.08318e+06	104286	207280	3.28736e+06	115776	109107	486036	209779	129573	913152	212193	169703	262201	3.01444e+06	134372	180501
C17 H39 N2 O3 P	121359	91983.4	87326.4	6.67403e+06	1.83525e+06	8.80052e+06	3.69311e+06	5.56196e+06	2.12869e+06	2.16595e+06	2.48656e+06	1.04896e+06	3.0829e+06	8.61076e+06	8.30797e+06	2.08763e+06	7.09501e+06	8.73366e+06	100002	95438.2	89293.9	2.44344e+06	3.17927e+06	106608	3.46743e+06	4.28198e+06	1.00603e+06	2.06953e+06	2.70683e+06	97005.5	1.65489e+07	233649	7.82112e+06	93161	1.53424e+07	1.86935e+06
C26 H48 N O8 P3	830727	816030	809330	705757	514782	382479	470070	479712	571148	441630	412029	518793	436133	467832	678591	579047	551942	704311	581227	530907	634736	451564	547538	424777	628864	613299	846762	512613	696772	560418	581754	369107	861610	474443	703650	513256
C6 H13 N3 O2	33757.5	33873.2	50693.9	32122.7	73291.5	56799.6	36471.2	34686.6	51611.5	33642.9	42285.1	21920.4	16476.8	16052	26789.2	31390.6	30773.5	16404.1	56124	70926.2	64240.4	38740.3	62239.8	32157	40893.4	1509.58	26596.3	49372.8	13070.3	39788.8	46125.9	30152	43133.3	40296.2	18310.6	19807.1
C20 H38 N4 O5	5.0248e+06	1.98683e+06	2.44486e+06	6.0379e+06	2.20273e+06	303584	3.43866e+06	2.0756e+06	3.42669e+06	2.49163e+06	1.51303e+06	2.45893e+06	1.76762e+06	843147	1.30881e+06	2.51212e+06	1.08367e+06	4.31733e+06	1.07817e+06	4.53452e+06	5.47218e+06	650506	1.38497e+06	4.23162e+06	189236	563016	1.01471e+06	676525	496237	1.29227e+06	1.02943e+06	1.20865e+06	658769	2.34381e+06	1.5539e+06	1.05437e+06
C5 H17 N9 O2 S3	266614	295427	221641	138298	273857	89296.7	125073	173423	209325	177825	142579	126184	118622	133879	118499	144760	248115	50375	214173	154975	162842	131936	176792	43236.6	220066	77825.6	240908	181253	188479	223780	138061	68698.2	162866	90431.8	115346	238657
C16 H25 N O	1.16728e+06	808452	133709	2.43203e+07	1.99147e+07	2.91955e+07	1.40722e+07	1.74085e+07	1.31882e+07	2.37534e+07	3.17764e+07	3.29799e+07	2.21371e+07	2.21534e+07	2.44396e+07	317175	9.77808e+06	1.5453e+06	819943	751092	70249.6	1.56635e+06	1752192	781066	2.00662e+06	4.99435e+06	1.98415e+06	3.38584e+06	3.30461e+06	3.25024e+06	1.21143e+07	2.58657e+07	1.04086e+07	738003	1.01151e+06	1.14681e+06
C26 H34 O4	675016	1.98042e+06	469161	706351	350715	371761	638207	469457	1.42304e+06	445697	432909	330774	378748	499431	211008	485975	433098	325952	519757	693487	547236	424700	530746	499384	424737	424265	567709	382723	353100	513469	600132	372966	460806	510198	570704	463697
[truncated: 896 more rows]
