# Supplementary material for: Variation in human gut microbiota impacts tamoxifen pharmacokinetics
Source: mBio. 2024 Nov 25;16(1):e01679-24. doi: 10.1128/mbio.01679-24 (PMC11708054; doi:10.1128/mbio.01679-24)
Supplement: Table S9 — Correlation analysis between GUS gene abundances and END-G or 4HT-G hydrolysis activity by human fecal bacteria. [file mbio.01679-24-s0010.xlsx]

## Sheet: HMGC279
GeneID	Assay	Pval	Rho	padj	NCBI_BioSample
SRS011134.278894-mL1	(E)-4-hydroxy tamoxifen O-b-D-glucuronide	0.640647	-0.21673	0.966258	SRS011134
SRS011134.278894-mL1	N-Desmethyl-4-hydroxytamoxifen b-D-glucuronide (E/Z mixture)	0.307181	0.453163	0.966258	SRS011134
SRS011239.11144-mL1	(E)-4-hydroxy tamoxifen O-b-D-glucuronide	0.337368	0.428571	0.966258	SRS011239
SRS011239.11144-mL1	N-Desmethyl-4-hydroxytamoxifen b-D-glucuronide (E/Z mixture)	0.534509	0.285714	0.966258	SRS011239
SRS011239.197778-mL1	(E)-4-hydroxy tamoxifen O-b-D-glucuronide	0.924456	-0.0445435	0.984142	SRS011239
SRS011239.197778-mL1	N-Desmethyl-4-hydroxytamoxifen b-D-glucuronide (E/Z mixture)	0.26433	0.489979	0.966258	SRS011239
SRS011239.209065-NL	(E)-4-hydroxy tamoxifen O-b-D-glucuronide	0.192453	-0.558581	0.966258	SRS011239
SRS011239.209065-NL	N-Desmethyl-4-hydroxytamoxifen b-D-glucuronide (E/Z mixture)	0.228878	-0.522544	0.966258	SRS011239
SRS011239.2499-NL	(E)-4-hydroxy tamoxifen O-b-D-glucuronide	0.283891	0.472866	0.966258	SRS011239
SRS011239.2499-NL	N-Desmethyl-4-hydroxytamoxifen b-D-glucuronide (E/Z mixture)	0.0115355	0.866921	0.507564	SRS011239
SRS011405.12981-NL	(E)-4-hydroxy tamoxifen O-b-D-glucuronide	0.819151	-0.107143	0.979193	SRS011405
SRS011405.12981-NL	N-Desmethyl-4-hydroxytamoxifen b-D-glucuronide (E/Z mixture)	0.293934	-0.464286	0.966258	SRS011405
SRS011405.139207-mL1	(E)-4-hydroxy tamoxifen O-b-D-glucuronide	0.431611	-0.357143	0.966258	SRS011405
SRS011405.139207-mL1	N-Desmethyl-4-hydroxytamoxifen b-D-glucuronide (E/Z mixture)	0.0362385	-0.785714	0.797246	SRS011405
SRS011405.145603-L1	(E)-4-hydroxy tamoxifen O-b-D-glucuronide	0.819151	-0.107143	0.979193	SRS011405
SRS011405.145603-L1	N-Desmethyl-4-hydroxytamoxifen b-D-glucuronide (E/Z mixture)	0.383317	-0.392857	0.966258	SRS011405
SRS011405.14712-L2	(E)-4-hydroxy tamoxifen O-b-D-glucuronide	0.180248	-0.57138	0.966258	SRS011405
SRS011405.14712-L2	N-Desmethyl-4-hydroxytamoxifen b-D-glucuronide (E/Z mixture)	0.579292	-0.256136	0.966258	SRS011405
SRS011452.30249-NL	(E)-4-hydroxy tamoxifen O-b-D-glucuronide	0.939408	-0.0357143	0.984142	SRS011452
SRS011452.30249-NL	N-Desmethyl-4-hydroxytamoxifen b-D-glucuronide (E/Z mixture)	0.701658	0.178571	0.973267	SRS011452
SRS011529.202112-NL	(E)-4-hydroxy tamoxifen O-b-D-glucuronide	0.477885	-0.324337	0.966258	SRS011529
SRS011529.202112-NL	N-Desmethyl-4-hydroxytamoxifen b-D-glucuronide (E/Z mixture)	0.427149	-0.360375	0.966258	SRS011529
SRS011529.28992-NL	(E)-4-hydroxy tamoxifen O-b-D-glucuronide	0.383317	-0.392857	0.966258	SRS011529
SRS011529.28992-NL	N-Desmethyl-4-hydroxytamoxifen b-D-glucuronide (E/Z mixture)	0.701658	0.178571	0.973267	SRS011529
SRS011586.223194-NL	(E)-4-hydroxy tamoxifen O-b-D-glucuronide	0.644512	0.214286	0.966258	SRS011586
SRS011586.223194-NL	N-Desmethyl-4-hydroxytamoxifen b-D-glucuronide (E/Z mixture)	0.879048	0.0714286	0.979193	SRS011586
SRS011586.37825-mL1	(E)-4-hydroxy tamoxifen O-b-D-glucuronide	0.25317	0.5	0.966258	SRS011586
SRS011586.37825-mL1	N-Desmethyl-4-hydroxytamoxifen b-D-glucuronide (E/Z mixture)	0.00251947	0.928571	0.221714	SRS011586
SRS011586.51365-NL	(E)-4-hydroxy tamoxifen O-b-D-glucuronide	0.701658	0.178571	0.973267	SRS011586
SRS011586.51365-NL	N-Desmethyl-4-hydroxytamoxifen b-D-glucuronide (E/Z mixture)	0.588724	0.25	0.966258	SRS011586
SRS011586.60073-mL2	(E)-4-hydroxy tamoxifen O-b-D-glucuronide	0.939408	0.0357143	0.984142	SRS011586
SRS011586.60073-mL2	N-Desmethyl-4-hydroxytamoxifen b-D-glucuronide (E/Z mixture)	0.0937503	0.678571	0.966258	SRS011586
SRS011586.67984-NL	(E)-4-hydroxy tamoxifen O-b-D-glucuronide	0.735724	-0.157622	0.97628	SRS011586
SRS011586.67984-NL	N-Desmethyl-4-hydroxytamoxifen b-D-glucuronide (E/Z mixture)	0.381736	-0.394055	0.966258	SRS011586
SRS011586.88897-L2	(E)-4-hydroxy tamoxifen O-b-D-glucuronide	0.25317	-0.5	0.966258	SRS011586
SRS011586.88897-L2	N-Desmethyl-4-hydroxytamoxifen b-D-glucuronide (E/Z mixture)	0.431611	-0.357143	0.966258	SRS011586
SRS012273.319820-NL	(E)-4-hydroxy tamoxifen O-b-D-glucuronide	0.293934	-0.464286	0.966258	SRS012273
SRS012273.319820-NL	N-Desmethyl-4-hydroxytamoxifen b-D-glucuronide (E/Z mixture)	0.819151	-0.107143	0.979193	SRS012273
SRS012902.13258-L2	(E)-4-hydroxy tamoxifen O-b-D-glucuronide	0.482072	-0.321429	0.966258	SRS012902
SRS012902.13258-L2	N-Desmethyl-4-hydroxytamoxifen b-D-glucuronide (E/Z mixture)	0.293934	-0.464286	0.966258	SRS012902
SRS012902.38584-mL1	(E)-4-hydroxy tamoxifen O-b-D-glucuronide	0.644512	-0.214286	0.966258	SRS012902
SRS012902.38584-mL1	N-Desmethyl-4-hydroxytamoxifen b-D-glucuronide (E/Z mixture)	0.759945	-0.142857	0.97628	SRS012902
SRS013476.215840-NL	(E)-4-hydroxy tamoxifen O-b-D-glucuronide	0.866621	-0.078811	0.979193	SRS013476
SRS013476.215840-NL	N-Desmethyl-4-hydroxytamoxifen b-D-glucuronide (E/Z mixture)	0.933155	0.0394055	0.984142	SRS013476
SRS013476.22122-NL	(E)-4-hydroxy tamoxifen O-b-D-glucuronide	0.0300992	-0.801784	0.79462	SRS013476
SRS013476.22122-NL	N-Desmethyl-4-hydroxytamoxifen b-D-glucuronide (E/Z mixture)	0.7023	0.178174	0.973267	SRS013476
SRS013687.231718-mL1	(E)-4-hydroxy tamoxifen O-b-D-glucuronide	0.293934	0.464286	0.966258	SRS013687
SRS013687.231718-mL1	N-Desmethyl-4-hydroxytamoxifen b-D-glucuronide (E/Z mixture)	0.939408	-0.0357143	0.984142	SRS013687
SRS013951.108115-NL	(E)-4-hydroxy tamoxifen O-b-D-glucuronide	0.283891	-0.472866	0.966258	SRS013951
SRS013951.108115-NL	N-Desmethyl-4-hydroxytamoxifen b-D-glucuronide (E/Z mixture)	0.933155	-0.0394055	0.984142	SRS013951
SRS014235.308239-NL	(E)-4-hydroxy tamoxifen O-b-D-glucuronide	0.431611	0.357143	0.966258	SRS014235
SRS014235.308239-NL	N-Desmethyl-4-hydroxytamoxifen b-D-glucuronide (E/Z mixture)	0.0362385	0.785714	0.797246	SRS014235
SRS014287.153454-NL	(E)-4-hydroxy tamoxifen O-b-D-glucuronide	0.562312	-0.267261	0.966258	SRS014287
SRS014287.153454-NL	N-Desmethyl-4-hydroxytamoxifen b-D-glucuronide (E/Z mixture)	0.316536	0.445435	0.966258	SRS014287
SRS014287.8565-NL	(E)-4-hydroxy tamoxifen O-b-D-glucuronide	0.939408	0.0357143	0.984142	SRS014287
SRS014287.8565-NL	N-Desmethyl-4-hydroxytamoxifen b-D-glucuronide (E/Z mixture)	0.588724	-0.25	0.966258	SRS014287
SRS014923.103535-NL	(E)-4-hydroxy tamoxifen O-b-D-glucuronide	0.937124	-0.0370625	0.984142	SRS014923
SRS014923.103535-NL	N-Desmethyl-4-hydroxytamoxifen b-D-glucuronide (E/Z mixture)	0.464697	0.333562	0.966258	SRS014923
SRS014923.1295-NL	(E)-4-hydroxy tamoxifen O-b-D-glucuronide	0.210289	0.540562	0.966258	SRS014923
SRS014923.1295-NL	N-Desmethyl-4-hydroxytamoxifen b-D-glucuronide (E/Z mixture)	0.0489051	0.756787	0.956366	SRS014923
SRS014923.300030-L1	(E)-4-hydroxy tamoxifen O-b-D-glucuronide	0.293934	0.464286	0.966258	SRS014923
SRS014923.300030-L1	N-Desmethyl-4-hydroxytamoxifen b-D-glucuronide (E/Z mixture)	0.482072	0.321429	0.966258	SRS014923
SRS014923.307745-NL	(E)-4-hydroxy tamoxifen O-b-D-glucuronide	0.482072	-0.321429	0.966258	SRS014923
SRS014923.307745-NL	N-Desmethyl-4-hydroxytamoxifen b-D-glucuronide (E/Z mixture)	0.939408	0.0357143	0.984142	SRS014923
SRS014923.34218-NL	(E)-4-hydroxy tamoxifen O-b-D-glucuronide	0.588724	0.25	0.966258	SRS014923
SRS014923.34218-NL	N-Desmethyl-4-hydroxytamoxifen b-D-glucuronide (E/Z mixture)	0.939408	-0.0357143	0.984142	SRS014923
SRS015065.66511-NL	(E)-4-hydroxy tamoxifen O-b-D-glucuronide	0.819151	-0.107143	0.979193	SRS015065
SRS015065.66511-NL	N-Desmethyl-4-hydroxytamoxifen b-D-glucuronide (E/Z mixture)	0.383317	0.392857	0.966258	SRS015065
SRS015190.16570-NL	(E)-4-hydroxy tamoxifen O-b-D-glucuronide	0.530651	-0.2883	0.966258	SRS015190
SRS015190.16570-NL	N-Desmethyl-4-hydroxytamoxifen b-D-glucuronide (E/Z mixture)	0.817533	-0.108112	0.979193	SRS015190
SRS015190.42469-L2	(E)-4-hydroxy tamoxifen O-b-D-glucuronide	0.25317	-0.5	0.966258	SRS015190
SRS015190.42469-L2	N-Desmethyl-4-hydroxytamoxifen b-D-glucuronide (E/Z mixture)	0.00251947	-0.928571	0.221714	SRS015190
SRS015190.51659-mL1	(E)-4-hydroxy tamoxifen O-b-D-glucuronide	0.644512	-0.214286	0.966258	SRS015190
SRS015190.51659-mL1	N-Desmethyl-4-hydroxytamoxifen b-D-glucuronide (E/Z mixture)	0.879048	0.0714286	0.979193	SRS015190
SRS015190.73379-NL	(E)-4-hydroxy tamoxifen O-b-D-glucuronide	0.644512	-0.214286	0.966258	SRS015190
SRS015190.73379-NL	N-Desmethyl-4-hydroxytamoxifen b-D-glucuronide (E/Z mixture)	0.759945	-0.142857	0.97628	SRS015190
SRS015217.11766-L2	(E)-4-hydroxy tamoxifen O-b-D-glucuronide	0.25317	-0.5	0.966258	SRS015217
SRS015217.11766-L2	N-Desmethyl-4-hydroxytamoxifen b-D-glucuronide (E/Z mixture)	0.644512	-0.214286	0.966258	SRS015217
SRS015217.202723-L2	(E)-4-hydroxy tamoxifen O-b-D-glucuronide	0.557731	0.270281	0.966258	SRS015217
SRS015217.202723-L2	N-Desmethyl-4-hydroxytamoxifen b-D-glucuronide (E/Z mixture)	0.355269	0.414431	0.966258	SRS015217
SRS015217.229301-NL	(E)-4-hydroxy tamoxifen O-b-D-glucuronide	0.431611	0.357143	0.966258	SRS015217
SRS015217.229301-NL	N-Desmethyl-4-hydroxytamoxifen b-D-glucuronide (E/Z mixture)	0.879048	0.0714286	0.979193	SRS015217
SRS015217.56118-L2	(E)-4-hydroxy tamoxifen O-b-D-glucuronide	0.383317	-0.392857	0.966258	SRS015217
SRS015217.56118-L2	N-Desmethyl-4-hydroxytamoxifen b-D-glucuronide (E/Z mixture)	0.0234488	-0.821429	0.65163	SRS015217
SRS015217.92661-mL1	(E)-4-hydroxy tamoxifen O-b-D-glucuronide	0.759945	0.142857	0.97628	SRS015217
SRS015217.92661-mL1	N-Desmethyl-4-hydroxytamoxifen b-D-glucuronide (E/Z mixture)	1	0	1	SRS015217
SRS015217.97161-NL	(E)-4-hydroxy tamoxifen O-b-D-glucuronide	0.759945	0.142857	0.97628	SRS015217
SRS015217.97161-NL	N-Desmethyl-4-hydroxytamoxifen b-D-glucuronide (E/Z mixture)	1	0	1	SRS015217
SRS015264.139063-NL	(E)-4-hydroxy tamoxifen O-b-D-glucuronide	0.939408	-0.0357143	0.984142	SRS015264
SRS015264.139063-NL	N-Desmethyl-4-hydroxytamoxifen b-D-glucuronide (E/Z mixture)	0.215217	0.535714	0.966258	SRS015264
SRS015264.38260-NL	(E)-4-hydroxy tamoxifen O-b-D-glucuronide	0.431611	0.357143	0.966258	SRS015264
SRS015264.38260-NL	N-Desmethyl-4-hydroxytamoxifen b-D-glucuronide (E/Z mixture)	0.879048	0.0714286	0.979193	SRS015264
SRS015578.244827-NL	(E)-4-hydroxy tamoxifen O-b-D-glucuronide	0.534509	-0.285714	0.966258	SRS015578
SRS015578.244827-NL	N-Desmethyl-4-hydroxytamoxifen b-D-glucuronide (E/Z mixture)	0.337368	-0.428571	0.966258	SRS015578
SRS015578.35375-NL	(E)-4-hydroxy tamoxifen O-b-D-glucuronide	0.25317	0.5	0.966258	SRS015578
SRS015578.35375-NL	N-Desmethyl-4-hydroxytamoxifen b-D-glucuronide (E/Z mixture)	0.534509	-0.285714	0.966258	SRS015578
SRS015578.36951-NL	(E)-4-hydroxy tamoxifen O-b-D-glucuronide	0.293934	0.464286	0.966258	SRS015578
SRS015578.36951-NL	N-Desmethyl-4-hydroxytamoxifen b-D-glucuronide (E/Z mixture)	0.00680719	0.892857	0.399355	SRS015578
SRS015578.76196-NL	(E)-4-hydroxy tamoxifen O-b-D-glucuronide	0.701658	-0.178571	0.973267	SRS015578
SRS015578.76196-NL	N-Desmethyl-4-hydroxytamoxifen b-D-glucuronide (E/Z mixture)	0.383317	-0.392857	0.966258	SRS015578
SRS015578.80063-L1	(E)-4-hydroxy tamoxifen O-b-D-glucuronide	0.588724	0.25	0.966258	SRS015578
SRS015578.80063-L1	N-Desmethyl-4-hydroxytamoxifen b-D-glucuronide (E/Z mixture)	0.482072	0.321429	0.966258	SRS015578
SRS015578.88564-mL1	(E)-4-hydroxy tamoxifen O-b-D-glucuronide	0.939408	0.0357143	0.984142	SRS015578
SRS015578.88564-mL1	N-Desmethyl-4-hydroxytamoxifen b-D-glucuronide (E/Z mixture)	0.482072	-0.321429	0.966258	SRS015578
SRS015578.91631-NL	(E)-4-hydroxy tamoxifen O-b-D-glucuronide	0.180202	-0.571429	0.966258	SRS015578
SRS015578.91631-NL	N-Desmethyl-4-hydroxytamoxifen b-D-glucuronide (E/Z mixture)	1	0	1	SRS015578
SRS015663.18708-NL	(E)-4-hydroxy tamoxifen O-b-D-glucuronide	0.644512	-0.214286	0.966258	SRS015663
SRS015663.18708-NL	N-Desmethyl-4-hydroxytamoxifen b-D-glucuronide (E/Z mixture)	0.431611	0.357143	0.966258	SRS015663
SRS015663.263152-NL	(E)-4-hydroxy tamoxifen O-b-D-glucuronide	0.431611	-0.357143	0.966258	SRS015663
SRS015663.263152-NL	N-Desmethyl-4-hydroxytamoxifen b-D-glucuronide (E/Z mixture)	0.759945	-0.142857	0.97628	SRS015663
SRS015663.4145-NL	(E)-4-hydroxy tamoxifen O-b-D-glucuronide	0.099684	-0.669894	0.966258	SRS015663
SRS015663.4145-NL	N-Desmethyl-4-hydroxytamoxifen b-D-glucuronide (E/Z mixture)	0.33127	-0.433461	0.966258	SRS015663
SRS015782.13092-NL	(E)-4-hydroxy tamoxifen O-b-D-glucuronide	0.283891	-0.472866	0.966258	SRS015782
SRS015782.13092-NL	N-Desmethyl-4-hydroxytamoxifen b-D-glucuronide (E/Z mixture)	0.0742769	-0.709299	0.966258	SRS015782
SRS015782.59238-mL1	(E)-4-hydroxy tamoxifen O-b-D-glucuronide	0.879048	0.0714286	0.979193	SRS015782
SRS015782.59238-mL1	N-Desmethyl-4-hydroxytamoxifen b-D-glucuronide (E/Z mixture)	0.534509	-0.285714	0.966258	SRS015782
SRS015794.75472-NL	(E)-4-hydroxy tamoxifen O-b-D-glucuronide	0.63121	-0.222718	0.966258	SRS015794
SRS015794.75472-NL	N-Desmethyl-4-hydroxytamoxifen b-D-glucuronide (E/Z mixture)	0.924456	-0.0445435	0.984142	SRS015794
SRS015854.61990-mL1	(E)-4-hydroxy tamoxifen O-b-D-glucuronide	0.534509	-0.285714	0.966258	SRS015854
SRS015854.61990-mL1	N-Desmethyl-4-hydroxytamoxifen b-D-glucuronide (E/Z mixture)	0.0713436	-0.714286	0.966258	SRS015854
SRS016056.36511-mL1	(E)-4-hydroxy tamoxifen O-b-D-glucuronide	0.75108	0.14825	0.97628	SRS016056
SRS016056.36511-mL1	N-Desmethyl-4-hydroxytamoxifen b-D-glucuronide (E/Z mixture)	0.874507	0.0741249	0.979193	SRS016056
SRS016056.7615-NL	(E)-4-hydroxy tamoxifen O-b-D-glucuronide	0.939408	0.0357143	0.984142	SRS016056
SRS016056.7615-NL	N-Desmethyl-4-hydroxytamoxifen b-D-glucuronide (E/Z mixture)	0.701658	0.178571	0.973267	SRS016056
SRS016203.125956-L2	(E)-4-hydroxy tamoxifen O-b-D-glucuronide	0.431611	-0.357143	0.966258	SRS016203
SRS016203.125956-L2	N-Desmethyl-4-hydroxytamoxifen b-D-glucuronide (E/Z mixture)	0.879048	0.0714286	0.979193	SRS016203
SRS016203.126554-NL	(E)-4-hydroxy tamoxifen O-b-D-glucuronide	0.25317	-0.5	0.966258	SRS016203
SRS016203.126554-NL	N-Desmethyl-4-hydroxytamoxifen b-D-glucuronide (E/Z mixture)	0.644512	-0.214286	0.966258	SRS016203
SRS016267.108985-mL1	(E)-4-hydroxy tamoxifen O-b-D-glucuronide	0.431611	-0.357143	0.966258	SRS016267
SRS016267.108985-mL1	N-Desmethyl-4-hydroxytamoxifen b-D-glucuronide (E/Z mixture)	0.25317	-0.5	0.966258	SRS016267
SRS016267.92469-L1	(E)-4-hydroxy tamoxifen O-b-D-glucuronide	0.215217	-0.535714	0.966258	SRS016267
SRS016267.92469-L1	N-Desmethyl-4-hydroxytamoxifen b-D-glucuronide (E/Z mixture)	0.482072	-0.321429	0.966258	SRS016267
SRS016335.53806-mL2	(E)-4-hydroxy tamoxifen O-b-D-glucuronide	1	0	1	SRS016335
SRS016335.53806-mL2	N-Desmethyl-4-hydroxytamoxifen b-D-glucuronide (E/Z mixture)	0.0713436	-0.714286	0.966258	SRS016335
SRS016495.13585-L2	(E)-4-hydroxy tamoxifen O-b-D-glucuronide	0.431611	-0.357143	0.966258	SRS016495
SRS016495.13585-L2	N-Desmethyl-4-hydroxytamoxifen b-D-glucuronide (E/Z mixture)	0.644512	-0.214286	0.966258	SRS016495
SRS016495.28558-NL	(E)-4-hydroxy tamoxifen O-b-D-glucuronide	0.25317	0.5	0.966258	SRS016495
SRS016495.28558-NL	N-Desmethyl-4-hydroxytamoxifen b-D-glucuronide (E/Z mixture)	0.00251947	0.928571	0.221714	SRS016495
SRS016954.181615-NL	(E)-4-hydroxy tamoxifen O-b-D-glucuronide	0.0713436	0.714286	0.966258	SRS016954
SRS016954.181615-NL	N-Desmethyl-4-hydroxytamoxifen b-D-glucuronide (E/Z mixture)	0.337368	0.428571	0.966258	SRS016954
SRS017103.192921-NL	(E)-4-hydroxy tamoxifen O-b-D-glucuronide	0.431611	-0.357143	0.966258	SRS017103
SRS017103.192921-NL	N-Desmethyl-4-hydroxytamoxifen b-D-glucuronide (E/Z mixture)	0.119392	-0.642857	0.966258	SRS017103
SRS017103.219270-NL	(E)-4-hydroxy tamoxifen O-b-D-glucuronide	0.939408	-0.0357143	0.984142	SRS017103
SRS017103.219270-NL	N-Desmethyl-4-hydroxytamoxifen b-D-glucuronide (E/Z mixture)	0.148231	-0.607143	0.966258	SRS017103
SRS017103.228639-NL	(E)-4-hydroxy tamoxifen O-b-D-glucuronide	0.787572	0.126131	0.979193	SRS017103
SRS017103.228639-NL	N-Desmethyl-4-hydroxytamoxifen b-D-glucuronide (E/Z mixture)	0.355269	0.414431	0.966258	SRS017103
SRS017191.56930-L1	(E)-4-hydroxy tamoxifen O-b-D-glucuronide	0.462729	-0.334947	0.966258	SRS017191
SRS017191.56930-L1	N-Desmethyl-4-hydroxytamoxifen b-D-glucuronide (E/Z mixture)	0.462729	-0.334947	0.966258	SRS017191
SRS017191.58283-L1	(E)-4-hydroxy tamoxifen O-b-D-glucuronide	0.293934	-0.464286	0.966258	SRS017191
SRS017191.58283-L1	N-Desmethyl-4-hydroxytamoxifen b-D-glucuronide (E/Z mixture)	0.819151	0.107143	0.979193	SRS017191
SRS017307.204178-NL	(E)-4-hydroxy tamoxifen O-b-D-glucuronide	0.431611	0.357143	0.966258	SRS017307
SRS017307.204178-NL	N-Desmethyl-4-hydroxytamoxifen b-D-glucuronide (E/Z mixture)	0.180202	0.571429	0.966258	SRS017307
SRS017307.210466-NL	(E)-4-hydroxy tamoxifen O-b-D-glucuronide	0.557731	0.270281	0.966258	SRS017307
SRS017307.210466-NL	N-Desmethyl-4-hydroxytamoxifen b-D-glucuronide (E/Z mixture)	0.0161971	0.846881	0.534505	SRS017307
SRS017307.218563-NL	(E)-4-hydroxy tamoxifen O-b-D-glucuronide	0.482072	0.321429	0.966258	SRS017307
SRS017307.218563-NL	N-Desmethyl-4-hydroxytamoxifen b-D-glucuronide (E/Z mixture)	0.383317	-0.392857	0.966258	SRS017307
SRS017307.32848-NL	(E)-4-hydroxy tamoxifen O-b-D-glucuronide	0.337368	-0.428571	0.966258	SRS017307
SRS017307.32848-NL	N-Desmethyl-4-hydroxytamoxifen b-D-glucuronide (E/Z mixture)	0.644512	-0.214286	0.966258	SRS017307
SRS017307.68457-NL	(E)-4-hydroxy tamoxifen O-b-D-glucuronide	0.0161971	0.846881	0.534505	SRS017307
SRS017307.68457-NL	N-Desmethyl-4-hydroxytamoxifen b-D-glucuronide (E/Z mixture)	0.128888	0.630656	0.966258	SRS017307
SRS017433.39923-NL	(E)-4-hydroxy tamoxifen O-b-D-glucuronide	1	0	1	SRS017433
SRS017433.39923-NL	N-Desmethyl-4-hydroxytamoxifen b-D-glucuronide (E/Z mixture)	0.119392	0.642857	0.966258	SRS017433
SRS017433.51215-mL1	(E)-4-hydroxy tamoxifen O-b-D-glucuronide	0.25317	0.5	0.966258	SRS017433
SRS017433.51215-mL1	N-Desmethyl-4-hydroxytamoxifen b-D-glucuronide (E/Z mixture)	0.00251947	0.928571	0.221714	SRS017433
SRS017433.56230-L2	(E)-4-hydroxy tamoxifen O-b-D-glucuronide	0.0578585	-0.738769	0.966258	SRS017433
SRS017433.56230-L2	N-Desmethyl-4-hydroxytamoxifen b-D-glucuronide (E/Z mixture)	0.15909	-0.594619	0.966258	SRS017433
SRS017521.23841-NL	(E)-4-hydroxy tamoxifen O-b-D-glucuronide	0.939408	0.0357143	0.984142	SRS017521
SRS017521.23841-NL	N-Desmethyl-4-hydroxytamoxifen b-D-glucuronide (E/Z mixture)	0.482072	-0.321429	0.966258	SRS017521
SRS017521.296625-NL	(E)-4-hydroxy tamoxifen O-b-D-glucuronide	0.701658	-0.178571	0.973267	SRS017521
SRS017521.296625-NL	N-Desmethyl-4-hydroxytamoxifen b-D-glucuronide (E/Z mixture)	0.383317	-0.392857	0.966258	SRS017521
SRS017521.57073-NL	(E)-4-hydroxy tamoxifen O-b-D-glucuronide	0.879048	0.0714286	0.979193	SRS017521
SRS017521.57073-NL	N-Desmethyl-4-hydroxytamoxifen b-D-glucuronide (E/Z mixture)	0.644512	-0.214286	0.966258	SRS017521
SRS017701.154589-NL	(E)-4-hydroxy tamoxifen O-b-D-glucuronide	0.63121	-0.222718	0.966258	SRS017701
SRS017701.154589-NL	N-Desmethyl-4-hydroxytamoxifen b-D-glucuronide (E/Z mixture)	0.924456	-0.0445435	0.984142	SRS017701
SRS017701.44399-NL	(E)-4-hydroxy tamoxifen O-b-D-glucuronide	0.413116	0.370625	0.966258	SRS017701
SRS017701.44399-NL	N-Desmethyl-4-hydroxytamoxifen b-D-glucuronide (E/Z mixture)	0.75108	0.14825	0.97628	SRS017701
SRS017821.49250-mL2	(E)-4-hydroxy tamoxifen O-b-D-glucuronide	1	0	1	SRS017821
SRS017821.49250-mL2	N-Desmethyl-4-hydroxytamoxifen b-D-glucuronide (E/Z mixture)	0.644512	0.214286	0.966258	SRS017821
SRS018351.29729-L1	(E)-4-hydroxy tamoxifen O-b-D-glucuronide	0.534509	-0.285714	0.966258	SRS018351
SRS018351.29729-L1	N-Desmethyl-4-hydroxytamoxifen b-D-glucuronide (E/Z mixture)	0.534509	-0.285714	0.966258	SRS018351
SRS018351.57975-NL	(E)-4-hydroxy tamoxifen O-b-D-glucuronide	0.148231	-0.607143	0.966258	SRS018351
SRS018351.57975-NL	N-Desmethyl-4-hydroxytamoxifen b-D-glucuronide (E/Z mixture)	0.482072	-0.321429	0.966258	SRS018351
SRS018427.198716-NL	(E)-4-hydroxy tamoxifen O-b-D-glucuronide	0.0211735	-0.828862	0.65163	SRS018427
SRS018427.198716-NL	N-Desmethyl-4-hydroxytamoxifen b-D-glucuronide (E/Z mixture)	0.248203	-0.504525	0.966258	SRS018427
SRS018427.209365-NL	(E)-4-hydroxy tamoxifen O-b-D-glucuronide	0.759945	-0.142857	0.97628	SRS018427
SRS018427.209365-NL	N-Desmethyl-4-hydroxytamoxifen b-D-glucuronide (E/Z mixture)	0.337368	-0.428571	0.966258	SRS018427
SRS018656.108594-NL	(E)-4-hydroxy tamoxifen O-b-D-glucuronide	0.0234488	0.821429	0.65163	SRS018656
SRS018656.108594-NL	N-Desmethyl-4-hydroxytamoxifen b-D-glucuronide (E/Z mixture)	0.148231	0.607143	0.966258	SRS018656
SRS018656.34945-NL	(E)-4-hydroxy tamoxifen O-b-D-glucuronide	0.644512	0.214286	0.966258	SRS018656
SRS018656.34945-NL	N-Desmethyl-4-hydroxytamoxifen b-D-glucuronide (E/Z mixture)	0.644512	-0.214286	0.966258	SRS018656
SRS019161.247428-L1	(E)-4-hydroxy tamoxifen O-b-D-glucuronide	0.879048	0.0714286	0.979193	SRS019161
SRS019161.247428-L1	N-Desmethyl-4-hydroxytamoxifen b-D-glucuronide (E/Z mixture)	0.879048	-0.0714286	0.979193	SRS019161
SRS019161.7410-NL	(E)-4-hydroxy tamoxifen O-b-D-glucuronide	0.759945	0.142857	0.97628	SRS019161
SRS019161.7410-NL	N-Desmethyl-4-hydroxytamoxifen b-D-glucuronide (E/Z mixture)	0.644512	0.214286	0.966258	SRS019161
SRS019267.93486-L2	(E)-4-hydroxy tamoxifen O-b-D-glucuronide	0.937124	0.0370625	0.984142	SRS019267
SRS019267.93486-L2	N-Desmethyl-4-hydroxytamoxifen b-D-glucuronide (E/Z mixture)	0.12936	0.630062	0.966258	SRS019267
SRS019582.130094-L1	(E)-4-hydroxy tamoxifen O-b-D-glucuronide	0.631749	0.222375	0.966258	SRS019582
SRS019582.130094-L1	N-Desmethyl-4-hydroxytamoxifen b-D-glucuronide (E/Z mixture)	0.413116	0.370625	0.966258	SRS019582
SRS019582.31661-L2	(E)-4-hydroxy tamoxifen O-b-D-glucuronide	0.847672	-0.0900937	0.979193	SRS019582
SRS019582.31661-L2	N-Desmethyl-4-hydroxytamoxifen b-D-glucuronide (E/Z mixture)	0.557731	-0.270281	0.966258	SRS019582
SRS019582.46068-mL1	(E)-4-hydroxy tamoxifen O-b-D-glucuronide	0.819151	0.107143	0.979193	SRS019582
SRS019582.46068-mL1	N-Desmethyl-4-hydroxytamoxifen b-D-glucuronide (E/Z mixture)	0.482072	0.321429	0.966258	SRS019582
SRS019582.80136-mL1	(E)-4-hydroxy tamoxifen O-b-D-glucuronide	0.588724	0.25	0.966258	SRS019582
SRS019582.80136-mL1	N-Desmethyl-4-hydroxytamoxifen b-D-glucuronide (E/Z mixture)	0.0937503	-0.678571	0.966258	SRS019582
SRS019601.107807-NL	(E)-4-hydroxy tamoxifen O-b-D-glucuronide	0.701658	0.178571	0.973267	SRS019601
SRS019601.107807-NL	N-Desmethyl-4-hydroxytamoxifen b-D-glucuronide (E/Z mixture)	0.939408	0.0357143	0.984142	SRS019601
SRS019601.110816-L1	(E)-4-hydroxy tamoxifen O-b-D-glucuronide	0.431611	-0.357143	0.966258	SRS019601
SRS019601.110816-L1	N-Desmethyl-4-hydroxytamoxifen b-D-glucuronide (E/Z mixture)	0.879048	0.0714286	0.979193	SRS019601
SRS019601.2605-NL	(E)-4-hydroxy tamoxifen O-b-D-glucuronide	0.534509	0.285714	0.966258	SRS019601
SRS019601.2605-NL	N-Desmethyl-4-hydroxytamoxifen b-D-glucuronide (E/Z mixture)	0.534509	0.285714	0.966258	SRS019601
SRS019601.55249-L2	(E)-4-hydroxy tamoxifen O-b-D-glucuronide	0.119392	-0.642857	0.966258	SRS019601
SRS019601.55249-L2	N-Desmethyl-4-hydroxytamoxifen b-D-glucuronide (E/Z mixture)	0.759945	0.142857	0.97628	SRS019601
SRS019601.65570-NL	(E)-4-hydroxy tamoxifen O-b-D-glucuronide	0.631749	-0.222375	0.966258	SRS019601
SRS019601.65570-NL	N-Desmethyl-4-hydroxytamoxifen b-D-glucuronide (E/Z mixture)	0.75108	0.14825	0.97628	SRS019601
SRS019787.27227-L2	(E)-4-hydroxy tamoxifen O-b-D-glucuronide	0.640647	-0.21673	0.966258	SRS019787
SRS019787.27227-L2	N-Desmethyl-4-hydroxytamoxifen b-D-glucuronide (E/Z mixture)	0.966558	-0.0197028	1	SRS019787
SRS019910.29965-NL	(E)-4-hydroxy tamoxifen O-b-D-glucuronide	1	0	1	SRS019910
SRS019910.29965-NL	N-Desmethyl-4-hydroxytamoxifen b-D-glucuronide (E/Z mixture)	0.0713436	0.714286	0.966258	SRS019910
SRS020233.378352-NL	(E)-4-hydroxy tamoxifen O-b-D-glucuronide	0.631749	-0.222375	0.966258	SRS020233
SRS020233.378352-NL	N-Desmethyl-4-hydroxytamoxifen b-D-glucuronide (E/Z mixture)	0.317372	0.44475	0.966258	SRS020233
SRS020328.178587-NC	(E)-4-hydroxy tamoxifen O-b-D-glucuronide	0.557731	-0.270281	0.966258	SRS020328
SRS020328.178587-NC	N-Desmethyl-4-hydroxytamoxifen b-D-glucuronide (E/Z mixture)	0.613155	-0.234244	0.966258	SRS020328
SRS020328.271517-mL2	(E)-4-hydroxy tamoxifen O-b-D-glucuronide	0.534509	-0.285714	0.966258	SRS020328
SRS020328.271517-mL2	N-Desmethyl-4-hydroxytamoxifen b-D-glucuronide (E/Z mixture)	0.759945	0.142857	0.97628	SRS020328
SRS020328.32922-NL	(E)-4-hydroxy tamoxifen O-b-D-glucuronide	0.534509	-0.285714	0.966258	SRS020328
SRS020328.32922-NL	N-Desmethyl-4-hydroxytamoxifen b-D-glucuronide (E/Z mixture)	0.180202	-0.571429	0.966258	SRS020328
SRS020869.14863-mL1	(E)-4-hydroxy tamoxifen O-b-D-glucuronide	0.0937503	-0.678571	0.966258	SRS020869
SRS020869.14863-mL1	N-Desmethyl-4-hydroxytamoxifen b-D-glucuronide (E/Z mixture)	0.819151	0.107143	0.979193	SRS020869
SRS020869.17121-NL	(E)-4-hydroxy tamoxifen O-b-D-glucuronide	0.464697	-0.333562	0.966258	SRS020869
SRS020869.17121-NL	N-Desmethyl-4-hydroxytamoxifen b-D-glucuronide (E/Z mixture)	0.195022	-0.555937	0.966258	SRS020869
SRS020869.18805-L2	(E)-4-hydroxy tamoxifen O-b-D-glucuronide	0.337368	-0.428571	0.966258	SRS020869
SRS020869.18805-L2	N-Desmethyl-4-hydroxytamoxifen b-D-glucuronide (E/Z mixture)	0.337368	-0.428571	0.966258	SRS020869
SRS020869.216543-NL	(E)-4-hydroxy tamoxifen O-b-D-glucuronide	0.100897	-0.668153	0.966258	SRS020869
SRS020869.216543-NL	N-Desmethyl-4-hydroxytamoxifen b-D-glucuronide (E/Z mixture)	0.63121	-0.222718	0.966258	SRS020869
SRS020869.254180-mL1	(E)-4-hydroxy tamoxifen O-b-D-glucuronide	0.67197	-0.197028	0.973267	SRS020869
SRS020869.254180-mL1	N-Desmethyl-4-hydroxytamoxifen b-D-glucuronide (E/Z mixture)	0.735724	-0.157622	0.97628	SRS020869
SRS020869.55801-mL2	(E)-4-hydroxy tamoxifen O-b-D-glucuronide	0.588724	0.25	0.966258	SRS020869
SRS020869.55801-mL2	N-Desmethyl-4-hydroxytamoxifen b-D-glucuronide (E/Z mixture)	0.482072	0.321429	0.966258	SRS020869
SRS021484.217051-NL	(E)-4-hydroxy tamoxifen O-b-D-glucuronide	0.180202	-0.571429	0.966258	SRS021484
SRS021484.217051-NL	N-Desmethyl-4-hydroxytamoxifen b-D-glucuronide (E/Z mixture)	1	0	1	SRS021484
SRS021948.194172-NL	(E)-4-hydroxy tamoxifen O-b-D-glucuronide	0.759945	-0.142857	0.97628	SRS021948
SRS021948.194172-NL	N-Desmethyl-4-hydroxytamoxifen b-D-glucuronide (E/Z mixture)	0.337368	0.428571	0.966258	SRS021948
SRS022071.224144-L1	(E)-4-hydroxy tamoxifen O-b-D-glucuronide	0.482072	-0.321429	0.966258	SRS022071
SRS022071.224144-L1	N-Desmethyl-4-hydroxytamoxifen b-D-glucuronide (E/Z mixture)	0.482072	0.321429	0.966258	SRS022071
SRS022071.228303-NL	(E)-4-hydroxy tamoxifen O-b-D-glucuronide	0.644512	-0.214286	0.966258	SRS022071
SRS022071.228303-NL	N-Desmethyl-4-hydroxytamoxifen b-D-glucuronide (E/Z mixture)	0.25317	0.5	0.966258	SRS022071
SRS022137.27111-NL	(E)-4-hydroxy tamoxifen O-b-D-glucuronide	0.534509	-0.285714	0.966258	SRS022137
SRS022137.27111-NL	N-Desmethyl-4-hydroxytamoxifen b-D-glucuronide (E/Z mixture)	0.180202	-0.571429	0.966258	SRS022137
SRS022609.816-L2	(E)-4-hydroxy tamoxifen O-b-D-glucuronide	0.148231	-0.607143	0.966258	SRS022609
SRS022609.816-L2	N-Desmethyl-4-hydroxytamoxifen b-D-glucuronide (E/Z mixture)	0.293934	-0.464286	0.966258	SRS022609
SRS023176.32079-NL	(E)-4-hydroxy tamoxifen O-b-D-glucuronide	0.75108	-0.14825	0.97628	SRS023176
SRS023176.32079-NL	N-Desmethyl-4-hydroxytamoxifen b-D-glucuronide (E/Z mixture)	0.75108	0.14825	0.97628	SRS023176
SRS023176.5275-NL	(E)-4-hydroxy tamoxifen O-b-D-glucuronide	0.293934	-0.464286	0.966258	SRS023176
SRS023176.5275-NL	N-Desmethyl-4-hydroxytamoxifen b-D-glucuronide (E/Z mixture)	0.383317	-0.392857	0.966258	SRS023176
SRS023176.66822-NC	(E)-4-hydroxy tamoxifen O-b-D-glucuronide	1.45613e-05	-0.991031	0.00768834	SRS023176
SRS023176.66822-NC	N-Desmethyl-4-hydroxytamoxifen b-D-glucuronide (E/Z mixture)	0.355269	-0.414431	0.966258	SRS023176
SRS023176.71291-NL	(E)-4-hydroxy tamoxifen O-b-D-glucuronide	1	0	1	SRS023176
SRS023176.71291-NL	N-Desmethyl-4-hydroxytamoxifen b-D-glucuronide (E/Z mixture)	0.337368	0.428571	0.966258	SRS023176
SRS023176.7378-NL	(E)-4-hydroxy tamoxifen O-b-D-glucuronide	0.482072	-0.321429	0.966258	SRS023176
SRS023176.7378-NL	N-Desmethyl-4-hydroxytamoxifen b-D-glucuronide (E/Z mixture)	0.819151	-0.107143	0.979193	SRS023176
SRS023176.83150-NL	(E)-4-hydroxy tamoxifen O-b-D-glucuronide	0.129021	-0.630488	0.966258	SRS023176
SRS023176.83150-NL	N-Desmethyl-4-hydroxytamoxifen b-D-glucuronide (E/Z mixture)	0.381736	-0.394055	0.966258	SRS023176
SRS023526.251759-NL	(E)-4-hydroxy tamoxifen O-b-D-glucuronide	0.0937503	0.678571	0.966258	SRS023526
SRS023526.251759-NL	N-Desmethyl-4-hydroxytamoxifen b-D-glucuronide (E/Z mixture)	0.293934	0.464286	0.966258	SRS023526
SRS023914.205103-NL	(E)-4-hydroxy tamoxifen O-b-D-glucuronide	0.63121	-0.222718	0.966258	SRS023914
SRS023914.205103-NL	N-Desmethyl-4-hydroxytamoxifen b-D-glucuronide (E/Z mixture)	0.924456	-0.0445435	0.984142	SRS023914
SRS023914.87176-NL	(E)-4-hydroxy tamoxifen O-b-D-glucuronide	0.180202	0.571429	0.966258	SRS023914
SRS023914.87176-NL	N-Desmethyl-4-hydroxytamoxifen b-D-glucuronide (E/Z mixture)	0.337368	0.428571	0.966258	SRS023914
SRS024009.5309-mL2	(E)-4-hydroxy tamoxifen O-b-D-glucuronide	0.701658	-0.178571	0.973267	SRS024009
SRS024009.5309-mL2	N-Desmethyl-4-hydroxytamoxifen b-D-glucuronide (E/Z mixture)	0.588724	0.25	0.966258	SRS024009
SRS024075.141365-mL1	(E)-4-hydroxy tamoxifen O-b-D-glucuronide	0.173106	-0.579066	0.966258	SRS024075
SRS024075.141365-mL1	N-Desmethyl-4-hydroxytamoxifen b-D-glucuronide (E/Z mixture)	0.372769	-0.400892	0.966258	SRS024075
SRS024132.104031-NL	(E)-4-hydroxy tamoxifen O-b-D-glucuronide	0.557731	-0.270281	0.966258	SRS024132
SRS024132.104031-NL	N-Desmethyl-4-hydroxytamoxifen b-D-glucuronide (E/Z mixture)	0.847672	-0.0900937	0.979193	SRS024132
SRS024132.318813-mL1	(E)-4-hydroxy tamoxifen O-b-D-glucuronide	0.939408	0.0357143	0.984142	SRS024132
SRS024132.318813-mL1	N-Desmethyl-4-hydroxytamoxifen b-D-glucuronide (E/Z mixture)	0.819151	-0.107143	0.979193	SRS024132
SRS024132.332613-mL2	(E)-4-hydroxy tamoxifen O-b-D-glucuronide	1	0	1	SRS024132
SRS024132.332613-mL2	N-Desmethyl-4-hydroxytamoxifen b-D-glucuronide (E/Z mixture)	0.879048	0.0714286	0.979193	SRS024132
SRS024132.77963-NL	(E)-4-hydroxy tamoxifen O-b-D-glucuronide	1	0	1	SRS024132
SRS024132.77963-NL	N-Desmethyl-4-hydroxytamoxifen b-D-glucuronide (E/Z mixture)	0.0713436	0.714286	0.966258	SRS024132
SRS024132.96578-NL	(E)-4-hydroxy tamoxifen O-b-D-glucuronide	0.879048	0.0714286	0.979193	SRS024132
SRS024132.96578-NL	N-Desmethyl-4-hydroxytamoxifen b-D-glucuronide (E/Z mixture)	0.879048	0.0714286	0.979193	SRS024132
SRS024132.98377-NL	(E)-4-hydroxy tamoxifen O-b-D-glucuronide	0.874507	-0.0741249	0.979193	SRS024132
SRS024132.98377-NL	N-Desmethyl-4-hydroxytamoxifen b-D-glucuronide (E/Z mixture)	0.317372	-0.44475	0.966258	SRS024132
SRS024265.141092-L1	(E)-4-hydroxy tamoxifen O-b-D-glucuronide	0.00490163	-0.906327	0.323508	SRS024265
SRS024265.141092-L1	N-Desmethyl-4-hydroxytamoxifen b-D-glucuronide (E/Z mixture)	0.800709	-0.118217	0.979193	SRS024265
SRS024331.215647-NL	(E)-4-hydroxy tamoxifen O-b-D-glucuronide	0.534509	0.285714	0.966258	SRS024331
SRS024331.215647-NL	N-Desmethyl-4-hydroxytamoxifen b-D-glucuronide (E/Z mixture)	0.759945	0.142857	0.97628	SRS024331
SRS024435.10769-L2	(E)-4-hydroxy tamoxifen O-b-D-glucuronide	0.631749	-0.222375	0.966258	SRS024435
SRS024435.10769-L2	N-Desmethyl-4-hydroxytamoxifen b-D-glucuronide (E/Z mixture)	0.160522	-0.592999	0.966258	SRS024435
SRS024435.197134-NC	(E)-4-hydroxy tamoxifen O-b-D-glucuronide	0.579292	-0.256136	0.966258	SRS024435
SRS024435.197134-NC	N-Desmethyl-4-hydroxytamoxifen b-D-glucuronide (E/Z mixture)	0.261425	-0.492569	0.966258	SRS024435
SRS024435.88193-NL	(E)-4-hydroxy tamoxifen O-b-D-glucuronide	0.355269	-0.414431	0.966258	SRS024435
SRS024435.88193-NL	N-Desmethyl-4-hydroxytamoxifen b-D-glucuronide (E/Z mixture)	0.15909	-0.594619	0.966258	SRS024435
SRS024625.141426-mL1	(E)-4-hydroxy tamoxifen O-b-D-glucuronide	0.75108	-0.14825	0.97628	SRS024625
SRS024625.141426-mL1	N-Desmethyl-4-hydroxytamoxifen b-D-glucuronide (E/Z mixture)	0.874507	0.0741249	0.979193	SRS024625
SRS024625.15175-NL	(E)-4-hydroxy tamoxifen O-b-D-glucuronide	0.701658	-0.178571	0.973267	SRS024625
SRS024625.15175-NL	N-Desmethyl-4-hydroxytamoxifen b-D-glucuronide (E/Z mixture)	0.819151	0.107143	0.979193	SRS024625
SRS045004.1734-L2	(E)-4-hydroxy tamoxifen O-b-D-glucuronide	0.337368	-0.428571	0.966258	SRS045004
SRS045004.1734-L2	N-Desmethyl-4-hydroxytamoxifen b-D-glucuronide (E/Z mixture)	0.431611	-0.357143	0.966258	SRS045004
SRS045004.190116-NL	(E)-4-hydroxy tamoxifen O-b-D-glucuronide	0.337368	0.428571	0.966258	SRS045004
SRS045004.190116-NL	N-Desmethyl-4-hydroxytamoxifen b-D-glucuronide (E/Z mixture)	0.431611	0.357143	0.966258	SRS045004
SRS045004.32036-mL1	(E)-4-hydroxy tamoxifen O-b-D-glucuronide	0.477885	-0.324337	0.966258	SRS045004
SRS045004.32036-mL1	N-Desmethyl-4-hydroxytamoxifen b-D-glucuronide (E/Z mixture)	0.530651	0.2883	0.966258	SRS045004
SRS045713.14514-L2	(E)-4-hydroxy tamoxifen O-b-D-glucuronide	0.337368	-0.428571	0.966258	SRS045713
SRS045713.14514-L2	N-Desmethyl-4-hydroxytamoxifen b-D-glucuronide (E/Z mixture)	0.0713436	-0.714286	0.966258	SRS045713
SRS045713.32377-NC	(E)-4-hydroxy tamoxifen O-b-D-glucuronide	0.0773502	-0.704187	0.966258	SRS045713
SRS045713.32377-NC	N-Desmethyl-4-hydroxytamoxifen b-D-glucuronide (E/Z mixture)	0.273587	-0.481812	0.966258	SRS045713
SRS045713.38032-mL1	(E)-4-hydroxy tamoxifen O-b-D-glucuronide	0.431611	-0.357143	0.966258	SRS045713
SRS045713.38032-mL1	N-Desmethyl-4-hydroxytamoxifen b-D-glucuronide (E/Z mixture)	0.180202	-0.571429	0.966258	SRS045713
SRS045713.76924-L2	(E)-4-hydroxy tamoxifen O-b-D-glucuronide	0.588724	-0.25	0.966258	SRS045713
SRS045713.76924-L2	N-Desmethyl-4-hydroxytamoxifen b-D-glucuronide (E/Z mixture)	0.819151	-0.107143	0.979193	SRS045713
SRS045713.77206-NL	(E)-4-hydroxy tamoxifen O-b-D-glucuronide	0.293934	0.464286	0.966258	SRS045713
SRS045713.77206-NL	N-Desmethyl-4-hydroxytamoxifen b-D-glucuronide (E/Z mixture)	0.215217	0.535714	0.966258	SRS045713
SRS048870.28850-L2	(E)-4-hydroxy tamoxifen O-b-D-glucuronide	0.337368	-0.428571	0.966258	SRS048870
SRS048870.28850-L2	N-Desmethyl-4-hydroxytamoxifen b-D-glucuronide (E/Z mixture)	0.431611	-0.357143	0.966258	SRS048870
SRS049712.200941-NL	(E)-4-hydroxy tamoxifen O-b-D-glucuronide	0.701658	-0.178571	0.973267	SRS049712
SRS049712.200941-NL	N-Desmethyl-4-hydroxytamoxifen b-D-glucuronide (E/Z mixture)	0.215217	0.535714	0.966258	SRS049712
SRS049959.116680-NL	(E)-4-hydroxy tamoxifen O-b-D-glucuronide	0.924456	-0.0445435	0.984142	SRS049959
SRS049959.116680-NL	N-Desmethyl-4-hydroxytamoxifen b-D-glucuronide (E/Z mixture)	0.26433	0.489979	0.966258	SRS049959
SRS049959.38447-L2	(E)-4-hydroxy tamoxifen O-b-D-glucuronide	0.408058	-0.374352	0.966258	SRS049959
SRS049959.38447-L2	N-Desmethyl-4-hydroxytamoxifen b-D-glucuronide (E/Z mixture)	0.408058	0.374352	0.966258	SRS049959
SRS050422.25351-mL1mL2	(E)-4-hydroxy tamoxifen O-b-D-glucuronide	0.143811	-0.612372	0.966258	SRS050422
SRS050422.25351-mL1mL2	N-Desmethyl-4-hydroxytamoxifen b-D-glucuronide (E/Z mixture)	0.660642	0.204124	0.966258	SRS050422
SRS050422.26053-NL	(E)-4-hydroxy tamoxifen O-b-D-glucuronide	0.819151	-0.107143	0.979193	SRS050422
SRS050422.26053-NL	N-Desmethyl-4-hydroxytamoxifen b-D-glucuronide (E/Z mixture)	0.588724	0.25	0.966258	SRS050422
SRS050422.73127-L2	(E)-4-hydroxy tamoxifen O-b-D-glucuronide	0.337368	-0.428571	0.966258	SRS050422
SRS050422.73127-L2	N-Desmethyl-4-hydroxytamoxifen b-D-glucuronide (E/Z mixture)	0.431611	-0.357143	0.966258	SRS050422
SRS050422.79744-NL	(E)-4-hydroxy tamoxifen O-b-D-glucuronide	0.701658	-0.178571	0.973267	SRS050422
SRS050422.79744-NL	N-Desmethyl-4-hydroxytamoxifen b-D-glucuronide (E/Z mixture)	0.215217	0.535714	0.966258	SRS050422
SRS050925.174250-mL1	(E)-4-hydroxy tamoxifen O-b-D-glucuronide	0.75108	0.14825	0.97628	SRS050925
SRS050925.174250-mL1	N-Desmethyl-4-hydroxytamoxifen b-D-glucuronide (E/Z mixture)	0.75108	-0.14825	0.97628	SRS050925
SRS050925.51312-mL1	(E)-4-hydroxy tamoxifen O-b-D-glucuronide	0.180202	0.571429	0.966258	SRS050925
SRS050925.51312-mL1	N-Desmethyl-4-hydroxytamoxifen b-D-glucuronide (E/Z mixture)	0.644512	0.214286	0.966258	SRS050925
SRS051031.100709-NL	(E)-4-hydroxy tamoxifen O-b-D-glucuronide	0.482072	0.321429	0.966258	SRS051031
SRS051031.100709-NL	N-Desmethyl-4-hydroxytamoxifen b-D-glucuronide (E/Z mixture)	0.701658	0.178571	0.973267	SRS051031
SRS051031.146690-NL	(E)-4-hydroxy tamoxifen O-b-D-glucuronide	0.162225	-0.591083	0.966258	SRS051031
SRS051031.146690-NL	N-Desmethyl-4-hydroxytamoxifen b-D-glucuronide (E/Z mixture)	0.933155	0.0394055	0.984142	SRS051031
SRS052027.152578-NL	(E)-4-hydroxy tamoxifen O-b-D-glucuronide	0.119392	-0.642857	0.966258	SRS052027
SRS052027.152578-NL	N-Desmethyl-4-hydroxytamoxifen b-D-glucuronide (E/Z mixture)	0.879048	0.0714286	0.979193	SRS052027
SRS053335.69470-NC	(E)-4-hydroxy tamoxifen O-b-D-glucuronide	0.701658	-0.178571	0.973267	SRS053335
SRS053335.69470-NC	N-Desmethyl-4-hydroxytamoxifen b-D-glucuronide (E/Z mixture)	0.482072	-0.321429	0.966258	SRS053335
SRS054956.59831-mL1	(E)-4-hydroxy tamoxifen O-b-D-glucuronide	0.588724	0.25	0.966258	SRS054956
SRS054956.59831-mL1	N-Desmethyl-4-hydroxytamoxifen b-D-glucuronide (E/Z mixture)	0.701658	-0.178571	0.973267	SRS054956
SRS055982.32560-NL	(E)-4-hydroxy tamoxifen O-b-D-glucuronide	0.562312	-0.267261	0.966258	SRS055982
SRS055982.32560-NL	N-Desmethyl-4-hydroxytamoxifen b-D-glucuronide (E/Z mixture)	0.316536	0.445435	0.966258	SRS055982
SRS055982.56993-NL	(E)-4-hydroxy tamoxifen O-b-D-glucuronide	0.15909	-0.594619	0.966258	SRS055982
SRS055982.56993-NL	N-Desmethyl-4-hydroxytamoxifen b-D-glucuronide (E/Z mixture)	0.670085	-0.198206	0.973267	SRS055982
SRS056259.118375-L2	(E)-4-hydroxy tamoxifen O-b-D-glucuronide	0.644512	-0.214286	0.966258	SRS056259
SRS056259.118375-L2	N-Desmethyl-4-hydroxytamoxifen b-D-glucuronide (E/Z mixture)	0.00251947	-0.928571	0.221714	SRS056259
SRS056259.8724-NL	(E)-4-hydroxy tamoxifen O-b-D-glucuronide	0.534509	0.285714	0.966258	SRS056259
SRS056259.8724-NL	N-Desmethyl-4-hydroxytamoxifen b-D-glucuronide (E/Z mixture)	0.879048	-0.0714286	0.979193	SRS056259
SRS057717.12790-NL	(E)-4-hydroxy tamoxifen O-b-D-glucuronide	0.100897	-0.668153	0.966258	SRS057717
SRS057717.12790-NL	N-Desmethyl-4-hydroxytamoxifen b-D-glucuronide (E/Z mixture)	0.63121	-0.222718	0.966258	SRS057717
SRS057717.13088-NL	(E)-4-hydroxy tamoxifen O-b-D-glucuronide	0.759945	-0.142857	0.97628	SRS057717
SRS057717.13088-NL	N-Desmethyl-4-hydroxytamoxifen b-D-glucuronide (E/Z mixture)	0.534509	0.285714	0.966258	SRS057717
SRS063040.264469-NL	(E)-4-hydroxy tamoxifen O-b-D-glucuronide	0.518477	-0.2965	0.966258	SRS063040
SRS063040.264469-NL	N-Desmethyl-4-hydroxytamoxifen b-D-glucuronide (E/Z mixture)	0.631749	-0.222375	0.966258	SRS063040
SRS063985.97426-NL	(E)-4-hydroxy tamoxifen O-b-D-glucuronide	0.482072	0.321429	0.966258	SRS063985
SRS063985.97426-NL	N-Desmethyl-4-hydroxytamoxifen b-D-glucuronide (E/Z mixture)	0.148231	0.607143	0.966258	SRS063985
SRS064276.138185-mL1	(E)-4-hydroxy tamoxifen O-b-D-glucuronide	0.283891	-0.472866	0.966258	SRS064276
SRS064276.138185-mL1	N-Desmethyl-4-hydroxytamoxifen b-D-glucuronide (E/Z mixture)	0.933155	-0.0394055	0.984142	SRS064276
SRS064276.161266-NL	(E)-4-hydroxy tamoxifen O-b-D-glucuronide	0.819151	0.107143	0.979193	SRS064276
SRS064276.161266-NL	N-Desmethyl-4-hydroxytamoxifen b-D-glucuronide (E/Z mixture)	0.588724	-0.25	0.966258	SRS064276
SRS064276.279741-NL	(E)-4-hydroxy tamoxifen O-b-D-glucuronide	0.383317	0.392857	0.966258	SRS064276
SRS064276.279741-NL	N-Desmethyl-4-hydroxytamoxifen b-D-glucuronide (E/Z mixture)	0.588724	0.25	0.966258	SRS064276
SRS077730.142013-L1	(E)-4-hydroxy tamoxifen O-b-D-glucuronide	0.562312	-0.267261	0.966258	SRS077730
SRS077730.142013-L1	N-Desmethyl-4-hydroxytamoxifen b-D-glucuronide (E/Z mixture)	0.316536	0.445435	0.966258	SRS077730
SRS011134.351238-mL1	(E)-4-hydroxy tamoxifen O-b-D-glucuronide	0.067635	0.72075	0.966258	SRS011134
SRS011134.351238-mL1	N-Desmethyl-4-hydroxytamoxifen b-D-glucuronide (E/Z mixture)	0.585241	0.252262	0.966258	SRS011134
SRS011239.45377-NL	(E)-4-hydroxy tamoxifen O-b-D-glucuronide	0.0161971	0.846881	0.534505	SRS011239
SRS011239.45377-NL	N-Desmethyl-4-hydroxytamoxifen b-D-glucuronide (E/Z mixture)	0.228878	0.522544	0.966258	SRS011239
SRS011405.39318-mL1	(E)-4-hydroxy tamoxifen O-b-D-glucuronide	0.0115355	0.866921	0.507564	SRS011405
SRS011405.39318-mL1	N-Desmethyl-4-hydroxytamoxifen b-D-glucuronide (E/Z mixture)	0.099684	0.669894	0.966258	SRS011405
SRS011405.40805-NL	(E)-4-hydroxy tamoxifen O-b-D-glucuronide	1	0	1	SRS011405
SRS011405.40805-NL	N-Desmethyl-4-hydroxytamoxifen b-D-glucuronide (E/Z mixture)	0.817533	-0.108112	0.979193	SRS011405
SRS011529.32451-NL	(E)-4-hydroxy tamoxifen O-b-D-glucuronide	0.966558	0.0197028	1	SRS011529
SRS011529.32451-NL	N-Desmethyl-4-hydroxytamoxifen b-D-glucuronide (E/Z mixture)	0.89983	-0.0591083	0.984142	SRS011529
SRS011529.42663-NL	(E)-4-hydroxy tamoxifen O-b-D-glucuronide	0.874507	-0.0741249	0.979193	SRS011529
SRS011529.42663-NL	N-Desmethyl-4-hydroxytamoxifen b-D-glucuronide (E/Z mixture)	0.413116	-0.370625	0.966258	SRS011529
SRS011586.24273-NL	(E)-4-hydroxy tamoxifen O-b-D-glucuronide	0.363217	0.408248	0.966258	SRS011586
SRS011586.24273-NL	N-Desmethyl-4-hydroxytamoxifen b-D-glucuronide (E/Z mixture)	0.363217	0.408248	0.966258	SRS011586
SRS011586.70098-mL2	(E)-4-hydroxy tamoxifen O-b-D-glucuronide	0.175382	0.5766	0.966258	SRS011586
SRS011586.70098-mL2	N-Desmethyl-4-hydroxytamoxifen b-D-glucuronide (E/Z mixture)	0.585241	0.252262	0.966258	SRS011586
SRS011586.85243-mL1	(E)-4-hydroxy tamoxifen O-b-D-glucuronide	0.562312	0.267261	0.966258	SRS011586
SRS011586.85243-mL1	N-Desmethyl-4-hydroxytamoxifen b-D-glucuronide (E/Z mixture)	0.849361	-0.0890871	0.979193	SRS011586
SRS012273.106850-NL	(E)-4-hydroxy tamoxifen O-b-D-glucuronide	1	0	1	SRS012273
SRS012273.106850-NL	N-Desmethyl-4-hydroxytamoxifen b-D-glucuronide (E/Z mixture)	0.518477	-0.2965	0.966258	SRS012273
SRS012273.107272-NL	(E)-4-hydroxy tamoxifen O-b-D-glucuronide	0.938861	-0.0360375	0.984142	SRS012273
SRS012273.107272-NL	N-Desmethyl-4-hydroxytamoxifen b-D-glucuronide (E/Z mixture)	0.378635	-0.396412	0.966258	SRS012273
SRS013476.24854-mL1	(E)-4-hydroxy tamoxifen O-b-D-glucuronide	0.15909	0.594619	0.966258	SRS013476
SRS013476.24854-mL1	N-Desmethyl-4-hydroxytamoxifen b-D-glucuronide (E/Z mixture)	0.847672	-0.0900937	0.979193	SRS013476
SRS013800.181271-mL1	(E)-4-hydroxy tamoxifen O-b-D-glucuronide	0.562312	0.267261	0.966258	SRS013800
SRS013800.181271-mL1	N-Desmethyl-4-hydroxytamoxifen b-D-glucuronide (E/Z mixture)	0.849361	-0.0890871	0.979193	SRS013800
SRS014923.117525-mL1	(E)-4-hydroxy tamoxifen O-b-D-glucuronide	0.631749	0.222375	0.966258	SRS014923
SRS014923.117525-mL1	N-Desmethyl-4-hydroxytamoxifen b-D-glucuronide (E/Z mixture)	1	0	1	SRS014923
SRS014979.79627-L1	(E)-4-hydroxy tamoxifen O-b-D-glucuronide	0.477885	0.324337	0.966258	SRS014979
SRS014979.79627-L1	N-Desmethyl-4-hydroxytamoxifen b-D-glucuronide (E/Z mixture)	0.641446	0.216225	0.966258	SRS014979
SRS015190.3291-NL	(E)-4-hydroxy tamoxifen O-b-D-glucuronide	0.812407	-0.111187	0.979193	SRS015190
SRS015190.3291-NL	N-Desmethyl-4-hydroxytamoxifen b-D-glucuronide (E/Z mixture)	0.195022	-0.555937	0.966258	SRS015190
SRS015217.11114-NL	(E)-4-hydroxy tamoxifen O-b-D-glucuronide	0.519895	-0.295541	0.966258	SRS015217
SRS015217.11114-NL	N-Desmethyl-4-hydroxytamoxifen b-D-glucuronide (E/Z mixture)	0.640647	-0.21673	0.966258	SRS015217
SRS015217.3050-mL2	(E)-4-hydroxy tamoxifen O-b-D-glucuronide	0.378635	0.396412	0.966258	SRS015217
SRS015217.3050-mL2	N-Desmethyl-4-hydroxytamoxifen b-D-glucuronide (E/Z mixture)	0.757818	0.14415	0.97628	SRS015217
SRS015663.125464-L2	(E)-4-hydroxy tamoxifen O-b-D-glucuronide	0.363217	0.408248	0.966258	SRS015663
SRS015663.125464-L2	N-Desmethyl-4-hydroxytamoxifen b-D-glucuronide (E/Z mixture)	0.363217	0.408248	0.966258	SRS015663
SRS016018.40585-mL1mL2	(E)-4-hydroxy tamoxifen O-b-D-glucuronide	0.462729	0.334947	0.966258	SRS016018
SRS016018.40585-mL1mL2	N-Desmethyl-4-hydroxytamoxifen b-D-glucuronide (E/Z mixture)	0.519895	-0.295541	0.966258	SRS016018
SRS016095.241000-NL	(E)-4-hydroxy tamoxifen O-b-D-glucuronide	0.0773502	0.704187	0.966258	SRS016095
SRS016095.241000-NL	N-Desmethyl-4-hydroxytamoxifen b-D-glucuronide (E/Z mixture)	0.0392811	0.778312	0.829616	SRS016095
SRS016335.280078-mL1	(E)-4-hydroxy tamoxifen O-b-D-glucuronide	0.363217	0.408248	0.966258	SRS016335
SRS016335.280078-mL1	N-Desmethyl-4-hydroxytamoxifen b-D-glucuronide (E/Z mixture)	0.363217	0.408248	0.966258	SRS016335
SRS017191.147240-NL	(E)-4-hydroxy tamoxifen O-b-D-glucuronide	0.75108	0.14825	0.97628	SRS017191
SRS017191.147240-NL	N-Desmethyl-4-hydroxytamoxifen b-D-glucuronide (E/Z mixture)	0.874507	0.0741249	0.979193	SRS017191
SRS017307.212630-NL	(E)-4-hydroxy tamoxifen O-b-D-glucuronide	0.273587	0.481812	0.966258	SRS017307
SRS017307.212630-NL	N-Desmethyl-4-hydroxytamoxifen b-D-glucuronide (E/Z mixture)	0.363942	0.407687	0.966258	SRS017307
SRS017307.71236-L2	(E)-4-hydroxy tamoxifen O-b-D-glucuronide	0.0352827	0.78811	0.797246	SRS017307
SRS017307.71236-L2	N-Desmethyl-4-hydroxytamoxifen b-D-glucuronide (E/Z mixture)	0.239805	0.512272	0.966258	SRS017307
SRS017701.130646-NL	(E)-4-hydroxy tamoxifen O-b-D-glucuronide	0.849361	-0.0890871	0.979193	SRS017701
SRS017701.130646-NL	N-Desmethyl-4-hydroxytamoxifen b-D-glucuronide (E/Z mixture)	0.562312	0.267261	0.966258	SRS017701
SRS017701.165653-NL	(E)-4-hydroxy tamoxifen O-b-D-glucuronide	0.849361	-0.0890871	0.979193	SRS017701
SRS017701.165653-NL	N-Desmethyl-4-hydroxytamoxifen b-D-glucuronide (E/Z mixture)	0.562312	0.267261	0.966258	SRS017701
SRS017821.165554-mL1	(E)-4-hydroxy tamoxifen O-b-D-glucuronide	0.316536	0.445435	0.966258	SRS017821
SRS017821.165554-mL1	N-Desmethyl-4-hydroxytamoxifen b-D-glucuronide (E/Z mixture)	0.849361	0.0890871	0.979193	SRS017821
SRS017821.190781-NL	(E)-4-hydroxy tamoxifen O-b-D-glucuronide	0.574237	-0.259437	0.966258	SRS017821
SRS017821.190781-NL	N-Desmethyl-4-hydroxytamoxifen b-D-glucuronide (E/Z mixture)	0.195022	-0.555937	0.966258	SRS017821
SRS018575.34501-L2	(E)-4-hydroxy tamoxifen O-b-D-glucuronide	0.363217	0.408248	0.966258	SRS018575
SRS018575.34501-L2	N-Desmethyl-4-hydroxytamoxifen b-D-glucuronide (E/Z mixture)	0.363217	0.408248	0.966258	SRS018575
SRS018656.100250-NL	(E)-4-hydroxy tamoxifen O-b-D-glucuronide	0.432711	0.356348	0.966258	SRS018656
SRS018656.100250-NL	N-Desmethyl-4-hydroxytamoxifen b-D-glucuronide (E/Z mixture)	0.849361	0.0890871	0.979193	SRS018656
SRS018656.109612-mL2	(E)-4-hydroxy tamoxifen O-b-D-glucuronide	0.735724	0.157622	0.97628	SRS018656
SRS018656.109612-mL2	N-Desmethyl-4-hydroxytamoxifen b-D-glucuronide (E/Z mixture)	0.866621	0.078811	0.979193	SRS018656
SRS018656.37495-L2	(E)-4-hydroxy tamoxifen O-b-D-glucuronide	0.363217	0.408248	0.966258	SRS018656
SRS018656.37495-L2	N-Desmethyl-4-hydroxytamoxifen b-D-glucuronide (E/Z mixture)	0.363217	0.408248	0.966258	SRS018656
SRS019161.95752-L2	(E)-4-hydroxy tamoxifen O-b-D-glucuronide	0.0352827	0.78811	0.797246	SRS019161
SRS019161.95752-L2	N-Desmethyl-4-hydroxytamoxifen b-D-glucuronide (E/Z mixture)	0.239805	0.512272	0.966258	SRS019161
SRS019601.24033-mL2	(E)-4-hydroxy tamoxifen O-b-D-glucuronide	0.735724	-0.157622	0.97628	SRS019601
SRS019601.24033-mL2	N-Desmethyl-4-hydroxytamoxifen b-D-glucuronide (E/Z mixture)	0.866621	-0.078811	0.979193	SRS019601
SRS019601.88766-L2	(E)-4-hydroxy tamoxifen O-b-D-glucuronide	0.735724	-0.157622	0.97628	SRS019601
SRS019601.88766-L2	N-Desmethyl-4-hydroxytamoxifen b-D-glucuronide (E/Z mixture)	0.866621	-0.078811	0.979193	SRS019601
SRS020869.249001-NL	(E)-4-hydroxy tamoxifen O-b-D-glucuronide	0.363217	0.408248	0.966258	SRS020869
SRS020869.249001-NL	N-Desmethyl-4-hydroxytamoxifen b-D-glucuronide (E/Z mixture)	0.363217	0.408248	0.966258	SRS020869
SRS022609.165334-L1	(E)-4-hydroxy tamoxifen O-b-D-glucuronide	0.363217	0.408248	0.966258	SRS022609
SRS022609.165334-L1	N-Desmethyl-4-hydroxytamoxifen b-D-glucuronide (E/Z mixture)	0.363217	0.408248	0.966258	SRS022609
SRS022609.316191-NL	(E)-4-hydroxy tamoxifen O-b-D-glucuronide	0.432711	0.356348	0.966258	SRS022609
SRS022609.316191-NL	N-Desmethyl-4-hydroxytamoxifen b-D-glucuronide (E/Z mixture)	0.849361	0.0890871	0.979193	SRS022609
SRS023176.24667-L1	(E)-4-hydroxy tamoxifen O-b-D-glucuronide	0.866621	-0.078811	0.979193	SRS023176
SRS023176.24667-L1	N-Desmethyl-4-hydroxytamoxifen b-D-glucuronide (E/Z mixture)	0.735724	-0.157622	0.97628	SRS023176
SRS023176.73160-NL	(E)-4-hydroxy tamoxifen O-b-D-glucuronide	0.562312	0.267261	0.966258	SRS023176
SRS023176.73160-NL	N-Desmethyl-4-hydroxytamoxifen b-D-glucuronide (E/Z mixture)	0.849361	-0.0890871	0.979193	SRS023176
SRS023583.12646-NL	(E)-4-hydroxy tamoxifen O-b-D-glucuronide	1	0	1	SRS023583
SRS023583.12646-NL	N-Desmethyl-4-hydroxytamoxifen b-D-glucuronide (E/Z mixture)	0.874507	-0.0741249	0.979193	SRS023583
SRS023914.223128-L2	(E)-4-hydroxy tamoxifen O-b-D-glucuronide	0.63121	0.222718	0.966258	SRS023914
SRS023914.223128-L2	N-Desmethyl-4-hydroxytamoxifen b-D-glucuronide (E/Z mixture)	0.924456	-0.0445435	0.984142	SRS023914
SRS024132.66972-mL1	(E)-4-hydroxy tamoxifen O-b-D-glucuronide	0.363217	0.408248	0.966258	SRS024132
SRS024132.66972-mL1	N-Desmethyl-4-hydroxytamoxifen b-D-glucuronide (E/Z mixture)	0.363217	0.408248	0.966258	SRS024132
SRS024132.99137-NL	(E)-4-hydroxy tamoxifen O-b-D-glucuronide	0.0148141	0.852437	0.534505	SRS024132
SRS024132.99137-NL	N-Desmethyl-4-hydroxytamoxifen b-D-glucuronide (E/Z mixture)	0.464697	0.333562	0.966258	SRS024132
SRS024331.217018-NL	(E)-4-hydroxy tamoxifen O-b-D-glucuronide	0.579292	0.256136	0.966258	SRS024331
SRS024331.217018-NL	N-Desmethyl-4-hydroxytamoxifen b-D-glucuronide (E/Z mixture)	0.833568	0.0985138	0.979193	SRS024331
SRS024435.43879-NL	(E)-4-hydroxy tamoxifen O-b-D-glucuronide	0.363217	0.408248	0.966258	SRS024435
SRS024435.43879-NL	N-Desmethyl-4-hydroxytamoxifen b-D-glucuronide (E/Z mixture)	0.363217	0.408248	0.966258	SRS024435
SRS045645.174240-NL	(E)-4-hydroxy tamoxifen O-b-D-glucuronide	0.363217	0.408248	0.966258	SRS045645
SRS045645.174240-NL	N-Desmethyl-4-hydroxytamoxifen b-D-glucuronide (E/Z mixture)	0.363217	0.408248	0.966258	SRS045645
SRS049995.49420-NL	(E)-4-hydroxy tamoxifen O-b-D-glucuronide	0.00490163	0.906327	0.323508	SRS049995
SRS049995.49420-NL	N-Desmethyl-4-hydroxytamoxifen b-D-glucuronide (E/Z mixture)	0.0742769	0.709299	0.966258	SRS049995
SRS050422.152741-NL	(E)-4-hydroxy tamoxifen O-b-D-glucuronide	0.75108	0.14825	0.97628	SRS050422
SRS050422.152741-NL	N-Desmethyl-4-hydroxytamoxifen b-D-glucuronide (E/Z mixture)	0.874507	0.0741249	0.979193	SRS050422
SRS051031.173469-NL	(E)-4-hydroxy tamoxifen O-b-D-glucuronide	0.966558	0.0197028	1	SRS051031
SRS051031.173469-NL	N-Desmethyl-4-hydroxytamoxifen b-D-glucuronide (E/Z mixture)	0.145145	-0.610786	0.966258	SRS051031
SRS052697.294668-NL	(E)-4-hydroxy tamoxifen O-b-D-glucuronide	0.874507	0.0741249	0.979193	SRS052697
SRS052697.294668-NL	N-Desmethyl-4-hydroxytamoxifen b-D-glucuronide (E/Z mixture)	0.75108	-0.14825	0.97628	SRS052697
SRS063985.92081-mL1	(E)-4-hydroxy tamoxifen O-b-D-glucuronide	0.574237	0.259437	0.966258	SRS063985
SRS063985.92081-mL1	N-Desmethyl-4-hydroxytamoxifen b-D-glucuronide (E/Z mixture)	0.574237	-0.259437	0.966258	SRS063985
SRS077730.60690-NL	(E)-4-hydroxy tamoxifen O-b-D-glucuronide	0.180248	0.57138	0.966258	SRS077730
SRS077730.60690-NL	N-Desmethyl-4-hydroxytamoxifen b-D-glucuronide (E/Z mixture)	0.0435653	0.768408	0.88471	SRS077730
SRS011134.333180-NL	(E)-4-hydroxy tamoxifen O-b-D-glucuronide	0.924456	0.0445435	0.984142	SRS011134
SRS011134.333180-NL	N-Desmethyl-4-hydroxytamoxifen b-D-glucuronide (E/Z mixture)	0.173106	-0.579066	0.966258	SRS011134
SRS015264.145530-NL	(E)-4-hydroxy tamoxifen O-b-D-glucuronide	0.660642	0.204124	0.966258	SRS015264
SRS015264.145530-NL	N-Desmethyl-4-hydroxytamoxifen b-D-glucuronide (E/Z mixture)	0.660642	-0.204124	0.966258	SRS015264
SRS015663.266489-NL	(E)-4-hydroxy tamoxifen O-b-D-glucuronide	0.660642	0.204124	0.966258	SRS015663
SRS015663.266489-NL	N-Desmethyl-4-hydroxytamoxifen b-D-glucuronide (E/Z mixture)	0.660642	-0.204124	0.966258	SRS015663
SRS017433.24596-L2	(E)-4-hydroxy tamoxifen O-b-D-glucuronide	0.849361	-0.0890871	0.979193	SRS017433
SRS017433.24596-L2	N-Desmethyl-4-hydroxytamoxifen b-D-glucuronide (E/Z mixture)	0.7023	-0.178174	0.973267	SRS017433
SRS019601.35894-mL1mL2	(E)-4-hydroxy tamoxifen O-b-D-glucuronide	0.7023	0.178174	0.973267	SRS019601
SRS019601.35894-mL1mL2	N-Desmethyl-4-hydroxytamoxifen b-D-glucuronide (E/Z mixture)	0.316536	-0.445435	0.966258	SRS019601
SRS019910.125985-NL	(E)-4-hydroxy tamoxifen O-b-D-glucuronide	0.100897	0.668153	0.966258	SRS019910
SRS019910.125985-NL	N-Desmethyl-4-hydroxytamoxifen b-D-glucuronide (E/Z mixture)	0.372769	0.400892	0.966258	SRS019910
SRS021948.213386-NL	(E)-4-hydroxy tamoxifen O-b-D-glucuronide	0.660642	0.204124	0.966258	SRS021948
SRS021948.213386-NL	N-Desmethyl-4-hydroxytamoxifen b-D-glucuronide (E/Z mixture)	0.660642	-0.204124	0.966258	SRS021948
SRS024435.60746-NL	(E)-4-hydroxy tamoxifen O-b-D-glucuronide	0.660642	0.204124	0.966258	SRS024435
SRS024435.60746-NL	N-Desmethyl-4-hydroxytamoxifen b-D-glucuronide (E/Z mixture)	0.660642	-0.204124	0.966258	SRS024435
SRS047014.55007-L2	(E)-4-hydroxy tamoxifen O-b-D-glucuronide	0.849361	-0.0890871	0.979193	SRS047014
SRS047014.55007-L2	N-Desmethyl-4-hydroxytamoxifen b-D-glucuronide (E/Z mixture)	0.7023	-0.178174	0.973267	SRS047014
SRS049900.6409-NL	(E)-4-hydroxy tamoxifen O-b-D-glucuronide	0.933155	-0.0394055	0.984142	SRS049900
SRS049900.6409-NL	N-Desmethyl-4-hydroxytamoxifen b-D-glucuronide (E/Z mixture)	0.0115355	-0.866921	0.507564	SRS049900
SRS049900.8240-mL1mL2	(E)-4-hydroxy tamoxifen O-b-D-glucuronide	0.775162	0.133631	0.979193	SRS049900
SRS049900.8240-mL1mL2	N-Desmethyl-4-hydroxytamoxifen b-D-glucuronide (E/Z mixture)	0.26433	-0.489979	0.966258	SRS049900
SRS050422.97742-NL	(E)-4-hydroxy tamoxifen O-b-D-glucuronide	0.660642	0.204124	0.966258	SRS050422
SRS050422.97742-NL	N-Desmethyl-4-hydroxytamoxifen b-D-glucuronide (E/Z mixture)	0.660642	-0.204124	0.966258	SRS050422
SRS050925.151496-NL	(E)-4-hydroxy tamoxifen O-b-D-glucuronide	0.261425	0.492569	0.966258	SRS050925
SRS050925.151496-NL	N-Desmethyl-4-hydroxytamoxifen b-D-glucuronide (E/Z mixture)	0.89983	-0.0591083	0.984142	SRS050925
SRS062427.9527-L2	(E)-4-hydroxy tamoxifen O-b-D-glucuronide	0.660642	0.204124	0.966258	SRS062427
SRS062427.9527-L2	N-Desmethyl-4-hydroxytamoxifen b-D-glucuronide (E/Z mixture)	0.660642	-0.204124	0.966258	SRS062427
SRS063985.27039-NL	(E)-4-hydroxy tamoxifen O-b-D-glucuronide	0.775162	0.133631	0.979193	SRS063985
SRS063985.27039-NL	N-Desmethyl-4-hydroxytamoxifen b-D-glucuronide (E/Z mixture)	0.26433	-0.489979	0.966258	SRS063985
SRS011061.156348-NL	(E)-4-hydroxy tamoxifen O-b-D-glucuronide	0.660642	-0.204124	0.966258	SRS011061
SRS011061.156348-NL	N-Desmethyl-4-hydroxytamoxifen b-D-glucuronide (E/Z mixture)	0.143811	-0.612372	0.966258	SRS011061
SRS049959.63877-mL1	(E)-4-hydroxy tamoxifen O-b-D-glucuronide	0.316536	-0.445435	0.966258	SRS049959
SRS049959.63877-mL1	N-Desmethyl-4-hydroxytamoxifen b-D-glucuronide (E/Z mixture)	0.216437	-0.534522	0.966258	SRS049959
SRS056519.10028-NL	(E)-4-hydroxy tamoxifen O-b-D-glucuronide	0.372769	0.400892	0.966258	SRS056519
SRS056519.10028-NL	N-Desmethyl-4-hydroxytamoxifen b-D-glucuronide (E/Z mixture)	0.775162	0.133631	0.979193	SRS056519
SRS011586.205727-NL	(E)-4-hydroxy tamoxifen O-b-D-glucuronide	0.562312	-0.267261	0.966258	SRS011586
SRS011586.205727-NL	N-Desmethyl-4-hydroxytamoxifen b-D-glucuronide (E/Z mixture)	0.432711	-0.356348	0.966258	SRS011586
SRS021948.204621-NL	(E)-4-hydroxy tamoxifen O-b-D-glucuronide	0.363217	-0.408248	0.966258	SRS021948
SRS021948.204621-NL	N-Desmethyl-4-hydroxytamoxifen b-D-glucuronide (E/Z mixture)	1	0	1	SRS021948
SRS022137.24481-mL1mL2	(E)-4-hydroxy tamoxifen O-b-D-glucuronide	0.363217	-0.408248	0.966258	SRS022137
SRS022137.24481-mL1mL2	N-Desmethyl-4-hydroxytamoxifen b-D-glucuronide (E/Z mixture)	1	0	1	SRS022137
SRS024435.253488-NL	(E)-4-hydroxy tamoxifen O-b-D-glucuronide	1	0	1	SRS024435
SRS024435.253488-NL	N-Desmethyl-4-hydroxytamoxifen b-D-glucuronide (E/Z mixture)	0.363217	-0.408248	0.966258	SRS024435
SRS011529.64867-L2	(E)-4-hydroxy tamoxifen O-b-D-glucuronide	1	0	1	SRS011529
SRS011529.64867-L2	N-Desmethyl-4-hydroxytamoxifen b-D-glucuronide (E/Z mixture)	0.363217	-0.408248	0.966258	SRS011529
SRS052697.111918-NL	(E)-4-hydroxy tamoxifen O-b-D-glucuronide	0.432711	-0.356348	0.966258	SRS052697
SRS052697.111918-NL	N-Desmethyl-4-hydroxytamoxifen b-D-glucuronide (E/Z mixture)	0.562312	-0.267261	0.966258	SRS052697
SRS017433.55730-L2	(E)-4-hydroxy tamoxifen O-b-D-glucuronide	0.363217	-0.408248	0.966258	SRS017433
SRS017433.55730-L2	N-Desmethyl-4-hydroxytamoxifen b-D-glucuronide (E/Z mixture)	1	0	1	SRS017433
SRS019397.48796-NL	(E)-4-hydroxy tamoxifen O-b-D-glucuronide	0.363217	-0.408248	0.966258	SRS019397
SRS019397.48796-NL	N-Desmethyl-4-hydroxytamoxifen b-D-glucuronide (E/Z mixture)	1	0	1	SRS019397

## Sheet: HMGI3013
GeneID	Assay	Pval	Rho	padj	NCBI_BioSample
SRS011061.156489-T1-C	(E)-4-hydroxy tamoxifen O-b-D-glucuronide	0.12936	-0.630062	0.986364	SRS011061
SRS011061.156489-T1-C	N-Desmethyl-4-hydroxytamoxifen b-D-glucuronide (E/Z mixture)	0.574237	0.259437	0.988559	SRS011061
SRS011061.163941-T1-C	(E)-4-hydroxy tamoxifen O-b-D-glucuronide	0.701658	-0.178571	0.988559	SRS011061
SRS011061.163941-T1-C	N-Desmethyl-4-hydroxytamoxifen b-D-glucuronide (E/Z mixture)	0.588724	0.25	0.988559	SRS011061
SRS011061.75419-T1-C	(E)-4-hydroxy tamoxifen O-b-D-glucuronide	0.757818	0.14415	0.988559	SRS011061
SRS011061.75419-T1-C	N-Desmethyl-4-hydroxytamoxifen b-D-glucuronide (E/Z mixture)	0.378635	0.396412	0.988559	SRS011061
SRS011134.251414-T1-C	(E)-4-hydroxy tamoxifen O-b-D-glucuronide	0.128888	-0.630656	0.986364	SRS011134
SRS011134.251414-T1-C	N-Desmethyl-4-hydroxytamoxifen b-D-glucuronide (E/Z mixture)	0.847672	-0.0900937	0.988559	SRS011134
SRS011134.300838-T1-C	(E)-4-hydroxy tamoxifen O-b-D-glucuronide	0.482072	0.321429	0.988559	SRS011134
SRS011134.300838-T1-C	N-Desmethyl-4-hydroxytamoxifen b-D-glucuronide (E/Z mixture)	0.939408	0.0357143	0.988559	SRS011134
SRS011134.303224-T1-C	(E)-4-hydroxy tamoxifen O-b-D-glucuronide	0.63121	-0.222718	0.988559	SRS011134
SRS011134.303224-T1-C	N-Desmethyl-4-hydroxytamoxifen b-D-glucuronide (E/Z mixture)	0.924456	-0.0445435	0.988559	SRS011134
SRS011134.3292-T1-C	(E)-4-hydroxy tamoxifen O-b-D-glucuronide	0.701658	-0.178571	0.988559	SRS011134
SRS011134.3292-T1-C	N-Desmethyl-4-hydroxytamoxifen b-D-glucuronide (E/Z mixture)	0.819151	0.107143	0.988559	SRS011134
SRS011134.347143-T1-C	(E)-4-hydroxy tamoxifen O-b-D-glucuronide	0.939408	-0.0357143	0.988559	SRS011134
SRS011134.347143-T1-C	N-Desmethyl-4-hydroxytamoxifen b-D-glucuronide (E/Z mixture)	0.0937503	-0.678571	0.986364	SRS011134
SRS011134.350812-T1-C	(E)-4-hydroxy tamoxifen O-b-D-glucuronide	0.195022	0.555937	0.988559	SRS011134
SRS011134.350812-T1-C	N-Desmethyl-4-hydroxytamoxifen b-D-glucuronide (E/Z mixture)	0.0148141	0.852437	0.69112	SRS011134
SRS011134.39968-T1-C	(E)-4-hydroxy tamoxifen O-b-D-glucuronide	0.355269	-0.414431	0.988559	SRS011134
SRS011134.39968-T1-C	N-Desmethyl-4-hydroxytamoxifen b-D-glucuronide (E/Z mixture)	0.128888	-0.630656	0.986364	SRS011134
SRS011134.43670-T1-C	(E)-4-hydroxy tamoxifen O-b-D-glucuronide	0.819151	-0.107143	0.988559	SRS011134
SRS011134.43670-T1-C	N-Desmethyl-4-hydroxytamoxifen b-D-glucuronide (E/Z mixture)	0.0937503	0.678571	0.986364	SRS011134
SRS011239.11144-T1-C	(E)-4-hydroxy tamoxifen O-b-D-glucuronide	0.180202	-0.571429	0.988559	SRS011239
SRS011239.11144-T1-C	N-Desmethyl-4-hydroxytamoxifen b-D-glucuronide (E/Z mixture)	0.644512	-0.214286	0.988559	SRS011239
SRS011239.152681-T1-C	(E)-4-hydroxy tamoxifen O-b-D-glucuronide	0.293934	0.464286	0.988559	SRS011239
SRS011239.152681-T1-C	N-Desmethyl-4-hydroxytamoxifen b-D-glucuronide (E/Z mixture)	0.00680719	0.892857	0.617262	SRS011239
SRS011239.166992-T1-C	(E)-4-hydroxy tamoxifen O-b-D-glucuronide	0.534509	-0.285714	0.988559	SRS011239
SRS011239.166992-T1-C	N-Desmethyl-4-hydroxytamoxifen b-D-glucuronide (E/Z mixture)	0.759945	0.142857	0.988559	SRS011239
SRS011239.190006-T1-C	(E)-4-hydroxy tamoxifen O-b-D-glucuronide	0.482072	-0.321429	0.988559	SRS011239
SRS011239.190006-T1-C	N-Desmethyl-4-hydroxytamoxifen b-D-glucuronide (E/Z mixture)	0.482072	0.321429	0.988559	SRS011239
SRS011239.197778-T1-C	(E)-4-hydroxy tamoxifen O-b-D-glucuronide	0.143811	-0.612372	0.986364	SRS011239
SRS011239.197778-T1-C	N-Desmethyl-4-hydroxytamoxifen b-D-glucuronide (E/Z mixture)	0.660642	0.204124	0.988559	SRS011239
SRS011239.201821-T1-C	(E)-4-hydroxy tamoxifen O-b-D-glucuronide	0.143589	-0.612637	0.986364	SRS011239
SRS011239.201821-T1-C	N-Desmethyl-4-hydroxytamoxifen b-D-glucuronide (E/Z mixture)	0.641446	0.216225	0.988559	SRS011239
SRS011239.209065-T1-C	(E)-4-hydroxy tamoxifen O-b-D-glucuronide	0.162225	-0.591083	0.988559	SRS011239
SRS011239.209065-T1-C	N-Desmethyl-4-hydroxytamoxifen b-D-glucuronide (E/Z mixture)	0.162225	-0.591083	0.988559	SRS011239
SRS011239.2499-T1-C	(E)-4-hydroxy tamoxifen O-b-D-glucuronide	0.273587	0.481812	0.988559	SRS011239
SRS011239.2499-T1-C	N-Desmethyl-4-hydroxytamoxifen b-D-glucuronide (E/Z mixture)	0.0392811	0.778312	0.808283	SRS011239
SRS011239.30044-T1-C	(E)-4-hydroxy tamoxifen O-b-D-glucuronide	0.75108	-0.14825	0.988559	SRS011239
SRS011239.30044-T1-C	N-Desmethyl-4-hydroxytamoxifen b-D-glucuronide (E/Z mixture)	1	0	1	SRS011239
SRS011239.34879-T1-C	(E)-4-hydroxy tamoxifen O-b-D-glucuronide	0.939408	-0.0357143	0.988559	SRS011239
SRS011239.34879-T1-C	N-Desmethyl-4-hydroxytamoxifen b-D-glucuronide (E/Z mixture)	0.939408	0.0357143	0.988559	SRS011239
SRS011239.40078-T1-C	(E)-4-hydroxy tamoxifen O-b-D-glucuronide	0.939408	0.0357143	0.988559	SRS011239
SRS011239.40078-T1-C	N-Desmethyl-4-hydroxytamoxifen b-D-glucuronide (E/Z mixture)	0.701658	0.178571	0.988559	SRS011239
SRS011239.4057-T1-C	(E)-4-hydroxy tamoxifen O-b-D-glucuronide	0.937124	-0.0370625	0.988559	SRS011239
SRS011239.4057-T1-C	N-Desmethyl-4-hydroxytamoxifen b-D-glucuronide (E/Z mixture)	0.464697	0.333562	0.988559	SRS011239
SRS011239.42025-T1-C	(E)-4-hydroxy tamoxifen O-b-D-glucuronide	0.534509	-0.285714	0.988559	SRS011239
SRS011239.42025-T1-C	N-Desmethyl-4-hydroxytamoxifen b-D-glucuronide (E/Z mixture)	0.534509	0.285714	0.988559	SRS011239
SRS011239.52535-T1-C	(E)-4-hydroxy tamoxifen O-b-D-glucuronide	1	0	1	SRS011239
SRS011239.52535-T1-C	N-Desmethyl-4-hydroxytamoxifen b-D-glucuronide (E/Z mixture)	0.879048	0.0714286	0.988559	SRS011239
SRS011239.54093-T1-C	(E)-4-hydroxy tamoxifen O-b-D-glucuronide	0.819151	-0.107143	0.988559	SRS011239
SRS011239.54093-T1-C	N-Desmethyl-4-hydroxytamoxifen b-D-glucuronide (E/Z mixture)	0.939408	-0.0357143	0.988559	SRS011239
SRS011239.58126-T1-C	(E)-4-hydroxy tamoxifen O-b-D-glucuronide	0.530651	-0.2883	0.988559	SRS011239
SRS011239.58126-T1-C	N-Desmethyl-4-hydroxytamoxifen b-D-glucuronide (E/Z mixture)	0.817533	-0.108112	0.988559	SRS011239
SRS011239.60170-T1-C	(E)-4-hydroxy tamoxifen O-b-D-glucuronide	0.759945	0.142857	0.988559	SRS011239
SRS011239.60170-T1-C	N-Desmethyl-4-hydroxytamoxifen b-D-glucuronide (E/Z mixture)	0.431611	0.357143	0.988559	SRS011239
SRS011271.13623-T1-C	(E)-4-hydroxy tamoxifen O-b-D-glucuronide	0.143811	-0.612372	0.986364	SRS011271
SRS011271.13623-T1-C	N-Desmethyl-4-hydroxytamoxifen b-D-glucuronide (E/Z mixture)	0.660642	0.204124	0.988559	SRS011271
SRS011271.17683-T1-C	(E)-4-hydroxy tamoxifen O-b-D-glucuronide	1	0	1	SRS011271
SRS011271.17683-T1-C	N-Desmethyl-4-hydroxytamoxifen b-D-glucuronide (E/Z mixture)	0.180202	0.571429	0.988559	SRS011271
SRS011271.201777-T1-C	(E)-4-hydroxy tamoxifen O-b-D-glucuronide	0.215217	0.535714	0.988559	SRS011271
SRS011271.201777-T1-C	N-Desmethyl-4-hydroxytamoxifen b-D-glucuronide (E/Z mixture)	0.482072	0.321429	0.988559	SRS011271
SRS011271.211993-T1-C	(E)-4-hydroxy tamoxifen O-b-D-glucuronide	0.119392	-0.642857	0.986364	SRS011271
SRS011271.211993-T1-C	N-Desmethyl-4-hydroxytamoxifen b-D-glucuronide (E/Z mixture)	0.759945	0.142857	0.988559	SRS011271
SRS011271.21663-T1-C	(E)-4-hydroxy tamoxifen O-b-D-glucuronide	0.819151	0.107143	0.988559	SRS011271
SRS011271.21663-T1-C	N-Desmethyl-4-hydroxytamoxifen b-D-glucuronide (E/Z mixture)	0.482072	0.321429	0.988559	SRS011271
SRS011271.259183-T1-C	(E)-4-hydroxy tamoxifen O-b-D-glucuronide	0.431611	-0.357143	0.988559	SRS011271
SRS011271.259183-T1-C	N-Desmethyl-4-hydroxytamoxifen b-D-glucuronide (E/Z mixture)	0.0362385	-0.785714	0.772413	SRS011271
SRS011271.265177-T1-C	(E)-4-hydroxy tamoxifen O-b-D-glucuronide	0.0578585	-0.738769	0.881889	SRS011271
SRS011271.265177-T1-C	N-Desmethyl-4-hydroxytamoxifen b-D-glucuronide (E/Z mixture)	0.310429	-0.450469	0.988559	SRS011271
SRS011271.28867-T1-C	(E)-4-hydroxy tamoxifen O-b-D-glucuronide	0.759945	-0.142857	0.988559	SRS011271
SRS011271.28867-T1-C	N-Desmethyl-4-hydroxytamoxifen b-D-glucuronide (E/Z mixture)	0.25317	-0.5	0.988559	SRS011271
SRS011271.39308-T1-C	(E)-4-hydroxy tamoxifen O-b-D-glucuronide	0.534509	-0.285714	0.988559	SRS011271
SRS011271.39308-T1-C	N-Desmethyl-4-hydroxytamoxifen b-D-glucuronide (E/Z mixture)	0.119392	0.642857	0.986364	SRS011271
SRS011271.53068-T1-C	(E)-4-hydroxy tamoxifen O-b-D-glucuronide	0.482072	-0.321429	0.988559	SRS011271
SRS011271.53068-T1-C	N-Desmethyl-4-hydroxytamoxifen b-D-glucuronide (E/Z mixture)	0.148231	-0.607143	0.986364	SRS011271
SRS011271.56458-T1-C	(E)-4-hydroxy tamoxifen O-b-D-glucuronide	0.735724	0.157622	0.988559	SRS011271
SRS011271.56458-T1-C	N-Desmethyl-4-hydroxytamoxifen b-D-glucuronide (E/Z mixture)	0.67197	0.197028	0.988559	SRS011271
SRS011271.63231-T1-C	(E)-4-hydroxy tamoxifen O-b-D-glucuronide	0.534509	0.285714	0.988559	SRS011271
SRS011271.63231-T1-C	N-Desmethyl-4-hydroxytamoxifen b-D-glucuronide (E/Z mixture)	0.759945	-0.142857	0.988559	SRS011271
SRS011271.67462-T1-C	(E)-4-hydroxy tamoxifen O-b-D-glucuronide	0.431611	-0.357143	0.988559	SRS011271
SRS011271.67462-T1-C	N-Desmethyl-4-hydroxytamoxifen b-D-glucuronide (E/Z mixture)	0.180202	-0.571429	0.988559	SRS011271
SRS011271.69263-T1-C	(E)-4-hydroxy tamoxifen O-b-D-glucuronide	0.464697	-0.333562	0.988559	SRS011271
SRS011271.69263-T1-C	N-Desmethyl-4-hydroxytamoxifen b-D-glucuronide (E/Z mixture)	0.574237	0.259437	0.988559	SRS011271
SRS011271.77777-T1-C	(E)-4-hydroxy tamoxifen O-b-D-glucuronide	0.482072	-0.321429	0.988559	SRS011271
SRS011271.77777-T1-C	N-Desmethyl-4-hydroxytamoxifen b-D-glucuronide (E/Z mixture)	0.0937503	0.678571	0.986364	SRS011271
SRS011271.99205-T1-C	(E)-4-hydroxy tamoxifen O-b-D-glucuronide	0.759945	0.142857	0.988559	SRS011271
SRS011271.99205-T1-C	N-Desmethyl-4-hydroxytamoxifen b-D-glucuronide (E/Z mixture)	1	0	1	SRS011271
SRS011302.13550-T1-C	(E)-4-hydroxy tamoxifen O-b-D-glucuronide	0.641446	0.216225	0.988559	SRS011302
SRS011302.13550-T1-C	N-Desmethyl-4-hydroxytamoxifen b-D-glucuronide (E/Z mixture)	0.938861	0.0360375	0.988559	SRS011302
SRS011302.192662-T1-C	(E)-4-hydroxy tamoxifen O-b-D-glucuronide	0.640647	0.21673	0.988559	SRS011302
SRS011302.192662-T1-C	N-Desmethyl-4-hydroxytamoxifen b-D-glucuronide (E/Z mixture)	0.180248	0.57138	0.988559	SRS011302
SRS011302.209383-T1-C	(E)-4-hydroxy tamoxifen O-b-D-glucuronide	0.819151	-0.107143	0.988559	SRS011302
SRS011302.209383-T1-C	N-Desmethyl-4-hydroxytamoxifen b-D-glucuronide (E/Z mixture)	0.215217	-0.535714	0.988559	SRS011302
SRS011302.213009-T1-C	(E)-4-hydroxy tamoxifen O-b-D-glucuronide	0.574237	0.259437	0.988559	SRS011302
SRS011302.213009-T1-C	N-Desmethyl-4-hydroxytamoxifen b-D-glucuronide (E/Z mixture)	0.937124	-0.0370625	0.988559	SRS011302
SRS011302.30599-T1-C	(E)-4-hydroxy tamoxifen O-b-D-glucuronide	0.427149	0.360375	0.988559	SRS011302
SRS011302.30599-T1-C	N-Desmethyl-4-hydroxytamoxifen b-D-glucuronide (E/Z mixture)	0.699046	-0.180187	0.988559	SRS011302
SRS011302.33013-T1-C	(E)-4-hydroxy tamoxifen O-b-D-glucuronide	0.939408	-0.0357143	0.988559	SRS011302
SRS011302.33013-T1-C	N-Desmethyl-4-hydroxytamoxifen b-D-glucuronide (E/Z mixture)	0.383317	-0.392857	0.988559	SRS011302
SRS011302.41785-T1-C	(E)-4-hydroxy tamoxifen O-b-D-glucuronide	0.63121	-0.222718	0.988559	SRS011302
SRS011302.41785-T1-C	N-Desmethyl-4-hydroxytamoxifen b-D-glucuronide (E/Z mixture)	0.924456	-0.0445435	0.988559	SRS011302
SRS011302.47970-T1-C	(E)-4-hydroxy tamoxifen O-b-D-glucuronide	0.939408	-0.0357143	0.988559	SRS011302
SRS011302.47970-T1-C	N-Desmethyl-4-hydroxytamoxifen b-D-glucuronide (E/Z mixture)	0.701658	0.178571	0.988559	SRS011302
SRS011302.54284-T1-C	(E)-4-hydroxy tamoxifen O-b-D-glucuronide	0.215217	-0.535714	0.988559	SRS011302
SRS011302.54284-T1-C	N-Desmethyl-4-hydroxytamoxifen b-D-glucuronide (E/Z mixture)	0.588724	0.25	0.988559	SRS011302
SRS011302.8055-T1-C	(E)-4-hydroxy tamoxifen O-b-D-glucuronide	0.00490163	-0.906327	0.468281	SRS011302
SRS011302.8055-T1-C	N-Desmethyl-4-hydroxytamoxifen b-D-glucuronide (E/Z mixture)	0.800709	-0.118217	0.988559	SRS011302
SRS011405.10338-T1-C	(E)-4-hydroxy tamoxifen O-b-D-glucuronide	0.408058	0.374352	0.988559	SRS011405
SRS011405.10338-T1-C	N-Desmethyl-4-hydroxytamoxifen b-D-glucuronide (E/Z mixture)	0.261425	0.492569	0.988559	SRS011405
SRS011405.12981-T1-C	(E)-4-hydroxy tamoxifen O-b-D-glucuronide	0.588724	-0.25	0.988559	SRS011405
SRS011405.12981-T1-C	N-Desmethyl-4-hydroxytamoxifen b-D-glucuronide (E/Z mixture)	0.383317	-0.392857	0.988559	SRS011405
SRS011405.139207-T1-C	(E)-4-hydroxy tamoxifen O-b-D-glucuronide	0.534509	-0.285714	0.988559	SRS011405
SRS011405.139207-T1-C	N-Desmethyl-4-hydroxytamoxifen b-D-glucuronide (E/Z mixture)	0.0713436	-0.714286	0.944772	SRS011405
SRS011405.140271-T1-C	(E)-4-hydroxy tamoxifen O-b-D-glucuronide	0.128888	-0.630656	0.986364	SRS011405
SRS011405.140271-T1-C	N-Desmethyl-4-hydroxytamoxifen b-D-glucuronide (E/Z mixture)	0.847672	-0.0900937	0.988559	SRS011405
SRS011405.143260-T1-C	(E)-4-hydroxy tamoxifen O-b-D-glucuronide	0.143811	-0.612372	0.986364	SRS011405
SRS011405.143260-T1-C	N-Desmethyl-4-hydroxytamoxifen b-D-glucuronide (E/Z mixture)	0.660642	0.204124	0.988559	SRS011405
SRS011405.144686-T1-C	(E)-4-hydroxy tamoxifen O-b-D-glucuronide	0.482072	0.321429	0.988559	SRS011405
SRS011405.144686-T1-C	N-Desmethyl-4-hydroxytamoxifen b-D-glucuronide (E/Z mixture)	0.482072	-0.321429	0.988559	SRS011405
SRS011405.145603-T1-C	(E)-4-hydroxy tamoxifen O-b-D-glucuronide	0.759945	-0.142857	0.988559	SRS011405
SRS011405.145603-T1-C	N-Desmethyl-4-hydroxytamoxifen b-D-glucuronide (E/Z mixture)	0.25317	-0.5	0.988559	SRS011405
SRS011405.20327-T1-C	(E)-4-hydroxy tamoxifen O-b-D-glucuronide	0.819151	0.107143	0.988559	SRS011405
SRS011405.20327-T1-C	N-Desmethyl-4-hydroxytamoxifen b-D-glucuronide (E/Z mixture)	0.0521814	0.75	0.818682	SRS011405
SRS011405.23228-T1-C	(E)-4-hydroxy tamoxifen O-b-D-glucuronide	0.383317	-0.392857	0.988559	SRS011405
SRS011405.23228-T1-C	N-Desmethyl-4-hydroxytamoxifen b-D-glucuronide (E/Z mixture)	0.701658	0.178571	0.988559	SRS011405
SRS011405.23817-T1-C	(E)-4-hydroxy tamoxifen O-b-D-glucuronide	1	0	1	SRS011405
SRS011405.23817-T1-C	N-Desmethyl-4-hydroxytamoxifen b-D-glucuronide (E/Z mixture)	0.534509	0.285714	0.988559	SRS011405
SRS011405.23989-T1-C	(E)-4-hydroxy tamoxifen O-b-D-glucuronide	0.759945	0.142857	0.988559	SRS011405
SRS011405.23989-T1-C	N-Desmethyl-4-hydroxytamoxifen b-D-glucuronide (E/Z mixture)	0.119392	-0.642857	0.986364	SRS011405
SRS011405.30695-T1-C	(E)-4-hydroxy tamoxifen O-b-D-glucuronide	0.148231	-0.607143	0.986364	SRS011405
SRS011405.30695-T1-C	N-Desmethyl-4-hydroxytamoxifen b-D-glucuronide (E/Z mixture)	0.701658	-0.178571	0.988559	SRS011405
SRS011405.51166-T1-C	(E)-4-hydroxy tamoxifen O-b-D-glucuronide	0.383317	-0.392857	0.988559	SRS011405
SRS011405.51166-T1-C	N-Desmethyl-4-hydroxytamoxifen b-D-glucuronide (E/Z mixture)	0.939408	-0.0357143	0.988559	SRS011405
SRS011452.19149-T1-C	(E)-4-hydroxy tamoxifen O-b-D-glucuronide	0.701658	-0.178571	0.988559	SRS011452
SRS011452.19149-T1-C	N-Desmethyl-4-hydroxytamoxifen b-D-glucuronide (E/Z mixture)	0.588724	0.25	0.988559	SRS011452
SRS011452.25288-T1-C	(E)-4-hydroxy tamoxifen O-b-D-glucuronide	0.119392	-0.642857	0.986364	SRS011452
SRS011452.25288-T1-C	N-Desmethyl-4-hydroxytamoxifen b-D-glucuronide (E/Z mixture)	0.759945	0.142857	0.988559	SRS011452
SRS011452.26138-T1-C	(E)-4-hydroxy tamoxifen O-b-D-glucuronide	0.477885	-0.324337	0.988559	SRS011452
SRS011452.26138-T1-C	N-Desmethyl-4-hydroxytamoxifen b-D-glucuronide (E/Z mixture)	0.530651	0.2883	0.988559	SRS011452
SRS011452.29054-T1-C	(E)-4-hydroxy tamoxifen O-b-D-glucuronide	0.383317	-0.392857	0.988559	SRS011452
SRS011452.29054-T1-C	N-Desmethyl-4-hydroxytamoxifen b-D-glucuronide (E/Z mixture)	0.701658	0.178571	0.988559	SRS011452
SRS011452.30524-T1-C	(E)-4-hydroxy tamoxifen O-b-D-glucuronide	0.879048	0.0714286	0.988559	SRS011452
SRS011452.30524-T1-C	N-Desmethyl-4-hydroxytamoxifen b-D-glucuronide (E/Z mixture)	0.644512	0.214286	0.988559	SRS011452
SRS011452.30577-T1-C	(E)-4-hydroxy tamoxifen O-b-D-glucuronide	0.261425	-0.492569	0.988559	SRS011452
SRS011452.30577-T1-C	N-Desmethyl-4-hydroxytamoxifen b-D-glucuronide (E/Z mixture)	0.261425	-0.492569	0.988559	SRS011452
SRS011452.65388-T1-C	(E)-4-hydroxy tamoxifen O-b-D-glucuronide	0.482072	-0.321429	0.988559	SRS011452
SRS011452.65388-T1-C	N-Desmethyl-4-hydroxytamoxifen b-D-glucuronide (E/Z mixture)	0.148231	-0.607143	0.986364	SRS011452
SRS011452.8780-T1-C	(E)-4-hydroxy tamoxifen O-b-D-glucuronide	0.180202	0.571429	0.988559	SRS011452
SRS011452.8780-T1-C	N-Desmethyl-4-hydroxytamoxifen b-D-glucuronide (E/Z mixture)	0.644512	0.214286	0.988559	SRS011452
SRS011452.9175-T1-C	(E)-4-hydroxy tamoxifen O-b-D-glucuronide	0.939408	-0.0357143	0.988559	SRS011452
SRS011452.9175-T1-C	N-Desmethyl-4-hydroxytamoxifen b-D-glucuronide (E/Z mixture)	0.0937503	0.678571	0.986364	SRS011452
SRS011529.11402-T1-C	(E)-4-hydroxy tamoxifen O-b-D-glucuronide	0.701658	0.178571	0.988559	SRS011529
SRS011529.11402-T1-C	N-Desmethyl-4-hydroxytamoxifen b-D-glucuronide (E/Z mixture)	0.148231	-0.607143	0.986364	SRS011529
SRS011529.11580-T1-C	(E)-4-hydroxy tamoxifen O-b-D-glucuronide	0.427149	-0.360375	0.988559	SRS011529
SRS011529.11580-T1-C	N-Desmethyl-4-hydroxytamoxifen b-D-glucuronide (E/Z mixture)	0.699046	0.180187	0.988559	SRS011529
SRS011529.171814-T1-C	(E)-4-hydroxy tamoxifen O-b-D-glucuronide	0.759945	-0.142857	0.988559	SRS011529
SRS011529.171814-T1-C	N-Desmethyl-4-hydroxytamoxifen b-D-glucuronide (E/Z mixture)	1	0	1	SRS011529
SRS011529.20279-T1-C	(E)-4-hydroxy tamoxifen O-b-D-glucuronide	0.0937503	-0.678571	0.986364	SRS011529
SRS011529.20279-T1-C	N-Desmethyl-4-hydroxytamoxifen b-D-glucuronide (E/Z mixture)	0.482072	-0.321429	0.988559	SRS011529
SRS011529.214677-T1-C	(E)-4-hydroxy tamoxifen O-b-D-glucuronide	0.128888	-0.630656	0.986364	SRS011529
SRS011529.214677-T1-C	N-Desmethyl-4-hydroxytamoxifen b-D-glucuronide (E/Z mixture)	0.310429	-0.450469	0.988559	SRS011529
SRS011529.226549-T1-C	(E)-4-hydroxy tamoxifen O-b-D-glucuronide	0.640647	0.21673	0.988559	SRS011529
SRS011529.226549-T1-C	N-Desmethyl-4-hydroxytamoxifen b-D-glucuronide (E/Z mixture)	0.180248	0.57138	0.988559	SRS011529
SRS011529.28992-T1-C	(E)-4-hydroxy tamoxifen O-b-D-glucuronide	0.383317	-0.392857	0.988559	SRS011529
SRS011529.28992-T1-C	N-Desmethyl-4-hydroxytamoxifen b-D-glucuronide (E/Z mixture)	0.701658	0.178571	0.988559	SRS011529
SRS011529.3883-T1-C	(E)-4-hydroxy tamoxifen O-b-D-glucuronide	0.879048	0.0714286	0.988559	SRS011529
SRS011529.3883-T1-C	N-Desmethyl-4-hydroxytamoxifen b-D-glucuronide (E/Z mixture)	0.879048	-0.0714286	0.988559	SRS011529
SRS011529.4291-T1-C	(E)-4-hydroxy tamoxifen O-b-D-glucuronide	0.63121	-0.222718	0.988559	SRS011529
SRS011529.4291-T1-C	N-Desmethyl-4-hydroxytamoxifen b-D-glucuronide (E/Z mixture)	0.924456	-0.0445435	0.988559	SRS011529
SRS011529.47915-T1-C	(E)-4-hydroxy tamoxifen O-b-D-glucuronide	0.939408	0.0357143	0.988559	SRS011529
SRS011529.47915-T1-C	N-Desmethyl-4-hydroxytamoxifen b-D-glucuronide (E/Z mixture)	0.701658	0.178571	0.988559	SRS011529
SRS011529.57862-T1-C	(E)-4-hydroxy tamoxifen O-b-D-glucuronide	0.819151	-0.107143	0.988559	SRS011529
SRS011529.57862-T1-C	N-Desmethyl-4-hydroxytamoxifen b-D-glucuronide (E/Z mixture)	0.293934	-0.464286	0.988559	SRS011529
SRS011529.6609-T1-C	(E)-4-hydroxy tamoxifen O-b-D-glucuronide	0.701658	-0.178571	0.988559	SRS011529
SRS011529.6609-T1-C	N-Desmethyl-4-hydroxytamoxifen b-D-glucuronide (E/Z mixture)	0.293934	0.464286	0.988559	SRS011529
SRS011529.7494-T1-C	(E)-4-hydroxy tamoxifen O-b-D-glucuronide	0.879048	0.0714286	0.988559	SRS011529
SRS011529.7494-T1-C	N-Desmethyl-4-hydroxytamoxifen b-D-glucuronide (E/Z mixture)	0.644512	0.214286	0.988559	SRS011529
SRS011586.171585-T1-C	(E)-4-hydroxy tamoxifen O-b-D-glucuronide	0.215217	0.535714	0.988559	SRS011586
SRS011586.171585-T1-C	N-Desmethyl-4-hydroxytamoxifen b-D-glucuronide (E/Z mixture)	0.215217	0.535714	0.988559	SRS011586
SRS011586.20260-T1-C	(E)-4-hydroxy tamoxifen O-b-D-glucuronide	0.427149	-0.360375	0.988559	SRS011586
SRS011586.20260-T1-C	N-Desmethyl-4-hydroxytamoxifen b-D-glucuronide (E/Z mixture)	0.699046	0.180187	0.988559	SRS011586
SRS011586.206485-T1-C	(E)-4-hydroxy tamoxifen O-b-D-glucuronide	0.143811	-0.612372	0.986364	SRS011586
SRS011586.206485-T1-C	N-Desmethyl-4-hydroxytamoxifen b-D-glucuronide (E/Z mixture)	0.660642	0.204124	0.988559	SRS011586
SRS011586.215550-T1-C	(E)-4-hydroxy tamoxifen O-b-D-glucuronide	0.0211735	-0.828862	0.69112	SRS011586
SRS011586.215550-T1-C	N-Desmethyl-4-hydroxytamoxifen b-D-glucuronide (E/Z mixture)	0.248203	-0.504525	0.988559	SRS011586
SRS011586.216707-T1-C	(E)-4-hydroxy tamoxifen O-b-D-glucuronide	0.640647	0.21673	0.988559	SRS011586
SRS011586.216707-T1-C	N-Desmethyl-4-hydroxytamoxifen b-D-glucuronide (E/Z mixture)	0.180248	0.57138	0.988559	SRS011586
SRS011586.223194-T1-C	(E)-4-hydroxy tamoxifen O-b-D-glucuronide	0.937124	0.0370625	0.988559	SRS011586
SRS011586.223194-T1-C	N-Desmethyl-4-hydroxytamoxifen b-D-glucuronide (E/Z mixture)	0.690778	-0.185312	0.988559	SRS011586
SRS011586.31187-T1-C	(E)-4-hydroxy tamoxifen O-b-D-glucuronide	0.879048	0.0714286	0.988559	SRS011586
SRS011586.31187-T1-C	N-Desmethyl-4-hydroxytamoxifen b-D-glucuronide (E/Z mixture)	0.644512	0.214286	0.988559	SRS011586
SRS011586.37825-T1-C	(E)-4-hydroxy tamoxifen O-b-D-glucuronide	0.25317	0.5	0.988559	SRS011586
SRS011586.37825-T1-C	N-Desmethyl-4-hydroxytamoxifen b-D-glucuronide (E/Z mixture)	0.00251947	0.928571	0.313728	SRS011586
SRS011586.47581-T1-C	(E)-4-hydroxy tamoxifen O-b-D-glucuronide	0.819151	-0.107143	0.988559	SRS011586
SRS011586.47581-T1-C	N-Desmethyl-4-hydroxytamoxifen b-D-glucuronide (E/Z mixture)	0.293934	-0.464286	0.988559	SRS011586
SRS011586.53473-T1-C	(E)-4-hydroxy tamoxifen O-b-D-glucuronide	0.701658	-0.178571	0.988559	SRS011586
SRS011586.53473-T1-C	N-Desmethyl-4-hydroxytamoxifen b-D-glucuronide (E/Z mixture)	0.588724	0.25	0.988559	SRS011586
SRS011586.5481-T1-C	(E)-4-hydroxy tamoxifen O-b-D-glucuronide	0.701658	0.178571	0.988559	SRS011586
SRS011586.5481-T1-C	N-Desmethyl-4-hydroxytamoxifen b-D-glucuronide (E/Z mixture)	0.148231	-0.607143	0.986364	SRS011586
SRS011586.60073-T1-C	(E)-4-hydroxy tamoxifen O-b-D-glucuronide	0.759945	-0.142857	0.988559	SRS011586
SRS011586.60073-T1-C	N-Desmethyl-4-hydroxytamoxifen b-D-glucuronide (E/Z mixture)	0.0713436	0.714286	0.944772	SRS011586
SRS011586.6021-T1-C	(E)-4-hydroxy tamoxifen O-b-D-glucuronide	0.119392	-0.642857	0.986364	SRS011586
SRS011586.6021-T1-C	N-Desmethyl-4-hydroxytamoxifen b-D-glucuronide (E/Z mixture)	0.759945	0.142857	0.988559	SRS011586
SRS011586.60938-T1-C	(E)-4-hydroxy tamoxifen O-b-D-glucuronide	1	0	1	SRS011586
SRS011586.60938-T1-C	N-Desmethyl-4-hydroxytamoxifen b-D-glucuronide (E/Z mixture)	0.431611	-0.357143	0.988559	SRS011586
SRS011586.62542-T1-C	(E)-4-hydroxy tamoxifen O-b-D-glucuronide	0.383317	0.392857	0.988559	SRS011586
SRS011586.62542-T1-C	N-Desmethyl-4-hydroxytamoxifen b-D-glucuronide (E/Z mixture)	0.701658	0.178571	0.988559	SRS011586
SRS011586.88897-T1-C	(E)-4-hydroxy tamoxifen O-b-D-glucuronide	0.228878	-0.522544	0.988559	SRS011586
SRS011586.88897-T1-C	N-Desmethyl-4-hydroxytamoxifen b-D-glucuronide (E/Z mixture)	0.355269	-0.414431	0.988559	SRS011586
SRS011586.8932-T1-C	(E)-4-hydroxy tamoxifen O-b-D-glucuronide	0.939408	0.0357143	0.988559	SRS011586
SRS011586.8932-T1-C	N-Desmethyl-4-hydroxytamoxifen b-D-glucuronide (E/Z mixture)	0.701658	0.178571	0.988559	SRS011586
SRS012273.103647-T1-C	(E)-4-hydroxy tamoxifen O-b-D-glucuronide	0.25317	-0.5	0.988559	SRS012273
SRS012273.103647-T1-C	N-Desmethyl-4-hydroxytamoxifen b-D-glucuronide (E/Z mixture)	0.644512	-0.214286	0.988559	SRS012273
SRS012273.104641-T1-C	(E)-4-hydroxy tamoxifen O-b-D-glucuronide	0.383317	-0.392857	0.988559	SRS012273
SRS012273.104641-T1-C	N-Desmethyl-4-hydroxytamoxifen b-D-glucuronide (E/Z mixture)	0.939408	-0.0357143	0.988559	SRS012273
SRS012273.108573-T1-C	(E)-4-hydroxy tamoxifen O-b-D-glucuronide	0.879048	0.0714286	0.988559	SRS012273
SRS012273.108573-T1-C	N-Desmethyl-4-hydroxytamoxifen b-D-glucuronide (E/Z mixture)	0.644512	0.214286	0.988559	SRS012273
SRS012273.110109-T1-C	(E)-4-hydroxy tamoxifen O-b-D-glucuronide	0.119392	-0.642857	0.986364	SRS012273
SRS012273.110109-T1-C	N-Desmethyl-4-hydroxytamoxifen b-D-glucuronide (E/Z mixture)	0.759945	0.142857	0.988559	SRS012273
SRS012273.19955-T1-C	(E)-4-hydroxy tamoxifen O-b-D-glucuronide	0.701658	-0.178571	0.988559	SRS012273
SRS012273.19955-T1-C	N-Desmethyl-4-hydroxytamoxifen b-D-glucuronide (E/Z mixture)	0.701658	-0.178571	0.988559	SRS012273
SRS012273.240282-T1-C	(E)-4-hydroxy tamoxifen O-b-D-glucuronide	1	0	1	SRS012273
SRS012273.240282-T1-C	N-Desmethyl-4-hydroxytamoxifen b-D-glucuronide (E/Z mixture)	0.879048	0.0714286	0.988559	SRS012273
SRS012273.30162-T1-C	(E)-4-hydroxy tamoxifen O-b-D-glucuronide	0.670085	-0.198206	0.988559	SRS012273
SRS012273.30162-T1-C	N-Desmethyl-4-hydroxytamoxifen b-D-glucuronide (E/Z mixture)	0.847672	0.0900937	0.988559	SRS012273
SRS012273.319211-T1-C	(E)-4-hydroxy tamoxifen O-b-D-glucuronide	0.759945	0.142857	0.988559	SRS012273
SRS012273.319211-T1-C	N-Desmethyl-4-hydroxytamoxifen b-D-glucuronide (E/Z mixture)	1	0	1	SRS012273
SRS012273.319677-T1-C	(E)-4-hydroxy tamoxifen O-b-D-glucuronide	0.534509	-0.285714	0.988559	SRS012273
SRS012273.319677-T1-C	N-Desmethyl-4-hydroxytamoxifen b-D-glucuronide (E/Z mixture)	0.759945	0.142857	0.988559	SRS012273
SRS012273.319820-T1-C	(E)-4-hydroxy tamoxifen O-b-D-glucuronide	0.644512	-0.214286	0.988559	SRS012273
SRS012273.319820-T1-C	N-Desmethyl-4-hydroxytamoxifen b-D-glucuronide (E/Z mixture)	0.534509	-0.285714	0.988559	SRS012273
SRS012273.325447-T1-C	(E)-4-hydroxy tamoxifen O-b-D-glucuronide	0.534509	-0.285714	0.988559	SRS012273
SRS012273.325447-T1-C	N-Desmethyl-4-hydroxytamoxifen b-D-glucuronide (E/Z mixture)	0.879048	0.0714286	0.988559	SRS012273
SRS012273.4051-T1-C	(E)-4-hydroxy tamoxifen O-b-D-glucuronide	1	0	1	SRS012273
SRS012273.4051-T1-C	N-Desmethyl-4-hydroxytamoxifen b-D-glucuronide (E/Z mixture)	0.0713436	0.714286	0.944772	SRS012273
SRS012273.44313-T1-C	(E)-4-hydroxy tamoxifen O-b-D-glucuronide	0.148231	-0.607143	0.986364	SRS012273
SRS012273.44313-T1-C	N-Desmethyl-4-hydroxytamoxifen b-D-glucuronide (E/Z mixture)	0.00680719	-0.892857	0.617262	SRS012273
SRS012273.60017-T1-C	(E)-4-hydroxy tamoxifen O-b-D-glucuronide	0.75108	-0.14825	0.988559	SRS012273
SRS012273.60017-T1-C	N-Desmethyl-4-hydroxytamoxifen b-D-glucuronide (E/Z mixture)	0.75108	0.14825	0.988559	SRS012273
SRS012273.6753-T1-C	(E)-4-hydroxy tamoxifen O-b-D-glucuronide	0.585241	-0.252262	0.988559	SRS012273
SRS012273.6753-T1-C	N-Desmethyl-4-hydroxytamoxifen b-D-glucuronide (E/Z mixture)	0.877959	-0.072075	0.988559	SRS012273
SRS012273.68197-T1-C	(E)-4-hydroxy tamoxifen O-b-D-glucuronide	0.431611	0.357143	0.988559	SRS012273
SRS012273.68197-T1-C	N-Desmethyl-4-hydroxytamoxifen b-D-glucuronide (E/Z mixture)	0.879048	0.0714286	0.988559	SRS012273
SRS012273.74405-T1-C	(E)-4-hydroxy tamoxifen O-b-D-glucuronide	0.644512	-0.214286	0.988559	SRS012273
SRS012273.74405-T1-C	N-Desmethyl-4-hydroxytamoxifen b-D-glucuronide (E/Z mixture)	0.759945	-0.142857	0.988559	SRS012273
SRS012273.7449-T1-C	(E)-4-hydroxy tamoxifen O-b-D-glucuronide	0.337368	-0.428571	0.988559	SRS012273
SRS012273.7449-T1-C	N-Desmethyl-4-hydroxytamoxifen b-D-glucuronide (E/Z mixture)	0.0713436	-0.714286	0.944772	SRS012273
SRS012273.79440-T1-C	(E)-4-hydroxy tamoxifen O-b-D-glucuronide	0.534509	-0.285714	0.988559	SRS012273
SRS012273.79440-T1-C	N-Desmethyl-4-hydroxytamoxifen b-D-glucuronide (E/Z mixture)	0.534509	-0.285714	0.988559	SRS012273
SRS012273.8886-T1-C	(E)-4-hydroxy tamoxifen O-b-D-glucuronide	0.215217	-0.535714	0.988559	SRS012273
SRS012273.8886-T1-C	N-Desmethyl-4-hydroxytamoxifen b-D-glucuronide (E/Z mixture)	0.588724	0.25	0.988559	SRS012273
SRS012273.91492-T1-C	(E)-4-hydroxy tamoxifen O-b-D-glucuronide	0.482072	-0.321429	0.988559	SRS012273
SRS012273.91492-T1-C	N-Desmethyl-4-hydroxytamoxifen b-D-glucuronide (E/Z mixture)	0.148231	-0.607143	0.986364	SRS012273
SRS012273.93647-T1-C	(E)-4-hydroxy tamoxifen O-b-D-glucuronide	0.939408	0.0357143	0.988559	SRS012273
SRS012273.93647-T1-C	N-Desmethyl-4-hydroxytamoxifen b-D-glucuronide (E/Z mixture)	0.701658	0.178571	0.988559	SRS012273
SRS012902.13258-T1-C	(E)-4-hydroxy tamoxifen O-b-D-glucuronide	0.701658	-0.178571	0.988559	SRS012902
SRS012902.13258-T1-C	N-Desmethyl-4-hydroxytamoxifen b-D-glucuronide (E/Z mixture)	0.215217	-0.535714	0.988559	SRS012902
SRS012902.15238-T1-C	(E)-4-hydroxy tamoxifen O-b-D-glucuronide	0.25317	0.5	0.988559	SRS012902
SRS012902.15238-T1-C	N-Desmethyl-4-hydroxytamoxifen b-D-glucuronide (E/Z mixture)	0.00251947	0.928571	0.313728	SRS012902
SRS012902.35992-T1-C	(E)-4-hydroxy tamoxifen O-b-D-glucuronide	0.173106	-0.579066	0.988559	SRS012902
SRS012902.35992-T1-C	N-Desmethyl-4-hydroxytamoxifen b-D-glucuronide (E/Z mixture)	0.372769	-0.400892	0.988559	SRS012902
SRS012902.38584-T1-C	(E)-4-hydroxy tamoxifen O-b-D-glucuronide	0.644512	-0.214286	0.988559	SRS012902
SRS012902.38584-T1-C	N-Desmethyl-4-hydroxytamoxifen b-D-glucuronide (E/Z mixture)	0.759945	-0.142857	0.988559	SRS012902
SRS012902.6812-T1-C	(E)-4-hydroxy tamoxifen O-b-D-glucuronide	0.128888	0.630656	0.986364	SRS012902
SRS012902.6812-T1-C	N-Desmethyl-4-hydroxytamoxifen b-D-glucuronide (E/Z mixture)	0.0161971	0.846881	0.69112	SRS012902
SRS013158.18853-T1-C	(E)-4-hydroxy tamoxifen O-b-D-glucuronide	0.879048	0.0714286	0.988559	SRS013158
SRS013158.18853-T1-C	N-Desmethyl-4-hydroxytamoxifen b-D-glucuronide (E/Z mixture)	0.879048	0.0714286	0.988559	SRS013158
SRS013158.22747-T1-C	(E)-4-hydroxy tamoxifen O-b-D-glucuronide	0.879048	0.0714286	0.988559	SRS013158
SRS013158.22747-T1-C	N-Desmethyl-4-hydroxytamoxifen b-D-glucuronide (E/Z mixture)	0.644512	0.214286	0.988559	SRS013158
SRS013158.29602-T1-C	(E)-4-hydroxy tamoxifen O-b-D-glucuronide	0.215217	-0.535714	0.988559	SRS013158
SRS013158.29602-T1-C	N-Desmethyl-4-hydroxytamoxifen b-D-glucuronide (E/Z mixture)	0.293934	-0.464286	0.988559	SRS013158
SRS013158.30339-T1-C	(E)-4-hydroxy tamoxifen O-b-D-glucuronide	0.534509	-0.285714	0.988559	SRS013158
SRS013158.30339-T1-C	N-Desmethyl-4-hydroxytamoxifen b-D-glucuronide (E/Z mixture)	0.879048	0.0714286	0.988559	SRS013158
SRS013158.43142-T1-C	(E)-4-hydroxy tamoxifen O-b-D-glucuronide	0.644512	0.214286	0.988559	SRS013158
SRS013158.43142-T1-C	N-Desmethyl-4-hydroxytamoxifen b-D-glucuronide (E/Z mixture)	0.644512	-0.214286	0.988559	SRS013158
SRS013158.47707-T1-C	(E)-4-hydroxy tamoxifen O-b-D-glucuronide	0.119392	0.642857	0.986364	SRS013158
SRS013158.47707-T1-C	N-Desmethyl-4-hydroxytamoxifen b-D-glucuronide (E/Z mixture)	0.0136973	0.857143	0.69112	SRS013158
SRS013158.47812-T1-C	(E)-4-hydroxy tamoxifen O-b-D-glucuronide	0.128888	0.630656	0.986364	SRS013158
SRS013158.47812-T1-C	N-Desmethyl-4-hydroxytamoxifen b-D-glucuronide (E/Z mixture)	0.0161971	0.846881	0.69112	SRS013158
SRS013215.15072-T1-C	(E)-4-hydroxy tamoxifen O-b-D-glucuronide	0.25317	0.5	0.988559	SRS013215
SRS013215.15072-T1-C	N-Desmethyl-4-hydroxytamoxifen b-D-glucuronide (E/Z mixture)	0.00251947	0.928571	0.313728	SRS013215
SRS013215.2444-T1-C	(E)-4-hydroxy tamoxifen O-b-D-glucuronide	0.383317	-0.392857	0.988559	SRS013215
SRS013215.2444-T1-C	N-Desmethyl-4-hydroxytamoxifen b-D-glucuronide (E/Z mixture)	0.701658	0.178571	0.988559	SRS013215
SRS013215.39946-T1-C	(E)-4-hydroxy tamoxifen O-b-D-glucuronide	0.173106	-0.579066	0.988559	SRS013215
SRS013215.39946-T1-C	N-Desmethyl-4-hydroxytamoxifen b-D-glucuronide (E/Z mixture)	0.372769	-0.400892	0.988559	SRS013215
SRS013215.42724-T1-C	(E)-4-hydroxy tamoxifen O-b-D-glucuronide	0.128888	0.630656	0.986364	SRS013215
SRS013215.42724-T1-C	N-Desmethyl-4-hydroxytamoxifen b-D-glucuronide (E/Z mixture)	0.0161971	0.846881	0.69112	SRS013215
SRS013215.43963-T1-C	(E)-4-hydroxy tamoxifen O-b-D-glucuronide	0.482072	-0.321429	0.988559	SRS013215
SRS013215.43963-T1-C	N-Desmethyl-4-hydroxytamoxifen b-D-glucuronide (E/Z mixture)	0.148231	-0.607143	0.986364	SRS013215
SRS013215.4477-T1-C	(E)-4-hydroxy tamoxifen O-b-D-glucuronide	0.180202	0.571429	0.988559	SRS013215
SRS013215.4477-T1-C	N-Desmethyl-4-hydroxytamoxifen b-D-glucuronide (E/Z mixture)	0.644512	0.214286	0.988559	SRS013215
SRS013215.9388-T1-C	(E)-4-hydroxy tamoxifen O-b-D-glucuronide	0.143811	-0.612372	0.986364	SRS013215
SRS013215.9388-T1-C	N-Desmethyl-4-hydroxytamoxifen b-D-glucuronide (E/Z mixture)	0.660642	0.204124	0.988559	SRS013215
SRS013476.13464-T1-C	(E)-4-hydroxy tamoxifen O-b-D-glucuronide	0.701658	-0.178571	0.988559	SRS013476
SRS013476.13464-T1-C	N-Desmethyl-4-hydroxytamoxifen b-D-glucuronide (E/Z mixture)	0.293934	0.464286	0.988559	SRS013476
SRS013476.141483-T1-C	(E)-4-hydroxy tamoxifen O-b-D-glucuronide	0.288997	-0.468487	0.988559	SRS013476
SRS013476.141483-T1-C	N-Desmethyl-4-hydroxytamoxifen b-D-glucuronide (E/Z mixture)	0.757818	-0.14415	0.988559	SRS013476
SRS013476.161905-T1-C	(E)-4-hydroxy tamoxifen O-b-D-glucuronide	0.0565771	-0.741249	0.872299	SRS013476
SRS013476.161905-T1-C	N-Desmethyl-4-hydroxytamoxifen b-D-glucuronide (E/Z mixture)	0.317372	-0.44475	0.988559	SRS013476
SRS013476.18576-T1-C	(E)-4-hydroxy tamoxifen O-b-D-glucuronide	0.530651	-0.2883	0.988559	SRS013476
SRS013476.18576-T1-C	N-Desmethyl-4-hydroxytamoxifen b-D-glucuronide (E/Z mixture)	0.817533	-0.108112	0.988559	SRS013476
SRS013476.190254-T1-C	(E)-4-hydroxy tamoxifen O-b-D-glucuronide	0.847672	0.0900937	0.988559	SRS013476
SRS013476.190254-T1-C	N-Desmethyl-4-hydroxytamoxifen b-D-glucuronide (E/Z mixture)	0.0269163	0.810844	0.69112	SRS013476
SRS013476.19288-T1-C	(E)-4-hydroxy tamoxifen O-b-D-glucuronide	0.180202	0.571429	0.988559	SRS013476
SRS013476.19288-T1-C	N-Desmethyl-4-hydroxytamoxifen b-D-glucuronide (E/Z mixture)	0.644512	0.214286	0.988559	SRS013476
SRS013476.20296-T1-C	(E)-4-hydroxy tamoxifen O-b-D-glucuronide	0.690778	-0.185312	0.988559	SRS013476
SRS013476.20296-T1-C	N-Desmethyl-4-hydroxytamoxifen b-D-glucuronide (E/Z mixture)	0.937124	0.0370625	0.988559	SRS013476
SRS013476.208265-T1-C	(E)-4-hydroxy tamoxifen O-b-D-glucuronide	0.310429	-0.450469	0.988559	SRS013476
SRS013476.208265-T1-C	N-Desmethyl-4-hydroxytamoxifen b-D-glucuronide (E/Z mixture)	0.192453	-0.558581	0.988559	SRS013476
SRS013476.231617-T1-C	(E)-4-hydroxy tamoxifen O-b-D-glucuronide	0.477885	-0.324337	0.988559	SRS013476
SRS013476.231617-T1-C	N-Desmethyl-4-hydroxytamoxifen b-D-glucuronide (E/Z mixture)	0.530651	0.2883	0.988559	SRS013476
SRS013476.236689-T1-C	(E)-4-hydroxy tamoxifen O-b-D-glucuronide	0.215217	-0.535714	0.988559	SRS013476
SRS013476.236689-T1-C	N-Desmethyl-4-hydroxytamoxifen b-D-glucuronide (E/Z mixture)	0.588724	0.25	0.988559	SRS013476
SRS013476.23770-T1-C	(E)-4-hydroxy tamoxifen O-b-D-glucuronide	0.273587	0.481812	0.988559	SRS013476
SRS013476.23770-T1-C	N-Desmethyl-4-hydroxytamoxifen b-D-glucuronide (E/Z mixture)	0.0392811	0.778312	0.808283	SRS013476
SRS013476.241786-T1-C	(E)-4-hydroxy tamoxifen O-b-D-glucuronide	0.128888	-0.630656	0.986364	SRS013476
SRS013476.241786-T1-C	N-Desmethyl-4-hydroxytamoxifen b-D-glucuronide (E/Z mixture)	0.847672	-0.0900937	0.988559	SRS013476
SRS013476.25818-T1-C	(E)-4-hydroxy tamoxifen O-b-D-glucuronide	0.759945	0.142857	0.988559	SRS013476
SRS013476.25818-T1-C	N-Desmethyl-4-hydroxytamoxifen b-D-glucuronide (E/Z mixture)	0.431611	0.357143	0.988559	SRS013476
SRS013476.261368-T1-C	(E)-4-hydroxy tamoxifen O-b-D-glucuronide	0.534509	-0.285714	0.988559	SRS013476
SRS013476.261368-T1-C	N-Desmethyl-4-hydroxytamoxifen b-D-glucuronide (E/Z mixture)	0.759945	0.142857	0.988559	SRS013476
SRS013476.265589-T1-C	(E)-4-hydroxy tamoxifen O-b-D-glucuronide	0.215217	-0.535714	0.988559	SRS013476
SRS013476.265589-T1-C	N-Desmethyl-4-hydroxytamoxifen b-D-glucuronide (E/Z mixture)	0.819151	-0.107143	0.988559	SRS013476
SRS013476.26560-T1-C	(E)-4-hydroxy tamoxifen O-b-D-glucuronide	0.701658	-0.178571	0.988559	SRS013476
SRS013476.26560-T1-C	N-Desmethyl-4-hydroxytamoxifen b-D-glucuronide (E/Z mixture)	0.939408	0.0357143	0.988559	SRS013476
SRS013476.271530-T1-C	(E)-4-hydroxy tamoxifen O-b-D-glucuronide	0.939408	0.0357143	0.988559	SRS013476
SRS013476.271530-T1-C	N-Desmethyl-4-hydroxytamoxifen b-D-glucuronide (E/Z mixture)	0.701658	0.178571	0.988559	SRS013476
SRS013476.273201-T1-C	(E)-4-hydroxy tamoxifen O-b-D-glucuronide	0.939408	0.0357143	0.988559	SRS013476
SRS013476.273201-T1-C	N-Desmethyl-4-hydroxytamoxifen b-D-glucuronide (E/Z mixture)	0.148231	0.607143	0.986364	SRS013476
SRS013476.278133-T1-C	(E)-4-hydroxy tamoxifen O-b-D-glucuronide	0.383317	-0.392857	0.988559	SRS013476
SRS013476.278133-T1-C	N-Desmethyl-4-hydroxytamoxifen b-D-glucuronide (E/Z mixture)	0.701658	0.178571	0.988559	SRS013476
SRS013476.280102-T1-C	(E)-4-hydroxy tamoxifen O-b-D-glucuronide	0.25317	-0.5	0.988559	SRS013476
SRS013476.280102-T1-C	N-Desmethyl-4-hydroxytamoxifen b-D-glucuronide (E/Z mixture)	0.644512	-0.214286	0.988559	SRS013476
SRS013521.124049-T1-C	(E)-4-hydroxy tamoxifen O-b-D-glucuronide	1	0	1	SRS013521
SRS013521.124049-T1-C	N-Desmethyl-4-hydroxytamoxifen b-D-glucuronide (E/Z mixture)	0.0713436	0.714286	0.944772	SRS013521
SRS013521.13555-T1-C	(E)-4-hydroxy tamoxifen O-b-D-glucuronide	0.939408	-0.0357143	0.988559	SRS013521
SRS013521.13555-T1-C	N-Desmethyl-4-hydroxytamoxifen b-D-glucuronide (E/Z mixture)	0.0937503	0.678571	0.986364	SRS013521
SRS013521.37308-T1-C	(E)-4-hydroxy tamoxifen O-b-D-glucuronide	0.383317	-0.392857	0.988559	SRS013521
SRS013521.37308-T1-C	N-Desmethyl-4-hydroxytamoxifen b-D-glucuronide (E/Z mixture)	0.701658	0.178571	0.988559	SRS013521
SRS013521.39183-T1-C	(E)-4-hydroxy tamoxifen O-b-D-glucuronide	0.195022	0.555937	0.988559	SRS013521
SRS013521.39183-T1-C	N-Desmethyl-4-hydroxytamoxifen b-D-glucuronide (E/Z mixture)	0.0148141	0.852437	0.69112	SRS013521
SRS013521.40519-T1-C	(E)-4-hydroxy tamoxifen O-b-D-glucuronide	0.939408	0.0357143	0.988559	SRS013521
SRS013521.40519-T1-C	N-Desmethyl-4-hydroxytamoxifen b-D-glucuronide (E/Z mixture)	0.148231	0.607143	0.986364	SRS013521
SRS013521.46931-T1-C	(E)-4-hydroxy tamoxifen O-b-D-glucuronide	0.477885	-0.324337	0.988559	SRS013521
SRS013521.46931-T1-C	N-Desmethyl-4-hydroxytamoxifen b-D-glucuronide (E/Z mixture)	0.530651	0.2883	0.988559	SRS013521
SRS013521.56854-T1-C	(E)-4-hydroxy tamoxifen O-b-D-glucuronide	0.701658	0.178571	0.988559	SRS013521
SRS013521.56854-T1-C	N-Desmethyl-4-hydroxytamoxifen b-D-glucuronide (E/Z mixture)	0.215217	0.535714	0.988559	SRS013521
SRS013521.5785-T1-C	(E)-4-hydroxy tamoxifen O-b-D-glucuronide	0.690778	0.185312	0.988559	SRS013521
SRS013521.5785-T1-C	N-Desmethyl-4-hydroxytamoxifen b-D-glucuronide (E/Z mixture)	0.690778	0.185312	0.988559	SRS013521
SRS013687.115801-T1-C	(E)-4-hydroxy tamoxifen O-b-D-glucuronide	0.819151	-0.107143	0.988559	SRS013687
SRS013687.115801-T1-C	N-Desmethyl-4-hydroxytamoxifen b-D-glucuronide (E/Z mixture)	0.0937503	0.678571	0.986364	SRS013687
SRS013687.124687-T1-C	(E)-4-hydroxy tamoxifen O-b-D-glucuronide	0.383317	-0.392857	0.988559	SRS013687
SRS013687.124687-T1-C	N-Desmethyl-4-hydroxytamoxifen b-D-glucuronide (E/Z mixture)	0.701658	0.178571	0.988559	SRS013687
SRS013687.126339-T1-C	(E)-4-hydroxy tamoxifen O-b-D-glucuronide	0.644512	-0.214286	0.988559	SRS013687
SRS013687.126339-T1-C	N-Desmethyl-4-hydroxytamoxifen b-D-glucuronide (E/Z mixture)	0.119392	-0.642857	0.986364	SRS013687
SRS013687.214594-T1-C	(E)-4-hydroxy tamoxifen O-b-D-glucuronide	0.0407695	-0.774806	0.818682	SRS013687
SRS013687.214594-T1-C	N-Desmethyl-4-hydroxytamoxifen b-D-glucuronide (E/Z mixture)	0.7283	-0.162169	0.988559	SRS013687
SRS013687.220752-T1-C	(E)-4-hydroxy tamoxifen O-b-D-glucuronide	0.482072	-0.321429	0.988559	SRS013687
SRS013687.220752-T1-C	N-Desmethyl-4-hydroxytamoxifen b-D-glucuronide (E/Z mixture)	0.588724	0.25	0.988559	SRS013687
SRS013687.231718-T1-C	(E)-4-hydroxy tamoxifen O-b-D-glucuronide	0.534509	0.285714	0.988559	SRS013687
SRS013687.231718-T1-C	N-Desmethyl-4-hydroxytamoxifen b-D-glucuronide (E/Z mixture)	0.879048	-0.0714286	0.988559	SRS013687
SRS013687.28340-T1-C	(E)-4-hydroxy tamoxifen O-b-D-glucuronide	0.383317	-0.392857	0.988559	SRS013687
SRS013687.28340-T1-C	N-Desmethyl-4-hydroxytamoxifen b-D-glucuronide (E/Z mixture)	0.701658	-0.178571	0.988559	SRS013687
SRS013687.32679-T1-C	(E)-4-hydroxy tamoxifen O-b-D-glucuronide	0.482072	-0.321429	0.988559	SRS013687
SRS013687.32679-T1-C	N-Desmethyl-4-hydroxytamoxifen b-D-glucuronide (E/Z mixture)	0.482072	0.321429	0.988559	SRS013687
SRS013687.37507-T1-C	(E)-4-hydroxy tamoxifen O-b-D-glucuronide	0.939408	-0.0357143	0.988559	SRS013687
SRS013687.37507-T1-C	N-Desmethyl-4-hydroxytamoxifen b-D-glucuronide (E/Z mixture)	0.0937503	0.678571	0.986364	SRS013687
SRS013687.4311-T1-C	(E)-4-hydroxy tamoxifen O-b-D-glucuronide	0.939408	0.0357143	0.988559	SRS013687
SRS013687.4311-T1-C	N-Desmethyl-4-hydroxytamoxifen b-D-glucuronide (E/Z mixture)	0.701658	0.178571	0.988559	SRS013687
SRS013687.48329-T1-C	(E)-4-hydroxy tamoxifen O-b-D-glucuronide	0.337368	-0.428571	0.988559	SRS013687
SRS013687.48329-T1-C	N-Desmethyl-4-hydroxytamoxifen b-D-glucuronide (E/Z mixture)	0.879048	-0.0714286	0.988559	SRS013687
SRS013687.49464-T1-C	(E)-4-hydroxy tamoxifen O-b-D-glucuronide	0.939408	0.0357143	0.988559	SRS013687
SRS013687.49464-T1-C	N-Desmethyl-4-hydroxytamoxifen b-D-glucuronide (E/Z mixture)	0.148231	0.607143	0.986364	SRS013687
SRS013687.53101-T1-C	(E)-4-hydroxy tamoxifen O-b-D-glucuronide	0.273587	-0.481812	0.988559	SRS013687
SRS013687.53101-T1-C	N-Desmethyl-4-hydroxytamoxifen b-D-glucuronide (E/Z mixture)	0.690778	0.185312	0.988559	SRS013687
SRS013687.71322-T1-C	(E)-4-hydroxy tamoxifen O-b-D-glucuronide	0.759945	0.142857	0.988559	SRS013687
SRS013687.71322-T1-C	N-Desmethyl-4-hydroxytamoxifen b-D-glucuronide (E/Z mixture)	0.431611	0.357143	0.988559	SRS013687
SRS013687.75526-T1-C	(E)-4-hydroxy tamoxifen O-b-D-glucuronide	0.482072	-0.321429	0.988559	SRS013687
SRS013687.75526-T1-C	N-Desmethyl-4-hydroxytamoxifen b-D-glucuronide (E/Z mixture)	0.148231	-0.607143	0.986364	SRS013687
SRS013687.78846-T1-C	(E)-4-hydroxy tamoxifen O-b-D-glucuronide	0.701658	-0.178571	0.988559	SRS013687
SRS013687.78846-T1-C	N-Desmethyl-4-hydroxytamoxifen b-D-glucuronide (E/Z mixture)	0.588724	0.25	0.988559	SRS013687
SRS013687.97764-T1-C	(E)-4-hydroxy tamoxifen O-b-D-glucuronide	0.735724	-0.157622	0.988559	SRS013687
SRS013687.97764-T1-C	N-Desmethyl-4-hydroxytamoxifen b-D-glucuronide (E/Z mixture)	0.435066	0.35465	0.988559	SRS013687
SRS013800.10049-T1-C	(E)-4-hydroxy tamoxifen O-b-D-glucuronide	0.75108	-0.14825	0.988559	SRS013800
SRS013800.10049-T1-C	N-Desmethyl-4-hydroxytamoxifen b-D-glucuronide (E/Z mixture)	1	0	1	SRS013800
SRS013800.124960-T1-C	(E)-4-hydroxy tamoxifen O-b-D-glucuronide	0.482072	0.321429	0.988559	SRS013800
SRS013800.124960-T1-C	N-Desmethyl-4-hydroxytamoxifen b-D-glucuronide (E/Z mixture)	0.215217	0.535714	0.988559	SRS013800
SRS013800.144383-T1-C	(E)-4-hydroxy tamoxifen O-b-D-glucuronide	0.699046	-0.180187	0.988559	SRS013800
SRS013800.144383-T1-C	N-Desmethyl-4-hydroxytamoxifen b-D-glucuronide (E/Z mixture)	0.530651	0.2883	0.988559	SRS013800
SRS013800.152237-T1-C	(E)-4-hydroxy tamoxifen O-b-D-glucuronide	0.75108	0.14825	0.988559	SRS013800
SRS013800.152237-T1-C	N-Desmethyl-4-hydroxytamoxifen b-D-glucuronide (E/Z mixture)	0.75108	0.14825	0.988559	SRS013800
SRS013800.161696-T1-C	(E)-4-hydroxy tamoxifen O-b-D-glucuronide	0.937124	0.0370625	0.988559	SRS013800
SRS013800.161696-T1-C	N-Desmethyl-4-hydroxytamoxifen b-D-glucuronide (E/Z mixture)	0.690778	-0.185312	0.988559	SRS013800
SRS013800.172902-T1-C	(E)-4-hydroxy tamoxifen O-b-D-glucuronide	0.701658	-0.178571	0.988559	SRS013800
SRS013800.172902-T1-C	N-Desmethyl-4-hydroxytamoxifen b-D-glucuronide (E/Z mixture)	0.588724	0.25	0.988559	SRS013800
SRS013800.179391-T1-C	(E)-4-hydroxy tamoxifen O-b-D-glucuronide	0.0211735	-0.828862	0.69112	SRS013800
SRS013800.179391-T1-C	N-Desmethyl-4-hydroxytamoxifen b-D-glucuronide (E/Z mixture)	0.248203	-0.504525	0.988559	SRS013800
SRS013800.181848-T1-C	(E)-4-hydroxy tamoxifen O-b-D-glucuronide	1	0	1	SRS013800
SRS013800.181848-T1-C	N-Desmethyl-4-hydroxytamoxifen b-D-glucuronide (E/Z mixture)	0.631749	-0.222375	0.988559	SRS013800
SRS013800.19984-T1-C	(E)-4-hydroxy tamoxifen O-b-D-glucuronide	0.690778	-0.185312	0.988559	SRS013800
SRS013800.19984-T1-C	N-Desmethyl-4-hydroxytamoxifen b-D-glucuronide (E/Z mixture)	0.937124	0.0370625	0.988559	SRS013800
SRS013800.24722-T1-C	(E)-4-hydroxy tamoxifen O-b-D-glucuronide	0.372769	-0.400892	0.988559	SRS013800
SRS013800.24722-T1-C	N-Desmethyl-4-hydroxytamoxifen b-D-glucuronide (E/Z mixture)	0.63121	-0.222718	0.988559	SRS013800
SRS013951.108115-T1-C	(E)-4-hydroxy tamoxifen O-b-D-glucuronide	0.100897	-0.668153	0.986364	SRS013951
SRS013951.108115-T1-C	N-Desmethyl-4-hydroxytamoxifen b-D-glucuronide (E/Z mixture)	0.63121	-0.222718	0.988559	SRS013951
SRS013951.108987-T1-C	(E)-4-hydroxy tamoxifen O-b-D-glucuronide	0.759945	-0.142857	0.988559	SRS013951
SRS013951.108987-T1-C	N-Desmethyl-4-hydroxytamoxifen b-D-glucuronide (E/Z mixture)	0.759945	0.142857	0.988559	SRS013951
SRS013951.11209-T1-C	(E)-4-hydroxy tamoxifen O-b-D-glucuronide	0.879048	0.0714286	0.988559	SRS013951
SRS013951.11209-T1-C	N-Desmethyl-4-hydroxytamoxifen b-D-glucuronide (E/Z mixture)	0.879048	0.0714286	0.988559	SRS013951
SRS013951.22120-T1-C	(E)-4-hydroxy tamoxifen O-b-D-glucuronide	0.293934	-0.464286	0.988559	SRS013951
SRS013951.22120-T1-C	N-Desmethyl-4-hydroxytamoxifen b-D-glucuronide (E/Z mixture)	0.588724	-0.25	0.988559	SRS013951
SRS013951.245387-T1-C	(E)-4-hydroxy tamoxifen O-b-D-glucuronide	0.337368	-0.428571	0.988559	SRS013951
SRS013951.245387-T1-C	N-Desmethyl-4-hydroxytamoxifen b-D-glucuronide (E/Z mixture)	0.879048	-0.0714286	0.988559	SRS013951
SRS013951.252991-T1-C	(E)-4-hydroxy tamoxifen O-b-D-glucuronide	0.562312	-0.267261	0.988559	SRS013951
SRS013951.252991-T1-C	N-Desmethyl-4-hydroxytamoxifen b-D-glucuronide (E/Z mixture)	0.316536	0.445435	0.988559	SRS013951
SRS013951.25696-T1-C	(E)-4-hydroxy tamoxifen O-b-D-glucuronide	0.939408	-0.0357143	0.988559	SRS013951
SRS013951.25696-T1-C	N-Desmethyl-4-hydroxytamoxifen b-D-glucuronide (E/Z mixture)	0.293934	-0.464286	0.988559	SRS013951
SRS013951.264950-T1-C	(E)-4-hydroxy tamoxifen O-b-D-glucuronide	0.0300992	-0.801784	0.69112	SRS013951
SRS013951.264950-T1-C	N-Desmethyl-4-hydroxytamoxifen b-D-glucuronide (E/Z mixture)	0.7023	0.178174	0.988559	SRS013951
SRS013951.27327-T1-C	(E)-4-hydroxy tamoxifen O-b-D-glucuronide	0.195022	0.555937	0.988559	SRS013951
SRS013951.27327-T1-C	N-Desmethyl-4-hydroxytamoxifen b-D-glucuronide (E/Z mixture)	0.0148141	0.852437	0.69112	SRS013951
SRS013951.274545-T1-C	(E)-4-hydroxy tamoxifen O-b-D-glucuronide	0.644512	-0.214286	0.988559	SRS013951
SRS013951.274545-T1-C	N-Desmethyl-4-hydroxytamoxifen b-D-glucuronide (E/Z mixture)	0.759945	0.142857	0.988559	SRS013951
SRS013951.275216-T1-C	(E)-4-hydroxy tamoxifen O-b-D-glucuronide	0.812407	0.111187	0.988559	SRS013951
SRS013951.275216-T1-C	N-Desmethyl-4-hydroxytamoxifen b-D-glucuronide (E/Z mixture)	0.690778	-0.185312	0.988559	SRS013951
SRS013951.283964-T1-C	(E)-4-hydroxy tamoxifen O-b-D-glucuronide	0.759945	-0.142857	0.988559	SRS013951
SRS013951.283964-T1-C	N-Desmethyl-4-hydroxytamoxifen b-D-glucuronide (E/Z mixture)	0.431611	-0.357143	0.988559	SRS013951
SRS013951.28890-T1-C	(E)-4-hydroxy tamoxifen O-b-D-glucuronide	0.431611	-0.357143	0.988559	SRS013951
SRS013951.28890-T1-C	N-Desmethyl-4-hydroxytamoxifen b-D-glucuronide (E/Z mixture)	0.0362385	-0.785714	0.772413	SRS013951
SRS013951.44601-T1-C	(E)-4-hydroxy tamoxifen O-b-D-glucuronide	0.701658	-0.178571	0.988559	SRS013951
SRS013951.44601-T1-C	N-Desmethyl-4-hydroxytamoxifen b-D-glucuronide (E/Z mixture)	0.588724	0.25	0.988559	SRS013951
SRS013951.54232-T1-C	(E)-4-hydroxy tamoxifen O-b-D-glucuronide	0.143811	-0.612372	0.986364	SRS013951
SRS013951.54232-T1-C	N-Desmethyl-4-hydroxytamoxifen b-D-glucuronide (E/Z mixture)	0.660642	0.204124	0.988559	SRS013951
SRS013951.63668-T1-C	(E)-4-hydroxy tamoxifen O-b-D-glucuronide	0.180202	-0.571429	0.988559	SRS013951
SRS013951.63668-T1-C	N-Desmethyl-4-hydroxytamoxifen b-D-glucuronide (E/Z mixture)	1	0	1	SRS013951
SRS013951.64908-T1-C	(E)-4-hydroxy tamoxifen O-b-D-glucuronide	0.819151	0.107143	0.988559	SRS013951
SRS013951.64908-T1-C	N-Desmethyl-4-hydroxytamoxifen b-D-glucuronide (E/Z mixture)	0.482072	0.321429	0.988559	SRS013951
SRS013951.85799-T1-C	(E)-4-hydroxy tamoxifen O-b-D-glucuronide	0.293934	-0.464286	0.988559	SRS013951
SRS013951.85799-T1-C	N-Desmethyl-4-hydroxytamoxifen b-D-glucuronide (E/Z mixture)	0.482072	-0.321429	0.988559	SRS013951
SRS013951.97757-T1-C	(E)-4-hydroxy tamoxifen O-b-D-glucuronide	0.0782375	-0.702731	0.986364	SRS013951
SRS013951.97757-T1-C	N-Desmethyl-4-hydroxytamoxifen b-D-glucuronide (E/Z mixture)	0.504027	-0.306319	0.988559	SRS013951
SRS013951.99596-T1-C	(E)-4-hydroxy tamoxifen O-b-D-glucuronide	0.939408	-0.0357143	0.988559	SRS013951
SRS013951.99596-T1-C	N-Desmethyl-4-hydroxytamoxifen b-D-glucuronide (E/Z mixture)	0.701658	-0.178571	0.988559	SRS013951
SRS014235.105881-T1-C	(E)-4-hydroxy tamoxifen O-b-D-glucuronide	0.759945	0.142857	0.988559	SRS014235
SRS014235.105881-T1-C	N-Desmethyl-4-hydroxytamoxifen b-D-glucuronide (E/Z mixture)	0.0713436	0.714286	0.944772	SRS014235
SRS014235.111054-T1-C	(E)-4-hydroxy tamoxifen O-b-D-glucuronide	0.75108	-0.14825	0.988559	SRS014235
SRS014235.111054-T1-C	N-Desmethyl-4-hydroxytamoxifen b-D-glucuronide (E/Z mixture)	1	0	1	SRS014235
SRS014235.131611-T1-C	(E)-4-hydroxy tamoxifen O-b-D-glucuronide	0.759945	0.142857	0.988559	SRS014235
SRS014235.131611-T1-C	N-Desmethyl-4-hydroxytamoxifen b-D-glucuronide (E/Z mixture)	0.25317	-0.5	0.988559	SRS014235
SRS014235.143029-T1-C	(E)-4-hydroxy tamoxifen O-b-D-glucuronide	0.25317	-0.5	0.988559	SRS014235
SRS014235.143029-T1-C	N-Desmethyl-4-hydroxytamoxifen b-D-glucuronide (E/Z mixture)	0.644512	-0.214286	0.988559	SRS014235
SRS014235.146968-T1-C	(E)-4-hydroxy tamoxifen O-b-D-glucuronide	0.383317	-0.392857	0.988559	SRS014235
SRS014235.146968-T1-C	N-Desmethyl-4-hydroxytamoxifen b-D-glucuronide (E/Z mixture)	0.701658	0.178571	0.988559	SRS014235
SRS014235.151603-T1-C	(E)-4-hydroxy tamoxifen O-b-D-glucuronide	1	0	1	SRS014235
SRS014235.151603-T1-C	N-Desmethyl-4-hydroxytamoxifen b-D-glucuronide (E/Z mixture)	0.879048	0.0714286	0.988559	SRS014235
SRS014235.1539-T1-C	(E)-4-hydroxy tamoxifen O-b-D-glucuronide	0.819151	-0.107143	0.988559	SRS014235
SRS014235.1539-T1-C	N-Desmethyl-4-hydroxytamoxifen b-D-glucuronide (E/Z mixture)	0.0937503	0.678571	0.986364	SRS014235
SRS014235.24798-T1-C	(E)-4-hydroxy tamoxifen O-b-D-glucuronide	0.937124	-0.0370625	0.988559	SRS014235
SRS014235.24798-T1-C	N-Desmethyl-4-hydroxytamoxifen b-D-glucuronide (E/Z mixture)	0.464697	0.333562	0.988559	SRS014235
SRS014235.262372-T1-C	(E)-4-hydroxy tamoxifen O-b-D-glucuronide	0.25317	-0.5	0.988559	SRS014235
SRS014235.262372-T1-C	N-Desmethyl-4-hydroxytamoxifen b-D-glucuronide (E/Z mixture)	0.119392	-0.642857	0.986364	SRS014235
SRS014235.26283-T1-C	(E)-4-hydroxy tamoxifen O-b-D-glucuronide	0.939408	0.0357143	0.988559	SRS014235
SRS014235.26283-T1-C	N-Desmethyl-4-hydroxytamoxifen b-D-glucuronide (E/Z mixture)	0.701658	0.178571	0.988559	SRS014235
SRS014235.308239-T1-C	(E)-4-hydroxy tamoxifen O-b-D-glucuronide	0.969415	-0.0180187	1	SRS014235
SRS014235.308239-T1-C	N-Desmethyl-4-hydroxytamoxifen b-D-glucuronide (E/Z mixture)	0.452251	0.342356	0.988559	SRS014235
SRS014235.310963-T1-C	(E)-4-hydroxy tamoxifen O-b-D-glucuronide	0.530651	-0.2883	0.988559	SRS014235
SRS014235.310963-T1-C	N-Desmethyl-4-hydroxytamoxifen b-D-glucuronide (E/Z mixture)	0.817533	-0.108112	0.988559	SRS014235
SRS014235.37782-T1-C	(E)-4-hydroxy tamoxifen O-b-D-glucuronide	0.701658	-0.178571	0.988559	SRS014235
SRS014235.37782-T1-C	N-Desmethyl-4-hydroxytamoxifen b-D-glucuronide (E/Z mixture)	0.588724	0.25	0.988559	SRS014235
SRS014235.44068-T1-C	(E)-4-hydroxy tamoxifen O-b-D-glucuronide	0.180202	-0.571429	0.988559	SRS014235
SRS014235.44068-T1-C	N-Desmethyl-4-hydroxytamoxifen b-D-glucuronide (E/Z mixture)	1	0	1	SRS014235
SRS014235.48382-T1-C	(E)-4-hydroxy tamoxifen O-b-D-glucuronide	0.431611	-0.357143	0.988559	SRS014235
SRS014235.48382-T1-C	N-Desmethyl-4-hydroxytamoxifen b-D-glucuronide (E/Z mixture)	0.879048	0.0714286	0.988559	SRS014235
SRS014235.49915-T1-C	(E)-4-hydroxy tamoxifen O-b-D-glucuronide	0.759945	-0.142857	0.988559	SRS014235
SRS014235.49915-T1-C	N-Desmethyl-4-hydroxytamoxifen b-D-glucuronide (E/Z mixture)	0.644512	-0.214286	0.988559	SRS014235
SRS014235.53609-T1-C	(E)-4-hydroxy tamoxifen O-b-D-glucuronide	0.701658	-0.178571	0.988559	SRS014235
SRS014235.53609-T1-C	N-Desmethyl-4-hydroxytamoxifen b-D-glucuronide (E/Z mixture)	0.0521814	0.75	0.818682	SRS014235
SRS014235.65846-T1-C	(E)-4-hydroxy tamoxifen O-b-D-glucuronide	0.180248	-0.57138	0.988559	SRS014235
SRS014235.65846-T1-C	N-Desmethyl-4-hydroxytamoxifen b-D-glucuronide (E/Z mixture)	0.462729	-0.334947	0.988559	SRS014235
SRS014235.69352-T1-C	(E)-4-hydroxy tamoxifen O-b-D-glucuronide	0.644512	0.214286	0.988559	SRS014235
SRS014235.69352-T1-C	N-Desmethyl-4-hydroxytamoxifen b-D-glucuronide (E/Z mixture)	0.644512	-0.214286	0.988559	SRS014235
SRS014235.7919-T1-C	(E)-4-hydroxy tamoxifen O-b-D-glucuronide	0.759945	0.142857	0.988559	SRS014235
SRS014235.7919-T1-C	N-Desmethyl-4-hydroxytamoxifen b-D-glucuronide (E/Z mixture)	0.431611	0.357143	0.988559	SRS014235
SRS014235.79898-T1-C	(E)-4-hydroxy tamoxifen O-b-D-glucuronide	0.173106	-0.579066	0.988559	SRS014235
SRS014235.79898-T1-C	N-Desmethyl-4-hydroxytamoxifen b-D-glucuronide (E/Z mixture)	0.372769	-0.400892	0.988559	SRS014235
SRS014235.96376-T1-C	(E)-4-hydroxy tamoxifen O-b-D-glucuronide	0.477885	-0.324337	0.988559	SRS014235
SRS014235.96376-T1-C	N-Desmethyl-4-hydroxytamoxifen b-D-glucuronide (E/Z mixture)	0.530651	0.2883	0.988559	SRS014235
SRS014287.1172-T1-C	(E)-4-hydroxy tamoxifen O-b-D-glucuronide	0.939408	-0.0357143	0.988559	SRS014287
SRS014287.1172-T1-C	N-Desmethyl-4-hydroxytamoxifen b-D-glucuronide (E/Z mixture)	0.383317	-0.392857	0.988559	SRS014287
SRS014287.153454-T1-C	(E)-4-hydroxy tamoxifen O-b-D-glucuronide	0.562312	-0.267261	0.988559	SRS014287
SRS014287.153454-T1-C	N-Desmethyl-4-hydroxytamoxifen b-D-glucuronide (E/Z mixture)	0.316536	0.445435	0.988559	SRS014287
SRS014287.156452-T1-C	(E)-4-hydroxy tamoxifen O-b-D-glucuronide	0.819151	-0.107143	0.988559	SRS014287
SRS014287.156452-T1-C	N-Desmethyl-4-hydroxytamoxifen b-D-glucuronide (E/Z mixture)	0.383317	0.392857	0.988559	SRS014287
SRS014287.161100-T1-C	(E)-4-hydroxy tamoxifen O-b-D-glucuronide	0.75108	-0.14825	0.988559	SRS014287
SRS014287.161100-T1-C	N-Desmethyl-4-hydroxytamoxifen b-D-glucuronide (E/Z mixture)	0.0565771	-0.741249	0.872299	SRS014287
SRS014287.2214-T1-C	(E)-4-hydroxy tamoxifen O-b-D-glucuronide	0.337368	-0.428571	0.988559	SRS014287
SRS014287.2214-T1-C	N-Desmethyl-4-hydroxytamoxifen b-D-glucuronide (E/Z mixture)	0.879048	-0.0714286	0.988559	SRS014287
SRS014287.23908-T1-C	(E)-4-hydroxy tamoxifen O-b-D-glucuronide	0.337368	-0.428571	0.988559	SRS014287
SRS014287.23908-T1-C	N-Desmethyl-4-hydroxytamoxifen b-D-glucuronide (E/Z mixture)	0.879048	-0.0714286	0.988559	SRS014287
SRS014287.28514-T1-C	(E)-4-hydroxy tamoxifen O-b-D-glucuronide	0.25317	-0.5	0.988559	SRS014287
SRS014287.28514-T1-C	N-Desmethyl-4-hydroxytamoxifen b-D-glucuronide (E/Z mixture)	0.534509	0.285714	0.988559	SRS014287
SRS014287.29429-T1-C	(E)-4-hydroxy tamoxifen O-b-D-glucuronide	0.701658	-0.178571	0.988559	SRS014287
SRS014287.29429-T1-C	N-Desmethyl-4-hydroxytamoxifen b-D-glucuronide (E/Z mixture)	0.215217	-0.535714	0.988559	SRS014287
SRS014287.33208-T1-C	(E)-4-hydroxy tamoxifen O-b-D-glucuronide	0.383317	-0.392857	0.988559	SRS014287
SRS014287.33208-T1-C	N-Desmethyl-4-hydroxytamoxifen b-D-glucuronide (E/Z mixture)	0.701658	0.178571	0.988559	SRS014287
SRS014287.34183-T1-C	(E)-4-hydroxy tamoxifen O-b-D-glucuronide	0.25317	-0.5	0.988559	SRS014287
SRS014287.34183-T1-C	N-Desmethyl-4-hydroxytamoxifen b-D-glucuronide (E/Z mixture)	0.644512	-0.214286	0.988559	SRS014287
SRS014287.36761-T1-C	(E)-4-hydroxy tamoxifen O-b-D-glucuronide	0.337368	-0.428571	0.988559	SRS014287
SRS014287.36761-T1-C	N-Desmethyl-4-hydroxytamoxifen b-D-glucuronide (E/Z mixture)	0.644512	-0.214286	0.988559	SRS014287
SRS014287.52123-T1-C	(E)-4-hydroxy tamoxifen O-b-D-glucuronide	0.518477	-0.2965	0.988559	SRS014287
SRS014287.52123-T1-C	N-Desmethyl-4-hydroxytamoxifen b-D-glucuronide (E/Z mixture)	0.874507	-0.0741249	0.988559	SRS014287
SRS014287.52763-T1-C	(E)-4-hydroxy tamoxifen O-b-D-glucuronide	0.192453	-0.558581	0.988559	SRS014287
SRS014287.52763-T1-C	N-Desmethyl-4-hydroxytamoxifen b-D-glucuronide (E/Z mixture)	0.0161971	-0.846881	0.69112	SRS014287
SRS014287.53045-T1-C	(E)-4-hydroxy tamoxifen O-b-D-glucuronide	1	0	1	SRS014287
SRS014287.53045-T1-C	N-Desmethyl-4-hydroxytamoxifen b-D-glucuronide (E/Z mixture)	0.0713436	0.714286	0.944772	SRS014287
SRS014287.69397-T1-C	(E)-4-hydroxy tamoxifen O-b-D-glucuronide	0.879048	0.0714286	0.988559	SRS014287
SRS014287.69397-T1-C	N-Desmethyl-4-hydroxytamoxifen b-D-glucuronide (E/Z mixture)	0.534509	0.285714	0.988559	SRS014287
SRS014287.70771-T1-C	(E)-4-hydroxy tamoxifen O-b-D-glucuronide	0.585241	-0.252262	0.988559	SRS014287
SRS014287.70771-T1-C	N-Desmethyl-4-hydroxytamoxifen b-D-glucuronide (E/Z mixture)	0.757818	-0.14415	0.988559	SRS014287
SRS014287.72854-T1-C	(E)-4-hydroxy tamoxifen O-b-D-glucuronide	0.939408	-0.0357143	0.988559	SRS014287
SRS014287.72854-T1-C	N-Desmethyl-4-hydroxytamoxifen b-D-glucuronide (E/Z mixture)	0.293934	0.464286	0.988559	SRS014287
SRS014287.83859-T1-C	(E)-4-hydroxy tamoxifen O-b-D-glucuronide	0.427149	-0.360375	0.988559	SRS014287
SRS014287.83859-T1-C	N-Desmethyl-4-hydroxytamoxifen b-D-glucuronide (E/Z mixture)	0.699046	0.180187	0.988559	SRS014287
SRS014287.84478-T1-C	(E)-4-hydroxy tamoxifen O-b-D-glucuronide	0.759945	0.142857	0.988559	SRS014287
SRS014287.84478-T1-C	N-Desmethyl-4-hydroxytamoxifen b-D-glucuronide (E/Z mixture)	0.431611	0.357143	0.988559	SRS014287
SRS014287.8565-T1-C	(E)-4-hydroxy tamoxifen O-b-D-glucuronide	0.939408	0.0357143	0.988559	SRS014287
SRS014287.8565-T1-C	N-Desmethyl-4-hydroxytamoxifen b-D-glucuronide (E/Z mixture)	0.588724	-0.25	0.988559	SRS014287
SRS014313.26634-T1-C	(E)-4-hydroxy tamoxifen O-b-D-glucuronide	0.879048	0.0714286	0.988559	SRS014313
SRS014313.26634-T1-C	N-Desmethyl-4-hydroxytamoxifen b-D-glucuronide (E/Z mixture)	0.644512	0.214286	0.988559	SRS014313
SRS014313.33718-T1-C	(E)-4-hydroxy tamoxifen O-b-D-glucuronide	0.819151	0.107143	0.988559	SRS014313
SRS014313.33718-T1-C	N-Desmethyl-4-hydroxytamoxifen b-D-glucuronide (E/Z mixture)	0.215217	0.535714	0.988559	SRS014313
SRS014313.3553-T1-C	(E)-4-hydroxy tamoxifen O-b-D-glucuronide	0.119392	-0.642857	0.986364	SRS014313
SRS014313.3553-T1-C	N-Desmethyl-4-hydroxytamoxifen b-D-glucuronide (E/Z mixture)	0.759945	0.142857	0.988559	SRS014313
SRS014313.37053-T1-C	(E)-4-hydroxy tamoxifen O-b-D-glucuronide	0.939408	0.0357143	0.988559	SRS014313
SRS014313.37053-T1-C	N-Desmethyl-4-hydroxytamoxifen b-D-glucuronide (E/Z mixture)	0.701658	0.178571	0.988559	SRS014313
SRS014313.76024-T1-C	(E)-4-hydroxy tamoxifen O-b-D-glucuronide	0.12936	-0.630062	0.986364	SRS014313
SRS014313.76024-T1-C	N-Desmethyl-4-hydroxytamoxifen b-D-glucuronide (E/Z mixture)	0.937124	-0.0370625	0.988559	SRS014313
SRS014459.121791-T1-C	(E)-4-hydroxy tamoxifen O-b-D-glucuronide	0.644512	-0.214286	0.988559	SRS014459
SRS014459.121791-T1-C	N-Desmethyl-4-hydroxytamoxifen b-D-glucuronide (E/Z mixture)	0.879048	0.0714286	0.988559	SRS014459
SRS014459.125329-T1-C	(E)-4-hydroxy tamoxifen O-b-D-glucuronide	0.148231	0.607143	0.986364	SRS014459
SRS014459.125329-T1-C	N-Desmethyl-4-hydroxytamoxifen b-D-glucuronide (E/Z mixture)	0.0234488	0.821429	0.69112	SRS014459
SRS014459.136327-T1-C	(E)-4-hydroxy tamoxifen O-b-D-glucuronide	0.25317	0.5	0.988559	SRS014459
SRS014459.136327-T1-C	N-Desmethyl-4-hydroxytamoxifen b-D-glucuronide (E/Z mixture)	0.00251947	0.928571	0.313728	SRS014459
SRS014459.141685-T1-C	(E)-4-hydroxy tamoxifen O-b-D-glucuronide	0.530651	-0.2883	0.988559	SRS014459
SRS014459.141685-T1-C	N-Desmethyl-4-hydroxytamoxifen b-D-glucuronide (E/Z mixture)	0.817533	-0.108112	0.988559	SRS014459
SRS014459.149409-T1-C	(E)-4-hydroxy tamoxifen O-b-D-glucuronide	0.701658	-0.178571	0.988559	SRS014459
SRS014459.149409-T1-C	N-Desmethyl-4-hydroxytamoxifen b-D-glucuronide (E/Z mixture)	0.939408	0.0357143	0.988559	SRS014459
SRS014459.153053-T1-C	(E)-4-hydroxy tamoxifen O-b-D-glucuronide	0.431611	-0.357143	0.988559	SRS014459
SRS014459.153053-T1-C	N-Desmethyl-4-hydroxytamoxifen b-D-glucuronide (E/Z mixture)	0.879048	0.0714286	0.988559	SRS014459
SRS014459.164863-T1-C	(E)-4-hydroxy tamoxifen O-b-D-glucuronide	0.293934	-0.464286	0.988559	SRS014459
SRS014459.164863-T1-C	N-Desmethyl-4-hydroxytamoxifen b-D-glucuronide (E/Z mixture)	0.819151	0.107143	0.988559	SRS014459
SRS014459.174576-T1-C	(E)-4-hydroxy tamoxifen O-b-D-glucuronide	0.293934	-0.464286	0.988559	SRS014459
SRS014459.174576-T1-C	N-Desmethyl-4-hydroxytamoxifen b-D-glucuronide (E/Z mixture)	0.482072	-0.321429	0.988559	SRS014459
SRS014459.176167-T1-C	(E)-4-hydroxy tamoxifen O-b-D-glucuronide	0.759945	-0.142857	0.988559	SRS014459
SRS014459.176167-T1-C	N-Desmethyl-4-hydroxytamoxifen b-D-glucuronide (E/Z mixture)	0.431611	-0.357143	0.988559	SRS014459
SRS014459.178286-T1-C	(E)-4-hydroxy tamoxifen O-b-D-glucuronide	0.939408	0.0357143	0.988559	SRS014459
SRS014459.178286-T1-C	N-Desmethyl-4-hydroxytamoxifen b-D-glucuronide (E/Z mixture)	0.701658	0.178571	0.988559	SRS014459
SRS014459.19856-T1-C	(E)-4-hydroxy tamoxifen O-b-D-glucuronide	0.293934	-0.464286	0.988559	SRS014459
SRS014459.19856-T1-C	N-Desmethyl-4-hydroxytamoxifen b-D-glucuronide (E/Z mixture)	0.819151	0.107143	0.988559	SRS014459
SRS014459.243191-T1-C	(E)-4-hydroxy tamoxifen O-b-D-glucuronide	0.0896665	-0.684712	0.986364	SRS014459
SRS014459.243191-T1-C	N-Desmethyl-4-hydroxytamoxifen b-D-glucuronide (E/Z mixture)	0.877959	0.072075	0.988559	SRS014459
SRS014459.269154-T1-C	(E)-4-hydroxy tamoxifen O-b-D-glucuronide	1	0	1	SRS014459
SRS014459.269154-T1-C	N-Desmethyl-4-hydroxytamoxifen b-D-glucuronide (E/Z mixture)	0.0713436	0.714286	0.944772	SRS014459
SRS014459.282475-T1-C	(E)-4-hydroxy tamoxifen O-b-D-glucuronide	0.759945	-0.142857	0.988559	SRS014459
SRS014459.282475-T1-C	N-Desmethyl-4-hydroxytamoxifen b-D-glucuronide (E/Z mixture)	0.337368	-0.428571	0.988559	SRS014459
SRS014459.285630-T1-C	(E)-4-hydroxy tamoxifen O-b-D-glucuronide	0.939408	0.0357143	0.988559	SRS014459
SRS014459.285630-T1-C	N-Desmethyl-4-hydroxytamoxifen b-D-glucuronide (E/Z mixture)	0.148231	0.607143	0.986364	SRS014459
SRS014459.3916-T1-C	(E)-4-hydroxy tamoxifen O-b-D-glucuronide	0.939408	0.0357143	0.988559	SRS014459
SRS014459.3916-T1-C	N-Desmethyl-4-hydroxytamoxifen b-D-glucuronide (E/Z mixture)	0.215217	0.535714	0.988559	SRS014459
SRS014459.39790-T1-C	(E)-4-hydroxy tamoxifen O-b-D-glucuronide	0.25317	-0.5	0.988559	SRS014459
SRS014459.39790-T1-C	N-Desmethyl-4-hydroxytamoxifen b-D-glucuronide (E/Z mixture)	0.644512	-0.214286	0.988559	SRS014459
SRS014459.4460-T1-C	(E)-4-hydroxy tamoxifen O-b-D-glucuronide	0.25317	-0.5	0.988559	SRS014459
SRS014459.4460-T1-C	N-Desmethyl-4-hydroxytamoxifen b-D-glucuronide (E/Z mixture)	0.644512	-0.214286	0.988559	SRS014459
SRS014459.51275-T1-C	(E)-4-hydroxy tamoxifen O-b-D-glucuronide	0.0937503	-0.678571	0.986364	SRS014459
SRS014459.51275-T1-C	N-Desmethyl-4-hydroxytamoxifen b-D-glucuronide (E/Z mixture)	0.293934	-0.464286	0.988559	SRS014459
SRS014459.61900-T1-C	(E)-4-hydroxy tamoxifen O-b-D-glucuronide	0.701658	-0.178571	0.988559	SRS014459
SRS014459.61900-T1-C	N-Desmethyl-4-hydroxytamoxifen b-D-glucuronide (E/Z mixture)	0.588724	0.25	0.988559	SRS014459
SRS014459.76249-T1-C	(E)-4-hydroxy tamoxifen O-b-D-glucuronide	0.819151	-0.107143	0.988559	SRS014459
SRS014459.76249-T1-C	N-Desmethyl-4-hydroxytamoxifen b-D-glucuronide (E/Z mixture)	0.383317	0.392857	0.988559	SRS014459
SRS014459.81732-T1-C	(E)-4-hydroxy tamoxifen O-b-D-glucuronide	0.644512	-0.214286	0.988559	SRS014459
SRS014459.81732-T1-C	N-Desmethyl-4-hydroxytamoxifen b-D-glucuronide (E/Z mixture)	0.534509	0.285714	0.988559	SRS014459
SRS014459.8791-T1-C	(E)-4-hydroxy tamoxifen O-b-D-glucuronide	0.879048	0.0714286	0.988559	SRS014459
SRS014459.8791-T1-C	N-Desmethyl-4-hydroxytamoxifen b-D-glucuronide (E/Z mixture)	0.337368	0.428571	0.988559	SRS014459
SRS014459.88202-T1-C	(E)-4-hydroxy tamoxifen O-b-D-glucuronide	0.518477	-0.2965	0.988559	SRS014459
SRS014459.88202-T1-C	N-Desmethyl-4-hydroxytamoxifen b-D-glucuronide (E/Z mixture)	0.874507	-0.0741249	0.988559	SRS014459
SRS014613.10096-T1-C	(E)-4-hydroxy tamoxifen O-b-D-glucuronide	0.293934	0.464286	0.988559	SRS014613
SRS014613.10096-T1-C	N-Desmethyl-4-hydroxytamoxifen b-D-glucuronide (E/Z mixture)	0.939408	0.0357143	0.988559	SRS014613
SRS014613.1036-T1-C	(E)-4-hydroxy tamoxifen O-b-D-glucuronide	0.383317	-0.392857	0.988559	SRS014613
SRS014613.1036-T1-C	N-Desmethyl-4-hydroxytamoxifen b-D-glucuronide (E/Z mixture)	0.701658	0.178571	0.988559	SRS014613
SRS014613.1098-T1-C	(E)-4-hydroxy tamoxifen O-b-D-glucuronide	0.534509	-0.285714	0.988559	SRS014613
SRS014613.1098-T1-C	N-Desmethyl-4-hydroxytamoxifen b-D-glucuronide (E/Z mixture)	0.879048	0.0714286	0.988559	SRS014613
SRS014613.15556-T1-C	(E)-4-hydroxy tamoxifen O-b-D-glucuronide	0.0937503	-0.678571	0.986364	SRS014613
SRS014613.15556-T1-C	N-Desmethyl-4-hydroxytamoxifen b-D-glucuronide (E/Z mixture)	0.482072	-0.321429	0.988559	SRS014613
SRS014613.168625-T1-C	(E)-4-hydroxy tamoxifen O-b-D-glucuronide	0.101618	-0.667124	0.986364	SRS014613
SRS014613.168625-T1-C	N-Desmethyl-4-hydroxytamoxifen b-D-glucuronide (E/Z mixture)	0.232754	-0.518875	0.988559	SRS014613
SRS014613.17084-T1-C	(E)-4-hydroxy tamoxifen O-b-D-glucuronide	0.759945	0.142857	0.988559	SRS014613
SRS014613.17084-T1-C	N-Desmethyl-4-hydroxytamoxifen b-D-glucuronide (E/Z mixture)	0.119392	-0.642857	0.986364	SRS014613
SRS014613.177411-T1-C	(E)-4-hydroxy tamoxifen O-b-D-glucuronide	0.148231	0.607143	0.986364	SRS014613
SRS014613.177411-T1-C	N-Desmethyl-4-hydroxytamoxifen b-D-glucuronide (E/Z mixture)	0.819151	-0.107143	0.988559	SRS014613
SRS014613.19043-T1-C	(E)-4-hydroxy tamoxifen O-b-D-glucuronide	0.504027	-0.306319	0.988559	SRS014613
SRS014613.19043-T1-C	N-Desmethyl-4-hydroxytamoxifen b-D-glucuronide (E/Z mixture)	0.355269	0.414431	0.988559	SRS014613
SRS014613.19481-T1-C	(E)-4-hydroxy tamoxifen O-b-D-glucuronide	1	0	1	SRS014613
SRS014613.19481-T1-C	N-Desmethyl-4-hydroxytamoxifen b-D-glucuronide (E/Z mixture)	0.0713436	0.714286	0.944772	SRS014613
SRS014613.38436-T1-C	(E)-4-hydroxy tamoxifen O-b-D-glucuronide	0.819151	0.107143	0.988559	SRS014613
SRS014613.38436-T1-C	N-Desmethyl-4-hydroxytamoxifen b-D-glucuronide (E/Z mixture)	0.701658	-0.178571	0.988559	SRS014613
SRS014613.38910-T1-C	(E)-4-hydroxy tamoxifen O-b-D-glucuronide	0.534509	-0.285714	0.988559	SRS014613
SRS014613.38910-T1-C	N-Desmethyl-4-hydroxytamoxifen b-D-glucuronide (E/Z mixture)	0.337368	0.428571	0.988559	SRS014613
SRS014613.55300-T1-C	(E)-4-hydroxy tamoxifen O-b-D-glucuronide	0.25317	-0.5	0.988559	SRS014613
SRS014613.55300-T1-C	N-Desmethyl-4-hydroxytamoxifen b-D-glucuronide (E/Z mixture)	0.644512	-0.214286	0.988559	SRS014613
SRS014613.55827-T1-C	(E)-4-hydroxy tamoxifen O-b-D-glucuronide	0.644512	-0.214286	0.988559	SRS014613
SRS014613.55827-T1-C	N-Desmethyl-4-hydroxytamoxifen b-D-glucuronide (E/Z mixture)	0.879048	0.0714286	0.988559	SRS014613
SRS014613.72367-T1-C	(E)-4-hydroxy tamoxifen O-b-D-glucuronide	0.939408	0.0357143	0.988559	SRS014613
SRS014613.72367-T1-C	N-Desmethyl-4-hydroxytamoxifen b-D-glucuronide (E/Z mixture)	0.148231	0.607143	0.986364	SRS014613
SRS014613.74312-T1-C	(E)-4-hydroxy tamoxifen O-b-D-glucuronide	0.701658	0.178571	0.988559	SRS014613
SRS014613.74312-T1-C	N-Desmethyl-4-hydroxytamoxifen b-D-glucuronide (E/Z mixture)	0.819151	0.107143	0.988559	SRS014613
SRS014613.79094-T1-C	(E)-4-hydroxy tamoxifen O-b-D-glucuronide	0.819151	0.107143	0.988559	SRS014613
SRS014613.79094-T1-C	N-Desmethyl-4-hydroxytamoxifen b-D-glucuronide (E/Z mixture)	0.0521814	0.75	0.818682	SRS014613
SRS014613.79413-T1-C	(E)-4-hydroxy tamoxifen O-b-D-glucuronide	0.477885	-0.324337	0.988559	SRS014613
SRS014613.79413-T1-C	N-Desmethyl-4-hydroxytamoxifen b-D-glucuronide (E/Z mixture)	0.530651	0.2883	0.988559	SRS014613
SRS014613.80387-T1-C	(E)-4-hydroxy tamoxifen O-b-D-glucuronide	0.819151	-0.107143	0.988559	SRS014613
SRS014613.80387-T1-C	N-Desmethyl-4-hydroxytamoxifen b-D-glucuronide (E/Z mixture)	0.293934	-0.464286	0.988559	SRS014613
SRS014683.132500-T1-C	(E)-4-hydroxy tamoxifen O-b-D-glucuronide	0.939408	0.0357143	0.988559	SRS014683
SRS014683.132500-T1-C	N-Desmethyl-4-hydroxytamoxifen b-D-glucuronide (E/Z mixture)	0.482072	-0.321429	0.988559	SRS014683
SRS014683.136460-T1-C	(E)-4-hydroxy tamoxifen O-b-D-glucuronide	0.482072	-0.321429	0.988559	SRS014683
SRS014683.136460-T1-C	N-Desmethyl-4-hydroxytamoxifen b-D-glucuronide (E/Z mixture)	0.148231	-0.607143	0.986364	SRS014683
SRS014683.144168-T1-C	(E)-4-hydroxy tamoxifen O-b-D-glucuronide	0.939408	0.0357143	0.988559	SRS014683
SRS014683.144168-T1-C	N-Desmethyl-4-hydroxytamoxifen b-D-glucuronide (E/Z mixture)	0.701658	0.178571	0.988559	SRS014683
SRS014683.144213-T1-C	(E)-4-hydroxy tamoxifen O-b-D-glucuronide	0.0211735	-0.828862	0.69112	SRS014683
SRS014683.144213-T1-C	N-Desmethyl-4-hydroxytamoxifen b-D-glucuronide (E/Z mixture)	0.248203	-0.504525	0.988559	SRS014683
SRS014683.14548-T1-C	(E)-4-hydroxy tamoxifen O-b-D-glucuronide	0.759945	-0.142857	0.988559	SRS014683
SRS014683.14548-T1-C	N-Desmethyl-4-hydroxytamoxifen b-D-glucuronide (E/Z mixture)	0.431611	-0.357143	0.988559	SRS014683
SRS014683.16862-T1-C	(E)-4-hydroxy tamoxifen O-b-D-glucuronide	0.180202	-0.571429	0.988559	SRS014683
SRS014683.16862-T1-C	N-Desmethyl-4-hydroxytamoxifen b-D-glucuronide (E/Z mixture)	0.644512	-0.214286	0.988559	SRS014683
SRS014683.25621-T1-C	(E)-4-hydroxy tamoxifen O-b-D-glucuronide	0.644512	-0.214286	0.988559	SRS014683
SRS014683.25621-T1-C	N-Desmethyl-4-hydroxytamoxifen b-D-glucuronide (E/Z mixture)	0.879048	0.0714286	0.988559	SRS014683
SRS014683.34037-T1-C	(E)-4-hydroxy tamoxifen O-b-D-glucuronide	0.759945	0.142857	0.988559	SRS014683
SRS014683.34037-T1-C	N-Desmethyl-4-hydroxytamoxifen b-D-glucuronide (E/Z mixture)	0.431611	0.357143	0.988559	SRS014683
SRS014683.38352-T1-C	(E)-4-hydroxy tamoxifen O-b-D-glucuronide	0.0521814	-0.75	0.818682	SRS014683
SRS014683.38352-T1-C	N-Desmethyl-4-hydroxytamoxifen b-D-glucuronide (E/Z mixture)	0.215217	-0.535714	0.988559	SRS014683
SRS014683.43590-T1-C	(E)-4-hydroxy tamoxifen O-b-D-glucuronide	0.00490163	-0.906327	0.468281	SRS014683
SRS014683.43590-T1-C	N-Desmethyl-4-hydroxytamoxifen b-D-glucuronide (E/Z mixture)	0.800709	-0.118217	0.988559	SRS014683
SRS014683.46562-T1-C	(E)-4-hydroxy tamoxifen O-b-D-glucuronide	0.819151	0.107143	0.988559	SRS014683
SRS014683.46562-T1-C	N-Desmethyl-4-hydroxytamoxifen b-D-glucuronide (E/Z mixture)	0.0521814	0.75	0.818682	SRS014683
SRS014683.51152-T1-C	(E)-4-hydroxy tamoxifen O-b-D-glucuronide	0.518477	0.2965	0.988559	SRS014683
SRS014683.51152-T1-C	N-Desmethyl-4-hydroxytamoxifen b-D-glucuronide (E/Z mixture)	0.874507	0.0741249	0.988559	SRS014683
SRS014683.54335-T1-C	(E)-4-hydroxy tamoxifen O-b-D-glucuronide	0.534509	-0.285714	0.988559	SRS014683
SRS014683.54335-T1-C	N-Desmethyl-4-hydroxytamoxifen b-D-glucuronide (E/Z mixture)	0.879048	0.0714286	0.988559	SRS014683
SRS014683.56314-T1-C	(E)-4-hydroxy tamoxifen O-b-D-glucuronide	0.939408	0.0357143	0.988559	SRS014683
SRS014683.56314-T1-C	N-Desmethyl-4-hydroxytamoxifen b-D-glucuronide (E/Z mixture)	0.148231	0.607143	0.986364	SRS014683
SRS014683.63518-T1-C	(E)-4-hydroxy tamoxifen O-b-D-glucuronide	0.939408	0.0357143	0.988559	SRS014683
SRS014683.63518-T1-C	N-Desmethyl-4-hydroxytamoxifen b-D-glucuronide (E/Z mixture)	0.148231	0.607143	0.986364	SRS014683
SRS014683.68544-T1-C	(E)-4-hydroxy tamoxifen O-b-D-glucuronide	0.644512	-0.214286	0.988559	SRS014683
SRS014683.68544-T1-C	N-Desmethyl-4-hydroxytamoxifen b-D-glucuronide (E/Z mixture)	0.759945	-0.142857	0.988559	SRS014683
SRS014683.7325-T1-C	(E)-4-hydroxy tamoxifen O-b-D-glucuronide	0.25317	-0.5	0.988559	SRS014683
SRS014683.7325-T1-C	N-Desmethyl-4-hydroxytamoxifen b-D-glucuronide (E/Z mixture)	0.644512	-0.214286	0.988559	SRS014683
SRS014683.79284-T1-C	(E)-4-hydroxy tamoxifen O-b-D-glucuronide	0.879048	-0.0714286	0.988559	SRS014683
SRS014683.79284-T1-C	N-Desmethyl-4-hydroxytamoxifen b-D-glucuronide (E/Z mixture)	0.879048	0.0714286	0.988559	SRS014683
SRS014683.88711-T1-C	(E)-4-hydroxy tamoxifen O-b-D-glucuronide	0.819151	-0.107143	0.988559	SRS014683
SRS014683.88711-T1-C	N-Desmethyl-4-hydroxytamoxifen b-D-glucuronide (E/Z mixture)	0.293934	-0.464286	0.988559	SRS014683
SRS014923.103535-T1-C	(E)-4-hydroxy tamoxifen O-b-D-glucuronide	0.937124	-0.0370625	0.988559	SRS014923
SRS014923.103535-T1-C	N-Desmethyl-4-hydroxytamoxifen b-D-glucuronide (E/Z mixture)	0.464697	0.333562	0.988559	SRS014923
SRS014923.113810-T1-C	(E)-4-hydroxy tamoxifen O-b-D-glucuronide	0.644512	-0.214286	0.988559	SRS014923
SRS014923.113810-T1-C	N-Desmethyl-4-hydroxytamoxifen b-D-glucuronide (E/Z mixture)	0.879048	0.0714286	0.988559	SRS014923
SRS014923.1295-T1-C	(E)-4-hydroxy tamoxifen O-b-D-glucuronide	0.160522	0.592999	0.988559	SRS014923
SRS014923.1295-T1-C	N-Desmethyl-4-hydroxytamoxifen b-D-glucuronide (E/Z mixture)	0.00733943	0.889499	0.623269	SRS014923
SRS014923.24782-T1-C	(E)-4-hydroxy tamoxifen O-b-D-glucuronide	0.759945	0.142857	0.988559	SRS014923
SRS014923.24782-T1-C	N-Desmethyl-4-hydroxytamoxifen b-D-glucuronide (E/Z mixture)	0.431611	0.357143	0.988559	SRS014923
SRS014923.260773-T1-C	(E)-4-hydroxy tamoxifen O-b-D-glucuronide	0.143811	-0.612372	0.986364	SRS014923
SRS014923.260773-T1-C	N-Desmethyl-4-hydroxytamoxifen b-D-glucuronide (E/Z mixture)	0.660642	0.204124	0.988559	SRS014923
SRS014923.274325-T1-C	(E)-4-hydroxy tamoxifen O-b-D-glucuronide	0.195022	-0.555937	0.988559	SRS014923
SRS014923.274325-T1-C	N-Desmethyl-4-hydroxytamoxifen b-D-glucuronide (E/Z mixture)	0.464697	0.333562	0.988559	SRS014923
SRS014923.28430-T1-C	(E)-4-hydroxy tamoxifen O-b-D-glucuronide	0.215217	-0.535714	0.988559	SRS014923
SRS014923.28430-T1-C	N-Desmethyl-4-hydroxytamoxifen b-D-glucuronide (E/Z mixture)	0.939408	-0.0357143	0.988559	SRS014923
SRS014923.285846-T1-C	(E)-4-hydroxy tamoxifen O-b-D-glucuronide	0.143811	-0.612372	0.986364	SRS014923
SRS014923.285846-T1-C	N-Desmethyl-4-hydroxytamoxifen b-D-glucuronide (E/Z mixture)	0.660642	0.204124	0.988559	SRS014923
SRS014923.286107-T1-C	(E)-4-hydroxy tamoxifen O-b-D-glucuronide	0.383317	-0.392857	0.988559	SRS014923
SRS014923.286107-T1-C	N-Desmethyl-4-hydroxytamoxifen b-D-glucuronide (E/Z mixture)	0.701658	0.178571	0.988559	SRS014923
SRS014923.293414-T1-C	(E)-4-hydroxy tamoxifen O-b-D-glucuronide	1	0	1	SRS014923
SRS014923.293414-T1-C	N-Desmethyl-4-hydroxytamoxifen b-D-glucuronide (E/Z mixture)	0.0713436	0.714286	0.944772	SRS014923
SRS014923.294176-T1-C	(E)-4-hydroxy tamoxifen O-b-D-glucuronide	0.431611	0.357143	0.988559	SRS014923
SRS014923.294176-T1-C	N-Desmethyl-4-hydroxytamoxifen b-D-glucuronide (E/Z mixture)	0.879048	0.0714286	0.988559	SRS014923
SRS014923.300030-T1-C	(E)-4-hydroxy tamoxifen O-b-D-glucuronide	0.482072	0.321429	0.988559	SRS014923
SRS014923.300030-T1-C	N-Desmethyl-4-hydroxytamoxifen b-D-glucuronide (E/Z mixture)	0.701658	0.178571	0.988559	SRS014923
SRS014923.307745-T1-C	(E)-4-hydroxy tamoxifen O-b-D-glucuronide	1	0	1	SRS014923
SRS014923.307745-T1-C	N-Desmethyl-4-hydroxytamoxifen b-D-glucuronide (E/Z mixture)	0.534509	0.285714	0.988559	SRS014923
SRS014923.33976-T1-C	(E)-4-hydroxy tamoxifen O-b-D-glucuronide	0.534509	-0.285714	0.988559	SRS014923
SRS014923.33976-T1-C	N-Desmethyl-4-hydroxytamoxifen b-D-glucuronide (E/Z mixture)	0.879048	0.0714286	0.988559	SRS014923
SRS014923.34218-T1-C	(E)-4-hydroxy tamoxifen O-b-D-glucuronide	0.939408	-0.0357143	0.988559	SRS014923
SRS014923.34218-T1-C	N-Desmethyl-4-hydroxytamoxifen b-D-glucuronide (E/Z mixture)	0.939408	0.0357143	0.988559	SRS014923
SRS014923.35312-T1-C	(E)-4-hydroxy tamoxifen O-b-D-glucuronide	0.939408	0.0357143	0.988559	SRS014923
SRS014923.35312-T1-C	N-Desmethyl-4-hydroxytamoxifen b-D-glucuronide (E/Z mixture)	0.701658	0.178571	0.988559	SRS014923
SRS014923.3858-T1-C	(E)-4-hydroxy tamoxifen O-b-D-glucuronide	0.819151	-0.107143	0.988559	SRS014923
SRS014923.3858-T1-C	N-Desmethyl-4-hydroxytamoxifen b-D-glucuronide (E/Z mixture)	0.701658	-0.178571	0.988559	SRS014923
SRS014923.40743-T1-C	(E)-4-hydroxy tamoxifen O-b-D-glucuronide	0.482072	0.321429	0.988559	SRS014923
SRS014923.40743-T1-C	N-Desmethyl-4-hydroxytamoxifen b-D-glucuronide (E/Z mixture)	0.819151	0.107143	0.988559	SRS014923
SRS014923.41481-T1-C	(E)-4-hydroxy tamoxifen O-b-D-glucuronide	0.644512	-0.214286	0.988559	SRS014923
SRS014923.41481-T1-C	N-Desmethyl-4-hydroxytamoxifen b-D-glucuronide (E/Z mixture)	0.759945	-0.142857	0.988559	SRS014923
SRS014923.75542-T1-C	(E)-4-hydroxy tamoxifen O-b-D-glucuronide	0.534509	0.285714	0.988559	SRS014923
SRS014923.75542-T1-C	N-Desmethyl-4-hydroxytamoxifen b-D-glucuronide (E/Z mixture)	0.337368	-0.428571	0.988559	SRS014923
SRS014979.181513-T1-C	(E)-4-hydroxy tamoxifen O-b-D-glucuronide	0.879048	0.0714286	0.988559	SRS014979
SRS014979.181513-T1-C	N-Desmethyl-4-hydroxytamoxifen b-D-glucuronide (E/Z mixture)	0.180202	0.571429	0.988559	SRS014979
SRS014979.225524-T1-C	(E)-4-hydroxy tamoxifen O-b-D-glucuronide	0.372769	-0.400892	0.988559	SRS014979
SRS014979.225524-T1-C	N-Desmethyl-4-hydroxytamoxifen b-D-glucuronide (E/Z mixture)	0.63121	-0.222718	0.988559	SRS014979
SRS014979.227645-T1-C	(E)-4-hydroxy tamoxifen O-b-D-glucuronide	1	0	1	SRS014979
SRS014979.227645-T1-C	N-Desmethyl-4-hydroxytamoxifen b-D-glucuronide (E/Z mixture)	0.631749	0.222375	0.988559	SRS014979
SRS014979.236553-T1-C	(E)-4-hydroxy tamoxifen O-b-D-glucuronide	0.482072	-0.321429	0.988559	SRS014979
SRS014979.236553-T1-C	N-Desmethyl-4-hydroxytamoxifen b-D-glucuronide (E/Z mixture)	0.148231	-0.607143	0.986364	SRS014979
SRS014979.27142-T1-C	(E)-4-hydroxy tamoxifen O-b-D-glucuronide	0.879048	0.0714286	0.988559	SRS014979
SRS014979.27142-T1-C	N-Desmethyl-4-hydroxytamoxifen b-D-glucuronide (E/Z mixture)	0.644512	0.214286	0.988559	SRS014979
SRS014979.35661-T1-C	(E)-4-hydroxy tamoxifen O-b-D-glucuronide	0.534509	-0.285714	0.988559	SRS014979
SRS014979.35661-T1-C	N-Desmethyl-4-hydroxytamoxifen b-D-glucuronide (E/Z mixture)	0.534509	-0.285714	0.988559	SRS014979
SRS014979.3671-T1-C	(E)-4-hydroxy tamoxifen O-b-D-glucuronide	0.879048	0.0714286	0.988559	SRS014979
SRS014979.3671-T1-C	N-Desmethyl-4-hydroxytamoxifen b-D-glucuronide (E/Z mixture)	0.879048	0.0714286	0.988559	SRS014979
SRS014979.44088-T1-C	(E)-4-hydroxy tamoxifen O-b-D-glucuronide	0.75108	-0.14825	0.988559	SRS014979
SRS014979.44088-T1-C	N-Desmethyl-4-hydroxytamoxifen b-D-glucuronide (E/Z mixture)	1	0	1	SRS014979
SRS014979.5261-T1-C	(E)-4-hydroxy tamoxifen O-b-D-glucuronide	0.215217	-0.535714	0.988559	SRS014979
SRS014979.5261-T1-C	N-Desmethyl-4-hydroxytamoxifen b-D-glucuronide (E/Z mixture)	0.588724	0.25	0.988559	SRS014979
SRS014979.62092-T1-C	(E)-4-hydroxy tamoxifen O-b-D-glucuronide	0.879048	0.0714286	0.988559	SRS014979
SRS014979.62092-T1-C	N-Desmethyl-4-hydroxytamoxifen b-D-glucuronide (E/Z mixture)	0.879048	0.0714286	0.988559	SRS014979
SRS014979.74770-T1-C	(E)-4-hydroxy tamoxifen O-b-D-glucuronide	0.879048	-0.0714286	0.988559	SRS014979
SRS014979.74770-T1-C	N-Desmethyl-4-hydroxytamoxifen b-D-glucuronide (E/Z mixture)	0.759945	-0.142857	0.988559	SRS014979
SRS014979.87084-T1-C	(E)-4-hydroxy tamoxifen O-b-D-glucuronide	0.775162	0.133631	0.988559	SRS014979
SRS014979.87084-T1-C	N-Desmethyl-4-hydroxytamoxifen b-D-glucuronide (E/Z mixture)	0.100897	0.668153	0.986364	SRS014979
SRS014979.8989-T1-C	(E)-4-hydroxy tamoxifen O-b-D-glucuronide	0.431611	0.357143	0.988559	SRS014979
SRS014979.8989-T1-C	N-Desmethyl-4-hydroxytamoxifen b-D-glucuronide (E/Z mixture)	0.759945	-0.142857	0.988559	SRS014979
SRS015065.106127-T1-C	(E)-4-hydroxy tamoxifen O-b-D-glucuronide	0.701658	-0.178571	0.988559	SRS015065
SRS015065.106127-T1-C	N-Desmethyl-4-hydroxytamoxifen b-D-glucuronide (E/Z mixture)	0.939408	0.0357143	0.988559	SRS015065
SRS015065.106610-T1-C	(E)-4-hydroxy tamoxifen O-b-D-glucuronide	0.431611	-0.357143	0.988559	SRS015065
SRS015065.106610-T1-C	N-Desmethyl-4-hydroxytamoxifen b-D-glucuronide (E/Z mixture)	0.879048	0.0714286	0.988559	SRS015065
SRS015065.11268-T1-C	(E)-4-hydroxy tamoxifen O-b-D-glucuronide	0.939408	0.0357143	0.988559	SRS015065
SRS015065.11268-T1-C	N-Desmethyl-4-hydroxytamoxifen b-D-glucuronide (E/Z mixture)	0.701658	0.178571	0.988559	SRS015065
SRS015065.113313-T1-C	(E)-4-hydroxy tamoxifen O-b-D-glucuronide	0.644512	-0.214286	0.988559	SRS015065
SRS015065.113313-T1-C	N-Desmethyl-4-hydroxytamoxifen b-D-glucuronide (E/Z mixture)	0.25317	-0.5	0.988559	SRS015065
SRS015065.15665-T1-C	(E)-4-hydroxy tamoxifen O-b-D-glucuronide	0.431611	-0.357143	0.988559	SRS015065
SRS015065.15665-T1-C	N-Desmethyl-4-hydroxytamoxifen b-D-glucuronide (E/Z mixture)	0.879048	0.0714286	0.988559	SRS015065
SRS015065.20422-T1-C	(E)-4-hydroxy tamoxifen O-b-D-glucuronide	0.25317	-0.5	0.988559	SRS015065
SRS015065.20422-T1-C	N-Desmethyl-4-hydroxytamoxifen b-D-glucuronide (E/Z mixture)	0.644512	-0.214286	0.988559	SRS015065
SRS015065.245958-T1-C	(E)-4-hydroxy tamoxifen O-b-D-glucuronide	0.613155	-0.234244	0.988559	SRS015065
SRS015065.245958-T1-C	N-Desmethyl-4-hydroxytamoxifen b-D-glucuronide (E/Z mixture)	0.192453	-0.558581	0.988559	SRS015065
SRS015065.258889-T1-C	(E)-4-hydroxy tamoxifen O-b-D-glucuronide	0.482072	-0.321429	0.988559	SRS015065
SRS015065.258889-T1-C	N-Desmethyl-4-hydroxytamoxifen b-D-glucuronide (E/Z mixture)	0.148231	-0.607143	0.986364	SRS015065
SRS015065.265557-T1-C	(E)-4-hydroxy tamoxifen O-b-D-glucuronide	0.819151	0.107143	0.988559	SRS015065
SRS015065.265557-T1-C	N-Desmethyl-4-hydroxytamoxifen b-D-glucuronide (E/Z mixture)	0.0521814	0.75	0.818682	SRS015065
SRS015065.265867-T1-C	(E)-4-hydroxy tamoxifen O-b-D-glucuronide	0.879048	-0.0714286	0.988559	SRS015065
SRS015065.265867-T1-C	N-Desmethyl-4-hydroxytamoxifen b-D-glucuronide (E/Z mixture)	1	0	1	SRS015065
SRS015065.268817-T1-C	(E)-4-hydroxy tamoxifen O-b-D-glucuronide	0.477885	-0.324337	0.988559	SRS015065
SRS015065.268817-T1-C	N-Desmethyl-4-hydroxytamoxifen b-D-glucuronide (E/Z mixture)	0.530651	0.2883	0.988559	SRS015065
SRS015065.274371-T1-C	(E)-4-hydroxy tamoxifen O-b-D-glucuronide	0.293934	-0.464286	0.988559	SRS015065
SRS015065.274371-T1-C	N-Desmethyl-4-hydroxytamoxifen b-D-glucuronide (E/Z mixture)	0.819151	0.107143	0.988559	SRS015065
SRS015065.35484-T1-C	(E)-4-hydroxy tamoxifen O-b-D-glucuronide	0.701658	-0.178571	0.988559	SRS015065
SRS015065.35484-T1-C	N-Desmethyl-4-hydroxytamoxifen b-D-glucuronide (E/Z mixture)	0.588724	0.25	0.988559	SRS015065
SRS015065.35677-T1-C	(E)-4-hydroxy tamoxifen O-b-D-glucuronide	0.879048	0.0714286	0.988559	SRS015065
SRS015065.35677-T1-C	N-Desmethyl-4-hydroxytamoxifen b-D-glucuronide (E/Z mixture)	0.534509	-0.285714	0.988559	SRS015065
SRS015065.37650-T1-C	(E)-4-hydroxy tamoxifen O-b-D-glucuronide	0.759945	0.142857	0.988559	SRS015065
SRS015065.37650-T1-C	N-Desmethyl-4-hydroxytamoxifen b-D-glucuronide (E/Z mixture)	0.431611	0.357143	0.988559	SRS015065
SRS015065.4615-T1-C	(E)-4-hydroxy tamoxifen O-b-D-glucuronide	0.518477	-0.2965	0.988559	SRS015065
SRS015065.4615-T1-C	N-Desmethyl-4-hydroxytamoxifen b-D-glucuronide (E/Z mixture)	0.874507	-0.0741249	0.988559	SRS015065
SRS015065.4771-T1-C	(E)-4-hydroxy tamoxifen O-b-D-glucuronide	0.939408	0.0357143	0.988559	SRS015065
SRS015065.4771-T1-C	N-Desmethyl-4-hydroxytamoxifen b-D-glucuronide (E/Z mixture)	0.215217	0.535714	0.988559	SRS015065
SRS015065.48221-T1-C	(E)-4-hydroxy tamoxifen O-b-D-glucuronide	0.25317	-0.5	0.988559	SRS015065
SRS015065.48221-T1-C	N-Desmethyl-4-hydroxytamoxifen b-D-glucuronide (E/Z mixture)	0.644512	-0.214286	0.988559	SRS015065
SRS015065.66413-T1-C	(E)-4-hydroxy tamoxifen O-b-D-glucuronide	0.482072	0.321429	0.988559	SRS015065
SRS015065.66413-T1-C	N-Desmethyl-4-hydroxytamoxifen b-D-glucuronide (E/Z mixture)	0.482072	-0.321429	0.988559	SRS015065
SRS015065.66511-T1-C	(E)-4-hydroxy tamoxifen O-b-D-glucuronide	0.819151	-0.107143	0.988559	SRS015065
SRS015065.66511-T1-C	N-Desmethyl-4-hydroxytamoxifen b-D-glucuronide (E/Z mixture)	0.383317	0.392857	0.988559	SRS015065
SRS015065.69351-T1-C	(E)-4-hydroxy tamoxifen O-b-D-glucuronide	0.530651	-0.2883	0.988559	SRS015065
SRS015065.69351-T1-C	N-Desmethyl-4-hydroxytamoxifen b-D-glucuronide (E/Z mixture)	0.817533	-0.108112	0.988559	SRS015065
SRS015065.75439-T1-C	(E)-4-hydroxy tamoxifen O-b-D-glucuronide	0.644512	-0.214286	0.988559	SRS015065
SRS015065.75439-T1-C	N-Desmethyl-4-hydroxytamoxifen b-D-glucuronide (E/Z mixture)	0.879048	0.0714286	0.988559	SRS015065
SRS015065.77565-T1-C	(E)-4-hydroxy tamoxifen O-b-D-glucuronide	0.879048	0.0714286	0.988559	SRS015065
SRS015065.77565-T1-C	N-Desmethyl-4-hydroxytamoxifen b-D-glucuronide (E/Z mixture)	0.337368	0.428571	0.988559	SRS015065
SRS015065.8653-T1-C	(E)-4-hydroxy tamoxifen O-b-D-glucuronide	0.534509	-0.285714	0.988559	SRS015065
SRS015065.8653-T1-C	N-Desmethyl-4-hydroxytamoxifen b-D-glucuronide (E/Z mixture)	0.759945	0.142857	0.988559	SRS015065
SRS015133.16028-T1-C	(E)-4-hydroxy tamoxifen O-b-D-glucuronide	0.937124	-0.0370625	0.988559	SRS015133
SRS015133.16028-T1-C	N-Desmethyl-4-hydroxytamoxifen b-D-glucuronide (E/Z mixture)	0.937124	-0.0370625	0.988559	SRS015133
SRS015133.239135-T1-C	(E)-4-hydroxy tamoxifen O-b-D-glucuronide	0.25317	0.5	0.988559	SRS015133
SRS015133.239135-T1-C	N-Desmethyl-4-hydroxytamoxifen b-D-glucuronide (E/Z mixture)	0.00251947	0.928571	0.313728	SRS015133
SRS015133.241177-T1-C	(E)-4-hydroxy tamoxifen O-b-D-glucuronide	0.482072	-0.321429	0.988559	SRS015133
SRS015133.241177-T1-C	N-Desmethyl-4-hydroxytamoxifen b-D-glucuronide (E/Z mixture)	0.0937503	0.678571	0.986364	SRS015133
SRS015133.244409-T1-C	(E)-4-hydroxy tamoxifen O-b-D-glucuronide	0.383317	-0.392857	0.988559	SRS015133
SRS015133.244409-T1-C	N-Desmethyl-4-hydroxytamoxifen b-D-glucuronide (E/Z mixture)	0.701658	0.178571	0.988559	SRS015133
SRS015133.30974-T1-C	(E)-4-hydroxy tamoxifen O-b-D-glucuronide	0.25317	-0.5	0.988559	SRS015133
SRS015133.30974-T1-C	N-Desmethyl-4-hydroxytamoxifen b-D-glucuronide (E/Z mixture)	0.119392	-0.642857	0.986364	SRS015133
SRS015133.3965-T1-C	(E)-4-hydroxy tamoxifen O-b-D-glucuronide	0.215217	-0.535714	0.988559	SRS015133
SRS015133.3965-T1-C	N-Desmethyl-4-hydroxytamoxifen b-D-glucuronide (E/Z mixture)	0.588724	0.25	0.988559	SRS015133
SRS015133.50486-T1-C	(E)-4-hydroxy tamoxifen O-b-D-glucuronide	0.100897	-0.668153	0.986364	SRS015133
SRS015133.50486-T1-C	N-Desmethyl-4-hydroxytamoxifen b-D-glucuronide (E/Z mixture)	0.63121	-0.222718	0.988559	SRS015133
SRS015133.63999-T1-C	(E)-4-hydroxy tamoxifen O-b-D-glucuronide	0.431611	-0.357143	0.988559	SRS015133
SRS015133.63999-T1-C	N-Desmethyl-4-hydroxytamoxifen b-D-glucuronide (E/Z mixture)	0.879048	0.0714286	0.988559	SRS015133
SRS015133.64024-T1-C	(E)-4-hydroxy tamoxifen O-b-D-glucuronide	0.431611	-0.357143	0.988559	SRS015133
SRS015133.64024-T1-C	N-Desmethyl-4-hydroxytamoxifen b-D-glucuronide (E/Z mixture)	0.879048	0.0714286	0.988559	SRS015133
SRS015133.79731-T1-C	(E)-4-hydroxy tamoxifen O-b-D-glucuronide	0.180202	-0.571429	0.988559	SRS015133
SRS015133.79731-T1-C	N-Desmethyl-4-hydroxytamoxifen b-D-glucuronide (E/Z mixture)	1	0	1	SRS015133
SRS015133.85834-T1-C	(E)-4-hydroxy tamoxifen O-b-D-glucuronide	0.701658	0.178571	0.988559	SRS015133
SRS015133.85834-T1-C	N-Desmethyl-4-hydroxytamoxifen b-D-glucuronide (E/Z mixture)	0.939408	-0.0357143	0.988559	SRS015133
SRS015190.128166-T1-C	(E)-4-hydroxy tamoxifen O-b-D-glucuronide	1	0	1	SRS015190
SRS015190.128166-T1-C	N-Desmethyl-4-hydroxytamoxifen b-D-glucuronide (E/Z mixture)	0.337368	0.428571	0.988559	SRS015190
SRS015190.132517-T1-C	(E)-4-hydroxy tamoxifen O-b-D-glucuronide	0.63121	-0.222718	0.988559	SRS015190
SRS015190.132517-T1-C	N-Desmethyl-4-hydroxytamoxifen b-D-glucuronide (E/Z mixture)	0.924456	-0.0445435	0.988559	SRS015190
SRS015190.140162-T1-C	(E)-4-hydroxy tamoxifen O-b-D-glucuronide	0.7283	0.162169	0.988559	SRS015190
SRS015190.140162-T1-C	N-Desmethyl-4-hydroxytamoxifen b-D-glucuronide (E/Z mixture)	0.0578585	0.738769	0.881889	SRS015190
SRS015190.16570-T1-C	(E)-4-hydroxy tamoxifen O-b-D-glucuronide	0.530651	-0.2883	0.988559	SRS015190
SRS015190.16570-T1-C	N-Desmethyl-4-hydroxytamoxifen b-D-glucuronide (E/Z mixture)	0.817533	-0.108112	0.988559	SRS015190
SRS015190.18039-T1-C	(E)-4-hydroxy tamoxifen O-b-D-glucuronide	0.192453	-0.558581	0.988559	SRS015190
SRS015190.18039-T1-C	N-Desmethyl-4-hydroxytamoxifen b-D-glucuronide (E/Z mixture)	0.228878	-0.522544	0.988559	SRS015190
SRS015190.29738-T1-C	(E)-4-hydroxy tamoxifen O-b-D-glucuronide	0.759945	-0.142857	0.988559	SRS015190
SRS015190.29738-T1-C	N-Desmethyl-4-hydroxytamoxifen b-D-glucuronide (E/Z mixture)	0.879048	-0.0714286	0.988559	SRS015190
SRS015190.3236-T1-C	(E)-4-hydroxy tamoxifen O-b-D-glucuronide	0.534509	-0.285714	0.988559	SRS015190
SRS015190.3236-T1-C	N-Desmethyl-4-hydroxytamoxifen b-D-glucuronide (E/Z mixture)	0.879048	0.0714286	0.988559	SRS015190
SRS015190.42469-T1-C	(E)-4-hydroxy tamoxifen O-b-D-glucuronide	0.966558	-0.0197028	1	SRS015190
SRS015190.42469-T1-C	N-Desmethyl-4-hydroxytamoxifen b-D-glucuronide (E/Z mixture)	0.966558	0.0197028	1	SRS015190
SRS015190.45481-T1-C	(E)-4-hydroxy tamoxifen O-b-D-glucuronide	0.232754	-0.518875	0.988559	SRS015190
SRS015190.45481-T1-C	N-Desmethyl-4-hydroxytamoxifen b-D-glucuronide (E/Z mixture)	0.413116	-0.370625	0.988559	SRS015190
SRS015190.51659-T1-C	(E)-4-hydroxy tamoxifen O-b-D-glucuronide	0.644512	-0.214286	0.988559	SRS015190
SRS015190.51659-T1-C	N-Desmethyl-4-hydroxytamoxifen b-D-glucuronide (E/Z mixture)	0.879048	0.0714286	0.988559	SRS015190
SRS015190.524-T1-C	(E)-4-hydroxy tamoxifen O-b-D-glucuronide	0.701658	-0.178571	0.988559	SRS015190
SRS015190.524-T1-C	N-Desmethyl-4-hydroxytamoxifen b-D-glucuronide (E/Z mixture)	0.215217	-0.535714	0.988559	SRS015190
SRS015190.67577-T1-C	(E)-4-hydroxy tamoxifen O-b-D-glucuronide	0.25317	0.5	0.988559	SRS015190
SRS015190.67577-T1-C	N-Desmethyl-4-hydroxytamoxifen b-D-glucuronide (E/Z mixture)	0.00251947	0.928571	0.313728	SRS015190
SRS015190.73379-T1-C	(E)-4-hydroxy tamoxifen O-b-D-glucuronide	0.337368	-0.428571	0.988559	SRS015190
SRS015190.73379-T1-C	N-Desmethyl-4-hydroxytamoxifen b-D-glucuronide (E/Z mixture)	0.644512	-0.214286	0.988559	SRS015190
SRS015190.77066-T1-C	(E)-4-hydroxy tamoxifen O-b-D-glucuronide	0.701658	-0.178571	0.988559	SRS015190
SRS015190.77066-T1-C	N-Desmethyl-4-hydroxytamoxifen b-D-glucuronide (E/Z mixture)	0.939408	0.0357143	0.988559	SRS015190
SRS015190.8785-T1-C	(E)-4-hydroxy tamoxifen O-b-D-glucuronide	0.701658	0.178571	0.988559	SRS015190
SRS015190.8785-T1-C	N-Desmethyl-4-hydroxytamoxifen b-D-glucuronide (E/Z mixture)	0.0937503	0.678571	0.986364	SRS015190
SRS015217.100368-T1-C	(E)-4-hydroxy tamoxifen O-b-D-glucuronide	0.644512	-0.214286	0.988559	SRS015217
SRS015217.100368-T1-C	N-Desmethyl-4-hydroxytamoxifen b-D-glucuronide (E/Z mixture)	0.644512	0.214286	0.988559	SRS015217
SRS015217.11766-T1-C	(E)-4-hydroxy tamoxifen O-b-D-glucuronide	0.879048	-0.0714286	0.988559	SRS015217
SRS015217.11766-T1-C	N-Desmethyl-4-hydroxytamoxifen b-D-glucuronide (E/Z mixture)	0.759945	0.142857	0.988559	SRS015217
SRS015217.18259-T1-C	(E)-4-hydroxy tamoxifen O-b-D-glucuronide	0.939408	0.0357143	0.988559	SRS015217
SRS015217.18259-T1-C	N-Desmethyl-4-hydroxytamoxifen b-D-glucuronide (E/Z mixture)	0.482072	-0.321429	0.988559	SRS015217
SRS015217.229301-T1-C	(E)-4-hydroxy tamoxifen O-b-D-glucuronide	0.759945	0.142857	0.988559	SRS015217
SRS015217.229301-T1-C	N-Desmethyl-4-hydroxytamoxifen b-D-glucuronide (E/Z mixture)	1	0	1	SRS015217
SRS015217.234935-T1-C	(E)-4-hydroxy tamoxifen O-b-D-glucuronide	0.759945	0.142857	0.988559	SRS015217
SRS015217.234935-T1-C	N-Desmethyl-4-hydroxytamoxifen b-D-glucuronide (E/Z mixture)	0.119392	-0.642857	0.986364	SRS015217
SRS015217.237970-T1-C	(E)-4-hydroxy tamoxifen O-b-D-glucuronide	0.759945	-0.142857	0.988559	SRS015217
SRS015217.237970-T1-C	N-Desmethyl-4-hydroxytamoxifen b-D-glucuronide (E/Z mixture)	0.759945	0.142857	0.988559	SRS015217
SRS015217.241372-T1-C	(E)-4-hydroxy tamoxifen O-b-D-glucuronide	0.819151	-0.107143	0.988559	SRS015217
SRS015217.241372-T1-C	N-Desmethyl-4-hydroxytamoxifen b-D-glucuronide (E/Z mixture)	0.293934	-0.464286	0.988559	SRS015217
SRS015217.31230-T1-C	(E)-4-hydroxy tamoxifen O-b-D-glucuronide	0.939408	-0.0357143	0.988559	SRS015217
SRS015217.31230-T1-C	N-Desmethyl-4-hydroxytamoxifen b-D-glucuronide (E/Z mixture)	0.215217	-0.535714	0.988559	SRS015217
SRS015217.45880-T1-C	(E)-4-hydroxy tamoxifen O-b-D-glucuronide	0.701658	-0.178571	0.988559	SRS015217
SRS015217.45880-T1-C	N-Desmethyl-4-hydroxytamoxifen b-D-glucuronide (E/Z mixture)	0.588724	0.25	0.988559	SRS015217
SRS015217.48076-T1-C	(E)-4-hydroxy tamoxifen O-b-D-glucuronide	0.33127	-0.433461	0.988559	SRS015217
SRS015217.48076-T1-C	N-Desmethyl-4-hydroxytamoxifen b-D-glucuronide (E/Z mixture)	0.099684	-0.669894	0.986364	SRS015217
SRS015217.6250-T1-C	(E)-4-hydroxy tamoxifen O-b-D-glucuronide	0.939408	0.0357143	0.988559	SRS015217
SRS015217.6250-T1-C	N-Desmethyl-4-hydroxytamoxifen b-D-glucuronide (E/Z mixture)	0.148231	0.607143	0.986364	SRS015217
SRS015217.63832-T1-C	(E)-4-hydroxy tamoxifen O-b-D-glucuronide	0.337368	0.428571	0.988559	SRS015217
SRS015217.63832-T1-C	N-Desmethyl-4-hydroxytamoxifen b-D-glucuronide (E/Z mixture)	0.0713436	0.714286	0.944772	SRS015217
SRS015217.6916-T1-C	(E)-4-hydroxy tamoxifen O-b-D-glucuronide	0.939408	0.0357143	0.988559	SRS015217
SRS015217.6916-T1-C	N-Desmethyl-4-hydroxytamoxifen b-D-glucuronide (E/Z mixture)	0.701658	0.178571	0.988559	SRS015217
SRS015217.71323-T1-C	(E)-4-hydroxy tamoxifen O-b-D-glucuronide	0.119392	-0.642857	0.986364	SRS015217
SRS015217.71323-T1-C	N-Desmethyl-4-hydroxytamoxifen b-D-glucuronide (E/Z mixture)	0.0362385	-0.785714	0.772413	SRS015217
SRS015217.92661-T1-C	(E)-4-hydroxy tamoxifen O-b-D-glucuronide	0.759945	0.142857	0.988559	SRS015217
SRS015217.92661-T1-C	N-Desmethyl-4-hydroxytamoxifen b-D-glucuronide (E/Z mixture)	1	0	1	SRS015217
SRS015217.96449-T1-C	(E)-4-hydroxy tamoxifen O-b-D-glucuronide	0.644512	0.214286	0.988559	SRS015217
SRS015217.96449-T1-C	N-Desmethyl-4-hydroxytamoxifen b-D-glucuronide (E/Z mixture)	0.644512	-0.214286	0.988559	SRS015217
SRS015217.97161-T1-C	(E)-4-hydroxy tamoxifen O-b-D-glucuronide	1	0	1	SRS015217
SRS015217.97161-T1-C	N-Desmethyl-4-hydroxytamoxifen b-D-glucuronide (E/Z mixture)	0.879048	0.0714286	0.988559	SRS015217
SRS015264.131029-T1-C	(E)-4-hydroxy tamoxifen O-b-D-glucuronide	0.482072	0.321429	0.988559	SRS015264
SRS015264.131029-T1-C	N-Desmethyl-4-hydroxytamoxifen b-D-glucuronide (E/Z mixture)	0.482072	-0.321429	0.988559	SRS015264
SRS015264.139063-T1-C	(E)-4-hydroxy tamoxifen O-b-D-glucuronide	0.759945	0.142857	0.988559	SRS015264
SRS015264.139063-T1-C	N-Desmethyl-4-hydroxytamoxifen b-D-glucuronide (E/Z mixture)	0.0713436	0.714286	0.944772	SRS015264
SRS015264.155029-T1-C	(E)-4-hydroxy tamoxifen O-b-D-glucuronide	0.933155	0.0394055	0.988559	SRS015264
SRS015264.155029-T1-C	N-Desmethyl-4-hydroxytamoxifen b-D-glucuronide (E/Z mixture)	0.381736	0.394055	0.988559	SRS015264
SRS015264.161898-T1-C	(E)-4-hydroxy tamoxifen O-b-D-glucuronide	0.939408	0.0357143	0.988559	SRS015264
SRS015264.161898-T1-C	N-Desmethyl-4-hydroxytamoxifen b-D-glucuronide (E/Z mixture)	0.148231	0.607143	0.986364	SRS015264
SRS015264.162784-T1-C	(E)-4-hydroxy tamoxifen O-b-D-glucuronide	0.25317	0.5	0.988559	SRS015264
SRS015264.162784-T1-C	N-Desmethyl-4-hydroxytamoxifen b-D-glucuronide (E/Z mixture)	0.00251947	0.928571	0.313728	SRS015264
SRS015264.165446-T1-C	(E)-4-hydroxy tamoxifen O-b-D-glucuronide	0.431611	-0.357143	0.988559	SRS015264
SRS015264.165446-T1-C	N-Desmethyl-4-hydroxytamoxifen b-D-glucuronide (E/Z mixture)	0.879048	0.0714286	0.988559	SRS015264
SRS015264.168012-T1-C	(E)-4-hydroxy tamoxifen O-b-D-glucuronide	0.477885	-0.324337	0.988559	SRS015264
SRS015264.168012-T1-C	N-Desmethyl-4-hydroxytamoxifen b-D-glucuronide (E/Z mixture)	0.530651	0.2883	0.988559	SRS015264
SRS015264.18192-T1-C	(E)-4-hydroxy tamoxifen O-b-D-glucuronide	0.879048	0.0714286	0.988559	SRS015264
SRS015264.18192-T1-C	N-Desmethyl-4-hydroxytamoxifen b-D-glucuronide (E/Z mixture)	0.644512	0.214286	0.988559	SRS015264
SRS015264.21808-T1-C	(E)-4-hydroxy tamoxifen O-b-D-glucuronide	0.819151	-0.107143	0.988559	SRS015264
SRS015264.21808-T1-C	N-Desmethyl-4-hydroxytamoxifen b-D-glucuronide (E/Z mixture)	0.293934	-0.464286	0.988559	SRS015264
SRS015264.25159-T1-C	(E)-4-hydroxy tamoxifen O-b-D-glucuronide	1	0	1	SRS015264
SRS015264.25159-T1-C	N-Desmethyl-4-hydroxytamoxifen b-D-glucuronide (E/Z mixture)	0.0713436	0.714286	0.944772	SRS015264
SRS015264.26860-T1-C	(E)-4-hydroxy tamoxifen O-b-D-glucuronide	0.293934	-0.464286	0.988559	SRS015264
SRS015264.26860-T1-C	N-Desmethyl-4-hydroxytamoxifen b-D-glucuronide (E/Z mixture)	0.819151	0.107143	0.988559	SRS015264
SRS015264.38260-T1-C	(E)-4-hydroxy tamoxifen O-b-D-glucuronide	0.588724	0.25	0.988559	SRS015264
SRS015264.38260-T1-C	N-Desmethyl-4-hydroxytamoxifen b-D-glucuronide (E/Z mixture)	0.819151	-0.107143	0.988559	SRS015264
SRS015264.39185-T1-C	(E)-4-hydroxy tamoxifen O-b-D-glucuronide	0.452251	-0.342356	0.988559	SRS015264
SRS015264.39185-T1-C	N-Desmethyl-4-hydroxytamoxifen b-D-glucuronide (E/Z mixture)	0.228878	0.522544	0.988559	SRS015264
SRS015264.39838-T1-C	(E)-4-hydroxy tamoxifen O-b-D-glucuronide	0.939408	0.0357143	0.988559	SRS015264
SRS015264.39838-T1-C	N-Desmethyl-4-hydroxytamoxifen b-D-glucuronide (E/Z mixture)	0.701658	0.178571	0.988559	SRS015264
SRS015264.45103-T1-C	(E)-4-hydroxy tamoxifen O-b-D-glucuronide	0.119392	-0.642857	0.986364	SRS015264
SRS015264.45103-T1-C	N-Desmethyl-4-hydroxytamoxifen b-D-glucuronide (E/Z mixture)	0.759945	0.142857	0.988559	SRS015264
SRS015264.64133-T1-C	(E)-4-hydroxy tamoxifen O-b-D-glucuronide	0.75108	-0.14825	0.988559	SRS015264
SRS015264.64133-T1-C	N-Desmethyl-4-hydroxytamoxifen b-D-glucuronide (E/Z mixture)	0.75108	0.14825	0.988559	SRS015264
SRS015264.68180-T1-C	(E)-4-hydroxy tamoxifen O-b-D-glucuronide	0.180202	-0.571429	0.988559	SRS015264
SRS015264.68180-T1-C	N-Desmethyl-4-hydroxytamoxifen b-D-glucuronide (E/Z mixture)	1	0	1	SRS015264
SRS015264.75249-T1-C	(E)-4-hydroxy tamoxifen O-b-D-glucuronide	0.701658	-0.178571	0.988559	SRS015264
SRS015264.75249-T1-C	N-Desmethyl-4-hydroxytamoxifen b-D-glucuronide (E/Z mixture)	0.939408	0.0357143	0.988559	SRS015264
SRS015264.75762-T1-C	(E)-4-hydroxy tamoxifen O-b-D-glucuronide	0.25317	-0.5	0.988559	SRS015264
SRS015264.75762-T1-C	N-Desmethyl-4-hydroxytamoxifen b-D-glucuronide (E/Z mixture)	0.644512	0.214286	0.988559	SRS015264
SRS015264.81768-T1-C	(E)-4-hydroxy tamoxifen O-b-D-glucuronide	0.143811	-0.612372	0.986364	SRS015264
SRS015264.81768-T1-C	N-Desmethyl-4-hydroxytamoxifen b-D-glucuronide (E/Z mixture)	0.660642	0.204124	0.988559	SRS015264
SRS015264.90940-T1-C	(E)-4-hydroxy tamoxifen O-b-D-glucuronide	0.180202	-0.571429	0.988559	SRS015264
SRS015264.90940-T1-C	N-Desmethyl-4-hydroxytamoxifen b-D-glucuronide (E/Z mixture)	0.644512	-0.214286	0.988559	SRS015264
SRS015369.12186-T1-C	(E)-4-hydroxy tamoxifen O-b-D-glucuronide	0.670085	-0.198206	0.988559	SRS015369
SRS015369.12186-T1-C	N-Desmethyl-4-hydroxytamoxifen b-D-glucuronide (E/Z mixture)	0.402602	-0.378394	0.988559	SRS015369
SRS015369.16238-T1-C	(E)-4-hydroxy tamoxifen O-b-D-glucuronide	0.0234488	-0.821429	0.69112	SRS015369
SRS015369.16238-T1-C	N-Desmethyl-4-hydroxytamoxifen b-D-glucuronide (E/Z mixture)	0.215217	-0.535714	0.988559	SRS015369
SRS015369.26992-T1-C	(E)-4-hydroxy tamoxifen O-b-D-glucuronide	0.0211735	-0.828862	0.69112	SRS015369
SRS015369.26992-T1-C	N-Desmethyl-4-hydroxytamoxifen b-D-glucuronide (E/Z mixture)	0.248203	-0.504525	0.988559	SRS015369
SRS015369.30115-T1-C	(E)-4-hydroxy tamoxifen O-b-D-glucuronide	0.413116	-0.370625	0.988559	SRS015369
SRS015369.30115-T1-C	N-Desmethyl-4-hydroxytamoxifen b-D-glucuronide (E/Z mixture)	0.160522	-0.592999	0.988559	SRS015369
SRS015369.3379-T1-C	(E)-4-hydroxy tamoxifen O-b-D-glucuronide	0.879048	0.0714286	0.988559	SRS015369
SRS015369.3379-T1-C	N-Desmethyl-4-hydroxytamoxifen b-D-glucuronide (E/Z mixture)	0.644512	0.214286	0.988559	SRS015369
SRS015369.5291-T1-C	(E)-4-hydroxy tamoxifen O-b-D-glucuronide	0.143811	-0.612372	0.986364	SRS015369
SRS015369.5291-T1-C	N-Desmethyl-4-hydroxytamoxifen b-D-glucuronide (E/Z mixture)	0.660642	0.204124	0.988559	SRS015369
SRS015369.65197-T1-C	(E)-4-hydroxy tamoxifen O-b-D-glucuronide	0.427149	-0.360375	0.988559	SRS015369
SRS015369.65197-T1-C	N-Desmethyl-4-hydroxytamoxifen b-D-glucuronide (E/Z mixture)	0.699046	0.180187	0.988559	SRS015369
SRS015578.1396-T1-C	(E)-4-hydroxy tamoxifen O-b-D-glucuronide	0.383317	-0.392857	0.988559	SRS015578
SRS015578.1396-T1-C	N-Desmethyl-4-hydroxytamoxifen b-D-glucuronide (E/Z mixture)	0.701658	0.178571	0.988559	SRS015578
SRS015578.14784-T1-C	(E)-4-hydroxy tamoxifen O-b-D-glucuronide	1	0	1	SRS015578
SRS015578.14784-T1-C	N-Desmethyl-4-hydroxytamoxifen b-D-glucuronide (E/Z mixture)	0.337368	-0.428571	0.988559	SRS015578
SRS015578.18443-T1-C	(E)-4-hydroxy tamoxifen O-b-D-glucuronide	0.701658	-0.178571	0.988559	SRS015578
SRS015578.18443-T1-C	N-Desmethyl-4-hydroxytamoxifen b-D-glucuronide (E/Z mixture)	0.215217	-0.535714	0.988559	SRS015578
SRS015578.20900-T1-C	(E)-4-hydroxy tamoxifen O-b-D-glucuronide	0.337368	-0.428571	0.988559	SRS015578
SRS015578.20900-T1-C	N-Desmethyl-4-hydroxytamoxifen b-D-glucuronide (E/Z mixture)	0.25317	-0.5	0.988559	SRS015578
SRS015578.235256-T1-C	(E)-4-hydroxy tamoxifen O-b-D-glucuronide	0.937124	0.0370625	0.988559	SRS015578
SRS015578.235256-T1-C	N-Desmethyl-4-hydroxytamoxifen b-D-glucuronide (E/Z mixture)	0.937124	-0.0370625	0.988559	SRS015578
SRS015578.241897-T1-C	(E)-4-hydroxy tamoxifen O-b-D-glucuronide	0.452251	-0.342356	0.988559	SRS015578
SRS015578.241897-T1-C	N-Desmethyl-4-hydroxytamoxifen b-D-glucuronide (E/Z mixture)	0.613155	-0.234244	0.988559	SRS015578
SRS015578.244827-T1-C	(E)-4-hydroxy tamoxifen O-b-D-glucuronide	0.534509	-0.285714	0.988559	SRS015578
SRS015578.244827-T1-C	N-Desmethyl-4-hydroxytamoxifen b-D-glucuronide (E/Z mixture)	0.337368	-0.428571	0.988559	SRS015578
SRS015578.2954-T1-C	(E)-4-hydroxy tamoxifen O-b-D-glucuronide	0.819151	-0.107143	0.988559	SRS015578
SRS015578.2954-T1-C	N-Desmethyl-4-hydroxytamoxifen b-D-glucuronide (E/Z mixture)	0.0521814	-0.75	0.818682	SRS015578
SRS015578.34582-T1-C	(E)-4-hydroxy tamoxifen O-b-D-glucuronide	0.879048	0.0714286	0.988559	SRS015578
SRS015578.34582-T1-C	N-Desmethyl-4-hydroxytamoxifen b-D-glucuronide (E/Z mixture)	0.644512	0.214286	0.988559	SRS015578
SRS015578.35375-T1-C	(E)-4-hydroxy tamoxifen O-b-D-glucuronide	0.482072	0.321429	0.988559	SRS015578
SRS015578.35375-T1-C	N-Desmethyl-4-hydroxytamoxifen b-D-glucuronide (E/Z mixture)	0.482072	-0.321429	0.988559	SRS015578
SRS015578.36951-T1-C	(E)-4-hydroxy tamoxifen O-b-D-glucuronide	0.148231	0.607143	0.986364	SRS015578
SRS015578.36951-T1-C	N-Desmethyl-4-hydroxytamoxifen b-D-glucuronide (E/Z mixture)	0.0234488	0.821429	0.69112	SRS015578
SRS015578.41328-T1-C	(E)-4-hydroxy tamoxifen O-b-D-glucuronide	0.866621	-0.078811	0.988559	SRS015578
SRS015578.41328-T1-C	N-Desmethyl-4-hydroxytamoxifen b-D-glucuronide (E/Z mixture)	0.933155	0.0394055	0.988559	SRS015578
SRS015578.46179-T1-C	(E)-4-hydroxy tamoxifen O-b-D-glucuronide	0.195022	-0.555937	0.988559	SRS015578
SRS015578.46179-T1-C	N-Desmethyl-4-hydroxytamoxifen b-D-glucuronide (E/Z mixture)	0.363942	-0.407687	0.988559	SRS015578
SRS015578.47104-T1-C	(E)-4-hydroxy tamoxifen O-b-D-glucuronide	0.534509	-0.285714	0.988559	SRS015578
SRS015578.47104-T1-C	N-Desmethyl-4-hydroxytamoxifen b-D-glucuronide (E/Z mixture)	0.879048	0.0714286	0.988559	SRS015578
SRS015578.4826-T1-C	(E)-4-hydroxy tamoxifen O-b-D-glucuronide	0.819151	-0.107143	0.988559	SRS015578
SRS015578.4826-T1-C	N-Desmethyl-4-hydroxytamoxifen b-D-glucuronide (E/Z mixture)	0.293934	-0.464286	0.988559	SRS015578
SRS015578.50549-T1-C	(E)-4-hydroxy tamoxifen O-b-D-glucuronide	0.119392	0.642857	0.986364	SRS015578
SRS015578.50549-T1-C	N-Desmethyl-4-hydroxytamoxifen b-D-glucuronide (E/Z mixture)	0.0136973	0.857143	0.69112	SRS015578
SRS015578.76196-T1-C	(E)-4-hydroxy tamoxifen O-b-D-glucuronide	0.534509	-0.285714	0.988559	SRS015578
SRS015578.76196-T1-C	N-Desmethyl-4-hydroxytamoxifen b-D-glucuronide (E/Z mixture)	0.180202	-0.571429	0.988559	SRS015578
SRS015578.76644-T1-C	(E)-4-hydroxy tamoxifen O-b-D-glucuronide	0.644512	-0.214286	0.988559	SRS015578
SRS015578.76644-T1-C	N-Desmethyl-4-hydroxytamoxifen b-D-glucuronide (E/Z mixture)	0.759945	-0.142857	0.988559	SRS015578
SRS015578.80063-T1-C	(E)-4-hydroxy tamoxifen O-b-D-glucuronide	0.759945	0.142857	0.988559	SRS015578
SRS015578.80063-T1-C	N-Desmethyl-4-hydroxytamoxifen b-D-glucuronide (E/Z mixture)	0.0713436	0.714286	0.944772	SRS015578
SRS015578.88564-T1-C	(E)-4-hydroxy tamoxifen O-b-D-glucuronide	0.644512	0.214286	0.988559	SRS015578
SRS015578.88564-T1-C	N-Desmethyl-4-hydroxytamoxifen b-D-glucuronide (E/Z mixture)	0.644512	-0.214286	0.988559	SRS015578
SRS015578.91631-T1-C	(E)-4-hydroxy tamoxifen O-b-D-glucuronide	0.180202	-0.571429	0.988559	SRS015578
SRS015578.91631-T1-C	N-Desmethyl-4-hydroxytamoxifen b-D-glucuronide (E/Z mixture)	1	0	1	SRS015578
SRS015663.106721-T1-C	(E)-4-hydroxy tamoxifen O-b-D-glucuronide	0.534509	-0.285714	0.988559	SRS015663
SRS015663.106721-T1-C	N-Desmethyl-4-hydroxytamoxifen b-D-glucuronide (E/Z mixture)	0.534509	0.285714	0.988559	SRS015663
SRS015663.110949-T1-C	(E)-4-hydroxy tamoxifen O-b-D-glucuronide	0.879048	0.0714286	0.988559	SRS015663
SRS015663.110949-T1-C	N-Desmethyl-4-hydroxytamoxifen b-D-glucuronide (E/Z mixture)	0.0362385	0.785714	0.772413	SRS015663
SRS015663.111833-T1-C	(E)-4-hydroxy tamoxifen O-b-D-glucuronide	0.477885	-0.324337	0.988559	SRS015663
SRS015663.111833-T1-C	N-Desmethyl-4-hydroxytamoxifen b-D-glucuronide (E/Z mixture)	0.530651	0.2883	0.988559	SRS015663
SRS015663.204822-T1-C	(E)-4-hydroxy tamoxifen O-b-D-glucuronide	0.759945	0.142857	0.988559	SRS015663
SRS015663.204822-T1-C	N-Desmethyl-4-hydroxytamoxifen b-D-glucuronide (E/Z mixture)	0.644512	0.214286	0.988559	SRS015663
SRS015663.251131-T1-C	(E)-4-hydroxy tamoxifen O-b-D-glucuronide	0.800709	-0.118217	0.988559	SRS015663
SRS015663.251131-T1-C	N-Desmethyl-4-hydroxytamoxifen b-D-glucuronide (E/Z mixture)	0.381736	0.394055	0.988559	SRS015663
SRS015663.257853-T1-C	(E)-4-hydroxy tamoxifen O-b-D-glucuronide	0.25317	0.5	0.988559	SRS015663
SRS015663.257853-T1-C	N-Desmethyl-4-hydroxytamoxifen b-D-glucuronide (E/Z mixture)	0.431611	0.357143	0.988559	SRS015663
SRS015663.259907-T1-C	(E)-4-hydroxy tamoxifen O-b-D-glucuronide	1	0	1	SRS015663
SRS015663.259907-T1-C	N-Desmethyl-4-hydroxytamoxifen b-D-glucuronide (E/Z mixture)	0.0713436	0.714286	0.944772	SRS015663
SRS015663.260423-T1-C	(E)-4-hydroxy tamoxifen O-b-D-glucuronide	0.759945	0.142857	0.988559	SRS015663
SRS015663.260423-T1-C	N-Desmethyl-4-hydroxytamoxifen b-D-glucuronide (E/Z mixture)	0.879048	-0.0714286	0.988559	SRS015663
SRS015663.263803-T1-C	(E)-4-hydroxy tamoxifen O-b-D-glucuronide	0.482072	0.321429	0.988559	SRS015663
SRS015663.263803-T1-C	N-Desmethyl-4-hydroxytamoxifen b-D-glucuronide (E/Z mixture)	0.215217	-0.535714	0.988559	SRS015663
SRS015663.265120-T1-C	(E)-4-hydroxy tamoxifen O-b-D-glucuronide	0.534509	-0.285714	0.988559	SRS015663
SRS015663.265120-T1-C	N-Desmethyl-4-hydroxytamoxifen b-D-glucuronide (E/Z mixture)	0.25317	-0.5	0.988559	SRS015663
SRS015663.4145-T1-C	(E)-4-hydroxy tamoxifen O-b-D-glucuronide	0.100897	-0.668153	0.986364	SRS015663
SRS015663.4145-T1-C	N-Desmethyl-4-hydroxytamoxifen b-D-glucuronide (E/Z mixture)	0.63121	-0.222718	0.988559	SRS015663
SRS015663.48974-T1-C	(E)-4-hydroxy tamoxifen O-b-D-glucuronide	0.383317	-0.392857	0.988559	SRS015663
SRS015663.48974-T1-C	N-Desmethyl-4-hydroxytamoxifen b-D-glucuronide (E/Z mixture)	0.701658	0.178571	0.988559	SRS015663
SRS015663.58074-T1-C	(E)-4-hydroxy tamoxifen O-b-D-glucuronide	0.0269163	-0.810844	0.69112	SRS015663
SRS015663.58074-T1-C	N-Desmethyl-4-hydroxytamoxifen b-D-glucuronide (E/Z mixture)	0.557731	-0.270281	0.988559	SRS015663
SRS015663.98762-T1-C	(E)-4-hydroxy tamoxifen O-b-D-glucuronide	0.939408	-0.0357143	0.988559	SRS015663
SRS015663.98762-T1-C	N-Desmethyl-4-hydroxytamoxifen b-D-glucuronide (E/Z mixture)	0.0937503	0.678571	0.986364	SRS015663
SRS015782.101692-T1-C	(E)-4-hydroxy tamoxifen O-b-D-glucuronide	0.701658	-0.178571	0.988559	SRS015782
SRS015782.101692-T1-C	N-Desmethyl-4-hydroxytamoxifen b-D-glucuronide (E/Z mixture)	0.383317	-0.392857	0.988559	SRS015782
SRS015782.13092-T1-C	(E)-4-hydroxy tamoxifen O-b-D-glucuronide	0.100897	-0.668153	0.986364	SRS015782
SRS015782.13092-T1-C	N-Desmethyl-4-hydroxytamoxifen b-D-glucuronide (E/Z mixture)	0.63121	-0.222718	0.988559	SRS015782
SRS015782.219757-T1-C	(E)-4-hydroxy tamoxifen O-b-D-glucuronide	0.939408	0.0357143	0.988559	SRS015782
SRS015782.219757-T1-C	N-Desmethyl-4-hydroxytamoxifen b-D-glucuronide (E/Z mixture)	0.215217	0.535714	0.988559	SRS015782
SRS015782.261463-T1-C	(E)-4-hydroxy tamoxifen O-b-D-glucuronide	0.759945	-0.142857	0.988559	SRS015782
SRS015782.261463-T1-C	N-Desmethyl-4-hydroxytamoxifen b-D-glucuronide (E/Z mixture)	0.25317	0.5	0.988559	SRS015782
SRS015782.285045-T1-C	(E)-4-hydroxy tamoxifen O-b-D-glucuronide	0.25317	-0.5	0.988559	SRS015782
SRS015782.285045-T1-C	N-Desmethyl-4-hydroxytamoxifen b-D-glucuronide (E/Z mixture)	0.119392	-0.642857	0.986364	SRS015782
SRS015782.290163-T1-C	(E)-4-hydroxy tamoxifen O-b-D-glucuronide	0.819151	-0.107143	0.988559	SRS015782
SRS015782.290163-T1-C	N-Desmethyl-4-hydroxytamoxifen b-D-glucuronide (E/Z mixture)	0.293934	-0.464286	0.988559	SRS015782
SRS015782.37379-T1-C	(E)-4-hydroxy tamoxifen O-b-D-glucuronide	0.644512	-0.214286	0.988559	SRS015782
SRS015782.37379-T1-C	N-Desmethyl-4-hydroxytamoxifen b-D-glucuronide (E/Z mixture)	0.337368	0.428571	0.988559	SRS015782
SRS015782.55545-T1-C	(E)-4-hydroxy tamoxifen O-b-D-glucuronide	0.482072	-0.321429	0.988559	SRS015782
SRS015782.55545-T1-C	N-Desmethyl-4-hydroxytamoxifen b-D-glucuronide (E/Z mixture)	0.0937503	0.678571	0.986364	SRS015782
SRS015782.59238-T1-C	(E)-4-hydroxy tamoxifen O-b-D-glucuronide	0.879048	0.0714286	0.988559	SRS015782
SRS015782.59238-T1-C	N-Desmethyl-4-hydroxytamoxifen b-D-glucuronide (E/Z mixture)	0.879048	-0.0714286	0.988559	SRS015782
SRS015782.65273-T1-C	(E)-4-hydroxy tamoxifen O-b-D-glucuronide	0.477885	-0.324337	0.988559	SRS015782
SRS015782.65273-T1-C	N-Desmethyl-4-hydroxytamoxifen b-D-glucuronide (E/Z mixture)	0.530651	0.2883	0.988559	SRS015782
SRS015782.68150-T1-C	(E)-4-hydroxy tamoxifen O-b-D-glucuronide	0.759945	0.142857	0.988559	SRS015782
SRS015782.68150-T1-C	N-Desmethyl-4-hydroxytamoxifen b-D-glucuronide (E/Z mixture)	0.879048	-0.0714286	0.988559	SRS015782
SRS015782.77052-T1-C	(E)-4-hydroxy tamoxifen O-b-D-glucuronide	0.819151	0.107143	0.988559	SRS015782
SRS015782.77052-T1-C	N-Desmethyl-4-hydroxytamoxifen b-D-glucuronide (E/Z mixture)	0.383317	0.392857	0.988559	SRS015782
SRS015782.840-T1-C	(E)-4-hydroxy tamoxifen O-b-D-glucuronide	0.939408	0.0357143	0.988559	SRS015782
SRS015782.840-T1-C	N-Desmethyl-4-hydroxytamoxifen b-D-glucuronide (E/Z mixture)	0.148231	0.607143	0.986364	SRS015782
SRS015782.98309-T1-C	(E)-4-hydroxy tamoxifen O-b-D-glucuronide	0.383317	0.392857	0.988559	SRS015782
SRS015782.98309-T1-C	N-Desmethyl-4-hydroxytamoxifen b-D-glucuronide (E/Z mixture)	0.701658	0.178571	0.988559	SRS015782
SRS015794.23901-T1-C	(E)-4-hydroxy tamoxifen O-b-D-glucuronide	0.427149	-0.360375	0.988559	SRS015794
SRS015794.23901-T1-C	N-Desmethyl-4-hydroxytamoxifen b-D-glucuronide (E/Z mixture)	0.288997	-0.468487	0.988559	SRS015794
SRS015794.52676-T1-C	(E)-4-hydroxy tamoxifen O-b-D-glucuronide	0.939408	0.0357143	0.988559	SRS015794
SRS015794.52676-T1-C	N-Desmethyl-4-hydroxytamoxifen b-D-glucuronide (E/Z mixture)	0.701658	0.178571	0.988559	SRS015794
SRS015794.59135-T1-C	(E)-4-hydroxy tamoxifen O-b-D-glucuronide	1	0	1	SRS015794
SRS015794.59135-T1-C	N-Desmethyl-4-hydroxytamoxifen b-D-glucuronide (E/Z mixture)	0.644512	-0.214286	0.988559	SRS015794
SRS015794.64874-T1-C	(E)-4-hydroxy tamoxifen O-b-D-glucuronide	0.939408	0.0357143	0.988559	SRS015794
SRS015794.64874-T1-C	N-Desmethyl-4-hydroxytamoxifen b-D-glucuronide (E/Z mixture)	0.701658	0.178571	0.988559	SRS015794
SRS015794.9048-T1-C	(E)-4-hydroxy tamoxifen O-b-D-glucuronide	0.874507	-0.0741249	0.988559	SRS015794
SRS015794.9048-T1-C	N-Desmethyl-4-hydroxytamoxifen b-D-glucuronide (E/Z mixture)	0.518477	0.2965	0.988559	SRS015794
SRS015854.128578-T1-C	(E)-4-hydroxy tamoxifen O-b-D-glucuronide	0.337368	0.428571	0.988559	SRS015854
SRS015854.128578-T1-C	N-Desmethyl-4-hydroxytamoxifen b-D-glucuronide (E/Z mixture)	0.644512	0.214286	0.988559	SRS015854
SRS015854.13452-T1-C	(E)-4-hydroxy tamoxifen O-b-D-glucuronide	0.759945	0.142857	0.988559	SRS015854
SRS015854.13452-T1-C	N-Desmethyl-4-hydroxytamoxifen b-D-glucuronide (E/Z mixture)	0.431611	0.357143	0.988559	SRS015854
SRS015854.162974-T1-C	(E)-4-hydroxy tamoxifen O-b-D-glucuronide	0.431611	0.357143	0.988559	SRS015854
SRS015854.162974-T1-C	N-Desmethyl-4-hydroxytamoxifen b-D-glucuronide (E/Z mixture)	0.879048	0.0714286	0.988559	SRS015854
SRS015854.166732-T1-C	(E)-4-hydroxy tamoxifen O-b-D-glucuronide	1	0	1	SRS015854
SRS015854.166732-T1-C	N-Desmethyl-4-hydroxytamoxifen b-D-glucuronide (E/Z mixture)	0.879048	0.0714286	0.988559	SRS015854
SRS015854.185133-T1-C	(E)-4-hydroxy tamoxifen O-b-D-glucuronide	0.924456	-0.0445435	0.988559	SRS015854
SRS015854.185133-T1-C	N-Desmethyl-4-hydroxytamoxifen b-D-glucuronide (E/Z mixture)	0.26433	0.489979	0.988559	SRS015854
SRS015854.189112-T1-C	(E)-4-hydroxy tamoxifen O-b-D-glucuronide	0.119392	0.642857	0.986364	SRS015854
SRS015854.189112-T1-C	N-Desmethyl-4-hydroxytamoxifen b-D-glucuronide (E/Z mixture)	0.0136973	0.857143	0.69112	SRS015854
SRS015854.192017-T1-C	(E)-4-hydroxy tamoxifen O-b-D-glucuronide	1	0	1	SRS015854
SRS015854.192017-T1-C	N-Desmethyl-4-hydroxytamoxifen b-D-glucuronide (E/Z mixture)	0.534509	0.285714	0.988559	SRS015854
SRS015854.47016-T1-C	(E)-4-hydroxy tamoxifen O-b-D-glucuronide	0.25317	-0.5	0.988559	SRS015854
SRS015854.47016-T1-C	N-Desmethyl-4-hydroxytamoxifen b-D-glucuronide (E/Z mixture)	0.119392	-0.642857	0.986364	SRS015854
SRS015854.57276-T1-C	(E)-4-hydroxy tamoxifen O-b-D-glucuronide	0.588724	-0.25	0.988559	SRS015854
SRS015854.57276-T1-C	N-Desmethyl-4-hydroxytamoxifen b-D-glucuronide (E/Z mixture)	0.383317	-0.392857	0.988559	SRS015854
SRS015854.61990-T1-C	(E)-4-hydroxy tamoxifen O-b-D-glucuronide	0.759945	-0.142857	0.988559	SRS015854
SRS015854.61990-T1-C	N-Desmethyl-4-hydroxytamoxifen b-D-glucuronide (E/Z mixture)	0.337368	-0.428571	0.988559	SRS015854
SRS015854.8961-T1-C	(E)-4-hydroxy tamoxifen O-b-D-glucuronide	0.939408	0.0357143	0.988559	SRS015854
SRS015854.8961-T1-C	N-Desmethyl-4-hydroxytamoxifen b-D-glucuronide (E/Z mixture)	0.701658	0.178571	0.988559	SRS015854
SRS015854.9208-T1-C	(E)-4-hydroxy tamoxifen O-b-D-glucuronide	0.759945	-0.142857	0.988559	SRS015854
SRS015854.9208-T1-C	N-Desmethyl-4-hydroxytamoxifen b-D-glucuronide (E/Z mixture)	0.431611	-0.357143	0.988559	SRS015854
SRS015960.12571-T1-C	(E)-4-hydroxy tamoxifen O-b-D-glucuronide	0.879048	0.0714286	0.988559	SRS015960
SRS015960.12571-T1-C	N-Desmethyl-4-hydroxytamoxifen b-D-glucuronide (E/Z mixture)	0.644512	0.214286	0.988559	SRS015960
SRS015960.15391-T1-C	(E)-4-hydroxy tamoxifen O-b-D-glucuronide	0.119392	-0.642857	0.986364	SRS015960
SRS015960.15391-T1-C	N-Desmethyl-4-hydroxytamoxifen b-D-glucuronide (E/Z mixture)	0.759945	0.142857	0.988559	SRS015960
SRS015960.170442-T1-C	(E)-4-hydroxy tamoxifen O-b-D-glucuronide	0.0521814	-0.75	0.818682	SRS015960
SRS015960.170442-T1-C	N-Desmethyl-4-hydroxytamoxifen b-D-glucuronide (E/Z mixture)	0.0937503	-0.678571	0.986364	SRS015960
SRS015960.19810-T1-C	(E)-4-hydroxy tamoxifen O-b-D-glucuronide	0.701658	-0.178571	0.988559	SRS015960
SRS015960.19810-T1-C	N-Desmethyl-4-hydroxytamoxifen b-D-glucuronide (E/Z mixture)	0.588724	0.25	0.988559	SRS015960
SRS015960.2188-T1-C	(E)-4-hydroxy tamoxifen O-b-D-glucuronide	0.0300992	-0.801784	0.69112	SRS015960
SRS015960.2188-T1-C	N-Desmethyl-4-hydroxytamoxifen b-D-glucuronide (E/Z mixture)	0.7023	0.178174	0.988559	SRS015960
SRS015960.34466-T1-C	(E)-4-hydroxy tamoxifen O-b-D-glucuronide	0.427149	-0.360375	0.988559	SRS015960
SRS015960.34466-T1-C	N-Desmethyl-4-hydroxytamoxifen b-D-glucuronide (E/Z mixture)	0.699046	0.180187	0.988559	SRS015960
SRS015960.37445-T1-C	(E)-4-hydroxy tamoxifen O-b-D-glucuronide	0.879048	0.0714286	0.988559	SRS015960
SRS015960.37445-T1-C	N-Desmethyl-4-hydroxytamoxifen b-D-glucuronide (E/Z mixture)	0.879048	0.0714286	0.988559	SRS015960
SRS015960.39733-T1-C	(E)-4-hydroxy tamoxifen O-b-D-glucuronide	0.819151	-0.107143	0.988559	SRS015960
SRS015960.39733-T1-C	N-Desmethyl-4-hydroxytamoxifen b-D-glucuronide (E/Z mixture)	0.0937503	0.678571	0.986364	SRS015960
SRS015960.40736-T1-C	(E)-4-hydroxy tamoxifen O-b-D-glucuronide	0.877959	-0.072075	0.988559	SRS015960
SRS015960.40736-T1-C	N-Desmethyl-4-hydroxytamoxifen b-D-glucuronide (E/Z mixture)	0.641446	0.216225	0.988559	SRS015960
SRS015960.64990-T1-C	(E)-4-hydroxy tamoxifen O-b-D-glucuronide	1	0	1	SRS015960
SRS015960.64990-T1-C	N-Desmethyl-4-hydroxytamoxifen b-D-glucuronide (E/Z mixture)	0.631749	-0.222375	0.988559	SRS015960
SRS015960.65858-T1-C	(E)-4-hydroxy tamoxifen O-b-D-glucuronide	0.283891	-0.472866	0.988559	SRS015960
SRS015960.65858-T1-C	N-Desmethyl-4-hydroxytamoxifen b-D-glucuronide (E/Z mixture)	0.933155	-0.0394055	0.988559	SRS015960
SRS015960.66961-T1-C	(E)-4-hydroxy tamoxifen O-b-D-glucuronide	0.148231	0.607143	0.986364	SRS015960
SRS015960.66961-T1-C	N-Desmethyl-4-hydroxytamoxifen b-D-glucuronide (E/Z mixture)	0.0234488	0.821429	0.69112	SRS015960
SRS015960.69062-T1-C	(E)-4-hydroxy tamoxifen O-b-D-glucuronide	0.431611	-0.357143	0.988559	SRS015960
SRS015960.69062-T1-C	N-Desmethyl-4-hydroxytamoxifen b-D-glucuronide (E/Z mixture)	0.180202	-0.571429	0.988559	SRS015960
SRS015960.71451-T1-C	(E)-4-hydroxy tamoxifen O-b-D-glucuronide	0.25317	0.5	0.988559	SRS015960
SRS015960.71451-T1-C	N-Desmethyl-4-hydroxytamoxifen b-D-glucuronide (E/Z mixture)	0.00251947	0.928571	0.313728	SRS015960
SRS015960.7394-T1-C	(E)-4-hydroxy tamoxifen O-b-D-glucuronide	0.644512	-0.214286	0.988559	SRS015960
SRS015960.7394-T1-C	N-Desmethyl-4-hydroxytamoxifen b-D-glucuronide (E/Z mixture)	0.534509	0.285714	0.988559	SRS015960
SRS015960.74537-T1-C	(E)-4-hydroxy tamoxifen O-b-D-glucuronide	0.939408	0.0357143	0.988559	SRS015960
SRS015960.74537-T1-C	N-Desmethyl-4-hydroxytamoxifen b-D-glucuronide (E/Z mixture)	0.148231	0.607143	0.986364	SRS015960
SRS015960.77515-T1-C	(E)-4-hydroxy tamoxifen O-b-D-glucuronide	0.847672	-0.0900937	0.988559	SRS015960
SRS015960.77515-T1-C	N-Desmethyl-4-hydroxytamoxifen b-D-glucuronide (E/Z mixture)	0.847672	0.0900937	0.988559	SRS015960
SRS016018.149004-T1-C	(E)-4-hydroxy tamoxifen O-b-D-glucuronide	0.482072	-0.321429	0.988559	SRS016018
SRS016018.149004-T1-C	N-Desmethyl-4-hydroxytamoxifen b-D-glucuronide (E/Z mixture)	0.148231	-0.607143	0.986364	SRS016018
SRS016018.1542-T1-C	(E)-4-hydroxy tamoxifen O-b-D-glucuronide	0.701658	-0.178571	0.988559	SRS016018
SRS016018.1542-T1-C	N-Desmethyl-4-hydroxytamoxifen b-D-glucuronide (E/Z mixture)	0.819151	0.107143	0.988559	SRS016018
SRS016018.158251-T1-C	(E)-4-hydroxy tamoxifen O-b-D-glucuronide	0.534509	-0.285714	0.988559	SRS016018
SRS016018.158251-T1-C	N-Desmethyl-4-hydroxytamoxifen b-D-glucuronide (E/Z mixture)	0.180202	-0.571429	0.988559	SRS016018
SRS016018.159858-T1-C	(E)-4-hydroxy tamoxifen O-b-D-glucuronide	0.33127	-0.433461	0.988559	SRS016018
SRS016018.159858-T1-C	N-Desmethyl-4-hydroxytamoxifen b-D-glucuronide (E/Z mixture)	0.099684	-0.669894	0.986364	SRS016018
SRS016018.159931-T1-C	(E)-4-hydroxy tamoxifen O-b-D-glucuronide	0.847672	-0.0900937	0.988559	SRS016018
SRS016018.159931-T1-C	N-Desmethyl-4-hydroxytamoxifen b-D-glucuronide (E/Z mixture)	0.847672	0.0900937	0.988559	SRS016018
SRS016018.167684-T1-C	(E)-4-hydroxy tamoxifen O-b-D-glucuronide	0.819151	-0.107143	0.988559	SRS016018
SRS016018.167684-T1-C	N-Desmethyl-4-hydroxytamoxifen b-D-glucuronide (E/Z mixture)	0.0521814	0.75	0.818682	SRS016018
SRS016018.169432-T1-C	(E)-4-hydroxy tamoxifen O-b-D-glucuronide	0.879048	0.0714286	0.988559	SRS016018
SRS016018.169432-T1-C	N-Desmethyl-4-hydroxytamoxifen b-D-glucuronide (E/Z mixture)	0.534509	0.285714	0.988559	SRS016018
SRS016018.17878-T1-C	(E)-4-hydroxy tamoxifen O-b-D-glucuronide	0.119392	-0.642857	0.986364	SRS016018
SRS016018.17878-T1-C	N-Desmethyl-4-hydroxytamoxifen b-D-glucuronide (E/Z mixture)	0.759945	0.142857	0.988559	SRS016018
SRS016018.18208-T1-C	(E)-4-hydroxy tamoxifen O-b-D-glucuronide	0.482072	0.321429	0.988559	SRS016018
SRS016018.18208-T1-C	N-Desmethyl-4-hydroxytamoxifen b-D-glucuronide (E/Z mixture)	0.148231	0.607143	0.986364	SRS016018
SRS016018.19524-T1-C	(E)-4-hydroxy tamoxifen O-b-D-glucuronide	0.482072	-0.321429	0.988559	SRS016018
SRS016018.19524-T1-C	N-Desmethyl-4-hydroxytamoxifen b-D-glucuronide (E/Z mixture)	0.148231	-0.607143	0.986364	SRS016018
SRS016018.34758-T1-C	(E)-4-hydroxy tamoxifen O-b-D-glucuronide	1	0	1	SRS016018
SRS016018.34758-T1-C	N-Desmethyl-4-hydroxytamoxifen b-D-glucuronide (E/Z mixture)	0.431611	-0.357143	0.988559	SRS016018
SRS016018.35747-T1-C	(E)-4-hydroxy tamoxifen O-b-D-glucuronide	0.413116	-0.370625	0.988559	SRS016018
SRS016018.35747-T1-C	N-Desmethyl-4-hydroxytamoxifen b-D-glucuronide (E/Z mixture)	1	0	1	SRS016018
SRS016018.36701-T1-C	(E)-4-hydroxy tamoxifen O-b-D-glucuronide	0.879048	0.0714286	0.988559	SRS016018
SRS016018.36701-T1-C	N-Desmethyl-4-hydroxytamoxifen b-D-glucuronide (E/Z mixture)	0.644512	0.214286	0.988559	SRS016018
SRS016018.41484-T1-C	(E)-4-hydroxy tamoxifen O-b-D-glucuronide	0.427149	-0.360375	0.988559	SRS016018
SRS016018.41484-T1-C	N-Desmethyl-4-hydroxytamoxifen b-D-glucuronide (E/Z mixture)	0.699046	0.180187	0.988559	SRS016018
SRS016018.41825-T1-C	(E)-4-hydroxy tamoxifen O-b-D-glucuronide	0.574237	0.259437	0.988559	SRS016018
SRS016018.41825-T1-C	N-Desmethyl-4-hydroxytamoxifen b-D-glucuronide (E/Z mixture)	0.937124	-0.0370625	0.988559	SRS016018
SRS016018.5605-T1-C	(E)-4-hydroxy tamoxifen O-b-D-glucuronide	0.939408	0.0357143	0.988559	SRS016018
SRS016018.5605-T1-C	N-Desmethyl-4-hydroxytamoxifen b-D-glucuronide (E/Z mixture)	0.701658	0.178571	0.988559	SRS016018
SRS016018.65130-T1-C	(E)-4-hydroxy tamoxifen O-b-D-glucuronide	0.0269163	-0.810844	0.69112	SRS016018
SRS016018.65130-T1-C	N-Desmethyl-4-hydroxytamoxifen b-D-glucuronide (E/Z mixture)	0.557731	-0.270281	0.988559	SRS016018
SRS016018.71818-T1-C	(E)-4-hydroxy tamoxifen O-b-D-glucuronide	0.644512	-0.214286	0.988559	SRS016018
SRS016018.71818-T1-C	N-Desmethyl-4-hydroxytamoxifen b-D-glucuronide (E/Z mixture)	0.119392	-0.642857	0.986364	SRS016018
SRS016018.73920-T1-C	(E)-4-hydroxy tamoxifen O-b-D-glucuronide	0.288997	-0.468487	0.988559	SRS016018
SRS016018.73920-T1-C	N-Desmethyl-4-hydroxytamoxifen b-D-glucuronide (E/Z mixture)	0.757818	-0.14415	0.988559	SRS016018
SRS016018.9235-T1-C	(E)-4-hydroxy tamoxifen O-b-D-glucuronide	0.293934	0.464286	0.988559	SRS016018
SRS016018.9235-T1-C	N-Desmethyl-4-hydroxytamoxifen b-D-glucuronide (E/Z mixture)	0.939408	0.0357143	0.988559	SRS016018
SRS016056.1880-T1-C	(E)-4-hydroxy tamoxifen O-b-D-glucuronide	0.939408	0.0357143	0.988559	SRS016056
SRS016056.1880-T1-C	N-Desmethyl-4-hydroxytamoxifen b-D-glucuronide (E/Z mixture)	0.701658	0.178571	0.988559	SRS016056
SRS016056.18961-T1-C	(E)-4-hydroxy tamoxifen O-b-D-glucuronide	0.644512	0.214286	0.988559	SRS016056
SRS016056.18961-T1-C	N-Desmethyl-4-hydroxytamoxifen b-D-glucuronide (E/Z mixture)	0.644512	-0.214286	0.988559	SRS016056
SRS016056.2195-T1-C	(E)-4-hydroxy tamoxifen O-b-D-glucuronide	0.383317	-0.392857	0.988559	SRS016056
SRS016056.2195-T1-C	N-Desmethyl-4-hydroxytamoxifen b-D-glucuronide (E/Z mixture)	0.701658	0.178571	0.988559	SRS016056
SRS016056.33188-T1-C	(E)-4-hydroxy tamoxifen O-b-D-glucuronide	0.701658	0.178571	0.988559	SRS016056
SRS016056.33188-T1-C	N-Desmethyl-4-hydroxytamoxifen b-D-glucuronide (E/Z mixture)	0.293934	0.464286	0.988559	SRS016056
SRS016056.36013-T1-C	(E)-4-hydroxy tamoxifen O-b-D-glucuronide	0.701658	-0.178571	0.988559	SRS016056
SRS016056.36013-T1-C	N-Desmethyl-4-hydroxytamoxifen b-D-glucuronide (E/Z mixture)	0.0521814	0.75	0.818682	SRS016056
SRS016056.36511-T1-C	(E)-4-hydroxy tamoxifen O-b-D-glucuronide	0.574237	0.259437	0.988559	SRS016056
SRS016056.36511-T1-C	N-Desmethyl-4-hydroxytamoxifen b-D-glucuronide (E/Z mixture)	0.937124	-0.0370625	0.988559	SRS016056
SRS016056.41271-T1-C	(E)-4-hydroxy tamoxifen O-b-D-glucuronide	0.477885	-0.324337	0.988559	SRS016056
SRS016056.41271-T1-C	N-Desmethyl-4-hydroxytamoxifen b-D-glucuronide (E/Z mixture)	0.530651	0.2883	0.988559	SRS016056
SRS016056.5920-T1-C	(E)-4-hydroxy tamoxifen O-b-D-glucuronide	0.534509	-0.285714	0.988559	SRS016056
SRS016056.5920-T1-C	N-Desmethyl-4-hydroxytamoxifen b-D-glucuronide (E/Z mixture)	0.759945	0.142857	0.988559	SRS016056
SRS016056.7615-T1-C	(E)-4-hydroxy tamoxifen O-b-D-glucuronide	0.759945	0.142857	0.988559	SRS016056
SRS016056.7615-T1-C	N-Desmethyl-4-hydroxytamoxifen b-D-glucuronide (E/Z mixture)	0.431611	0.357143	0.988559	SRS016056
SRS016056.854-T1-C	(E)-4-hydroxy tamoxifen O-b-D-glucuronide	0.0489051	-0.756787	0.818682	SRS016056
SRS016056.854-T1-C	N-Desmethyl-4-hydroxytamoxifen b-D-glucuronide (E/Z mixture)	0.175382	-0.5766	0.988559	SRS016056
SRS016056.90721-T1-C	(E)-4-hydroxy tamoxifen O-b-D-glucuronide	0.588724	-0.25	0.988559	SRS016056
SRS016056.90721-T1-C	N-Desmethyl-4-hydroxytamoxifen b-D-glucuronide (E/Z mixture)	0.383317	-0.392857	0.988559	SRS016056
SRS016095.102037-T1-C	(E)-4-hydroxy tamoxifen O-b-D-glucuronide	0.128888	0.630656	0.986364	SRS016095
SRS016095.102037-T1-C	N-Desmethyl-4-hydroxytamoxifen b-D-glucuronide (E/Z mixture)	0.0161971	0.846881	0.69112	SRS016095
SRS016095.105158-T1-C	(E)-4-hydroxy tamoxifen O-b-D-glucuronide	0.0362385	0.785714	0.772413	SRS016095
SRS016095.105158-T1-C	N-Desmethyl-4-hydroxytamoxifen b-D-glucuronide (E/Z mixture)	0.759945	0.142857	0.988559	SRS016095
SRS016095.105379-T1-C	(E)-4-hydroxy tamoxifen O-b-D-glucuronide	0.879048	0.0714286	0.988559	SRS016095
SRS016095.105379-T1-C	N-Desmethyl-4-hydroxytamoxifen b-D-glucuronide (E/Z mixture)	0.644512	0.214286	0.988559	SRS016095
SRS016095.26878-T1-C	(E)-4-hydroxy tamoxifen O-b-D-glucuronide	0.75108	-0.14825	0.988559	SRS016095
SRS016095.26878-T1-C	N-Desmethyl-4-hydroxytamoxifen b-D-glucuronide (E/Z mixture)	1	0	1	SRS016095
SRS016095.28251-T1-C	(E)-4-hydroxy tamoxifen O-b-D-glucuronide	0.534509	-0.285714	0.988559	SRS016095
SRS016095.28251-T1-C	N-Desmethyl-4-hydroxytamoxifen b-D-glucuronide (E/Z mixture)	0.0713436	-0.714286	0.944772	SRS016095
SRS016095.30181-T1-C	(E)-4-hydroxy tamoxifen O-b-D-glucuronide	0.099684	-0.669894	0.986364	SRS016095
SRS016095.30181-T1-C	N-Desmethyl-4-hydroxytamoxifen b-D-glucuronide (E/Z mixture)	0.33127	-0.433461	0.988559	SRS016095
SRS016095.30766-T1-C	(E)-4-hydroxy tamoxifen O-b-D-glucuronide	0.701658	-0.178571	0.988559	SRS016095
SRS016095.30766-T1-C	N-Desmethyl-4-hydroxytamoxifen b-D-glucuronide (E/Z mixture)	0.939408	0.0357143	0.988559	SRS016095
SRS016095.3908-T1-C	(E)-4-hydroxy tamoxifen O-b-D-glucuronide	0.530651	-0.2883	0.988559	SRS016095
SRS016095.3908-T1-C	N-Desmethyl-4-hydroxytamoxifen b-D-glucuronide (E/Z mixture)	0.817533	-0.108112	0.988559	SRS016095
SRS016095.42818-T1-C	(E)-4-hydroxy tamoxifen O-b-D-glucuronide	0.431611	-0.357143	0.988559	SRS016095
SRS016095.42818-T1-C	N-Desmethyl-4-hydroxytamoxifen b-D-glucuronide (E/Z mixture)	0.180202	-0.571429	0.988559	SRS016095
SRS016095.61706-T1-C	(E)-4-hydroxy tamoxifen O-b-D-glucuronide	0.337368	-0.428571	0.988559	SRS016095
SRS016095.61706-T1-C	N-Desmethyl-4-hydroxytamoxifen b-D-glucuronide (E/Z mixture)	0.879048	-0.0714286	0.988559	SRS016095
SRS016095.77433-T1-C	(E)-4-hydroxy tamoxifen O-b-D-glucuronide	0.640647	0.21673	0.988559	SRS016095
SRS016095.77433-T1-C	N-Desmethyl-4-hydroxytamoxifen b-D-glucuronide (E/Z mixture)	0.180248	0.57138	0.988559	SRS016095
SRS016095.83955-T1-C	(E)-4-hydroxy tamoxifen O-b-D-glucuronide	0.759945	-0.142857	0.988559	SRS016095
SRS016095.83955-T1-C	N-Desmethyl-4-hydroxytamoxifen b-D-glucuronide (E/Z mixture)	0.431611	-0.357143	0.988559	SRS016095
SRS016095.88653-T1-C	(E)-4-hydroxy tamoxifen O-b-D-glucuronide	0.534509	-0.285714	0.988559	SRS016095
SRS016095.88653-T1-C	N-Desmethyl-4-hydroxytamoxifen b-D-glucuronide (E/Z mixture)	0.879048	0.0714286	0.988559	SRS016095
SRS016095.90408-T1-C	(E)-4-hydroxy tamoxifen O-b-D-glucuronide	1	0	1	SRS016095
SRS016095.90408-T1-C	N-Desmethyl-4-hydroxytamoxifen b-D-glucuronide (E/Z mixture)	0.644512	0.214286	0.988559	SRS016095
SRS016095.94780-T1-C	(E)-4-hydroxy tamoxifen O-b-D-glucuronide	0.937124	0.0370625	0.988559	SRS016095
SRS016095.94780-T1-C	N-Desmethyl-4-hydroxytamoxifen b-D-glucuronide (E/Z mixture)	0.690778	-0.185312	0.988559	SRS016095
SRS016095.95137-T1-C	(E)-4-hydroxy tamoxifen O-b-D-glucuronide	0.119392	0.642857	0.986364	SRS016095
SRS016095.95137-T1-C	N-Desmethyl-4-hydroxytamoxifen b-D-glucuronide (E/Z mixture)	0.0136973	0.857143	0.69112	SRS016095
SRS016203.11660-T1-C	(E)-4-hydroxy tamoxifen O-b-D-glucuronide	0.75108	-0.14825	0.988559	SRS016203
SRS016203.11660-T1-C	N-Desmethyl-4-hydroxytamoxifen b-D-glucuronide (E/Z mixture)	1	0	1	SRS016203
SRS016203.117489-T1-C	(E)-4-hydroxy tamoxifen O-b-D-glucuronide	0.534509	-0.285714	0.988559	SRS016203
SRS016203.117489-T1-C	N-Desmethyl-4-hydroxytamoxifen b-D-glucuronide (E/Z mixture)	0.879048	0.0714286	0.988559	SRS016203
SRS016203.118118-T1-C	(E)-4-hydroxy tamoxifen O-b-D-glucuronide	0.775162	0.133631	0.988559	SRS016203
SRS016203.118118-T1-C	N-Desmethyl-4-hydroxytamoxifen b-D-glucuronide (E/Z mixture)	0.100897	0.668153	0.986364	SRS016203
SRS016203.119647-T1-C	(E)-4-hydroxy tamoxifen O-b-D-glucuronide	0.427149	-0.360375	0.988559	SRS016203
SRS016203.119647-T1-C	N-Desmethyl-4-hydroxytamoxifen b-D-glucuronide (E/Z mixture)	0.699046	0.180187	0.988559	SRS016203
SRS016203.120211-T1-C	(E)-4-hydroxy tamoxifen O-b-D-glucuronide	0.701658	-0.178571	0.988559	SRS016203
SRS016203.120211-T1-C	N-Desmethyl-4-hydroxytamoxifen b-D-glucuronide (E/Z mixture)	0.588724	0.25	0.988559	SRS016203
SRS016203.120561-T1-C	(E)-4-hydroxy tamoxifen O-b-D-glucuronide	0.482072	-0.321429	0.988559	SRS016203
SRS016203.120561-T1-C	N-Desmethyl-4-hydroxytamoxifen b-D-glucuronide (E/Z mixture)	0.819151	0.107143	0.988559	SRS016203
SRS016203.125956-T1-C	(E)-4-hydroxy tamoxifen O-b-D-glucuronide	0.644512	-0.214286	0.988559	SRS016203
SRS016203.125956-T1-C	N-Desmethyl-4-hydroxytamoxifen b-D-glucuronide (E/Z mixture)	0.534509	0.285714	0.988559	SRS016203
SRS016203.126554-T1-C	(E)-4-hydroxy tamoxifen O-b-D-glucuronide	0.25317	-0.5	0.988559	SRS016203
SRS016203.126554-T1-C	N-Desmethyl-4-hydroxytamoxifen b-D-glucuronide (E/Z mixture)	0.644512	-0.214286	0.988559	SRS016203
SRS016203.16790-T1-C	(E)-4-hydroxy tamoxifen O-b-D-glucuronide	0.273587	0.481812	0.988559	SRS016203
SRS016203.16790-T1-C	N-Desmethyl-4-hydroxytamoxifen b-D-glucuronide (E/Z mixture)	0.0392811	0.778312	0.808283	SRS016203
SRS016203.20105-T1-C	(E)-4-hydroxy tamoxifen O-b-D-glucuronide	0.530651	-0.2883	0.988559	SRS016203
SRS016203.20105-T1-C	N-Desmethyl-4-hydroxytamoxifen b-D-glucuronide (E/Z mixture)	0.817533	-0.108112	0.988559	SRS016203
SRS016203.20658-T1-C	(E)-4-hydroxy tamoxifen O-b-D-glucuronide	0.939408	0.0357143	0.988559	SRS016203
SRS016203.20658-T1-C	N-Desmethyl-4-hydroxytamoxifen b-D-glucuronide (E/Z mixture)	0.148231	0.607143	0.986364	SRS016203
SRS016203.24465-T1-C	(E)-4-hydroxy tamoxifen O-b-D-glucuronide	0.701658	-0.178571	0.988559	SRS016203
SRS016203.24465-T1-C	N-Desmethyl-4-hydroxytamoxifen b-D-glucuronide (E/Z mixture)	0.0521814	0.75	0.818682	SRS016203
SRS016203.26342-T1-C	(E)-4-hydroxy tamoxifen O-b-D-glucuronide	0.939408	0.0357143	0.988559	SRS016203
SRS016203.26342-T1-C	N-Desmethyl-4-hydroxytamoxifen b-D-glucuronide (E/Z mixture)	0.701658	0.178571	0.988559	SRS016203
SRS016203.27117-T1-C	(E)-4-hydroxy tamoxifen O-b-D-glucuronide	0.383317	-0.392857	0.988559	SRS016203
SRS016203.27117-T1-C	N-Desmethyl-4-hydroxytamoxifen b-D-glucuronide (E/Z mixture)	0.293934	0.464286	0.988559	SRS016203
SRS016203.4483-T1-C	(E)-4-hydroxy tamoxifen O-b-D-glucuronide	1	0	1	SRS016203
SRS016203.4483-T1-C	N-Desmethyl-4-hydroxytamoxifen b-D-glucuronide (E/Z mixture)	0.879048	0.0714286	0.988559	SRS016203
SRS016203.7487-T1-C	(E)-4-hydroxy tamoxifen O-b-D-glucuronide	0.939408	-0.0357143	0.988559	SRS016203
SRS016203.7487-T1-C	N-Desmethyl-4-hydroxytamoxifen b-D-glucuronide (E/Z mixture)	0.383317	-0.392857	0.988559	SRS016203
SRS016203.80287-T1-C	(E)-4-hydroxy tamoxifen O-b-D-glucuronide	0.477885	0.324337	0.988559	SRS016203
SRS016203.80287-T1-C	N-Desmethyl-4-hydroxytamoxifen b-D-glucuronide (E/Z mixture)	0.699046	0.180187	0.988559	SRS016203
SRS016203.8108-T1-C	(E)-4-hydroxy tamoxifen O-b-D-glucuronide	0.879048	0.0714286	0.988559	SRS016203
SRS016203.8108-T1-C	N-Desmethyl-4-hydroxytamoxifen b-D-glucuronide (E/Z mixture)	0.644512	0.214286	0.988559	SRS016203
SRS016267.108985-T1-C	(E)-4-hydroxy tamoxifen O-b-D-glucuronide	0.431611	-0.357143	0.988559	SRS016267
SRS016267.108985-T1-C	N-Desmethyl-4-hydroxytamoxifen b-D-glucuronide (E/Z mixture)	0.119392	-0.642857	0.986364	SRS016267
SRS016267.41169-T1-C	(E)-4-hydroxy tamoxifen O-b-D-glucuronide	0.757818	-0.14415	0.988559	SRS016267
SRS016267.41169-T1-C	N-Desmethyl-4-hydroxytamoxifen b-D-glucuronide (E/Z mixture)	0.699046	-0.180187	0.988559	SRS016267
SRS016267.80864-T1-C	(E)-4-hydroxy tamoxifen O-b-D-glucuronide	0.644512	-0.214286	0.988559	SRS016267
SRS016267.80864-T1-C	N-Desmethyl-4-hydroxytamoxifen b-D-glucuronide (E/Z mixture)	0.644512	0.214286	0.988559	SRS016267
SRS016267.92469-T1-C	(E)-4-hydroxy tamoxifen O-b-D-glucuronide	0.0713436	-0.714286	0.944772	SRS016267
SRS016267.92469-T1-C	N-Desmethyl-4-hydroxytamoxifen b-D-glucuronide (E/Z mixture)	0.644512	-0.214286	0.988559	SRS016267
SRS016267.93283-T1-C	(E)-4-hydroxy tamoxifen O-b-D-glucuronide	0.735724	-0.157622	0.988559	SRS016267
SRS016267.93283-T1-C	N-Desmethyl-4-hydroxytamoxifen b-D-glucuronide (E/Z mixture)	0.435066	0.35465	0.988559	SRS016267
SRS016335.12654-T1-C	(E)-4-hydroxy tamoxifen O-b-D-glucuronide	0.701658	-0.178571	0.988559	SRS016335
SRS016335.12654-T1-C	N-Desmethyl-4-hydroxytamoxifen b-D-glucuronide (E/Z mixture)	0.588724	0.25	0.988559	SRS016335
SRS016335.18173-T1-C	(E)-4-hydroxy tamoxifen O-b-D-glucuronide	0.819151	-0.107143	0.988559	SRS016335
SRS016335.18173-T1-C	N-Desmethyl-4-hydroxytamoxifen b-D-glucuronide (E/Z mixture)	0.0521814	0.75	0.818682	SRS016335
SRS016335.20695-T1-C	(E)-4-hydroxy tamoxifen O-b-D-glucuronide	0.759945	0.142857	0.988559	SRS016335
SRS016335.20695-T1-C	N-Desmethyl-4-hydroxytamoxifen b-D-glucuronide (E/Z mixture)	0.25317	-0.5	0.988559	SRS016335
SRS016335.236147-T1-C	(E)-4-hydroxy tamoxifen O-b-D-glucuronide	0.148231	-0.607143	0.986364	SRS016335
SRS016335.236147-T1-C	N-Desmethyl-4-hydroxytamoxifen b-D-glucuronide (E/Z mixture)	0.383317	-0.392857	0.988559	SRS016335
SRS016335.244196-T1-C	(E)-4-hydroxy tamoxifen O-b-D-glucuronide	0.609743	0.236433	0.988559	SRS016335
SRS016335.244196-T1-C	N-Desmethyl-4-hydroxytamoxifen b-D-glucuronide (E/Z mixture)	0.0352827	0.78811	0.772413	SRS016335
SRS016335.279486-T1-C	(E)-4-hydroxy tamoxifen O-b-D-glucuronide	0.701658	-0.178571	0.988559	SRS016335
SRS016335.279486-T1-C	N-Desmethyl-4-hydroxytamoxifen b-D-glucuronide (E/Z mixture)	0.0521814	0.75	0.818682	SRS016335
SRS016335.285245-T1-C	(E)-4-hydroxy tamoxifen O-b-D-glucuronide	0.701658	0.178571	0.988559	SRS016335
SRS016335.285245-T1-C	N-Desmethyl-4-hydroxytamoxifen b-D-glucuronide (E/Z mixture)	0.939408	-0.0357143	0.988559	SRS016335
SRS016335.289840-T1-C	(E)-4-hydroxy tamoxifen O-b-D-glucuronide	0.427149	-0.360375	0.988559	SRS016335
SRS016335.289840-T1-C	N-Desmethyl-4-hydroxytamoxifen b-D-glucuronide (E/Z mixture)	0.699046	0.180187	0.988559	SRS016335
SRS016335.34413-T1-C	(E)-4-hydroxy tamoxifen O-b-D-glucuronide	0.759945	-0.142857	0.988559	SRS016335
SRS016335.34413-T1-C	N-Desmethyl-4-hydroxytamoxifen b-D-glucuronide (E/Z mixture)	0.431611	0.357143	0.988559	SRS016335
SRS016335.53585-T1-C	(E)-4-hydroxy tamoxifen O-b-D-glucuronide	0.644512	0.214286	0.988559	SRS016335
SRS016335.53585-T1-C	N-Desmethyl-4-hydroxytamoxifen b-D-glucuronide (E/Z mixture)	0.644512	-0.214286	0.988559	SRS016335
SRS016335.53806-T1-C	(E)-4-hydroxy tamoxifen O-b-D-glucuronide	0.759945	-0.142857	0.988559	SRS016335
SRS016335.53806-T1-C	N-Desmethyl-4-hydroxytamoxifen b-D-glucuronide (E/Z mixture)	0.0136973	-0.857143	0.69112	SRS016335
SRS016335.67574-T1-C	(E)-4-hydroxy tamoxifen O-b-D-glucuronide	0.0211735	-0.828862	0.69112	SRS016335
SRS016335.67574-T1-C	N-Desmethyl-4-hydroxytamoxifen b-D-glucuronide (E/Z mixture)	0.248203	-0.504525	0.988559	SRS016335
SRS016335.8486-T1-C	(E)-4-hydroxy tamoxifen O-b-D-glucuronide	0.759945	0.142857	0.988559	SRS016335
SRS016335.8486-T1-C	N-Desmethyl-4-hydroxytamoxifen b-D-glucuronide (E/Z mixture)	0.0713436	0.714286	0.944772	SRS016335
SRS016335.8612-T1-C	(E)-4-hydroxy tamoxifen O-b-D-glucuronide	0.939408	-0.0357143	0.988559	SRS016335
SRS016335.8612-T1-C	N-Desmethyl-4-hydroxytamoxifen b-D-glucuronide (E/Z mixture)	0.293934	0.464286	0.988559	SRS016335
SRS016335.90689-T1-C	(E)-4-hydroxy tamoxifen O-b-D-glucuronide	0.337368	0.428571	0.988559	SRS016335
SRS016335.90689-T1-C	N-Desmethyl-4-hydroxytamoxifen b-D-glucuronide (E/Z mixture)	0.431611	-0.357143	0.988559	SRS016335
SRS016335.92541-T1-C	(E)-4-hydroxy tamoxifen O-b-D-glucuronide	0.939408	-0.0357143	0.988559	SRS016335
SRS016335.92541-T1-C	N-Desmethyl-4-hydroxytamoxifen b-D-glucuronide (E/Z mixture)	0.588724	0.25	0.988559	SRS016335
SRS016495.13585-T1-C	(E)-4-hydroxy tamoxifen O-b-D-glucuronide	0.293934	-0.464286	0.988559	SRS016495
SRS016495.13585-T1-C	N-Desmethyl-4-hydroxytamoxifen b-D-glucuronide (E/Z mixture)	0.0234488	-0.821429	0.69112	SRS016495
SRS016495.148196-T1-C	(E)-4-hydroxy tamoxifen O-b-D-glucuronide	0.701658	-0.178571	0.988559	SRS016495
SRS016495.148196-T1-C	N-Desmethyl-4-hydroxytamoxifen b-D-glucuronide (E/Z mixture)	0.939408	0.0357143	0.988559	SRS016495
SRS016495.20365-T1-C	(E)-4-hydroxy tamoxifen O-b-D-glucuronide	0.12936	0.630062	0.986364	SRS016495
SRS016495.20365-T1-C	N-Desmethyl-4-hydroxytamoxifen b-D-glucuronide (E/Z mixture)	0.195022	0.555937	0.988559	SRS016495
SRS016495.28558-T1-C	(E)-4-hydroxy tamoxifen O-b-D-glucuronide	0.0521814	0.75	0.818682	SRS016495
SRS016495.28558-T1-C	N-Desmethyl-4-hydroxytamoxifen b-D-glucuronide (E/Z mixture)	0.0234488	0.821429	0.69112	SRS016495
SRS016495.42456-T1-C	(E)-4-hydroxy tamoxifen O-b-D-glucuronide	0.530651	-0.2883	0.988559	SRS016495
SRS016495.42456-T1-C	N-Desmethyl-4-hydroxytamoxifen b-D-glucuronide (E/Z mixture)	0.817533	-0.108112	0.988559	SRS016495
SRS016495.48549-T1-C	(E)-4-hydroxy tamoxifen O-b-D-glucuronide	0.228878	0.522544	0.988559	SRS016495
SRS016495.48549-T1-C	N-Desmethyl-4-hydroxytamoxifen b-D-glucuronide (E/Z mixture)	0.15909	0.594619	0.988559	SRS016495
SRS016495.49249-T1-C	(E)-4-hydroxy tamoxifen O-b-D-glucuronide	0.644512	0.214286	0.988559	SRS016495
SRS016495.49249-T1-C	N-Desmethyl-4-hydroxytamoxifen b-D-glucuronide (E/Z mixture)	0.644512	-0.214286	0.988559	SRS016495
SRS016495.49813-T1-C	(E)-4-hydroxy tamoxifen O-b-D-glucuronide	0.644512	-0.214286	0.988559	SRS016495
SRS016495.49813-T1-C	N-Desmethyl-4-hydroxytamoxifen b-D-glucuronide (E/Z mixture)	0.879048	0.0714286	0.988559	SRS016495
SRS016495.51074-T1-C	(E)-4-hydroxy tamoxifen O-b-D-glucuronide	0.431611	-0.357143	0.988559	SRS016495
SRS016495.51074-T1-C	N-Desmethyl-4-hydroxytamoxifen b-D-glucuronide (E/Z mixture)	0.644512	-0.214286	0.988559	SRS016495
SRS016585.6310-T1-C	(E)-4-hydroxy tamoxifen O-b-D-glucuronide	0.119392	-0.642857	0.986364	SRS016585
SRS016585.6310-T1-C	N-Desmethyl-4-hydroxytamoxifen b-D-glucuronide (E/Z mixture)	0.759945	0.142857	0.988559	SRS016585
SRS016753.21506-T1-C	(E)-4-hydroxy tamoxifen O-b-D-glucuronide	0.427149	-0.360375	0.988559	SRS016753
SRS016753.21506-T1-C	N-Desmethyl-4-hydroxytamoxifen b-D-glucuronide (E/Z mixture)	0.699046	0.180187	0.988559	SRS016753
SRS016753.25930-T1-C	(E)-4-hydroxy tamoxifen O-b-D-glucuronide	0.819151	-0.107143	0.988559	SRS016753
SRS016753.25930-T1-C	N-Desmethyl-4-hydroxytamoxifen b-D-glucuronide (E/Z mixture)	0.215217	0.535714	0.988559	SRS016753
SRS016753.28939-T1-C	(E)-4-hydroxy tamoxifen O-b-D-glucuronide	0.0713436	-0.714286	0.944772	SRS016753
SRS016753.28939-T1-C	N-Desmethyl-4-hydroxytamoxifen b-D-glucuronide (E/Z mixture)	0.644512	-0.214286	0.988559	SRS016753
SRS016753.29635-T1-C	(E)-4-hydroxy tamoxifen O-b-D-glucuronide	0.143811	-0.612372	0.986364	SRS016753
SRS016753.29635-T1-C	N-Desmethyl-4-hydroxytamoxifen b-D-glucuronide (E/Z mixture)	0.660642	0.204124	0.988559	SRS016753
SRS016753.33895-T1-C	(E)-4-hydroxy tamoxifen O-b-D-glucuronide	0.701658	-0.178571	0.988559	SRS016753
SRS016753.33895-T1-C	N-Desmethyl-4-hydroxytamoxifen b-D-glucuronide (E/Z mixture)	0.588724	0.25	0.988559	SRS016753
SRS016753.3725-T1-C	(E)-4-hydroxy tamoxifen O-b-D-glucuronide	0.0211735	-0.828862	0.69112	SRS016753
SRS016753.3725-T1-C	N-Desmethyl-4-hydroxytamoxifen b-D-glucuronide (E/Z mixture)	0.248203	-0.504525	0.988559	SRS016753
SRS016753.38926-T1-C	(E)-4-hydroxy tamoxifen O-b-D-glucuronide	0.701658	0.178571	0.988559	SRS016753
SRS016753.38926-T1-C	N-Desmethyl-4-hydroxytamoxifen b-D-glucuronide (E/Z mixture)	0.819151	0.107143	0.988559	SRS016753
SRS016753.39156-T1-C	(E)-4-hydroxy tamoxifen O-b-D-glucuronide	0.588724	-0.25	0.988559	SRS016753
SRS016753.39156-T1-C	N-Desmethyl-4-hydroxytamoxifen b-D-glucuronide (E/Z mixture)	0.383317	-0.392857	0.988559	SRS016753
SRS016753.62145-T1-C	(E)-4-hydroxy tamoxifen O-b-D-glucuronide	0.25317	0.5	0.988559	SRS016753
SRS016753.62145-T1-C	N-Desmethyl-4-hydroxytamoxifen b-D-glucuronide (E/Z mixture)	0.534509	-0.285714	0.988559	SRS016753
SRS016753.6813-T1-C	(E)-4-hydroxy tamoxifen O-b-D-glucuronide	0.588724	-0.25	0.988559	SRS016753
SRS016753.6813-T1-C	N-Desmethyl-4-hydroxytamoxifen b-D-glucuronide (E/Z mixture)	0.148231	0.607143	0.986364	SRS016753
SRS016753.79170-T1-C	(E)-4-hydroxy tamoxifen O-b-D-glucuronide	0.67197	0.197028	0.988559	SRS016753
SRS016753.79170-T1-C	N-Desmethyl-4-hydroxytamoxifen b-D-glucuronide (E/Z mixture)	0.491016	0.315244	0.988559	SRS016753
SRS016753.80554-T1-C	(E)-4-hydroxy tamoxifen O-b-D-glucuronide	0.924456	-0.0445435	0.988559	SRS016753
SRS016753.80554-T1-C	N-Desmethyl-4-hydroxytamoxifen b-D-glucuronide (E/Z mixture)	0.26433	0.489979	0.988559	SRS016753
SRS016753.88158-T1-C	(E)-4-hydroxy tamoxifen O-b-D-glucuronide	0.562312	-0.267261	0.988559	SRS016753
SRS016753.88158-T1-C	N-Desmethyl-4-hydroxytamoxifen b-D-glucuronide (E/Z mixture)	0.316536	0.445435	0.988559	SRS016753
SRS016954.10460-T1-C	(E)-4-hydroxy tamoxifen O-b-D-glucuronide	0.759945	0.142857	0.988559	SRS016954
SRS016954.10460-T1-C	N-Desmethyl-4-hydroxytamoxifen b-D-glucuronide (E/Z mixture)	0.534509	0.285714	0.988559	SRS016954
SRS016954.113492-T1-C	(E)-4-hydroxy tamoxifen O-b-D-glucuronide	0.644512	-0.214286	0.988559	SRS016954
SRS016954.113492-T1-C	N-Desmethyl-4-hydroxytamoxifen b-D-glucuronide (E/Z mixture)	0.759945	0.142857	0.988559	SRS016954
SRS016954.124453-T1-C	(E)-4-hydroxy tamoxifen O-b-D-glucuronide	0.819151	-0.107143	0.988559	SRS016954
SRS016954.124453-T1-C	N-Desmethyl-4-hydroxytamoxifen b-D-glucuronide (E/Z mixture)	0.701658	-0.178571	0.988559	SRS016954
SRS016954.135072-T1-C	(E)-4-hydroxy tamoxifen O-b-D-glucuronide	0.337368	0.428571	0.988559	SRS016954
SRS016954.135072-T1-C	N-Desmethyl-4-hydroxytamoxifen b-D-glucuronide (E/Z mixture)	0.879048	0.0714286	0.988559	SRS016954
SRS016954.172833-T1-C	(E)-4-hydroxy tamoxifen O-b-D-glucuronide	0.585241	0.252262	0.988559	SRS016954
SRS016954.172833-T1-C	N-Desmethyl-4-hydroxytamoxifen b-D-glucuronide (E/Z mixture)	0.757818	0.14415	0.988559	SRS016954
SRS016954.181615-T1-C	(E)-4-hydroxy tamoxifen O-b-D-glucuronide	0.0521814	0.75	0.818682	SRS016954
SRS016954.181615-T1-C	N-Desmethyl-4-hydroxytamoxifen b-D-glucuronide (E/Z mixture)	0.293934	0.464286	0.988559	SRS016954
SRS016954.190159-T1-C	(E)-4-hydroxy tamoxifen O-b-D-glucuronide	0.908365	-0.0540562	0.988559	SRS016954
SRS016954.190159-T1-C	N-Desmethyl-4-hydroxytamoxifen b-D-glucuronide (E/Z mixture)	0.908365	0.0540562	0.988559	SRS016954
SRS016954.25141-T1-C	(E)-4-hydroxy tamoxifen O-b-D-glucuronide	0.644512	0.214286	0.988559	SRS016954
SRS016954.25141-T1-C	N-Desmethyl-4-hydroxytamoxifen b-D-glucuronide (E/Z mixture)	0.879048	-0.0714286	0.988559	SRS016954
SRS016954.26951-T1-C	(E)-4-hydroxy tamoxifen O-b-D-glucuronide	0.0489051	-0.756787	0.818682	SRS016954
SRS016954.26951-T1-C	N-Desmethyl-4-hydroxytamoxifen b-D-glucuronide (E/Z mixture)	0.175382	-0.5766	0.988559	SRS016954
SRS016954.29035-T1-C	(E)-4-hydroxy tamoxifen O-b-D-glucuronide	0.939408	0.0357143	0.988559	SRS016954
SRS016954.29035-T1-C	N-Desmethyl-4-hydroxytamoxifen b-D-glucuronide (E/Z mixture)	0.701658	0.178571	0.988559	SRS016954
SRS016954.40222-T1-C	(E)-4-hydroxy tamoxifen O-b-D-glucuronide	0.701658	0.178571	0.988559	SRS016954
SRS016954.40222-T1-C	N-Desmethyl-4-hydroxytamoxifen b-D-glucuronide (E/Z mixture)	0.293934	0.464286	0.988559	SRS016954
SRS016954.50443-T1-C	(E)-4-hydroxy tamoxifen O-b-D-glucuronide	0.574237	0.259437	0.988559	SRS016954
SRS016954.50443-T1-C	N-Desmethyl-4-hydroxytamoxifen b-D-glucuronide (E/Z mixture)	0.937124	-0.0370625	0.988559	SRS016954
SRS016954.50549-T1-C	(E)-4-hydroxy tamoxifen O-b-D-glucuronide	0.701658	0.178571	0.988559	SRS016954
SRS016954.50549-T1-C	N-Desmethyl-4-hydroxytamoxifen b-D-glucuronide (E/Z mixture)	0.819151	0.107143	0.988559	SRS016954
SRS016954.51688-T1-C	(E)-4-hydroxy tamoxifen O-b-D-glucuronide	0.819151	-0.107143	0.988559	SRS016954
SRS016954.51688-T1-C	N-Desmethyl-4-hydroxytamoxifen b-D-glucuronide (E/Z mixture)	0.293934	-0.464286	0.988559	SRS016954
SRS016954.56086-T1-C	(E)-4-hydroxy tamoxifen O-b-D-glucuronide	0.427149	-0.360375	0.988559	SRS016954
SRS016954.56086-T1-C	N-Desmethyl-4-hydroxytamoxifen b-D-glucuronide (E/Z mixture)	0.699046	0.180187	0.988559	SRS016954
SRS016989.110920-T1-C	(E)-4-hydroxy tamoxifen O-b-D-glucuronide	0.180202	-0.571429	0.988559	SRS016989
SRS016989.110920-T1-C	N-Desmethyl-4-hydroxytamoxifen b-D-glucuronide (E/Z mixture)	0.0713436	-0.714286	0.944772	SRS016989
SRS016989.124094-T1-C	(E)-4-hydroxy tamoxifen O-b-D-glucuronide	1	0	1	SRS016989
SRS016989.124094-T1-C	N-Desmethyl-4-hydroxytamoxifen b-D-glucuronide (E/Z mixture)	0.0713436	0.714286	0.944772	SRS016989
SRS016989.129403-T1-C	(E)-4-hydroxy tamoxifen O-b-D-glucuronide	0.939408	-0.0357143	0.988559	SRS016989
SRS016989.129403-T1-C	N-Desmethyl-4-hydroxytamoxifen b-D-glucuronide (E/Z mixture)	0.293934	0.464286	0.988559	SRS016989
SRS016989.14799-T1-C	(E)-4-hydroxy tamoxifen O-b-D-glucuronide	0.482072	-0.321429	0.988559	SRS016989
SRS016989.14799-T1-C	N-Desmethyl-4-hydroxytamoxifen b-D-glucuronide (E/Z mixture)	0.148231	-0.607143	0.986364	SRS016989
SRS016989.16527-T1-C	(E)-4-hydroxy tamoxifen O-b-D-glucuronide	1	0	1	SRS016989
SRS016989.16527-T1-C	N-Desmethyl-4-hydroxytamoxifen b-D-glucuronide (E/Z mixture)	0.631749	0.222375	0.988559	SRS016989
SRS016989.16583-T1-C	(E)-4-hydroxy tamoxifen O-b-D-glucuronide	0.288997	-0.468487	0.988559	SRS016989
SRS016989.16583-T1-C	N-Desmethyl-4-hydroxytamoxifen b-D-glucuronide (E/Z mixture)	0.530651	0.2883	0.988559	SRS016989
SRS016989.28950-T1-C	(E)-4-hydroxy tamoxifen O-b-D-glucuronide	0.701658	-0.178571	0.988559	SRS016989
SRS016989.28950-T1-C	N-Desmethyl-4-hydroxytamoxifen b-D-glucuronide (E/Z mixture)	0.588724	0.25	0.988559	SRS016989
SRS016989.3766-T1-C	(E)-4-hydroxy tamoxifen O-b-D-glucuronide	0.192453	-0.558581	0.988559	SRS016989
SRS016989.3766-T1-C	N-Desmethyl-4-hydroxytamoxifen b-D-glucuronide (E/Z mixture)	0.228878	-0.522544	0.988559	SRS016989
SRS016989.38507-T1-C	(E)-4-hydroxy tamoxifen O-b-D-glucuronide	0.812407	-0.111187	0.988559	SRS016989
SRS016989.38507-T1-C	N-Desmethyl-4-hydroxytamoxifen b-D-glucuronide (E/Z mixture)	0.812407	-0.111187	0.988559	SRS016989
SRS016989.44185-T1-C	(E)-4-hydroxy tamoxifen O-b-D-glucuronide	0.75108	-0.14825	0.988559	SRS016989
SRS016989.44185-T1-C	N-Desmethyl-4-hydroxytamoxifen b-D-glucuronide (E/Z mixture)	1	0	1	SRS016989
SRS016989.46349-T1-C	(E)-4-hydroxy tamoxifen O-b-D-glucuronide	0.530651	-0.2883	0.988559	SRS016989
SRS016989.46349-T1-C	N-Desmethyl-4-hydroxytamoxifen b-D-glucuronide (E/Z mixture)	0.817533	-0.108112	0.988559	SRS016989
SRS016989.91439-T1-C	(E)-4-hydroxy tamoxifen O-b-D-glucuronide	0.100897	-0.668153	0.986364	SRS016989
SRS016989.91439-T1-C	N-Desmethyl-4-hydroxytamoxifen b-D-glucuronide (E/Z mixture)	0.63121	-0.222718	0.988559	SRS016989
SRS016989.94589-T1-C	(E)-4-hydroxy tamoxifen O-b-D-glucuronide	0.530651	-0.2883	0.988559	SRS016989
SRS016989.94589-T1-C	N-Desmethyl-4-hydroxytamoxifen b-D-glucuronide (E/Z mixture)	0.699046	0.180187	0.988559	SRS016989
SRS017103.1070-T1-C	(E)-4-hydroxy tamoxifen O-b-D-glucuronide	0.759945	-0.142857	0.988559	SRS017103
SRS017103.1070-T1-C	N-Desmethyl-4-hydroxytamoxifen b-D-glucuronide (E/Z mixture)	0.759945	-0.142857	0.988559	SRS017103
SRS017103.188819-T1-C	(E)-4-hydroxy tamoxifen O-b-D-glucuronide	0.310429	-0.450469	0.988559	SRS017103
SRS017103.188819-T1-C	N-Desmethyl-4-hydroxytamoxifen b-D-glucuronide (E/Z mixture)	0.557731	-0.270281	0.988559	SRS017103
SRS017103.192921-T1-C	(E)-4-hydroxy tamoxifen O-b-D-glucuronide	0.431611	-0.357143	0.988559	SRS017103
SRS017103.192921-T1-C	N-Desmethyl-4-hydroxytamoxifen b-D-glucuronide (E/Z mixture)	0.119392	-0.642857	0.986364	SRS017103
SRS017103.219270-T1-C	(E)-4-hydroxy tamoxifen O-b-D-glucuronide	0.939408	-0.0357143	0.988559	SRS017103
SRS017103.219270-T1-C	N-Desmethyl-4-hydroxytamoxifen b-D-glucuronide (E/Z mixture)	0.148231	-0.607143	0.986364	SRS017103
SRS017103.226889-T1-C	(E)-4-hydroxy tamoxifen O-b-D-glucuronide	0.819151	-0.107143	0.988559	SRS017103
SRS017103.226889-T1-C	N-Desmethyl-4-hydroxytamoxifen b-D-glucuronide (E/Z mixture)	0.939408	-0.0357143	0.988559	SRS017103
SRS017103.237774-T1-C	(E)-4-hydroxy tamoxifen O-b-D-glucuronide	0.670085	-0.198206	0.988559	SRS017103
SRS017103.237774-T1-C	N-Desmethyl-4-hydroxytamoxifen b-D-glucuronide (E/Z mixture)	0.504027	-0.306319	0.988559	SRS017103
SRS017103.241119-T1-C	(E)-4-hydroxy tamoxifen O-b-D-glucuronide	1	0	1	SRS017103
SRS017103.241119-T1-C	N-Desmethyl-4-hydroxytamoxifen b-D-glucuronide (E/Z mixture)	0.180202	0.571429	0.988559	SRS017103
SRS017103.243049-T1-C	(E)-4-hydroxy tamoxifen O-b-D-glucuronide	0.759945	0.142857	0.988559	SRS017103
SRS017103.243049-T1-C	N-Desmethyl-4-hydroxytamoxifen b-D-glucuronide (E/Z mixture)	0.0136973	0.857143	0.69112	SRS017103
SRS017103.245763-T1-C	(E)-4-hydroxy tamoxifen O-b-D-glucuronide	0.482072	-0.321429	0.988559	SRS017103
SRS017103.245763-T1-C	N-Desmethyl-4-hydroxytamoxifen b-D-glucuronide (E/Z mixture)	0.939408	-0.0357143	0.988559	SRS017103
SRS017103.252246-T1-C	(E)-4-hydroxy tamoxifen O-b-D-glucuronide	0.701658	-0.178571	0.988559	SRS017103
SRS017103.252246-T1-C	N-Desmethyl-4-hydroxytamoxifen b-D-glucuronide (E/Z mixture)	0.588724	0.25	0.988559	SRS017103
SRS017103.260903-T1-C	(E)-4-hydroxy tamoxifen O-b-D-glucuronide	0.690778	0.185312	0.988559	SRS017103
SRS017103.260903-T1-C	N-Desmethyl-4-hydroxytamoxifen b-D-glucuronide (E/Z mixture)	0.690778	0.185312	0.988559	SRS017103
SRS017103.7542-T1-C	(E)-4-hydroxy tamoxifen O-b-D-glucuronide	0.0489051	-0.756787	0.818682	SRS017103
SRS017103.7542-T1-C	N-Desmethyl-4-hydroxytamoxifen b-D-glucuronide (E/Z mixture)	0.175382	-0.5766	0.988559	SRS017103
SRS017103.822-T1-C	(E)-4-hydroxy tamoxifen O-b-D-glucuronide	0.819151	-0.107143	0.988559	SRS017103
SRS017103.822-T1-C	N-Desmethyl-4-hydroxytamoxifen b-D-glucuronide (E/Z mixture)	0.0521814	0.75	0.818682	SRS017103
SRS017103.8401-T1-C	(E)-4-hydroxy tamoxifen O-b-D-glucuronide	0.939408	0.0357143	0.988559	SRS017103
SRS017103.8401-T1-C	N-Desmethyl-4-hydroxytamoxifen b-D-glucuronide (E/Z mixture)	0.701658	0.178571	0.988559	SRS017103
SRS017191.140007-T1-C	(E)-4-hydroxy tamoxifen O-b-D-glucuronide	0.819151	0.107143	0.988559	SRS017191
SRS017191.140007-T1-C	N-Desmethyl-4-hydroxytamoxifen b-D-glucuronide (E/Z mixture)	0.939408	-0.0357143	0.988559	SRS017191
SRS017191.144812-T1-C	(E)-4-hydroxy tamoxifen O-b-D-glucuronide	0.504027	-0.306319	0.988559	SRS017191
SRS017191.144812-T1-C	N-Desmethyl-4-hydroxytamoxifen b-D-glucuronide (E/Z mixture)	0.128888	0.630656	0.986364	SRS017191
SRS017191.14658-T1-C	(E)-4-hydroxy tamoxifen O-b-D-glucuronide	0.534509	-0.285714	0.988559	SRS017191
SRS017191.14658-T1-C	N-Desmethyl-4-hydroxytamoxifen b-D-glucuronide (E/Z mixture)	0.759945	0.142857	0.988559	SRS017191
SRS017191.17742-T1-C	(E)-4-hydroxy tamoxifen O-b-D-glucuronide	0.232754	-0.518875	0.988559	SRS017191
SRS017191.17742-T1-C	N-Desmethyl-4-hydroxytamoxifen b-D-glucuronide (E/Z mixture)	0.317372	-0.44475	0.988559	SRS017191
SRS017191.22886-T1-C	(E)-4-hydroxy tamoxifen O-b-D-glucuronide	0.819151	-0.107143	0.988559	SRS017191
SRS017191.22886-T1-C	N-Desmethyl-4-hydroxytamoxifen b-D-glucuronide (E/Z mixture)	0.939408	-0.0357143	0.988559	SRS017191
SRS017191.23458-T1-C	(E)-4-hydroxy tamoxifen O-b-D-glucuronide	0.939408	0.0357143	0.988559	SRS017191
SRS017191.23458-T1-C	N-Desmethyl-4-hydroxytamoxifen b-D-glucuronide (E/Z mixture)	0.148231	0.607143	0.986364	SRS017191
SRS017191.24457-T1-C	(E)-4-hydroxy tamoxifen O-b-D-glucuronide	0.293934	-0.464286	0.988559	SRS017191
SRS017191.24457-T1-C	N-Desmethyl-4-hydroxytamoxifen b-D-glucuronide (E/Z mixture)	0.819151	0.107143	0.988559	SRS017191
SRS017191.326-T1-C	(E)-4-hydroxy tamoxifen O-b-D-glucuronide	0.180202	-0.571429	0.988559	SRS017191
SRS017191.326-T1-C	N-Desmethyl-4-hydroxytamoxifen b-D-glucuronide (E/Z mixture)	1	0	1	SRS017191
SRS017191.33257-T1-C	(E)-4-hydroxy tamoxifen O-b-D-glucuronide	0.759945	-0.142857	0.988559	SRS017191
SRS017191.33257-T1-C	N-Desmethyl-4-hydroxytamoxifen b-D-glucuronide (E/Z mixture)	0.431611	-0.357143	0.988559	SRS017191
SRS017191.56930-T1-C	(E)-4-hydroxy tamoxifen O-b-D-glucuronide	0.462729	-0.334947	0.988559	SRS017191
SRS017191.56930-T1-C	N-Desmethyl-4-hydroxytamoxifen b-D-glucuronide (E/Z mixture)	0.462729	-0.334947	0.988559	SRS017191
SRS017191.57871-T1-C	(E)-4-hydroxy tamoxifen O-b-D-glucuronide	0.939408	-0.0357143	0.988559	SRS017191
SRS017191.57871-T1-C	N-Desmethyl-4-hydroxytamoxifen b-D-glucuronide (E/Z mixture)	0.939408	0.0357143	0.988559	SRS017191
SRS017191.58283-T1-C	(E)-4-hydroxy tamoxifen O-b-D-glucuronide	0.431611	-0.357143	0.988559	SRS017191
SRS017191.58283-T1-C	N-Desmethyl-4-hydroxytamoxifen b-D-glucuronide (E/Z mixture)	0.879048	0.0714286	0.988559	SRS017191
SRS017191.59709-T1-C	(E)-4-hydroxy tamoxifen O-b-D-glucuronide	0.937124	-0.0370625	0.988559	SRS017191
SRS017191.59709-T1-C	N-Desmethyl-4-hydroxytamoxifen b-D-glucuronide (E/Z mixture)	0.464697	0.333562	0.988559	SRS017191
SRS017191.60591-T1-C	(E)-4-hydroxy tamoxifen O-b-D-glucuronide	0.534509	0.285714	0.988559	SRS017191
SRS017191.60591-T1-C	N-Desmethyl-4-hydroxytamoxifen b-D-glucuronide (E/Z mixture)	0.337368	-0.428571	0.988559	SRS017191
SRS017191.60984-T1-C	(E)-4-hydroxy tamoxifen O-b-D-glucuronide	0.75108	-0.14825	0.988559	SRS017191
SRS017191.60984-T1-C	N-Desmethyl-4-hydroxytamoxifen b-D-glucuronide (E/Z mixture)	1	0	1	SRS017191
SRS017191.62181-T1-C	(E)-4-hydroxy tamoxifen O-b-D-glucuronide	0.215217	-0.535714	0.988559	SRS017191
SRS017191.62181-T1-C	N-Desmethyl-4-hydroxytamoxifen b-D-glucuronide (E/Z mixture)	0.939408	-0.0357143	0.988559	SRS017191
SRS017191.62589-T1-C	(E)-4-hydroxy tamoxifen O-b-D-glucuronide	0.530651	-0.2883	0.988559	SRS017191
SRS017191.62589-T1-C	N-Desmethyl-4-hydroxytamoxifen b-D-glucuronide (E/Z mixture)	0.817533	-0.108112	0.988559	SRS017191
SRS017191.64706-T1-C	(E)-4-hydroxy tamoxifen O-b-D-glucuronide	0.701658	-0.178571	0.988559	SRS017191
SRS017191.64706-T1-C	N-Desmethyl-4-hydroxytamoxifen b-D-glucuronide (E/Z mixture)	0.939408	0.0357143	0.988559	SRS017191
SRS017191.8113-T1-C	(E)-4-hydroxy tamoxifen O-b-D-glucuronide	0.293934	0.464286	0.988559	SRS017191
SRS017191.8113-T1-C	N-Desmethyl-4-hydroxytamoxifen b-D-glucuronide (E/Z mixture)	0.939408	-0.0357143	0.988559	SRS017191
SRS017247.11450-T1-C	(E)-4-hydroxy tamoxifen O-b-D-glucuronide	0.819151	-0.107143	0.988559	SRS017247
SRS017247.11450-T1-C	N-Desmethyl-4-hydroxytamoxifen b-D-glucuronide (E/Z mixture)	0.293934	-0.464286	0.988559	SRS017247
SRS017247.15174-T1-C	(E)-4-hydroxy tamoxifen O-b-D-glucuronide	0.644512	-0.214286	0.988559	SRS017247
SRS017247.15174-T1-C	N-Desmethyl-4-hydroxytamoxifen b-D-glucuronide (E/Z mixture)	0.879048	0.0714286	0.988559	SRS017247
SRS017247.20968-T1-C	(E)-4-hydroxy tamoxifen O-b-D-glucuronide	0.701658	-0.178571	0.988559	SRS017247
SRS017247.20968-T1-C	N-Desmethyl-4-hydroxytamoxifen b-D-glucuronide (E/Z mixture)	0.588724	0.25	0.988559	SRS017247
SRS017247.25645-T1-C	(E)-4-hydroxy tamoxifen O-b-D-glucuronide	0.759945	0.142857	0.988559	SRS017247
SRS017247.25645-T1-C	N-Desmethyl-4-hydroxytamoxifen b-D-glucuronide (E/Z mixture)	0.0136973	0.857143	0.69112	SRS017247
SRS017247.37198-T1-C	(E)-4-hydroxy tamoxifen O-b-D-glucuronide	0.644512	-0.214286	0.988559	SRS017247
SRS017247.37198-T1-C	N-Desmethyl-4-hydroxytamoxifen b-D-glucuronide (E/Z mixture)	0.180202	0.571429	0.988559	SRS017247
SRS017247.38390-T1-C	(E)-4-hydroxy tamoxifen O-b-D-glucuronide	0.477885	-0.324337	0.988559	SRS017247
SRS017247.38390-T1-C	N-Desmethyl-4-hydroxytamoxifen b-D-glucuronide (E/Z mixture)	0.530651	0.2883	0.988559	SRS017247
SRS017247.39208-T1-C	(E)-4-hydroxy tamoxifen O-b-D-glucuronide	0.0211735	-0.828862	0.69112	SRS017247
SRS017247.39208-T1-C	N-Desmethyl-4-hydroxytamoxifen b-D-glucuronide (E/Z mixture)	0.248203	-0.504525	0.988559	SRS017247
SRS017247.79909-T1-C	(E)-4-hydroxy tamoxifen O-b-D-glucuronide	0.939408	-0.0357143	0.988559	SRS017247
SRS017247.79909-T1-C	N-Desmethyl-4-hydroxytamoxifen b-D-glucuronide (E/Z mixture)	0.701658	0.178571	0.988559	SRS017247
SRS017247.8523-T1-C	(E)-4-hydroxy tamoxifen O-b-D-glucuronide	0.383317	-0.392857	0.988559	SRS017247
SRS017247.8523-T1-C	N-Desmethyl-4-hydroxytamoxifen b-D-glucuronide (E/Z mixture)	0.701658	0.178571	0.988559	SRS017247
SRS017247.8815-T1-C	(E)-4-hydroxy tamoxifen O-b-D-glucuronide	0.939408	0.0357143	0.988559	SRS017247
SRS017247.8815-T1-C	N-Desmethyl-4-hydroxytamoxifen b-D-glucuronide (E/Z mixture)	0.148231	-0.607143	0.986364	SRS017247
SRS017307.173624-T1-C	(E)-4-hydroxy tamoxifen O-b-D-glucuronide	0.644512	0.214286	0.988559	SRS017307
SRS017307.173624-T1-C	N-Desmethyl-4-hydroxytamoxifen b-D-glucuronide (E/Z mixture)	0.759945	0.142857	0.988559	SRS017307
SRS017307.20056-T1-C	(E)-4-hydroxy tamoxifen O-b-D-glucuronide	0.644512	-0.214286	0.988559	SRS017307
SRS017307.20056-T1-C	N-Desmethyl-4-hydroxytamoxifen b-D-glucuronide (E/Z mixture)	0.180202	0.571429	0.988559	SRS017307
SRS017307.202104-T1-C	(E)-4-hydroxy tamoxifen O-b-D-glucuronide	0.431611	-0.357143	0.988559	SRS017307
SRS017307.202104-T1-C	N-Desmethyl-4-hydroxytamoxifen b-D-glucuronide (E/Z mixture)	0.879048	0.0714286	0.988559	SRS017307
SRS017307.204178-T1-C	(E)-4-hydroxy tamoxifen O-b-D-glucuronide	0.160522	0.592999	0.988559	SRS017307
SRS017307.204178-T1-C	N-Desmethyl-4-hydroxytamoxifen b-D-glucuronide (E/Z mixture)	0.101618	0.667124	0.986364	SRS017307
SRS017307.204620-T1-C	(E)-4-hydroxy tamoxifen O-b-D-glucuronide	0.908365	-0.0540562	0.988559	SRS017307
SRS017307.204620-T1-C	N-Desmethyl-4-hydroxytamoxifen b-D-glucuronide (E/Z mixture)	0.908365	0.0540562	0.988559	SRS017307
SRS017307.208549-T1-C	(E)-4-hydroxy tamoxifen O-b-D-glucuronide	0.759945	-0.142857	0.988559	SRS017307
SRS017307.208549-T1-C	N-Desmethyl-4-hydroxytamoxifen b-D-glucuronide (E/Z mixture)	0.431611	-0.357143	0.988559	SRS017307
SRS017307.210466-T1-C	(E)-4-hydroxy tamoxifen O-b-D-glucuronide	0.557731	0.270281	0.988559	SRS017307
SRS017307.210466-T1-C	N-Desmethyl-4-hydroxytamoxifen b-D-glucuronide (E/Z mixture)	0.0161971	0.846881	0.69112	SRS017307
SRS017307.211485-T1-C	(E)-4-hydroxy tamoxifen O-b-D-glucuronide	0.431611	-0.357143	0.988559	SRS017307
SRS017307.211485-T1-C	N-Desmethyl-4-hydroxytamoxifen b-D-glucuronide (E/Z mixture)	0.879048	0.0714286	0.988559	SRS017307
SRS017307.212345-T1-C	(E)-4-hydroxy tamoxifen O-b-D-glucuronide	0.644512	-0.214286	0.988559	SRS017307
SRS017307.212345-T1-C	N-Desmethyl-4-hydroxytamoxifen b-D-glucuronide (E/Z mixture)	0.879048	-0.0714286	0.988559	SRS017307
SRS017307.212961-T1-C	(E)-4-hydroxy tamoxifen O-b-D-glucuronide	0.775162	0.133631	0.988559	SRS017307
SRS017307.212961-T1-C	N-Desmethyl-4-hydroxytamoxifen b-D-glucuronide (E/Z mixture)	0.100897	0.668153	0.986364	SRS017307
SRS017307.218563-T1-C	(E)-4-hydroxy tamoxifen O-b-D-glucuronide	0.402602	-0.378394	0.988559	SRS017307
SRS017307.218563-T1-C	N-Desmethyl-4-hydroxytamoxifen b-D-glucuronide (E/Z mixture)	0.000805535	-0.954994	0.287308	SRS017307
SRS017307.32848-T1-C	(E)-4-hydroxy tamoxifen O-b-D-glucuronide	0.431611	-0.357143	0.988559	SRS017307
SRS017307.32848-T1-C	N-Desmethyl-4-hydroxytamoxifen b-D-glucuronide (E/Z mixture)	0.879048	0.0714286	0.988559	SRS017307
SRS017307.36603-T1-C	(E)-4-hydroxy tamoxifen O-b-D-glucuronide	0.119392	-0.642857	0.986364	SRS017307
SRS017307.36603-T1-C	N-Desmethyl-4-hydroxytamoxifen b-D-glucuronide (E/Z mixture)	0.534509	-0.285714	0.988559	SRS017307
SRS017307.41350-T1-C	(E)-4-hydroxy tamoxifen O-b-D-glucuronide	0.482072	0.321429	0.988559	SRS017307
SRS017307.41350-T1-C	N-Desmethyl-4-hydroxytamoxifen b-D-glucuronide (E/Z mixture)	0.148231	0.607143	0.986364	SRS017307
SRS017307.4674-T1-C	(E)-4-hydroxy tamoxifen O-b-D-glucuronide	0.701658	-0.178571	0.988559	SRS017307
SRS017307.4674-T1-C	N-Desmethyl-4-hydroxytamoxifen b-D-glucuronide (E/Z mixture)	0.588724	0.25	0.988559	SRS017307
SRS017307.63353-T1-C	(E)-4-hydroxy tamoxifen O-b-D-glucuronide	0.759945	0.142857	0.988559	SRS017307
SRS017307.63353-T1-C	N-Desmethyl-4-hydroxytamoxifen b-D-glucuronide (E/Z mixture)	0.431611	-0.357143	0.988559	SRS017307
SRS017307.71408-T1-C	(E)-4-hydroxy tamoxifen O-b-D-glucuronide	0.701658	0.178571	0.988559	SRS017307
SRS017307.71408-T1-C	N-Desmethyl-4-hydroxytamoxifen b-D-glucuronide (E/Z mixture)	0.293934	0.464286	0.988559	SRS017307
SRS017433.126474-T1-C	(E)-4-hydroxy tamoxifen O-b-D-glucuronide	0.145145	-0.610786	0.986364	SRS017433
SRS017433.126474-T1-C	N-Desmethyl-4-hydroxytamoxifen b-D-glucuronide (E/Z mixture)	0.408058	0.374352	0.988559	SRS017433
SRS017433.129117-T1-C	(E)-4-hydroxy tamoxifen O-b-D-glucuronide	0.879048	0.0714286	0.988559	SRS017433
SRS017433.129117-T1-C	N-Desmethyl-4-hydroxytamoxifen b-D-glucuronide (E/Z mixture)	0.337368	0.428571	0.988559	SRS017433
SRS017433.142916-T1-C	(E)-4-hydroxy tamoxifen O-b-D-glucuronide	0.12936	-0.630062	0.986364	SRS017433
SRS017433.142916-T1-C	N-Desmethyl-4-hydroxytamoxifen b-D-glucuronide (E/Z mixture)	0.574237	0.259437	0.988559	SRS017433
SRS017433.143191-T1-C	(E)-4-hydroxy tamoxifen O-b-D-glucuronide	1	0	1	SRS017433
SRS017433.143191-T1-C	N-Desmethyl-4-hydroxytamoxifen b-D-glucuronide (E/Z mixture)	0.0713436	0.714286	0.944772	SRS017433
SRS017433.146922-T1-C	(E)-4-hydroxy tamoxifen O-b-D-glucuronide	0.562312	-0.267261	0.988559	SRS017433
SRS017433.146922-T1-C	N-Desmethyl-4-hydroxytamoxifen b-D-glucuronide (E/Z mixture)	0.316536	0.445435	0.988559	SRS017433
SRS017433.15338-T1-C	(E)-4-hydroxy tamoxifen O-b-D-glucuronide	0.574237	-0.259437	0.988559	SRS017433
SRS017433.15338-T1-C	N-Desmethyl-4-hydroxytamoxifen b-D-glucuronide (E/Z mixture)	0.937124	-0.0370625	0.988559	SRS017433
SRS017433.153762-T1-C	(E)-4-hydroxy tamoxifen O-b-D-glucuronide	0.939408	0.0357143	0.988559	SRS017433
SRS017433.153762-T1-C	N-Desmethyl-4-hydroxytamoxifen b-D-glucuronide (E/Z mixture)	0.148231	0.607143	0.986364	SRS017433
SRS017433.154766-T1-C	(E)-4-hydroxy tamoxifen O-b-D-glucuronide	0.383317	-0.392857	0.988559	SRS017433
SRS017433.154766-T1-C	N-Desmethyl-4-hydroxytamoxifen b-D-glucuronide (E/Z mixture)	0.701658	0.178571	0.988559	SRS017433
SRS017433.25703-T1-C	(E)-4-hydroxy tamoxifen O-b-D-glucuronide	0.701658	0.178571	0.988559	SRS017433
SRS017433.25703-T1-C	N-Desmethyl-4-hydroxytamoxifen b-D-glucuronide (E/Z mixture)	0.819151	0.107143	0.988559	SRS017433
SRS017433.28532-T1-C	(E)-4-hydroxy tamoxifen O-b-D-glucuronide	0.819151	0.107143	0.988559	SRS017433
SRS017433.28532-T1-C	N-Desmethyl-4-hydroxytamoxifen b-D-glucuronide (E/Z mixture)	0.482072	0.321429	0.988559	SRS017433
SRS017433.2922-T1-C	(E)-4-hydroxy tamoxifen O-b-D-glucuronide	0.0211735	-0.828862	0.69112	SRS017433
SRS017433.2922-T1-C	N-Desmethyl-4-hydroxytamoxifen b-D-glucuronide (E/Z mixture)	0.248203	-0.504525	0.988559	SRS017433
SRS017433.35583-T1-C	(E)-4-hydroxy tamoxifen O-b-D-glucuronide	0.482072	0.321429	0.988559	SRS017433
SRS017433.35583-T1-C	N-Desmethyl-4-hydroxytamoxifen b-D-glucuronide (E/Z mixture)	0.482072	-0.321429	0.988559	SRS017433
SRS017433.38518-T1-C	(E)-4-hydroxy tamoxifen O-b-D-glucuronide	0.759945	-0.142857	0.988559	SRS017433
SRS017433.38518-T1-C	N-Desmethyl-4-hydroxytamoxifen b-D-glucuronide (E/Z mixture)	0.431611	-0.357143	0.988559	SRS017433
SRS017433.39811-T1-C	(E)-4-hydroxy tamoxifen O-b-D-glucuronide	0.534509	-0.285714	0.988559	SRS017433
SRS017433.39811-T1-C	N-Desmethyl-4-hydroxytamoxifen b-D-glucuronide (E/Z mixture)	0.759945	0.142857	0.988559	SRS017433
SRS017433.39923-T1-C	(E)-4-hydroxy tamoxifen O-b-D-glucuronide	0.12936	-0.630062	0.986364	SRS017433
SRS017433.39923-T1-C	N-Desmethyl-4-hydroxytamoxifen b-D-glucuronide (E/Z mixture)	0.574237	-0.259437	0.988559	SRS017433
SRS017433.42807-T1-C	(E)-4-hydroxy tamoxifen O-b-D-glucuronide	0.477885	-0.324337	0.988559	SRS017433
SRS017433.42807-T1-C	N-Desmethyl-4-hydroxytamoxifen b-D-glucuronide (E/Z mixture)	0.530651	0.2883	0.988559	SRS017433
SRS017433.51215-T1-C	(E)-4-hydroxy tamoxifen O-b-D-glucuronide	0.25317	0.5	0.988559	SRS017433
SRS017433.51215-T1-C	N-Desmethyl-4-hydroxytamoxifen b-D-glucuronide (E/Z mixture)	0.00251947	0.928571	0.313728	SRS017433
SRS017433.52482-T1-C	(E)-4-hydroxy tamoxifen O-b-D-glucuronide	0.701658	-0.178571	0.988559	SRS017433
SRS017433.52482-T1-C	N-Desmethyl-4-hydroxytamoxifen b-D-glucuronide (E/Z mixture)	0.0521814	0.75	0.818682	SRS017433
SRS017433.6208-T1-C	(E)-4-hydroxy tamoxifen O-b-D-glucuronide	0.232754	-0.518875	0.988559	SRS017433
SRS017433.6208-T1-C	N-Desmethyl-4-hydroxytamoxifen b-D-glucuronide (E/Z mixture)	0.317372	-0.44475	0.988559	SRS017433
SRS017521.109022-T1-C	(E)-4-hydroxy tamoxifen O-b-D-glucuronide	0.819151	-0.107143	0.988559	SRS017521
SRS017521.109022-T1-C	N-Desmethyl-4-hydroxytamoxifen b-D-glucuronide (E/Z mixture)	0.293934	-0.464286	0.988559	SRS017521
SRS017521.11009-T1-C	(E)-4-hydroxy tamoxifen O-b-D-glucuronide	0.701658	0.178571	0.988559	SRS017521
SRS017521.11009-T1-C	N-Desmethyl-4-hydroxytamoxifen b-D-glucuronide (E/Z mixture)	0.293934	0.464286	0.988559	SRS017521
SRS017521.115606-T1-C	(E)-4-hydroxy tamoxifen O-b-D-glucuronide	0.759945	0.142857	0.988559	SRS017521
SRS017521.115606-T1-C	N-Desmethyl-4-hydroxytamoxifen b-D-glucuronide (E/Z mixture)	0.119392	-0.642857	0.986364	SRS017521
SRS017521.115616-T1-C	(E)-4-hydroxy tamoxifen O-b-D-glucuronide	0.939408	-0.0357143	0.988559	SRS017521
SRS017521.115616-T1-C	N-Desmethyl-4-hydroxytamoxifen b-D-glucuronide (E/Z mixture)	0.383317	-0.392857	0.988559	SRS017521
SRS017521.120297-T1-C	(E)-4-hydroxy tamoxifen O-b-D-glucuronide	0.477885	-0.324337	0.988559	SRS017521
SRS017521.120297-T1-C	N-Desmethyl-4-hydroxytamoxifen b-D-glucuronide (E/Z mixture)	0.530651	0.2883	0.988559	SRS017521
SRS017521.122119-T1-C	(E)-4-hydroxy tamoxifen O-b-D-glucuronide	0.924456	-0.0445435	0.988559	SRS017521
SRS017521.122119-T1-C	N-Desmethyl-4-hydroxytamoxifen b-D-glucuronide (E/Z mixture)	0.26433	0.489979	0.988559	SRS017521
SRS017521.1775-T1-C	(E)-4-hydroxy tamoxifen O-b-D-glucuronide	0.148231	0.607143	0.986364	SRS017521
SRS017521.1775-T1-C	N-Desmethyl-4-hydroxytamoxifen b-D-glucuronide (E/Z mixture)	0.0234488	0.821429	0.69112	SRS017521
SRS017521.2357-T1-C	(E)-4-hydroxy tamoxifen O-b-D-glucuronide	0.0211735	-0.828862	0.69112	SRS017521
SRS017521.2357-T1-C	N-Desmethyl-4-hydroxytamoxifen b-D-glucuronide (E/Z mixture)	0.248203	-0.504525	0.988559	SRS017521
SRS017521.23841-T1-C	(E)-4-hydroxy tamoxifen O-b-D-glucuronide	0.939408	-0.0357143	0.988559	SRS017521
SRS017521.23841-T1-C	N-Desmethyl-4-hydroxytamoxifen b-D-glucuronide (E/Z mixture)	0.939408	-0.0357143	0.988559	SRS017521
SRS017521.284532-T1-C	(E)-4-hydroxy tamoxifen O-b-D-glucuronide	1	0	1	SRS017521
SRS017521.284532-T1-C	N-Desmethyl-4-hydroxytamoxifen b-D-glucuronide (E/Z mixture)	0.431611	-0.357143	0.988559	SRS017521
SRS017521.286067-T1-C	(E)-4-hydroxy tamoxifen O-b-D-glucuronide	1	0	1	SRS017521
SRS017521.286067-T1-C	N-Desmethyl-4-hydroxytamoxifen b-D-glucuronide (E/Z mixture)	0.534509	-0.285714	0.988559	SRS017521
SRS017521.28677-T1-C	(E)-4-hydroxy tamoxifen O-b-D-glucuronide	0.383317	-0.392857	0.988559	SRS017521
SRS017521.28677-T1-C	N-Desmethyl-4-hydroxytamoxifen b-D-glucuronide (E/Z mixture)	0.701658	0.178571	0.988559	SRS017521
SRS017521.296625-T1-C	(E)-4-hydroxy tamoxifen O-b-D-glucuronide	0.000805535	-0.954994	0.287308	SRS017521
SRS017521.296625-T1-C	N-Desmethyl-4-hydroxytamoxifen b-D-glucuronide (E/Z mixture)	0.310429	-0.450469	0.988559	SRS017521
SRS017521.297531-T1-C	(E)-4-hydroxy tamoxifen O-b-D-glucuronide	0.670085	-0.198206	0.988559	SRS017521
SRS017521.297531-T1-C	N-Desmethyl-4-hydroxytamoxifen b-D-glucuronide (E/Z mixture)	0.847672	0.0900937	0.988559	SRS017521
SRS017521.30418-T1-C	(E)-4-hydroxy tamoxifen O-b-D-glucuronide	0.261425	-0.492569	0.988559	SRS017521
SRS017521.30418-T1-C	N-Desmethyl-4-hydroxytamoxifen b-D-glucuronide (E/Z mixture)	0.579292	-0.256136	0.988559	SRS017521
SRS017521.33468-T1-C	(E)-4-hydroxy tamoxifen O-b-D-glucuronide	0.383317	-0.392857	0.988559	SRS017521
SRS017521.33468-T1-C	N-Desmethyl-4-hydroxytamoxifen b-D-glucuronide (E/Z mixture)	0.701658	0.178571	0.988559	SRS017521
SRS017521.38740-T1-C	(E)-4-hydroxy tamoxifen O-b-D-glucuronide	0.25317	-0.5	0.988559	SRS017521
SRS017521.38740-T1-C	N-Desmethyl-4-hydroxytamoxifen b-D-glucuronide (E/Z mixture)	0.644512	-0.214286	0.988559	SRS017521
SRS017521.4249-T1-C	(E)-4-hydroxy tamoxifen O-b-D-glucuronide	0.939408	-0.0357143	0.988559	SRS017521
SRS017521.4249-T1-C	N-Desmethyl-4-hydroxytamoxifen b-D-glucuronide (E/Z mixture)	0.0937503	0.678571	0.986364	SRS017521
SRS017521.46168-T1-C	(E)-4-hydroxy tamoxifen O-b-D-glucuronide	0.431611	-0.357143	0.988559	SRS017521
SRS017521.46168-T1-C	N-Desmethyl-4-hydroxytamoxifen b-D-glucuronide (E/Z mixture)	1	0	1	SRS017521
SRS017521.57073-T1-C	(E)-4-hydroxy tamoxifen O-b-D-glucuronide	0.879048	0.0714286	0.988559	SRS017521
SRS017521.57073-T1-C	N-Desmethyl-4-hydroxytamoxifen b-D-glucuronide (E/Z mixture)	0.644512	-0.214286	0.988559	SRS017521
SRS017521.59605-T1-C	(E)-4-hydroxy tamoxifen O-b-D-glucuronide	0.180202	-0.571429	0.988559	SRS017521
SRS017521.59605-T1-C	N-Desmethyl-4-hydroxytamoxifen b-D-glucuronide (E/Z mixture)	0.25317	-0.5	0.988559	SRS017521
SRS017521.61077-T1-C	(E)-4-hydroxy tamoxifen O-b-D-glucuronide	0.25317	0.5	0.988559	SRS017521
SRS017521.61077-T1-C	N-Desmethyl-4-hydroxytamoxifen b-D-glucuronide (E/Z mixture)	0.00251947	0.928571	0.313728	SRS017521
SRS017521.70742-T1-C	(E)-4-hydroxy tamoxifen O-b-D-glucuronide	0.874507	-0.0741249	0.988559	SRS017521
SRS017521.70742-T1-C	N-Desmethyl-4-hydroxytamoxifen b-D-glucuronide (E/Z mixture)	0.518477	0.2965	0.988559	SRS017521
SRS017521.8362-T1-C	(E)-4-hydroxy tamoxifen O-b-D-glucuronide	0.574237	-0.259437	0.988559	SRS017521
SRS017521.8362-T1-C	N-Desmethyl-4-hydroxytamoxifen b-D-glucuronide (E/Z mixture)	0.937124	-0.0370625	0.988559	SRS017521
SRS017521.86391-T1-C	(E)-4-hydroxy tamoxifen O-b-D-glucuronide	0.690778	0.185312	0.988559	SRS017521
SRS017521.86391-T1-C	N-Desmethyl-4-hydroxytamoxifen b-D-glucuronide (E/Z mixture)	0.690778	0.185312	0.988559	SRS017521
SRS017521.92731-T1-C	(E)-4-hydroxy tamoxifen O-b-D-glucuronide	0.557731	-0.270281	0.988559	SRS017521
SRS017521.92731-T1-C	N-Desmethyl-4-hydroxytamoxifen b-D-glucuronide (E/Z mixture)	0.228878	-0.522544	0.988559	SRS017521
SRS017701.11828-T1-C	(E)-4-hydroxy tamoxifen O-b-D-glucuronide	0.574237	-0.259437	0.988559	SRS017701
SRS017701.11828-T1-C	N-Desmethyl-4-hydroxytamoxifen b-D-glucuronide (E/Z mixture)	0.937124	-0.0370625	0.988559	SRS017701
SRS017701.1582-T1-C	(E)-4-hydroxy tamoxifen O-b-D-glucuronide	0.143811	-0.612372	0.986364	SRS017701
SRS017701.1582-T1-C	N-Desmethyl-4-hydroxytamoxifen b-D-glucuronide (E/Z mixture)	0.660642	0.204124	0.988559	SRS017701
SRS017701.159381-T1-C	(E)-4-hydroxy tamoxifen O-b-D-glucuronide	0.759945	-0.142857	0.988559	SRS017701
SRS017701.159381-T1-C	N-Desmethyl-4-hydroxytamoxifen b-D-glucuronide (E/Z mixture)	0.0136973	-0.857143	0.69112	SRS017701
SRS017701.167729-T1-C	(E)-4-hydroxy tamoxifen O-b-D-glucuronide	0.879048	0.0714286	0.988559	SRS017701
SRS017701.167729-T1-C	N-Desmethyl-4-hydroxytamoxifen b-D-glucuronide (E/Z mixture)	0.0362385	0.785714	0.772413	SRS017701
SRS017701.21581-T1-C	(E)-4-hydroxy tamoxifen O-b-D-glucuronide	0.939408	-0.0357143	0.988559	SRS017701
SRS017701.21581-T1-C	N-Desmethyl-4-hydroxytamoxifen b-D-glucuronide (E/Z mixture)	0.0937503	-0.678571	0.986364	SRS017701
SRS017701.26868-T1-C	(E)-4-hydroxy tamoxifen O-b-D-glucuronide	0.143811	-0.612372	0.986364	SRS017701
SRS017701.26868-T1-C	N-Desmethyl-4-hydroxytamoxifen b-D-glucuronide (E/Z mixture)	0.660642	0.204124	0.988559	SRS017701
SRS017701.3204-T1-C	(E)-4-hydroxy tamoxifen O-b-D-glucuronide	0.879048	0.0714286	0.988559	SRS017701
SRS017701.3204-T1-C	N-Desmethyl-4-hydroxytamoxifen b-D-glucuronide (E/Z mixture)	0.879048	-0.0714286	0.988559	SRS017701
SRS017701.35586-T1-C	(E)-4-hydroxy tamoxifen O-b-D-glucuronide	0.530651	-0.2883	0.988559	SRS017701
SRS017701.35586-T1-C	N-Desmethyl-4-hydroxytamoxifen b-D-glucuronide (E/Z mixture)	0.817533	-0.108112	0.988559	SRS017701
SRS017701.44399-T1-C	(E)-4-hydroxy tamoxifen O-b-D-glucuronide	0.519895	0.295541	0.988559	SRS017701
SRS017701.44399-T1-C	N-Desmethyl-4-hydroxytamoxifen b-D-glucuronide (E/Z mixture)	0.462729	0.334947	0.988559	SRS017701
SRS017701.44528-T1-C	(E)-4-hydroxy tamoxifen O-b-D-glucuronide	0.75108	-0.14825	0.988559	SRS017701
SRS017701.44528-T1-C	N-Desmethyl-4-hydroxytamoxifen b-D-glucuronide (E/Z mixture)	1	0	1	SRS017701
SRS017701.45932-T1-C	(E)-4-hydroxy tamoxifen O-b-D-glucuronide	0.0148141	-0.852437	0.69112	SRS017701
SRS017701.45932-T1-C	N-Desmethyl-4-hydroxytamoxifen b-D-glucuronide (E/Z mixture)	0.195022	-0.555937	0.988559	SRS017701
SRS017701.46043-T1-C	(E)-4-hydroxy tamoxifen O-b-D-glucuronide	0.100897	-0.668153	0.986364	SRS017701
SRS017701.46043-T1-C	N-Desmethyl-4-hydroxytamoxifen b-D-glucuronide (E/Z mixture)	0.63121	-0.222718	0.988559	SRS017701
SRS017701.46410-T1-C	(E)-4-hydroxy tamoxifen O-b-D-glucuronide	1	0	1	SRS017701
SRS017701.46410-T1-C	N-Desmethyl-4-hydroxytamoxifen b-D-glucuronide (E/Z mixture)	0.0713436	0.714286	0.944772	SRS017701
SRS017701.52292-T1-C	(E)-4-hydroxy tamoxifen O-b-D-glucuronide	0.701658	-0.178571	0.988559	SRS017701
SRS017701.52292-T1-C	N-Desmethyl-4-hydroxytamoxifen b-D-glucuronide (E/Z mixture)	0.939408	0.0357143	0.988559	SRS017701
SRS017701.55506-T1-C	(E)-4-hydroxy tamoxifen O-b-D-glucuronide	0.119392	-0.642857	0.986364	SRS017701
SRS017701.55506-T1-C	N-Desmethyl-4-hydroxytamoxifen b-D-glucuronide (E/Z mixture)	0.759945	0.142857	0.988559	SRS017701
SRS017701.7669-T1-C	(E)-4-hydroxy tamoxifen O-b-D-glucuronide	0.307181	-0.453163	0.988559	SRS017701
SRS017701.7669-T1-C	N-Desmethyl-4-hydroxytamoxifen b-D-glucuronide (E/Z mixture)	0.307181	0.453163	0.988559	SRS017701
SRS017821.13613-T1-C	(E)-4-hydroxy tamoxifen O-b-D-glucuronide	0.701658	-0.178571	0.988559	SRS017821
SRS017821.13613-T1-C	N-Desmethyl-4-hydroxytamoxifen b-D-glucuronide (E/Z mixture)	0.588724	0.25	0.988559	SRS017821
SRS017821.16409-T1-C	(E)-4-hydroxy tamoxifen O-b-D-glucuronide	0.383317	-0.392857	0.988559	SRS017821
SRS017821.16409-T1-C	N-Desmethyl-4-hydroxytamoxifen b-D-glucuronide (E/Z mixture)	0.701658	0.178571	0.988559	SRS017821
SRS017821.16828-T1-C	(E)-4-hydroxy tamoxifen O-b-D-glucuronide	0.759945	0.142857	0.988559	SRS017821
SRS017821.16828-T1-C	N-Desmethyl-4-hydroxytamoxifen b-D-glucuronide (E/Z mixture)	1	0	1	SRS017821
SRS017821.20406-T1-C	(E)-4-hydroxy tamoxifen O-b-D-glucuronide	0.427149	-0.360375	0.988559	SRS017821
SRS017821.20406-T1-C	N-Desmethyl-4-hydroxytamoxifen b-D-glucuronide (E/Z mixture)	0.699046	0.180187	0.988559	SRS017821
SRS017821.206893-T1-C	(E)-4-hydroxy tamoxifen O-b-D-glucuronide	1	0	1	SRS017821
SRS017821.206893-T1-C	N-Desmethyl-4-hydroxytamoxifen b-D-glucuronide (E/Z mixture)	0.0713436	0.714286	0.944772	SRS017821
SRS017821.213116-T1-C	(E)-4-hydroxy tamoxifen O-b-D-glucuronide	0.534509	0.285714	0.988559	SRS017821
SRS017821.213116-T1-C	N-Desmethyl-4-hydroxytamoxifen b-D-glucuronide (E/Z mixture)	0.337368	-0.428571	0.988559	SRS017821
SRS017821.222937-T1-C	(E)-4-hydroxy tamoxifen O-b-D-glucuronide	0.462729	-0.334947	0.988559	SRS017821
SRS017821.222937-T1-C	N-Desmethyl-4-hydroxytamoxifen b-D-glucuronide (E/Z mixture)	0.180248	-0.57138	0.988559	SRS017821
SRS017821.226215-T1-C	(E)-4-hydroxy tamoxifen O-b-D-glucuronide	0.143811	-0.612372	0.986364	SRS017821
SRS017821.226215-T1-C	N-Desmethyl-4-hydroxytamoxifen b-D-glucuronide (E/Z mixture)	0.660642	0.204124	0.988559	SRS017821
SRS017821.26357-T1-C	(E)-4-hydroxy tamoxifen O-b-D-glucuronide	0.690778	0.185312	0.988559	SRS017821
SRS017821.26357-T1-C	N-Desmethyl-4-hydroxytamoxifen b-D-glucuronide (E/Z mixture)	0.690778	0.185312	0.988559	SRS017821
SRS017821.31421-T1-C	(E)-4-hydroxy tamoxifen O-b-D-glucuronide	0.644512	-0.214286	0.988559	SRS017821
SRS017821.31421-T1-C	N-Desmethyl-4-hydroxytamoxifen b-D-glucuronide (E/Z mixture)	0.879048	0.0714286	0.988559	SRS017821
SRS017821.35042-T1-C	(E)-4-hydroxy tamoxifen O-b-D-glucuronide	0.431611	-0.357143	0.988559	SRS017821
SRS017821.35042-T1-C	N-Desmethyl-4-hydroxytamoxifen b-D-glucuronide (E/Z mixture)	0.431611	-0.357143	0.988559	SRS017821
SRS017821.41277-T1-C	(E)-4-hydroxy tamoxifen O-b-D-glucuronide	0.939408	0.0357143	0.988559	SRS017821
SRS017821.41277-T1-C	N-Desmethyl-4-hydroxytamoxifen b-D-glucuronide (E/Z mixture)	0.215217	0.535714	0.988559	SRS017821
SRS017821.47056-T1-C	(E)-4-hydroxy tamoxifen O-b-D-glucuronide	0.759945	-0.142857	0.988559	SRS017821
SRS017821.47056-T1-C	N-Desmethyl-4-hydroxytamoxifen b-D-glucuronide (E/Z mixture)	0.180202	0.571429	0.988559	SRS017821
SRS017821.49015-T1-C	(E)-4-hydroxy tamoxifen O-b-D-glucuronide	0.874507	-0.0741249	0.988559	SRS017821
SRS017821.49015-T1-C	N-Desmethyl-4-hydroxytamoxifen b-D-glucuronide (E/Z mixture)	0.75108	0.14825	0.988559	SRS017821
SRS017821.49250-T1-C	(E)-4-hydroxy tamoxifen O-b-D-glucuronide	0.819151	-0.107143	0.988559	SRS017821
SRS017821.49250-T1-C	N-Desmethyl-4-hydroxytamoxifen b-D-glucuronide (E/Z mixture)	0.939408	0.0357143	0.988559	SRS017821
SRS017821.57401-T1-C	(E)-4-hydroxy tamoxifen O-b-D-glucuronide	0.775162	-0.133631	0.988559	SRS017821
SRS017821.57401-T1-C	N-Desmethyl-4-hydroxytamoxifen b-D-glucuronide (E/Z mixture)	0.173106	0.579066	0.988559	SRS017821
SRS018133.100747-T1-C	(E)-4-hydroxy tamoxifen O-b-D-glucuronide	1	0	1	SRS018133
SRS018133.100747-T1-C	N-Desmethyl-4-hydroxytamoxifen b-D-glucuronide (E/Z mixture)	0.0713436	0.714286	0.944772	SRS018133
SRS018133.103864-T1-C	(E)-4-hydroxy tamoxifen O-b-D-glucuronide	0.939408	0.0357143	0.988559	SRS018133
SRS018133.103864-T1-C	N-Desmethyl-4-hydroxytamoxifen b-D-glucuronide (E/Z mixture)	0.148231	0.607143	0.986364	SRS018133
SRS018133.3612-T1-C	(E)-4-hydroxy tamoxifen O-b-D-glucuronide	0.819151	0.107143	0.988559	SRS018133
SRS018133.3612-T1-C	N-Desmethyl-4-hydroxytamoxifen b-D-glucuronide (E/Z mixture)	0.215217	0.535714	0.988559	SRS018133
SRS018133.79933-T1-C	(E)-4-hydroxy tamoxifen O-b-D-glucuronide	0.701658	-0.178571	0.988559	SRS018133
SRS018133.79933-T1-C	N-Desmethyl-4-hydroxytamoxifen b-D-glucuronide (E/Z mixture)	0.819151	0.107143	0.988559	SRS018133
SRS018133.87734-T1-C	(E)-4-hydroxy tamoxifen O-b-D-glucuronide	0.690778	-0.185312	0.988559	SRS018133
SRS018133.87734-T1-C	N-Desmethyl-4-hydroxytamoxifen b-D-glucuronide (E/Z mixture)	0.937124	0.0370625	0.988559	SRS018133
SRS018133.90947-T1-C	(E)-4-hydroxy tamoxifen O-b-D-glucuronide	0.0300992	-0.801784	0.69112	SRS018133
SRS018133.90947-T1-C	N-Desmethyl-4-hydroxytamoxifen b-D-glucuronide (E/Z mixture)	0.7023	0.178174	0.988559	SRS018133
SRS018133.99838-T1-C	(E)-4-hydroxy tamoxifen O-b-D-glucuronide	0.819151	-0.107143	0.988559	SRS018133
SRS018133.99838-T1-C	N-Desmethyl-4-hydroxytamoxifen b-D-glucuronide (E/Z mixture)	0.293934	-0.464286	0.988559	SRS018133
SRS018351.127052-T1-C	(E)-4-hydroxy tamoxifen O-b-D-glucuronide	0.180202	-0.571429	0.988559	SRS018351
SRS018351.127052-T1-C	N-Desmethyl-4-hydroxytamoxifen b-D-glucuronide (E/Z mixture)	0.25317	-0.5	0.988559	SRS018351
SRS018351.157710-T1-C	(E)-4-hydroxy tamoxifen O-b-D-glucuronide	0.119392	-0.642857	0.986364	SRS018351
SRS018351.157710-T1-C	N-Desmethyl-4-hydroxytamoxifen b-D-glucuronide (E/Z mixture)	0.759945	0.142857	0.988559	SRS018351
SRS018351.166237-T1-C	(E)-4-hydroxy tamoxifen O-b-D-glucuronide	0.701658	0.178571	0.988559	SRS018351
SRS018351.166237-T1-C	N-Desmethyl-4-hydroxytamoxifen b-D-glucuronide (E/Z mixture)	0.293934	0.464286	0.988559	SRS018351
SRS018351.20172-T1-C	(E)-4-hydroxy tamoxifen O-b-D-glucuronide	0.0211735	-0.828862	0.69112	SRS018351
SRS018351.20172-T1-C	N-Desmethyl-4-hydroxytamoxifen b-D-glucuronide (E/Z mixture)	0.248203	-0.504525	0.988559	SRS018351
SRS018351.4293-T1-C	(E)-4-hydroxy tamoxifen O-b-D-glucuronide	0.383317	0.392857	0.988559	SRS018351
SRS018351.4293-T1-C	N-Desmethyl-4-hydroxytamoxifen b-D-glucuronide (E/Z mixture)	0.701658	0.178571	0.988559	SRS018351
SRS018351.43469-T1-C	(E)-4-hydroxy tamoxifen O-b-D-glucuronide	0.482072	-0.321429	0.988559	SRS018351
SRS018351.43469-T1-C	N-Desmethyl-4-hydroxytamoxifen b-D-glucuronide (E/Z mixture)	0.148231	-0.607143	0.986364	SRS018351
SRS018351.52024-T1-C	(E)-4-hydroxy tamoxifen O-b-D-glucuronide	0.588724	0.25	0.988559	SRS018351
SRS018351.52024-T1-C	N-Desmethyl-4-hydroxytamoxifen b-D-glucuronide (E/Z mixture)	0.819151	-0.107143	0.988559	SRS018351
SRS018351.57975-T1-C	(E)-4-hydroxy tamoxifen O-b-D-glucuronide	0.0937503	-0.678571	0.986364	SRS018351
SRS018351.57975-T1-C	N-Desmethyl-4-hydroxytamoxifen b-D-glucuronide (E/Z mixture)	0.293934	-0.464286	0.988559	SRS018351
SRS018427.128354-T1-C	(E)-4-hydroxy tamoxifen O-b-D-glucuronide	0.939408	-0.0357143	0.988559	SRS018427
SRS018427.128354-T1-C	N-Desmethyl-4-hydroxytamoxifen b-D-glucuronide (E/Z mixture)	0.701658	-0.178571	0.988559	SRS018427
SRS018427.198716-T1-C	(E)-4-hydroxy tamoxifen O-b-D-glucuronide	0.0211735	-0.828862	0.69112	SRS018427
SRS018427.198716-T1-C	N-Desmethyl-4-hydroxytamoxifen b-D-glucuronide (E/Z mixture)	0.248203	-0.504525	0.988559	SRS018427
SRS018427.211779-T1-C	(E)-4-hydroxy tamoxifen O-b-D-glucuronide	0.75108	-0.14825	0.988559	SRS018427
SRS018427.211779-T1-C	N-Desmethyl-4-hydroxytamoxifen b-D-glucuronide (E/Z mixture)	1	0	1	SRS018427
SRS018427.216093-T1-C	(E)-4-hydroxy tamoxifen O-b-D-glucuronide	0.530651	-0.2883	0.988559	SRS018427
SRS018427.216093-T1-C	N-Desmethyl-4-hydroxytamoxifen b-D-glucuronide (E/Z mixture)	0.817533	-0.108112	0.988559	SRS018427
SRS018427.6219-T1-C	(E)-4-hydroxy tamoxifen O-b-D-glucuronide	1	0	1	SRS018427
SRS018427.6219-T1-C	N-Desmethyl-4-hydroxytamoxifen b-D-glucuronide (E/Z mixture)	0.0713436	0.714286	0.944772	SRS018427
SRS018427.94842-T1-C	(E)-4-hydroxy tamoxifen O-b-D-glucuronide	0.215217	-0.535714	0.988559	SRS018427
SRS018427.94842-T1-C	N-Desmethyl-4-hydroxytamoxifen b-D-glucuronide (E/Z mixture)	0.939408	-0.0357143	0.988559	SRS018427
SRS018575.67855-T1-C	(E)-4-hydroxy tamoxifen O-b-D-glucuronide	0.819151	-0.107143	0.988559	SRS018575
SRS018575.67855-T1-C	N-Desmethyl-4-hydroxytamoxifen b-D-glucuronide (E/Z mixture)	0.383317	0.392857	0.988559	SRS018575
SRS018656.107404-T1-C	(E)-4-hydroxy tamoxifen O-b-D-glucuronide	0.0269163	-0.810844	0.69112	SRS018656
SRS018656.107404-T1-C	N-Desmethyl-4-hydroxytamoxifen b-D-glucuronide (E/Z mixture)	0.504027	-0.306319	0.988559	SRS018656
SRS018656.108594-T1-C	(E)-4-hydroxy tamoxifen O-b-D-glucuronide	0.562312	-0.267261	0.988559	SRS018656
SRS018656.108594-T1-C	N-Desmethyl-4-hydroxytamoxifen b-D-glucuronide (E/Z mixture)	0.316536	0.445435	0.988559	SRS018656
SRS018656.111547-T1-C	(E)-4-hydroxy tamoxifen O-b-D-glucuronide	0.119392	0.642857	0.986364	SRS018656
SRS018656.111547-T1-C	N-Desmethyl-4-hydroxytamoxifen b-D-glucuronide (E/Z mixture)	0.0136973	0.857143	0.69112	SRS018656
SRS018656.23936-T1-C	(E)-4-hydroxy tamoxifen O-b-D-glucuronide	0.148231	0.607143	0.986364	SRS018656
SRS018656.23936-T1-C	N-Desmethyl-4-hydroxytamoxifen b-D-glucuronide (E/Z mixture)	0.0234488	0.821429	0.69112	SRS018656
SRS018656.29503-T1-C	(E)-4-hydroxy tamoxifen O-b-D-glucuronide	0.588724	-0.25	0.988559	SRS018656
SRS018656.29503-T1-C	N-Desmethyl-4-hydroxytamoxifen b-D-glucuronide (E/Z mixture)	0.215217	-0.535714	0.988559	SRS018656
SRS018817.12614-T1-C	(E)-4-hydroxy tamoxifen O-b-D-glucuronide	0.143811	-0.612372	0.986364	SRS018817
SRS018817.12614-T1-C	N-Desmethyl-4-hydroxytamoxifen b-D-glucuronide (E/Z mixture)	0.660642	0.204124	0.988559	SRS018817
SRS018817.13111-T1-C	(E)-4-hydroxy tamoxifen O-b-D-glucuronide	0.644512	0.214286	0.988559	SRS018817
SRS018817.13111-T1-C	N-Desmethyl-4-hydroxytamoxifen b-D-glucuronide (E/Z mixture)	0.644512	-0.214286	0.988559	SRS018817
SRS018817.16251-T1-C	(E)-4-hydroxy tamoxifen O-b-D-glucuronide	1	0	1	SRS018817
SRS018817.16251-T1-C	N-Desmethyl-4-hydroxytamoxifen b-D-glucuronide (E/Z mixture)	0.631749	0.222375	0.988559	SRS018817
SRS018817.28787-T1-C	(E)-4-hydroxy tamoxifen O-b-D-glucuronide	0.261425	-0.492569	0.988559	SRS018817
SRS018817.28787-T1-C	N-Desmethyl-4-hydroxytamoxifen b-D-glucuronide (E/Z mixture)	0.579292	-0.256136	0.988559	SRS018817
SRS018817.32114-T1-C	(E)-4-hydroxy tamoxifen O-b-D-glucuronide	0.75108	0.14825	0.988559	SRS018817
SRS018817.32114-T1-C	N-Desmethyl-4-hydroxytamoxifen b-D-glucuronide (E/Z mixture)	0.75108	-0.14825	0.988559	SRS018817
SRS018817.38979-T1-C	(E)-4-hydroxy tamoxifen O-b-D-glucuronide	0.879048	0.0714286	0.988559	SRS018817
SRS018817.38979-T1-C	N-Desmethyl-4-hydroxytamoxifen b-D-glucuronide (E/Z mixture)	0.759945	-0.142857	0.988559	SRS018817
SRS018817.40862-T1-C	(E)-4-hydroxy tamoxifen O-b-D-glucuronide	0.879048	-0.0714286	0.988559	SRS018817
SRS018817.40862-T1-C	N-Desmethyl-4-hydroxytamoxifen b-D-glucuronide (E/Z mixture)	0.431611	-0.357143	0.988559	SRS018817
SRS018817.58316-T1-C	(E)-4-hydroxy tamoxifen O-b-D-glucuronide	0.701658	-0.178571	0.988559	SRS018817
SRS018817.58316-T1-C	N-Desmethyl-4-hydroxytamoxifen b-D-glucuronide (E/Z mixture)	0.819151	0.107143	0.988559	SRS018817
SRS018817.59401-T1-C	(E)-4-hydroxy tamoxifen O-b-D-glucuronide	0.482072	-0.321429	0.988559	SRS018817
SRS018817.59401-T1-C	N-Desmethyl-4-hydroxytamoxifen b-D-glucuronide (E/Z mixture)	0.148231	-0.607143	0.986364	SRS018817
SRS018817.63274-T1-C	(E)-4-hydroxy tamoxifen O-b-D-glucuronide	0.939408	-0.0357143	0.988559	SRS018817
SRS018817.63274-T1-C	N-Desmethyl-4-hydroxytamoxifen b-D-glucuronide (E/Z mixture)	0.701658	-0.178571	0.988559	SRS018817
SRS018817.703-T1-C	(E)-4-hydroxy tamoxifen O-b-D-glucuronide	0.819151	-0.107143	0.988559	SRS018817
SRS018817.703-T1-C	N-Desmethyl-4-hydroxytamoxifen b-D-glucuronide (E/Z mixture)	0.0234488	-0.821429	0.69112	SRS018817
SRS018817.8153-T1-C	(E)-4-hydroxy tamoxifen O-b-D-glucuronide	0.119392	0.642857	0.986364	SRS018817
SRS018817.8153-T1-C	N-Desmethyl-4-hydroxytamoxifen b-D-glucuronide (E/Z mixture)	0.0136973	0.857143	0.69112	SRS018817
SRS018817.916-T1-C	(E)-4-hydroxy tamoxifen O-b-D-glucuronide	0.670085	0.198206	0.988559	SRS018817
SRS018817.916-T1-C	N-Desmethyl-4-hydroxytamoxifen b-D-glucuronide (E/Z mixture)	0.0782375	0.702731	0.986364	SRS018817
SRS019030.12149-T1-C	(E)-4-hydroxy tamoxifen O-b-D-glucuronide	0.25317	-0.5	0.988559	SRS019030
SRS019030.12149-T1-C	N-Desmethyl-4-hydroxytamoxifen b-D-glucuronide (E/Z mixture)	0.644512	-0.214286	0.988559	SRS019030
SRS019030.150146-T1-C	(E)-4-hydroxy tamoxifen O-b-D-glucuronide	0.644512	-0.214286	0.988559	SRS019030
SRS019030.150146-T1-C	N-Desmethyl-4-hydroxytamoxifen b-D-glucuronide (E/Z mixture)	0.337368	-0.428571	0.988559	SRS019030
SRS019030.15422-T1-C	(E)-4-hydroxy tamoxifen O-b-D-glucuronide	0.879048	-0.0714286	0.988559	SRS019030
SRS019030.15422-T1-C	N-Desmethyl-4-hydroxytamoxifen b-D-glucuronide (E/Z mixture)	0.534509	-0.285714	0.988559	SRS019030
SRS019030.1710-T1-C	(E)-4-hydroxy tamoxifen O-b-D-glucuronide	0.939408	0.0357143	0.988559	SRS019030
SRS019030.1710-T1-C	N-Desmethyl-4-hydroxytamoxifen b-D-glucuronide (E/Z mixture)	0.148231	0.607143	0.986364	SRS019030
SRS019030.30643-T1-C	(E)-4-hydroxy tamoxifen O-b-D-glucuronide	0.644512	-0.214286	0.988559	SRS019030
SRS019030.30643-T1-C	N-Desmethyl-4-hydroxytamoxifen b-D-glucuronide (E/Z mixture)	0.879048	0.0714286	0.988559	SRS019030
SRS019030.41678-T1-C	(E)-4-hydroxy tamoxifen O-b-D-glucuronide	0.701658	-0.178571	0.988559	SRS019030
SRS019030.41678-T1-C	N-Desmethyl-4-hydroxytamoxifen b-D-glucuronide (E/Z mixture)	0.0521814	0.75	0.818682	SRS019030
SRS019030.45867-T1-C	(E)-4-hydroxy tamoxifen O-b-D-glucuronide	0.518477	0.2965	0.988559	SRS019030
SRS019030.45867-T1-C	N-Desmethyl-4-hydroxytamoxifen b-D-glucuronide (E/Z mixture)	0.874507	0.0741249	0.988559	SRS019030
SRS019030.51486-T1-C	(E)-4-hydroxy tamoxifen O-b-D-glucuronide	0.939408	0.0357143	0.988559	SRS019030
SRS019030.51486-T1-C	N-Desmethyl-4-hydroxytamoxifen b-D-glucuronide (E/Z mixture)	0.148231	0.607143	0.986364	SRS019030
SRS019030.51850-T1-C	(E)-4-hydroxy tamoxifen O-b-D-glucuronide	0.644512	-0.214286	0.988559	SRS019030
SRS019030.51850-T1-C	N-Desmethyl-4-hydroxytamoxifen b-D-glucuronide (E/Z mixture)	0.759945	-0.142857	0.988559	SRS019030
SRS019030.66466-T1-C	(E)-4-hydroxy tamoxifen O-b-D-glucuronide	0.0211735	-0.828862	0.69112	SRS019030
SRS019030.66466-T1-C	N-Desmethyl-4-hydroxytamoxifen b-D-glucuronide (E/Z mixture)	0.248203	-0.504525	0.988559	SRS019030
SRS019030.69757-T1-C	(E)-4-hydroxy tamoxifen O-b-D-glucuronide	0.530651	-0.2883	0.988559	SRS019030
SRS019030.69757-T1-C	N-Desmethyl-4-hydroxytamoxifen b-D-glucuronide (E/Z mixture)	0.817533	-0.108112	0.988559	SRS019030
SRS019030.85927-T1-C	(E)-4-hydroxy tamoxifen O-b-D-glucuronide	0.534509	0.285714	0.988559	SRS019030
SRS019030.85927-T1-C	N-Desmethyl-4-hydroxytamoxifen b-D-glucuronide (E/Z mixture)	0.0362385	0.785714	0.772413	SRS019030
SRS019161.108880-T1-C	(E)-4-hydroxy tamoxifen O-b-D-glucuronide	0.75108	-0.14825	0.988559	SRS019161
SRS019161.108880-T1-C	N-Desmethyl-4-hydroxytamoxifen b-D-glucuronide (E/Z mixture)	1	0	1	SRS019161
SRS019161.113631-T1-C	(E)-4-hydroxy tamoxifen O-b-D-glucuronide	0.644512	0.214286	0.988559	SRS019161
SRS019161.113631-T1-C	N-Desmethyl-4-hydroxytamoxifen b-D-glucuronide (E/Z mixture)	1	0	1	SRS019161
SRS019161.114217-T1-C	(E)-4-hydroxy tamoxifen O-b-D-glucuronide	0.518477	0.2965	0.988559	SRS019161
SRS019161.114217-T1-C	N-Desmethyl-4-hydroxytamoxifen b-D-glucuronide (E/Z mixture)	0.874507	0.0741249	0.988559	SRS019161
SRS019161.133284-T1-C	(E)-4-hydroxy tamoxifen O-b-D-glucuronide	0.180202	-0.571429	0.988559	SRS019161
SRS019161.133284-T1-C	N-Desmethyl-4-hydroxytamoxifen b-D-glucuronide (E/Z mixture)	1	0	1	SRS019161
SRS019161.137922-T1-C	(E)-4-hydroxy tamoxifen O-b-D-glucuronide	1	0	1	SRS019161
SRS019161.137922-T1-C	N-Desmethyl-4-hydroxytamoxifen b-D-glucuronide (E/Z mixture)	0.879048	0.0714286	0.988559	SRS019161
SRS019161.15374-T1-C	(E)-4-hydroxy tamoxifen O-b-D-glucuronide	0.215217	-0.535714	0.988559	SRS019161
SRS019161.15374-T1-C	N-Desmethyl-4-hydroxytamoxifen b-D-glucuronide (E/Z mixture)	0.0234488	-0.821429	0.69112	SRS019161
SRS019161.1731-T1-C	(E)-4-hydroxy tamoxifen O-b-D-glucuronide	0.879048	0.0714286	0.988559	SRS019161
SRS019161.1731-T1-C	N-Desmethyl-4-hydroxytamoxifen b-D-glucuronide (E/Z mixture)	0.0362385	0.785714	0.772413	SRS019161
SRS019161.247428-T1-C	(E)-4-hydroxy tamoxifen O-b-D-glucuronide	0.701658	-0.178571	0.988559	SRS019161
SRS019161.247428-T1-C	N-Desmethyl-4-hydroxytamoxifen b-D-glucuronide (E/Z mixture)	0.482072	-0.321429	0.988559	SRS019161
SRS019161.249341-T1-C	(E)-4-hydroxy tamoxifen O-b-D-glucuronide	0.939408	-0.0357143	0.988559	SRS019161
SRS019161.249341-T1-C	N-Desmethyl-4-hydroxytamoxifen b-D-glucuronide (E/Z mixture)	0.819151	-0.107143	0.988559	SRS019161
SRS019161.26176-T1-C	(E)-4-hydroxy tamoxifen O-b-D-glucuronide	0.0713436	-0.714286	0.944772	SRS019161
SRS019161.26176-T1-C	N-Desmethyl-4-hydroxytamoxifen b-D-glucuronide (E/Z mixture)	0.759945	-0.142857	0.988559	SRS019161
SRS019161.282664-T1-C	(E)-4-hydroxy tamoxifen O-b-D-glucuronide	0.534509	0.285714	0.988559	SRS019161
SRS019161.282664-T1-C	N-Desmethyl-4-hydroxytamoxifen b-D-glucuronide (E/Z mixture)	0.534509	0.285714	0.988559	SRS019161
SRS019161.292724-T1-C	(E)-4-hydroxy tamoxifen O-b-D-glucuronide	0.631749	-0.222375	0.988559	SRS019161
SRS019161.292724-T1-C	N-Desmethyl-4-hydroxytamoxifen b-D-glucuronide (E/Z mixture)	0.317372	-0.44475	0.988559	SRS019161
SRS019161.39225-T1-C	(E)-4-hydroxy tamoxifen O-b-D-glucuronide	0.640647	-0.21673	0.988559	SRS019161
SRS019161.39225-T1-C	N-Desmethyl-4-hydroxytamoxifen b-D-glucuronide (E/Z mixture)	0.519895	0.295541	0.988559	SRS019161
SRS019161.40079-T1-C	(E)-4-hydroxy tamoxifen O-b-D-glucuronide	0.530651	-0.2883	0.988559	SRS019161
SRS019161.40079-T1-C	N-Desmethyl-4-hydroxytamoxifen b-D-glucuronide (E/Z mixture)	0.817533	-0.108112	0.988559	SRS019161
SRS019161.45488-T1-C	(E)-4-hydroxy tamoxifen O-b-D-glucuronide	0.477885	-0.324337	0.988559	SRS019161
SRS019161.45488-T1-C	N-Desmethyl-4-hydroxytamoxifen b-D-glucuronide (E/Z mixture)	0.530651	0.2883	0.988559	SRS019161
SRS019161.64839-T1-C	(E)-4-hydroxy tamoxifen O-b-D-glucuronide	0.879048	0.0714286	0.988559	SRS019161
SRS019161.64839-T1-C	N-Desmethyl-4-hydroxytamoxifen b-D-glucuronide (E/Z mixture)	0.337368	0.428571	0.988559	SRS019161
SRS019161.66728-T1-C	(E)-4-hydroxy tamoxifen O-b-D-glucuronide	0.644512	-0.214286	0.988559	SRS019161
SRS019161.66728-T1-C	N-Desmethyl-4-hydroxytamoxifen b-D-glucuronide (E/Z mixture)	0.879048	0.0714286	0.988559	SRS019161
SRS019161.68930-T1-C	(E)-4-hydroxy tamoxifen O-b-D-glucuronide	1	0	1	SRS019161
SRS019161.68930-T1-C	N-Desmethyl-4-hydroxytamoxifen b-D-glucuronide (E/Z mixture)	0.0713436	0.714286	0.944772	SRS019161
SRS019161.7410-T1-C	(E)-4-hydroxy tamoxifen O-b-D-glucuronide	0.819151	0.107143	0.988559	SRS019161
SRS019161.7410-T1-C	N-Desmethyl-4-hydroxytamoxifen b-D-glucuronide (E/Z mixture)	0.482072	0.321429	0.988559	SRS019161
SRS019161.85600-T1-C	(E)-4-hydroxy tamoxifen O-b-D-glucuronide	0.701658	-0.178571	0.988559	SRS019161
SRS019161.85600-T1-C	N-Desmethyl-4-hydroxytamoxifen b-D-glucuronide (E/Z mixture)	0.588724	0.25	0.988559	SRS019161
SRS019161.92473-T1-C	(E)-4-hydroxy tamoxifen O-b-D-glucuronide	0.800709	-0.118217	0.988559	SRS019161
SRS019161.92473-T1-C	N-Desmethyl-4-hydroxytamoxifen b-D-glucuronide (E/Z mixture)	0.435066	-0.35465	0.988559	SRS019161
SRS019267.103236-T1-C	(E)-4-hydroxy tamoxifen O-b-D-glucuronide	0.879048	0.0714286	0.988559	SRS019267
SRS019267.103236-T1-C	N-Desmethyl-4-hydroxytamoxifen b-D-glucuronide (E/Z mixture)	0.534509	0.285714	0.988559	SRS019267
SRS019267.11822-T1-C	(E)-4-hydroxy tamoxifen O-b-D-glucuronide	0.180202	-0.571429	0.988559	SRS019267
SRS019267.11822-T1-C	N-Desmethyl-4-hydroxytamoxifen b-D-glucuronide (E/Z mixture)	1	0	1	SRS019267
SRS019267.13382-T1-C	(E)-4-hydroxy tamoxifen O-b-D-glucuronide	0.12936	-0.630062	0.986364	SRS019267
SRS019267.13382-T1-C	N-Desmethyl-4-hydroxytamoxifen b-D-glucuronide (E/Z mixture)	0.937124	-0.0370625	0.988559	SRS019267
SRS019267.18631-T1-C	(E)-4-hydroxy tamoxifen O-b-D-glucuronide	0.372769	-0.400892	0.988559	SRS019267
SRS019267.18631-T1-C	N-Desmethyl-4-hydroxytamoxifen b-D-glucuronide (E/Z mixture)	0.924456	0.0445435	0.988559	SRS019267
SRS019267.26995-T1-C	(E)-4-hydroxy tamoxifen O-b-D-glucuronide	0.482072	0.321429	0.988559	SRS019267
SRS019267.26995-T1-C	N-Desmethyl-4-hydroxytamoxifen b-D-glucuronide (E/Z mixture)	0.148231	0.607143	0.986364	SRS019267
SRS019267.30691-T1-C	(E)-4-hydroxy tamoxifen O-b-D-glucuronide	0.288997	-0.468487	0.988559	SRS019267
SRS019267.30691-T1-C	N-Desmethyl-4-hydroxytamoxifen b-D-glucuronide (E/Z mixture)	0.757818	-0.14415	0.988559	SRS019267
SRS019267.34984-T1-C	(E)-4-hydroxy tamoxifen O-b-D-glucuronide	0.413116	-0.370625	0.988559	SRS019267
SRS019267.34984-T1-C	N-Desmethyl-4-hydroxytamoxifen b-D-glucuronide (E/Z mixture)	1	0	1	SRS019267
SRS019267.5570-T1-C	(E)-4-hydroxy tamoxifen O-b-D-glucuronide	0.25317	0.5	0.988559	SRS019267
SRS019267.5570-T1-C	N-Desmethyl-4-hydroxytamoxifen b-D-glucuronide (E/Z mixture)	0.00251947	0.928571	0.313728	SRS019267
SRS019397.14067-T1-C	(E)-4-hydroxy tamoxifen O-b-D-glucuronide	0.288997	-0.468487	0.988559	SRS019397
SRS019397.14067-T1-C	N-Desmethyl-4-hydroxytamoxifen b-D-glucuronide (E/Z mixture)	0.530651	0.2883	0.988559	SRS019397
SRS019397.16414-T1-C	(E)-4-hydroxy tamoxifen O-b-D-glucuronide	0.232754	-0.518875	0.988559	SRS019397
SRS019397.16414-T1-C	N-Desmethyl-4-hydroxytamoxifen b-D-glucuronide (E/Z mixture)	0.317372	-0.44475	0.988559	SRS019397
SRS019397.18204-T1-C	(E)-4-hydroxy tamoxifen O-b-D-glucuronide	0.644512	0.214286	0.988559	SRS019397
SRS019397.18204-T1-C	N-Desmethyl-4-hydroxytamoxifen b-D-glucuronide (E/Z mixture)	0.119392	0.642857	0.986364	SRS019397
SRS019397.18386-T1-C	(E)-4-hydroxy tamoxifen O-b-D-glucuronide	0.701658	-0.178571	0.988559	SRS019397
SRS019397.18386-T1-C	N-Desmethyl-4-hydroxytamoxifen b-D-glucuronide (E/Z mixture)	0.819151	0.107143	0.988559	SRS019397
SRS019397.1980-T1-C	(E)-4-hydroxy tamoxifen O-b-D-glucuronide	0.119392	0.642857	0.986364	SRS019397
SRS019397.1980-T1-C	N-Desmethyl-4-hydroxytamoxifen b-D-glucuronide (E/Z mixture)	0.431611	0.357143	0.988559	SRS019397
SRS019397.32754-T1-C	(E)-4-hydroxy tamoxifen O-b-D-glucuronide	0.534509	-0.285714	0.988559	SRS019397
SRS019397.32754-T1-C	N-Desmethyl-4-hydroxytamoxifen b-D-glucuronide (E/Z mixture)	0.431611	-0.357143	0.988559	SRS019397
SRS019397.36706-T1-C	(E)-4-hydroxy tamoxifen O-b-D-glucuronide	0.383317	0.392857	0.988559	SRS019397
SRS019397.36706-T1-C	N-Desmethyl-4-hydroxytamoxifen b-D-glucuronide (E/Z mixture)	0.939408	-0.0357143	0.988559	SRS019397
SRS019397.39356-T1-C	(E)-4-hydroxy tamoxifen O-b-D-glucuronide	0.819151	-0.107143	0.988559	SRS019397
SRS019397.39356-T1-C	N-Desmethyl-4-hydroxytamoxifen b-D-glucuronide (E/Z mixture)	0.0521814	0.75	0.818682	SRS019397
SRS019397.41528-T1-C	(E)-4-hydroxy tamoxifen O-b-D-glucuronide	0.427149	-0.360375	0.988559	SRS019397
SRS019397.41528-T1-C	N-Desmethyl-4-hydroxytamoxifen b-D-glucuronide (E/Z mixture)	0.288997	-0.468487	0.988559	SRS019397
SRS019397.59186-T1-C	(E)-4-hydroxy tamoxifen O-b-D-glucuronide	0.701658	0.178571	0.988559	SRS019397
SRS019397.59186-T1-C	N-Desmethyl-4-hydroxytamoxifen b-D-glucuronide (E/Z mixture)	0.0937503	0.678571	0.986364	SRS019397
SRS019397.59518-T1-C	(E)-4-hydroxy tamoxifen O-b-D-glucuronide	0.939408	0.0357143	0.988559	SRS019397
SRS019397.59518-T1-C	N-Desmethyl-4-hydroxytamoxifen b-D-glucuronide (E/Z mixture)	0.148231	-0.607143	0.986364	SRS019397
SRS019397.60996-T1-C	(E)-4-hydroxy tamoxifen O-b-D-glucuronide	0.100897	-0.668153	0.986364	SRS019397
SRS019397.60996-T1-C	N-Desmethyl-4-hydroxytamoxifen b-D-glucuronide (E/Z mixture)	0.63121	-0.222718	0.988559	SRS019397
SRS019397.66941-T1-C	(E)-4-hydroxy tamoxifen O-b-D-glucuronide	0.0211735	-0.828862	0.69112	SRS019397
SRS019397.66941-T1-C	N-Desmethyl-4-hydroxytamoxifen b-D-glucuronide (E/Z mixture)	0.248203	-0.504525	0.988559	SRS019397
SRS019397.78136-T1-C	(E)-4-hydroxy tamoxifen O-b-D-glucuronide	0.482072	-0.321429	0.988559	SRS019397
SRS019397.78136-T1-C	N-Desmethyl-4-hydroxytamoxifen b-D-glucuronide (E/Z mixture)	0.148231	-0.607143	0.986364	SRS019397
SRS019397.87357-T1-C	(E)-4-hydroxy tamoxifen O-b-D-glucuronide	0.504027	0.306319	0.988559	SRS019397
SRS019397.87357-T1-C	N-Desmethyl-4-hydroxytamoxifen b-D-glucuronide (E/Z mixture)	0.0269163	0.810844	0.69112	SRS019397
SRS019397.89681-T1-C	(E)-4-hydroxy tamoxifen O-b-D-glucuronide	0.477885	-0.324337	0.988559	SRS019397
SRS019397.89681-T1-C	N-Desmethyl-4-hydroxytamoxifen b-D-glucuronide (E/Z mixture)	0.530651	0.2883	0.988559	SRS019397
SRS019397.91768-T1-C	(E)-4-hydroxy tamoxifen O-b-D-glucuronide	0.482072	0.321429	0.988559	SRS019397
SRS019397.91768-T1-C	N-Desmethyl-4-hydroxytamoxifen b-D-glucuronide (E/Z mixture)	0.819151	0.107143	0.988559	SRS019397
SRS019397.93382-T1-C	(E)-4-hydroxy tamoxifen O-b-D-glucuronide	0.383317	0.392857	0.988559	SRS019397
SRS019397.93382-T1-C	N-Desmethyl-4-hydroxytamoxifen b-D-glucuronide (E/Z mixture)	0.000454149	0.964286	0.287308	SRS019397
SRS019397.94530-T1-C	(E)-4-hydroxy tamoxifen O-b-D-glucuronide	0.701658	-0.178571	0.988559	SRS019397
SRS019397.94530-T1-C	N-Desmethyl-4-hydroxytamoxifen b-D-glucuronide (E/Z mixture)	0.215217	-0.535714	0.988559	SRS019397
SRS019582.104688-T1-C	(E)-4-hydroxy tamoxifen O-b-D-glucuronide	0.819151	-0.107143	0.988559	SRS019582
SRS019582.104688-T1-C	N-Desmethyl-4-hydroxytamoxifen b-D-glucuronide (E/Z mixture)	0.939408	-0.0357143	0.988559	SRS019582
SRS019582.120055-T1-C	(E)-4-hydroxy tamoxifen O-b-D-glucuronide	0.431611	-0.357143	0.988559	SRS019582
SRS019582.120055-T1-C	N-Desmethyl-4-hydroxytamoxifen b-D-glucuronide (E/Z mixture)	0.879048	0.0714286	0.988559	SRS019582
SRS019582.133665-T1-C	(E)-4-hydroxy tamoxifen O-b-D-glucuronide	0.283891	-0.472866	0.988559	SRS019582
SRS019582.133665-T1-C	N-Desmethyl-4-hydroxytamoxifen b-D-glucuronide (E/Z mixture)	0.933155	-0.0394055	0.988559	SRS019582
SRS019582.134015-T1-C	(E)-4-hydroxy tamoxifen O-b-D-glucuronide	0.452251	-0.342356	0.988559	SRS019582
SRS019582.134015-T1-C	N-Desmethyl-4-hydroxytamoxifen b-D-glucuronide (E/Z mixture)	0.613155	-0.234244	0.988559	SRS019582
SRS019582.137741-T1-C	(E)-4-hydroxy tamoxifen O-b-D-glucuronide	0.939408	0.0357143	0.988559	SRS019582
SRS019582.137741-T1-C	N-Desmethyl-4-hydroxytamoxifen b-D-glucuronide (E/Z mixture)	0.148231	0.607143	0.986364	SRS019582
SRS019582.138132-T1-C	(E)-4-hydroxy tamoxifen O-b-D-glucuronide	0.143811	-0.612372	0.986364	SRS019582
SRS019582.138132-T1-C	N-Desmethyl-4-hydroxytamoxifen b-D-glucuronide (E/Z mixture)	0.660642	0.204124	0.988559	SRS019582
SRS019582.142594-T1-C	(E)-4-hydroxy tamoxifen O-b-D-glucuronide	0.427149	-0.360375	0.988559	SRS019582
SRS019582.142594-T1-C	N-Desmethyl-4-hydroxytamoxifen b-D-glucuronide (E/Z mixture)	0.699046	0.180187	0.988559	SRS019582
SRS019582.147544-T1-C	(E)-4-hydroxy tamoxifen O-b-D-glucuronide	0.759945	0.142857	0.988559	SRS019582
SRS019582.147544-T1-C	N-Desmethyl-4-hydroxytamoxifen b-D-glucuronide (E/Z mixture)	0.119392	-0.642857	0.986364	SRS019582
SRS019582.246626-T1-C	(E)-4-hydroxy tamoxifen O-b-D-glucuronide	0.670085	0.198206	0.988559	SRS019582
SRS019582.246626-T1-C	N-Desmethyl-4-hydroxytamoxifen b-D-glucuronide (E/Z mixture)	0.787572	-0.126131	0.988559	SRS019582
SRS019582.263507-T1-C	(E)-4-hydroxy tamoxifen O-b-D-glucuronide	0.574237	-0.259437	0.988559	SRS019582
SRS019582.263507-T1-C	N-Desmethyl-4-hydroxytamoxifen b-D-glucuronide (E/Z mixture)	0.937124	-0.0370625	0.988559	SRS019582
SRS019582.31661-T1-C	(E)-4-hydroxy tamoxifen O-b-D-glucuronide	0.239805	-0.512272	0.988559	SRS019582
SRS019582.31661-T1-C	N-Desmethyl-4-hydroxytamoxifen b-D-glucuronide (E/Z mixture)	0.239805	-0.512272	0.988559	SRS019582
SRS019582.41702-T1-C	(E)-4-hydroxy tamoxifen O-b-D-glucuronide	0.482072	0.321429	0.988559	SRS019582
SRS019582.41702-T1-C	N-Desmethyl-4-hydroxytamoxifen b-D-glucuronide (E/Z mixture)	0.148231	0.607143	0.986364	SRS019582
SRS019582.46068-T1-C	(E)-4-hydroxy tamoxifen O-b-D-glucuronide	0.701658	0.178571	0.988559	SRS019582
SRS019582.46068-T1-C	N-Desmethyl-4-hydroxytamoxifen b-D-glucuronide (E/Z mixture)	0.293934	0.464286	0.988559	SRS019582
SRS019582.56346-T1-C	(E)-4-hydroxy tamoxifen O-b-D-glucuronide	0.195022	-0.555937	0.988559	SRS019582
SRS019582.56346-T1-C	N-Desmethyl-4-hydroxytamoxifen b-D-glucuronide (E/Z mixture)	0.363942	-0.407687	0.988559	SRS019582
SRS019582.56676-T1-C	(E)-4-hydroxy tamoxifen O-b-D-glucuronide	0.0937503	-0.678571	0.986364	SRS019582
SRS019582.56676-T1-C	N-Desmethyl-4-hydroxytamoxifen b-D-glucuronide (E/Z mixture)	0.482072	-0.321429	0.988559	SRS019582
SRS019582.70149-T1-C	(E)-4-hydroxy tamoxifen O-b-D-glucuronide	0.819151	-0.107143	0.988559	SRS019582
SRS019582.70149-T1-C	N-Desmethyl-4-hydroxytamoxifen b-D-glucuronide (E/Z mixture)	0.215217	-0.535714	0.988559	SRS019582
SRS019582.71847-T1-C	(E)-4-hydroxy tamoxifen O-b-D-glucuronide	1	0	1	SRS019582
SRS019582.71847-T1-C	N-Desmethyl-4-hydroxytamoxifen b-D-glucuronide (E/Z mixture)	0.644512	-0.214286	0.988559	SRS019582
SRS019582.85325-T1-C	(E)-4-hydroxy tamoxifen O-b-D-glucuronide	0.100897	-0.668153	0.986364	SRS019582
SRS019582.85325-T1-C	N-Desmethyl-4-hydroxytamoxifen b-D-glucuronide (E/Z mixture)	0.63121	-0.222718	0.988559	SRS019582
SRS019582.90080-T1-C	(E)-4-hydroxy tamoxifen O-b-D-glucuronide	0.874507	0.0741249	0.988559	SRS019582
SRS019582.90080-T1-C	N-Desmethyl-4-hydroxytamoxifen b-D-glucuronide (E/Z mixture)	0.518477	0.2965	0.988559	SRS019582
SRS019601.101080-T1-C	(E)-4-hydroxy tamoxifen O-b-D-glucuronide	0.143811	-0.612372	0.986364	SRS019601
SRS019601.101080-T1-C	N-Desmethyl-4-hydroxytamoxifen b-D-glucuronide (E/Z mixture)	0.660642	0.204124	0.988559	SRS019601
SRS019601.109121-T1-C	(E)-4-hydroxy tamoxifen O-b-D-glucuronide	0.879048	0.0714286	0.988559	SRS019601
SRS019601.109121-T1-C	N-Desmethyl-4-hydroxytamoxifen b-D-glucuronide (E/Z mixture)	0.534509	0.285714	0.988559	SRS019601
SRS019601.110816-T1-C	(E)-4-hydroxy tamoxifen O-b-D-glucuronide	0.431611	-0.357143	0.988559	SRS019601
SRS019601.110816-T1-C	N-Desmethyl-4-hydroxytamoxifen b-D-glucuronide (E/Z mixture)	0.879048	0.0714286	0.988559	SRS019601
SRS019601.12658-T1-C	(E)-4-hydroxy tamoxifen O-b-D-glucuronide	0.215217	-0.535714	0.988559	SRS019601
SRS019601.12658-T1-C	N-Desmethyl-4-hydroxytamoxifen b-D-glucuronide (E/Z mixture)	0.701658	-0.178571	0.988559	SRS019601
SRS019601.18244-T1-C	(E)-4-hydroxy tamoxifen O-b-D-glucuronide	0.148231	-0.607143	0.986364	SRS019601
SRS019601.18244-T1-C	N-Desmethyl-4-hydroxytamoxifen b-D-glucuronide (E/Z mixture)	0.701658	-0.178571	0.988559	SRS019601
SRS019601.2605-T1-C	(E)-4-hydroxy tamoxifen O-b-D-glucuronide	0.874507	-0.0741249	0.988559	SRS019601
SRS019601.2605-T1-C	N-Desmethyl-4-hydroxytamoxifen b-D-glucuronide (E/Z mixture)	0.518477	0.2965	0.988559	SRS019601
SRS019601.37979-T1-C	(E)-4-hydroxy tamoxifen O-b-D-glucuronide	0.143811	-0.612372	0.986364	SRS019601
SRS019601.37979-T1-C	N-Desmethyl-4-hydroxytamoxifen b-D-glucuronide (E/Z mixture)	0.660642	0.204124	0.988559	SRS019601
SRS019601.47636-T1-C	(E)-4-hydroxy tamoxifen O-b-D-glucuronide	0.574237	-0.259437	0.988559	SRS019601
SRS019601.47636-T1-C	N-Desmethyl-4-hydroxytamoxifen b-D-glucuronide (E/Z mixture)	0.937124	-0.0370625	0.988559	SRS019601
SRS019601.4793-T1-C	(E)-4-hydroxy tamoxifen O-b-D-glucuronide	0.452251	0.342356	0.988559	SRS019601
SRS019601.4793-T1-C	N-Desmethyl-4-hydroxytamoxifen b-D-glucuronide (E/Z mixture)	0.128888	0.630656	0.986364	SRS019601
SRS019601.55249-T1-C	(E)-4-hydroxy tamoxifen O-b-D-glucuronide	0.0937503	-0.678571	0.986364	SRS019601
SRS019601.55249-T1-C	N-Desmethyl-4-hydroxytamoxifen b-D-glucuronide (E/Z mixture)	0.482072	-0.321429	0.988559	SRS019601
SRS019601.59560-T1-C	(E)-4-hydroxy tamoxifen O-b-D-glucuronide	0.874507	-0.0741249	0.988559	SRS019601
SRS019601.59560-T1-C	N-Desmethyl-4-hydroxytamoxifen b-D-glucuronide (E/Z mixture)	0.317372	-0.44475	0.988559	SRS019601
SRS019601.94473-T1-C	(E)-4-hydroxy tamoxifen O-b-D-glucuronide	0.644512	-0.214286	0.988559	SRS019601
SRS019601.94473-T1-C	N-Desmethyl-4-hydroxytamoxifen b-D-glucuronide (E/Z mixture)	0.879048	0.0714286	0.988559	SRS019601
SRS019601.96219-T1-C	(E)-4-hydroxy tamoxifen O-b-D-glucuronide	0.413116	-0.370625	0.988559	SRS019601
SRS019601.96219-T1-C	N-Desmethyl-4-hydroxytamoxifen b-D-glucuronide (E/Z mixture)	1	0	1	SRS019601
SRS019601.9780-T1-C	(E)-4-hydroxy tamoxifen O-b-D-glucuronide	0.25317	0.5	0.988559	SRS019601
SRS019601.9780-T1-C	N-Desmethyl-4-hydroxytamoxifen b-D-glucuronide (E/Z mixture)	0.00251947	0.928571	0.313728	SRS019601
SRS019685.201569-T1-C	(E)-4-hydroxy tamoxifen O-b-D-glucuronide	1	0	1	SRS019685
SRS019685.201569-T1-C	N-Desmethyl-4-hydroxytamoxifen b-D-glucuronide (E/Z mixture)	0.0713436	0.714286	0.944772	SRS019685
SRS019685.212620-T1-C	(E)-4-hydroxy tamoxifen O-b-D-glucuronide	0.879048	-0.0714286	0.988559	SRS019685
SRS019685.212620-T1-C	N-Desmethyl-4-hydroxytamoxifen b-D-glucuronide (E/Z mixture)	0.0362385	0.785714	0.772413	SRS019685
SRS019685.233296-T1-C	(E)-4-hydroxy tamoxifen O-b-D-glucuronide	0.819151	0.107143	0.988559	SRS019685
SRS019685.233296-T1-C	N-Desmethyl-4-hydroxytamoxifen b-D-glucuronide (E/Z mixture)	0.148231	0.607143	0.986364	SRS019685
SRS019685.26257-T1-C	(E)-4-hydroxy tamoxifen O-b-D-glucuronide	0.966558	-0.0197028	1	SRS019685
SRS019685.26257-T1-C	N-Desmethyl-4-hydroxytamoxifen b-D-glucuronide (E/Z mixture)	0.966558	0.0197028	1	SRS019685
SRS019685.268946-T1-C	(E)-4-hydroxy tamoxifen O-b-D-glucuronide	0.462729	-0.334947	0.988559	SRS019685
SRS019685.268946-T1-C	N-Desmethyl-4-hydroxytamoxifen b-D-glucuronide (E/Z mixture)	0.180248	-0.57138	0.988559	SRS019685
SRS019685.39095-T1-C	(E)-4-hydroxy tamoxifen O-b-D-glucuronide	0.462729	-0.334947	0.988559	SRS019685
SRS019685.39095-T1-C	N-Desmethyl-4-hydroxytamoxifen b-D-glucuronide (E/Z mixture)	0.180248	-0.57138	0.988559	SRS019685
SRS019685.53454-T1-C	(E)-4-hydroxy tamoxifen O-b-D-glucuronide	0.879048	0.0714286	0.988559	SRS019685
SRS019685.53454-T1-C	N-Desmethyl-4-hydroxytamoxifen b-D-glucuronide (E/Z mixture)	0.759945	0.142857	0.988559	SRS019685
SRS019787.114870-T1-C	(E)-4-hydroxy tamoxifen O-b-D-glucuronide	0.0407695	-0.774806	0.818682	SRS019787
SRS019787.114870-T1-C	N-Desmethyl-4-hydroxytamoxifen b-D-glucuronide (E/Z mixture)	0.7283	-0.162169	0.988559	SRS019787
SRS019787.115238-T1-C	(E)-4-hydroxy tamoxifen O-b-D-glucuronide	0.518477	-0.2965	0.988559	SRS019787
SRS019787.115238-T1-C	N-Desmethyl-4-hydroxytamoxifen b-D-glucuronide (E/Z mixture)	1	0	1	SRS019787
SRS019787.115286-T1-C	(E)-4-hydroxy tamoxifen O-b-D-glucuronide	0.534509	0.285714	0.988559	SRS019787
SRS019787.115286-T1-C	N-Desmethyl-4-hydroxytamoxifen b-D-glucuronide (E/Z mixture)	0.337368	-0.428571	0.988559	SRS019787
SRS019787.116604-T1-C	(E)-4-hydroxy tamoxifen O-b-D-glucuronide	0.431611	-0.357143	0.988559	SRS019787
SRS019787.116604-T1-C	N-Desmethyl-4-hydroxytamoxifen b-D-glucuronide (E/Z mixture)	0.879048	0.0714286	0.988559	SRS019787
SRS019787.12704-T1-C	(E)-4-hydroxy tamoxifen O-b-D-glucuronide	0.701658	-0.178571	0.988559	SRS019787
SRS019787.12704-T1-C	N-Desmethyl-4-hydroxytamoxifen b-D-glucuronide (E/Z mixture)	0.939408	0.0357143	0.988559	SRS019787
SRS019787.30672-T1-C	(E)-4-hydroxy tamoxifen O-b-D-glucuronide	0.939408	-0.0357143	0.988559	SRS019787
SRS019787.30672-T1-C	N-Desmethyl-4-hydroxytamoxifen b-D-glucuronide (E/Z mixture)	0.215217	0.535714	0.988559	SRS019787
SRS019787.32779-T1-C	(E)-4-hydroxy tamoxifen O-b-D-glucuronide	0.670085	-0.198206	0.988559	SRS019787
SRS019787.32779-T1-C	N-Desmethyl-4-hydroxytamoxifen b-D-glucuronide (E/Z mixture)	0.402602	-0.378394	0.988559	SRS019787
SRS019787.34226-T1-C	(E)-4-hydroxy tamoxifen O-b-D-glucuronide	0.534509	-0.285714	0.988559	SRS019787
SRS019787.34226-T1-C	N-Desmethyl-4-hydroxytamoxifen b-D-glucuronide (E/Z mixture)	0.534509	0.285714	0.988559	SRS019787
SRS019787.35151-T1-C	(E)-4-hydroxy tamoxifen O-b-D-glucuronide	0.75108	-0.14825	0.988559	SRS019787
SRS019787.35151-T1-C	N-Desmethyl-4-hydroxytamoxifen b-D-glucuronide (E/Z mixture)	1	0	1	SRS019787
SRS019787.40817-T1-C	(E)-4-hydroxy tamoxifen O-b-D-glucuronide	0.530651	-0.2883	0.988559	SRS019787
SRS019787.40817-T1-C	N-Desmethyl-4-hydroxytamoxifen b-D-glucuronide (E/Z mixture)	0.817533	-0.108112	0.988559	SRS019787
SRS019787.45876-T1-C	(E)-4-hydroxy tamoxifen O-b-D-glucuronide	0.25317	0.5	0.988559	SRS019787
SRS019787.45876-T1-C	N-Desmethyl-4-hydroxytamoxifen b-D-glucuronide (E/Z mixture)	0.00251947	0.928571	0.313728	SRS019787
SRS019787.53986-T1-C	(E)-4-hydroxy tamoxifen O-b-D-glucuronide	0.562312	-0.267261	0.988559	SRS019787
SRS019787.53986-T1-C	N-Desmethyl-4-hydroxytamoxifen b-D-glucuronide (E/Z mixture)	0.316536	0.445435	0.988559	SRS019787
SRS019787.7013-T1-C	(E)-4-hydroxy tamoxifen O-b-D-glucuronide	0.759945	0.142857	0.988559	SRS019787
SRS019787.7013-T1-C	N-Desmethyl-4-hydroxytamoxifen b-D-glucuronide (E/Z mixture)	0.119392	-0.642857	0.986364	SRS019787
SRS019910.16687-T1-C	(E)-4-hydroxy tamoxifen O-b-D-glucuronide	0.12936	-0.630062	0.986364	SRS019910
SRS019910.16687-T1-C	N-Desmethyl-4-hydroxytamoxifen b-D-glucuronide (E/Z mixture)	0.273587	-0.481812	0.988559	SRS019910
SRS019910.179202-T1-C	(E)-4-hydroxy tamoxifen O-b-D-glucuronide	0.847672	0.0900937	0.988559	SRS019910
SRS019910.179202-T1-C	N-Desmethyl-4-hydroxytamoxifen b-D-glucuronide (E/Z mixture)	0.847672	-0.0900937	0.988559	SRS019910
SRS019910.21491-T1-C	(E)-4-hydroxy tamoxifen O-b-D-glucuronide	0.939408	0.0357143	0.988559	SRS019910
SRS019910.21491-T1-C	N-Desmethyl-4-hydroxytamoxifen b-D-glucuronide (E/Z mixture)	0.148231	0.607143	0.986364	SRS019910
SRS019910.29965-T1-C	(E)-4-hydroxy tamoxifen O-b-D-glucuronide	0.383317	-0.392857	0.988559	SRS019910
SRS019910.29965-T1-C	N-Desmethyl-4-hydroxytamoxifen b-D-glucuronide (E/Z mixture)	0.293934	0.464286	0.988559	SRS019910
SRS019910.58343-T1-C	(E)-4-hydroxy tamoxifen O-b-D-glucuronide	0.574237	0.259437	0.988559	SRS019910
SRS019910.58343-T1-C	N-Desmethyl-4-hydroxytamoxifen b-D-glucuronide (E/Z mixture)	0.937124	-0.0370625	0.988559	SRS019910
SRS019910.74698-T1-C	(E)-4-hydroxy tamoxifen O-b-D-glucuronide	0.477885	-0.324337	0.988559	SRS019910
SRS019910.74698-T1-C	N-Desmethyl-4-hydroxytamoxifen b-D-glucuronide (E/Z mixture)	0.530651	0.2883	0.988559	SRS019910
SRS019968.119637-T1-C	(E)-4-hydroxy tamoxifen O-b-D-glucuronide	0.431611	0.357143	0.988559	SRS019968
SRS019968.119637-T1-C	N-Desmethyl-4-hydroxytamoxifen b-D-glucuronide (E/Z mixture)	0.644512	0.214286	0.988559	SRS019968
SRS019968.12048-T1-C	(E)-4-hydroxy tamoxifen O-b-D-glucuronide	0.482072	0.321429	0.988559	SRS019968
SRS019968.12048-T1-C	N-Desmethyl-4-hydroxytamoxifen b-D-glucuronide (E/Z mixture)	0.148231	0.607143	0.986364	SRS019968
SRS019968.13566-T1-C	(E)-4-hydroxy tamoxifen O-b-D-glucuronide	0.518477	0.2965	0.988559	SRS019968
SRS019968.13566-T1-C	N-Desmethyl-4-hydroxytamoxifen b-D-glucuronide (E/Z mixture)	0.874507	0.0741249	0.988559	SRS019968
SRS019968.21025-T1-C	(E)-4-hydroxy tamoxifen O-b-D-glucuronide	0.383317	-0.392857	0.988559	SRS019968
SRS019968.21025-T1-C	N-Desmethyl-4-hydroxytamoxifen b-D-glucuronide (E/Z mixture)	0.701658	0.178571	0.988559	SRS019968
SRS019968.26881-T1-C	(E)-4-hydroxy tamoxifen O-b-D-glucuronide	0.75108	-0.14825	0.988559	SRS019968
SRS019968.26881-T1-C	N-Desmethyl-4-hydroxytamoxifen b-D-glucuronide (E/Z mixture)	0.631749	0.222375	0.988559	SRS019968
SRS019968.29658-T1-C	(E)-4-hydroxy tamoxifen O-b-D-glucuronide	0.701658	-0.178571	0.988559	SRS019968
SRS019968.29658-T1-C	N-Desmethyl-4-hydroxytamoxifen b-D-glucuronide (E/Z mixture)	0.588724	0.25	0.988559	SRS019968
SRS019968.31722-T1-C	(E)-4-hydroxy tamoxifen O-b-D-glucuronide	0.574237	-0.259437	0.988559	SRS019968
SRS019968.31722-T1-C	N-Desmethyl-4-hydroxytamoxifen b-D-glucuronide (E/Z mixture)	0.937124	-0.0370625	0.988559	SRS019968
SRS019968.54800-T1-C	(E)-4-hydroxy tamoxifen O-b-D-glucuronide	0.293934	-0.464286	0.988559	SRS019968
SRS019968.54800-T1-C	N-Desmethyl-4-hydroxytamoxifen b-D-glucuronide (E/Z mixture)	0.588724	-0.25	0.988559	SRS019968
SRS019968.60224-T1-C	(E)-4-hydroxy tamoxifen O-b-D-glucuronide	0.504027	-0.306319	0.988559	SRS019968
SRS019968.60224-T1-C	N-Desmethyl-4-hydroxytamoxifen b-D-glucuronide (E/Z mixture)	0.0782375	-0.702731	0.986364	SRS019968
SRS020233.243218-T1-C	(E)-4-hydroxy tamoxifen O-b-D-glucuronide	0.431611	-0.357143	0.988559	SRS020233
SRS020233.243218-T1-C	N-Desmethyl-4-hydroxytamoxifen b-D-glucuronide (E/Z mixture)	0.759945	-0.142857	0.988559	SRS020233
SRS020233.262084-T1-C	(E)-4-hydroxy tamoxifen O-b-D-glucuronide	0.701658	-0.178571	0.988559	SRS020233
SRS020233.262084-T1-C	N-Desmethyl-4-hydroxytamoxifen b-D-glucuronide (E/Z mixture)	0.383317	0.392857	0.988559	SRS020233
SRS020233.281247-T1-C	(E)-4-hydroxy tamoxifen O-b-D-glucuronide	0.819151	0.107143	0.988559	SRS020233
SRS020233.281247-T1-C	N-Desmethyl-4-hydroxytamoxifen b-D-glucuronide (E/Z mixture)	0.482072	0.321429	0.988559	SRS020233
SRS020233.305128-T1-C	(E)-4-hydroxy tamoxifen O-b-D-glucuronide	0.0300992	-0.801784	0.69112	SRS020233
SRS020233.305128-T1-C	N-Desmethyl-4-hydroxytamoxifen b-D-glucuronide (E/Z mixture)	0.7023	0.178174	0.988559	SRS020233
SRS020233.312320-T1-C	(E)-4-hydroxy tamoxifen O-b-D-glucuronide	0.477885	-0.324337	0.988559	SRS020233
SRS020233.312320-T1-C	N-Desmethyl-4-hydroxytamoxifen b-D-glucuronide (E/Z mixture)	0.530651	0.2883	0.988559	SRS020233
SRS020233.321426-T1-C	(E)-4-hydroxy tamoxifen O-b-D-glucuronide	0.383317	-0.392857	0.988559	SRS020233
SRS020233.321426-T1-C	N-Desmethyl-4-hydroxytamoxifen b-D-glucuronide (E/Z mixture)	0.701658	-0.178571	0.988559	SRS020233
SRS020233.331852-T1-C	(E)-4-hydroxy tamoxifen O-b-D-glucuronide	0.613155	-0.234244	0.988559	SRS020233
SRS020233.331852-T1-C	N-Desmethyl-4-hydroxytamoxifen b-D-glucuronide (E/Z mixture)	0.192453	-0.558581	0.988559	SRS020233
SRS020233.347703-T1-C	(E)-4-hydroxy tamoxifen O-b-D-glucuronide	0.180202	-0.571429	0.988559	SRS020233
SRS020233.347703-T1-C	N-Desmethyl-4-hydroxytamoxifen b-D-glucuronide (E/Z mixture)	0.759945	-0.142857	0.988559	SRS020233
SRS020233.371802-T1-C	(E)-4-hydroxy tamoxifen O-b-D-glucuronide	0.759945	-0.142857	0.988559	SRS020233
SRS020233.371802-T1-C	N-Desmethyl-4-hydroxytamoxifen b-D-glucuronide (E/Z mixture)	0.25317	-0.5	0.988559	SRS020233
SRS020233.375831-T1-C	(E)-4-hydroxy tamoxifen O-b-D-glucuronide	0.644512	-0.214286	0.988559	SRS020233
SRS020233.375831-T1-C	N-Desmethyl-4-hydroxytamoxifen b-D-glucuronide (E/Z mixture)	0.25317	0.5	0.988559	SRS020233
SRS020233.378352-T1-C	(E)-4-hydroxy tamoxifen O-b-D-glucuronide	0.631749	-0.222375	0.988559	SRS020233
SRS020233.378352-T1-C	N-Desmethyl-4-hydroxytamoxifen b-D-glucuronide (E/Z mixture)	0.317372	0.44475	0.988559	SRS020233
SRS020328.100620-T1-C	(E)-4-hydroxy tamoxifen O-b-D-glucuronide	0.644512	-0.214286	0.988559	SRS020328
SRS020328.100620-T1-C	N-Desmethyl-4-hydroxytamoxifen b-D-glucuronide (E/Z mixture)	0.119392	-0.642857	0.986364	SRS020328
SRS020328.102710-T1-C	(E)-4-hydroxy tamoxifen O-b-D-glucuronide	0.317372	0.44475	0.988559	SRS020328
SRS020328.102710-T1-C	N-Desmethyl-4-hydroxytamoxifen b-D-glucuronide (E/Z mixture)	0.413116	0.370625	0.988559	SRS020328
SRS020328.103541-T1-C	(E)-4-hydroxy tamoxifen O-b-D-glucuronide	0.119392	-0.642857	0.986364	SRS020328
SRS020328.103541-T1-C	N-Desmethyl-4-hydroxytamoxifen b-D-glucuronide (E/Z mixture)	0.759945	0.142857	0.988559	SRS020328
SRS020328.178587-T1-C	(E)-4-hydroxy tamoxifen O-b-D-glucuronide	0.613155	-0.234244	0.988559	SRS020328
SRS020328.178587-T1-C	N-Desmethyl-4-hydroxytamoxifen b-D-glucuronide (E/Z mixture)	0.847672	0.0900937	0.988559	SRS020328
SRS020328.183994-T1-C	(E)-4-hydroxy tamoxifen O-b-D-glucuronide	0.644512	0.214286	0.988559	SRS020328
SRS020328.183994-T1-C	N-Desmethyl-4-hydroxytamoxifen b-D-glucuronide (E/Z mixture)	0.759945	0.142857	0.988559	SRS020328
SRS020328.20617-T1-C	(E)-4-hydroxy tamoxifen O-b-D-glucuronide	0.879048	-0.0714286	0.988559	SRS020328
[truncated: 3,351 more rows]
